# Supplementary material for: RNase-mediated reprogramming of Yersinia virulence
Source: PLoS Pathog. 2024 Aug 19;20(8):e1011965. doi: 10.1371/journal.ppat.1011965 (PMC11361751; doi:10.1371/journal.ppat.1011965)
Supplement: S1 Dataset — The statistics including the read counts (total number, mapped reads, uniquely mapped reads) of the Y. pseudotuberculosis chromosome of virulence plasmid pYV of the RNA-seq analysis of the indicated libraries is given. (XLSX) [file ppat.1011965.s013.xlsx]

## Sheet: Sheet 1
Dataset S1: Statistics of RNA-seq experiments
Library	Sequencing technology	Description	Total number of read counts	Number of mapped reads1	Number of uniquely mapped reads2	Number of unique reads mapped to chromosome	Number of unique reads mapped to pYV	% uniquely mapped reads chromosome	% uniquely mapped reads pYV	Reference
YPIII (wt) 25°C T0 _1	Illumina NovoSeq	RNA-seq library biological replicate 1	23483112	22790492	22161199	27704964	190570	125.016	1	This study
YPIII (wt) 25°C T0 _2	Illumina NovoSeq	RNA-seq library biological replicate 2	29459953	28580236	27974902	27704964	269938	99.0351	0.964929	This study
YPIII (wt) 25°C T0 _1	Illumina NovoSeq	RNA-seq library biological replicate 3	26652711	25914510	25352870	25122690	230180	99.0921	0.907905	This study
YP356 (Drnc) 25°C T0 _1	Illumina HiSeq	RNA-seq library biological replicate 1	33581389	32410288	30226733	29523073	703660	97.6721	2.32794	This study
YP356 (Drnc) 25°C T0 _2	Illumina NovoSeq	RNA-seq library biological replicate 2	27399179	26407504	24030413	23443294	587119	97.6721	2.44323	This study
YP356 (Drnc) 25°C T0 _3	Illumina NovoSeq	RNA-seq library biological replicate 3	30082833	29169484	27451158	26820728	630430	97.7034	2.29655	This study
YPIII (wt) 37°C T1 _1	Illumina NovoSeq	RNA-seq library biological replicate 1	30266576	29264784	28617242	27794988	822254	97.1267	2.87328	This study
YPIII (wt) 37°C T1 _2	Illumina NovoSeq	RNA-seq library biological replicate 2	26856612	26044432	25667015	24834253	832762	96.7555	2.87328	This study
YPIII (wt) 37°C T1 _3	Illumina NovoSeq	RNA-seq library biological replicate 3	28395823	27482247	26877128	25976984	900144	97	3	This study
YP356 (Drnc) 37°C T1 _1	Illumina NovoSeq	RNA-seq library biological replicate 1	27765556	26791148	26043978	23048661	2995317	89	11	This study
YP356 (Drnc) 37°C T1 _2	Illumina NovoSeq	RNA-seq library biological replicate 2	27047551	26274867	25210168	22268798	2941370	89	12	This study
YP356 (Drnc) 37°C T1 _3	Illumina NovoSeq	RNA-seq library biological replicate 3	24104306	23387793	22637467	20368871	2268596	89.9786	11.5335	This study
YPIII (wt) 37°C/-Ca2+ T1 _1	Illumina NovoSeq	dRNA-seq library biological replicate 1	29830958	28875246	28461786	24990092	3471694	87.8023	12.1977	This study
YPIII (wt) 37°C/-Ca2+ T1 _2	Illumina NovoSeq	dRNA-seq library biological replicate 2	24685188	23777673	23446712	20742493	2704219	88.4665	11.5335	This study
YPIII (wt) 37°C/-Ca2+ T1 _3	Illumina NovoSeq	dRNA-seq library biological replicate 3	29976043	28972091	28600402	25588380	3012022	89.4686	10.5314	This study
YP356 (Drnc) 37°C/-Ca2+ T1 _1	Illumina NovoSeq	dRNA-seq library biological replicate 1	25560935	24532079	23834805	15511487	8323318	65.0791	34.9209	This study
YP356 (Drnc) 37°C/-Ca2+ T1 _2	Illumina NovoSeq	RNA-seq library biological replicate 2	27007561	25964199	25313158	16044336	9268822	63.3834	36.6166	This study
YP356 (Drnc) 37°C/-Ca2+ T1 _3	Illumina NovoSeq	RNA-seq library biological replicate 3	29605550	28451765	27904197	18350790	9553407	65.7635	34.2365	This study
YPIII (wt) 37°C T2 _1	Illumina NovoSeq	RNA-seq library biological replicate 1	24747890	23749011	23092671	22600174	492497	97.8673	2.1327	This study
YPIII (wt) 37°C T2 _2	Illumina NovoSeq	RNA-seq library biological replicate 2	22930573	21936831	21084226	20549120	535106	97.4621	2.53794	This study
YPIII (wt) 37°C T2_3	Illumina NovoSeq	RNA-seq library biological replicate 3	27117265	26003108	24947087	24381069	566018	97.7311	2.26887	This study
YP356 (Drnc) 37°C T2 _1	Illumina NovoSeq	RNA-seq library biological replicate 1	26296612	25060920	24596914	12642318	11954596	51.398	48.602	This study
YP356 (Drnc) 37°C T2 _2	Illumina NovoSeq	RNA-seq library biological replicate 2	22903439	21796735	21384140	12046932	9337208	56.3358	43.6642	This study
YP356 (Drnc) 37°C T2_3	Illumina NovoSeq	RNA-seq library biological replicate 3	26713672	25515044	25150638	13013152	12137486	51.7408	48.2592	This study
YPIII (wt) 37°C/-Ca2+ T2 _1	Illumina NovoSeq	RNA-seq library biological replicate 1	26903368	25421678	25147166	11566864	13580302	45.9967	54.0033	This study
YPIII (wt) 37°C/-Ca2+ T2 _1	Illumina NovoSeq	RNA-seq library biological replicate 2	26280075	24726836	24163507	11179443	12984064	46.2658	53.7342	This study
YPIII (wt) 37°C/-Ca2+ T2 _3	Illumina NovoSeq	RNA-seq library biological replicate 3	23506272	22313757	21994434	9057950	12936484	41.1829	58.8171	This study
YP356 (Drnc) 37°C/-Ca2+ T2 _1	Illumina NovoSeq	RNA-seq library biological replicate 1	26713668	24883083	24543794	12322400	12221394	50.2058	49.7942	This study
YP356 (Drnc) 37°C/-Ca2+ T2 _2	Illumina NovoSeq	RNA-seq library biological replicate 2	26668643	25007748	24325173	8014716	16310457	32.9482	67.0518	This study
YP356 (Drnc) 37°C/-Ca2+ T2_3	Illumina NovoSeq	RNA-seq library biological replicate 3	21858320	20631832	20167655	6984326	13183329	34.6313	65.3687	This study
IGR = intergenic region
CDS = coding sequence
1cDNA reads were mapped to the Y. pseudotuberculosis YPIII chromosome (NC_010465) and pYV virulence plasmid (NC_006153) using Bowtie2.
2Uniquely mapped reads include reads that do solely map to a single genomic location, excluding most ribosomal rRNA genes.
