# Supplementary material for: RNase-mediated reprogramming of Yersinia virulence
Source: PLoS Pathog. 2024 Aug 19;20(8):e1011965. doi: 10.1371/journal.ppat.1011965 (PMC11361751; doi:10.1371/journal.ppat.1011965)
Supplement: S2 Dataset — Comparisons of the global gene expression profiles of the Y. pseudotuberculosis wildtype strain (YPIII) at different conditions (T0: growth at 25°C; T1: 1 h after shift to 37°C +/- Ca2+ depletion, T2: 4 h after shift to 37°C+/- Ca2+ depletion) are listed in separate sheets. (XLSX) [file ppat.1011965.s014.xlsx]

## Sheet: YPIII  T0  25°C vs T1 37°C
Dataset S2: RNA-Seq analysis wildtype (YPIII) T0-T2
	GenbankAcc	GeneSymbol	Definition	log2FoldChange	lfcSE	baseMean	DESeq2NormCounts.III_T0_25_I	DESeq2NormCounts.III_T0_25_II	DESeq2NormCounts.III_T0_25_III	DESeq2NormCounts.III_T1_37_plusCa_I	DESeq2NormCounts.III_T1_37_plusCa_II	DESeq2NormCounts.III_T1_37_plusCa_III	RawCounts.III_T0_25_I	RawCounts.III_T0_25_II	RawCounts.III_T0_25_III	RawCounts.III_T1_37_plusCa_I	RawCounts.III_T1_37_plusCa_II	RawCounts.III_T1_37_plusCa_III	meanRPKM.III_T0_25	meanRPKM.III_T1_37_plusCa	RPKMcounts.III_T0_25_I	RPKMcounts.III_T0_25_II	RPKMcounts.III_T0_25_III	RPKMcounts.III_T1_37_plusCa_I	RPKMcounts.III_T1_37_plusCa_II	RPKMcounts.III_T1_37_plusCa_III	RefLocus	GeneProduct	Description	pvalue	padj	stat	KeggPathwayID	KeggPathwayNames
YPK_3389	YPK_3389	cybC-2	NCBI: cytochrome b562 ; MIBI: cytochrome b562	5.03854	0.612627	96.1324	0	1.43002	0	85.1442	75.8122	66.0129	0	1	0	55	40	42	0.0314971	4.50526	0	0.0944914	0	5.16327	4.17157	4.18094	YPK_3389	YP_001722109	NCBI: PFAM: cytochrome b562~KEGG: ypi:YpsIP31758_3255 cytochrome b562;PROVISIONAL ; MIBI: cytochrome b562	1.96031e-16	1.42283e-14	8.22448
YPK_2615	YPK_2615	cnfY	NCBI: cytotoxic necrotizing factor ; MIBI: cytotoxic necrotizing factor	4.27136	0.323268	502.575	29.4043	30.0304	10.901	462.875	530.685	509.242	18	21	8	299	280	324	0.208965	3.76321	0.271436	0.250239	0.105219	3.53979	3.68249	4.06736	YPK_2615	YP_001721345	NCBI: PFAM: Cytotoxic necrotizing factor~KEGG: eci:UTI89_C4921 cytotoxic necrotizing factor 1;PROVISIONAL ; MIBI: cytotoxic necrotizing factor	7.37736e-40	4.9084e-37	13.213
YPK_2840	YPK_2840		NCBI: hypothetical protein ; MIBI: hypothetical protein	3.94189	0.332538	124.169	9.80143	15.7302	14.9889	266.269	231.227	202.754	6	11	11	172	122	129	2.75352	39.5488	2.04079	2.95653	3.26325	45.9291	36.1907	36.5268	YPK_2840	YP_001721569	NCBI: PROVISIONAL ; MIBI: hypothetical protein	2.05278e-32	9.10523e-30	11.854
YPK_0151	YPK_0151	glgP-1	NCBI: glycogen/starch/alpha-glucan phosphorylase ; MIBI: glycogen/starch/alpha-glucan phosphorylase	3.68008	0.264327	290.311	65.3429	50.0506	58.5931	766.298	816.876	752.862	40	35	43	495	431	479	0.657514	7.27323	0.750292	0.518776	0.703474	7.28932	7.05077	7.47962	YPK_0151	YP_001718917	NCBI: KEGG: yps:YPTB3783 glycogen phosphorylase~TIGRFAM: glycogen/starch/alpha-glucan phosphorylase~PFAM: glycosyl transferase family 35;2.4.1.1;PROVISIONAL ; MIBI: glycogen/starch/alpha-glucan phosphorylase	4.62983e-44	6.16077e-41	13.9224	path:ypy00500;path:ypy01100;path:ypy01110	;Starch and sucrose metabolism - Yersinia pseudotuberculosis YPIII;Metabolic pathways - Yersinia pseudotuberculosis YPIII;Biosynthesis of secondary metabolites - Yersinia pseudotuberculosis YPIII
YPK_2838	YPK_2838		NCBI: TetR family transcriptional regulator ; MIBI: TetR family transcriptional regulator	3.66512	0.255271	218.061	31.0379	24.3103	29.9778	414.884	341.155	380.36	19	17	22	268	180	242	1.2974	14.2968	1.43258	1.01287	1.44676	15.8639	11.8366	15.1898	YPK_2838	YP_001721567	NCBI: PFAM: regulatory protein TetR~KEGG: ypi:YpsIP31758_2760 transcriptional regulator, TetR family;PROVISIONAL ; MIBI: TetR family transcriptional regulator	9.5251e-47	1.90121e-43	14.3578
YPK_1268	YPK_1268	ailA	NCBI: virulence-related outer membrane protein ; MIBI: virulence-related outer membrane protein	3.61187	0.428732	487.285	65.3429	55.7707	29.9778	582.077	773.284	767.007	40	39	22	376	408	488	2.55117	29.9677	3.40132	2.62056	1.63162	25.1008	30.2578	34.5447	YPK_1268	YP_001720019	NCBI: PFAM: virulence-related outer membrane protein~KEGG: ypi:YpsIP31758_1160 attachment invasion locus protein;PROVISIONAL ; MIBI: virulence-related outer membrane protein	3.62144e-17	3.01183e-15	8.42455
YPK_3391	YPK_3391	dmsD	NCBI: twin-argninine leader-binding protein DmsD ; MIBI: twin-argninine leader-binding protein DmsD	3.33983	0.328249	615.549	80.045	121.551	92.6588	961.355	1089.8	1159.94	49	85	68	621	575	738	3.77755	34.5167	3.16452	4.33783	3.83028	31.4858	32.3868	39.6773	YPK_3391	YP_001722111	NCBI: binds to the twin-arginine signal peptides of certain proteins, including dimethylsulfoxide reductase and trimethylamine N-oxide reductase that are translocated to the cytoplasmic membrane;PROVISIONAL ; MIBI: twin-argninine leader-binding protein DmsD	2.57267e-24	4.89052e-22	10.1747
YPK_1731	YPK_1731		NCBI: hypothetical protein ; MIBI: hypothetical protein	3.32902	0.459336	98.4919	6.53429	11.4401	6.81315	109.913	96.6605	99.0194	4	8	5	71	51	63	1.10162	11.4544	0.90035	1.42293	0.981592	12.5465	10.0118	11.805	YPK_1731	YP_001720477	NCBI: KEGG: ypm:YP_1779 hypothetical protein;PROVISIONAL ; MIBI: hypothetical protein	4.24604e-13	2.20132e-11	7.24748
pYV0046	pYV0046		NCBI: transposase remnant;putative transposase remnant ; MIBI: putative transposase remnant	3.31	0.323039	21895.5	81.6786	128.702	79.0325	863.826	1159.93	1097.07	50	90	58	558	612	698	8.7604	79.2285	7.65298	10.8854	7.7428	67.0511	81.696	88.9384	pYV0046;YPTS_4269	YP_068455;YP_001874669	NCBI: similar to Y. pestis YPCD1.25;PROVISIONAL;KEGG: yps:pYV0046 putative transposase remnant;PROVISIONAL ; MIBI: putative transposase remnant	1.22789e-24	2.45087e-22	10.2464
Ysr290	Ysr290		; Synonym: Ysr290; Class: asRNA	3.14059	0.479672	969.488	6.53429	1.43002	4.08789	46.4423	53.0685	53.439	4	1	3	30	28	34	1.02133	10.5179	1.6547	0.326889	1.0824	9.74297	10.102	11.7088	Ysr290		; Synonym: Ysr290; Class: asRNA	5.85552e-11	2.29169e-09	6.54738
Ysr291	Ysr291		; Synonym: Ysr291; Class: asRNA	3.13486	0.235033	96890.5	1228.45	1484.36	1156.87	10836.5	12999.9	11352.6	752	1038	849	7000	6859	7223	667.895	5051.13	651.514	710.633	641.539	4761.19	5182.69	5209.51	Ysr291		; Synonym: Ysr291; Class: asRNA	1.39173e-40	1.11116e-37	13.338
pYV0066	pYV0066		NCBI: hypothetical protein ; MIBI: hypothetical protein	3.04824	0.240495	328.585	112.716	108.681	100.835	1000.06	837.724	911.607	69	76	74	646	442	580	28.2209	200.506	30.1746	26.2632	28.225	221.787	168.579	211.151	pYV0066	YP_068475	NCBI: PROVISIONAL ; MIBI: hypothetical protein	8.14987e-37	4.06678e-34	12.6749
YPK_3823	YPK_3823	groES	NCBI: co-chaperonin GroES ; MIBI: co-chaperonin GroES	2.94999	0.726602	6.79113	0	2.86003	1.36263	6.1923	20.8483	25.1478	0	2	1	4	11	16	0.127685	1.35638	0	0.246835	0.136221	0.490462	1.49836	2.08031	YPK_3823	YP_001722542	NCBI: 10 kDa chaperonin; Cpn10; GroES; forms homoheptameric ring; binds to one or both ends of the GroEL double barrel in the presence of adenine nucleotides capping it; folding of unfolded substrates initiates in a GroEL-substrate bound and capped by GroES; release of the folded substrate is dependent on ATP binding and hydrolysis in the trans ring;PROVISIONAL ; MIBI: co-chaperonin GroES	4.90771e-05	0.000525244	4.05998
Ysr292	Ysr292		; Synonym: Ysr292; Class: asRNA	2.91536	0.247658	82909.1	1754.46	2402.43	1798.67	13053.4	17948.5	15553.9	1074	1680	1320	8432	9470	9896	194.213	1263.68	176.128	217.708	188.802	1085.59	1354.45	1351.01	Ysr292		; Synonym: Ysr292; Class: asRNA	5.46204e-32	2.18045e-29	11.7717
Ysr285	Ysr285		; Synonym: Ysr285; Class: asRNA	2.87954	0.306224	12475.6	421.461	499.076	378.811	2995.53	3741.33	3379.23	258	349	278	1935	1974	2150	66.7487	432.571	66.5551	71.1425	62.5484	391.881	444.117	461.715	Ysr285		; Synonym: Ysr285; Class: asRNA	5.28427e-21	6.80477e-19	9.40337
YPK_R0085	YPK_R0085	16S ribosomal RNA	NCBI: NA ; MIBI: 16S ribosomal RNA	2.84879	0.888262	6.41603	0	0	2.72526	1.54808	15.1624	39.2934	0	0	2	1	8	25	0.0173937	0.284922	0	0	0.0521811	0.0234847	0.208714	0.622568	YPK_R0085		NCBI: NA ; MIBI: 16S ribosomal RNA	0.00134056	0.00884548	3.20715	path:ypy03010	;Ribosome - Yersinia pseudotuberculosis YPIII
YPK_2819	YPK_2819		NCBI: Mu tail sheath family protein ; MIBI: Mu tail sheath family protein	2.84522	0.254482	186.992	70.2436	47.1906	50.4173	447.394	352.527	441.658	43	33	37	289	186	281	1.02798	6.31949	1.30846	0.793503	0.981982	6.90401	4.93622	7.11824	YPK_2819	YP_001721548	NCBI: PFAM: Mu tail sheath family protein~KEGG: ypi:YpsIP31758_2741 bacteriophage Mu tail sheath protein (GpL);PROVISIONAL ; MIBI: Mu tail sheath family protein	5.08414e-29	1.44971e-26	11.1804
YPK_0252	YPK_0252		NCBI: hypothetical protein ; MIBI: hypothetical protein	2.8387	0.789976	12.7194	0	0	0	4.64423	9.47652	9.43042	0	0	0	3	5	6	0	0.205321	0	0	0	0.12388	0.229364	0.26272	YPK_0252	YP_001719018	NCBI: KEGG: eca:ECA3675 hypothetical protein;PROVISIONAL ; MIBI: hypothetical protein	0.000326385	0.00278403	3.5934
YPK_2199	YPK_2199		NCBI: hypothetical protein ; MIBI: hypothetical protein	2.67981	0.666107	33.2857	0	0	2.72526	10.8365	11.3718	18.8608	0	0	2	7	6	12	0.028075	0.33345	0	0	0.0842249	0.265345	0.252663	0.482343	YPK_2199	YP_001720935	NCBI: KEGG: ypi:YpsIP31758_2092 hypothetical protein;PROVISIONAL ; MIBI: hypothetical protein	5.74397e-05	0.000603419	4.02309
YPK_0366	YPK_0366	aceK	NCBI: bifunctional isocitrate dehydrogenase kinase/phosphatase protein ; MIBI: bifunctional isocitrate dehydrogenase kinase/phosphatase protein	2.66616	0.371657	203.542	35.9386	24.3103	32.7031	207.442	219.855	212.184	22	17	24	134	116	135	0.469133	2.65298	0.549316	0.335421	0.522662	2.62673	2.52608	2.80613	YPK_0366	YP_001719126	NCBI: catalyzes the phosphorylation/dephosphorylation of the enzyme isocitrate dehydrogenase on a specific serine which regulates activity; unphosphorylated IDH is fully active when cells are grown on glucose while the enzyme becomes phosphorylated and inactive in the presence of acetate or ethanol;2.7.11.5;PROVISIONAL ; MIBI: bifunctional isocitrate dehydrogenase kinase/phosphatase protein	7.29866e-13	3.59707e-11	7.17372
Ysr293	Ysr293		; Synonym: Ysr293; Class: asRNA	2.64669	0.206177	59261.6	1336.26	1713.16	1294.5	8005.1	10475.3	9336.11	818	1198	950	5171	5527	5940	322.7	1720.35	305.372	353.407	309.321	1515.52	1799.51	1846.02	Ysr293		; Synonym: Ysr293; Class: asRNA	1.01813e-37	5.80623e-35	12.8369
Ysr244_NU	Ysr244_NU		; Synonym: Ysr244_NU; Class: asRNA	2.59663	0.22779	224.516	86.5793	81.511	126.725	622.327	615.974	592.544	53	57	93	402	325	377	22.4766	114.53	19.9479	16.9527	30.5291	118.784	106.683	118.124	Ysr244_NU		; Synonym: Ysr244_NU; Class: asRNA	4.21938e-30	1.30374e-27	11.3992
Ysr294	Ysr294		; Synonym: Ysr294; Class: asRNA	2.57274	0.274504	8912.92	1698.91	2044.92	1492.08	10124.4	11813.4	10411.2	1040	1430	1095	6540	6233	6624	455.541	2344.7	454.805	494.163	417.653	2245.34	2377.27	2411.5	Ysr294		; Synonym: Ysr294; Class: asRNA	7.09366e-21	8.84934e-19	9.37235
YPK_3935	YPK_3935	fre	NCBI: FMN reductase ; MIBI: FMN reductase	2.56655	0.335477	92.5619	17.9693	12.8702	16.3516	116.106	81.4981	100.591	11	9	12	75	43	64	0.623099	3.26312	0.719511	0.465189	0.684598	3.85139	2.45302	3.48496	YPK_3935	YP_001722651	NCBI: NAD(P)H-flavin reductase; catalyzes the reversible oxidation/reduction of NAD(P) and flavine mononucleotide; in Salmonella and E. coli this protein also reduces aquacob(III)alamin to cob(II)alamin;PROVISIONAL ; MIBI: FMN reductase	2.00272e-14	1.17572e-12	7.65045	path:ypy00740;path:ypy00860;path:ypy01100	;Riboflavin metabolism - Yersinia pseudotuberculosis YPIII;Porphyrin and chlorophyll metabolism - Yersinia pseudotuberculosis YPIII;Metabolic pathways - Yersinia pseudotuberculosis YPIII
YPK_2966	YPK_2966	sucC	NCBI: succinyl-CoA synthetase subunit beta ; MIBI: succinyl-CoA synthetase subunit beta	2.54614	0.506584	32.6258	17.9693	15.7302	4.08789	72.7596	104.242	72.2999	11	11	3	47	55	46	0.292595	1.61533	0.432816	0.342015	0.102954	1.45184	1.88739	1.50675	YPK_2966	YP_001721693	NCBI: catalyzes the interconversion of succinyl-CoA and succinate;6.2.1.5;PROVISIONAL ; MIBI: succinyl-CoA synthetase subunit beta	5.00543e-07	9.12405e-06	5.0261	path:ypy00020;path:ypy00640;path:ypy00660;path:ypy01100;path:ypy01110;path:ypy01120;path:ypy01200	;Citrate cycle (TCA cycle) - Yersinia pseudotuberculosis YPIII;Propanoate metabolism - Yersinia pseudotuberculosis YPIII;C5-Branched dibasic acid metabolism - Yersinia pseudotuberculosis YPIII;Metabolic pathways - Yersinia pseudotuberculosis YPIII;Biosynthesis of secondary metabolites - Yersinia pseudotuberculosis YPIII;Microbial metabolism in diverse environments - Yersinia pseudotuberculosis YP…
Ysr296	Ysr296		; Synonym: Ysr296; Class: asRNA	2.53135	0.2849	6520.21	677.932	995.292	720.831	4353.19	5350.44	4716.78	415	696	529	2812	2823	3001	341.125	1714.26	297.749	394.596	331.03	1583.9	1766.45	1792.43	Ysr296		; Synonym: Ysr296; Class: asRNA	6.38838e-19	6.71116e-17	8.88506
Ysr233_NU	Ysr233_NU		; Synonym: Ysr233_NU; Class: asRNA	2.47645	0.282485	147.454	27.7707	41.4705	23.1647	208.99	180.054	147.743	17	29	17	135	95	94	8.05671	39.3086	7.5058	10.1179	6.54646	46.7944	36.5814	34.5501	Ysr233_NU		; Synonym: Ysr233_NU; Class: asRNA	1.84046e-18	1.83678e-16	8.76666
YPK_3388	YPK_3388	katG	NCBI: catalase/peroxidase HPI ; MIBI: catalase/peroxidase HPI	2.46831	0.298532	564.347	68.61	104.391	81.7578	371.538	597.021	510.814	42	73	60	240	315	325	1.05093	5.07226	0.87107	1.19638	1.08534	3.90775	5.69775	5.61127	YPK_3388	YP_001722108	NCBI: TIGRFAM: catalase/peroxidase HPI~PFAM: Haem peroxidase~KEGG: yps:YPTB0811 catalase; hydroperoxidase HPI(I);PROVISIONAL ; MIBI: catalase/peroxidase HPI	1.36054e-16	1.00579e-14	8.26815	path:ypy00360;path:ypy00380;path:ypy01100	;Phenylalanine metabolism - Yersinia pseudotuberculosis YPIII;Tryptophan metabolism - Yersinia pseudotuberculosis YPIII;Metabolic pathways - Yersinia pseudotuberculosis YPIII
Ysr297	Ysr297		; Synonym: Ysr297; Class: asRNA	2.44859	0.232323	6155.48	839.656	1098.25	914.324	4630.3	5593.04	5755.7	514	768	671	2991	2951	3662	200.875	938.42	181.552	214.359	206.714	829.404	909.068	1076.79	Ysr297		; Synonym: Ysr297; Class: asRNA	5.67403e-26	1.19214e-23	10.5396
YPK_2264	YPK_2264		NCBI: putative lipoprotein ; MIBI: putative lipoprotein	2.40107	0.39808	21.5318	19.6029	14.3002	10.901	69.6634	102.346	75.4433	12	10	8	45	54	48	0.86797	3.95188	1.16248	0.7655	0.675932	3.42237	4.56232	3.87096	YPK_2264	YP_001720996	NCBI: KEGG: ypm:YP_1672 putative lipoprotein;PROVISIONAL ; MIBI: putative lipoprotein	1.62325e-09	5.14287e-08	6.03162
YPK_1420	YPK_1420	yidK	NCBI: Na+/solute symporter ; MIBI: Na+/solute symporter	2.38468	0.876917	4.00413	0	0	0	1.54808	3.79061	9.43042	0	0	0	1	2	6	0	0.0788267	0	0	0	0.0246742	0.0548214	0.156984	YPK_1420	YP_001720167	NCBI: PFAM: Na+/solute symporter~KEGG: ypi:YpsIP31758_1309 transporter, solute:sodium symporter (SSS) family;PROVISIONAL ; MIBI: Na+/solute symporter	0.00654027	0.0318012	2.71939
YPK_1392	YPK_1392	yaiI	NCBI: hypothetical protein ; MIBI: hypothetical protein	2.38328	0.410692	79.0361	21.2364	20.0202	17.7142	103.721	125.09	106.878	13	14	13	67	66	68	1.1805	5.56117	1.30051	1.10672	1.13428	5.26205	5.7584	5.66307	YPK_1392	YP_001720139	NCBI: PFAM: protein of unknown function DUF188~KEGG: ypi:YpsIP31758_1279 YaiI/YqxD family protein;PROVISIONAL ; MIBI: hypothetical protein	6.5106e-09	1.85645e-07	5.80308
Ysr286	Ysr286		; Synonym: Ysr286; Class: asRNA	2.38169	0.283223	50038.5	3905.87	4368.7	3548.29	18994.9	24331.9	20669.9	2391	3055	2604	12270	12838	13151	455.08	2043.63	461.301	465.755	438.183	1858.49	2160.18	2112.21	Ysr286		; Synonym: Ysr286; Class: asRNA	4.12693e-17	3.36218e-15	8.40924
YPK_1185	YPK_1185	rseC	NCBI: SoxR reducing system protein RseC ; MIBI: SoxR reducing system protein RseC	2.36201	0.653009	7.56738	4.90071	0	5.45052	30.9615	26.5343	7.85868	3	0	4	20	14	5	0.217799	1.07658	0.302091	0	0.351307	1.5811	1.22951	0.419141	YPK_1185	YP_001719936	NCBI: involved in the reduction of the SoxR iron-sulfur cluster;PROVISIONAL ; MIBI: SoxR reducing system protein RseC	0.000297911	0.002583	3.61711
YPK_3775	YPK_3775	cysQ	NCBI: adenosine-3'(2'),5'-bisphosphate nucleotidase ; MIBI: adenosine-3_(2_),5_-bisphosphate nucleotidase	2.35917	0.268884	631.071	76.7779	107.251	107.648	530.99	481.407	542.249	47	75	79	343	254	345	3.61825	16.0705	2.91247	3.67254	4.26973	16.6866	13.7273	17.7974	YPK_3775	YP_001722495	NCBI: catalyzes the formation of AMP from adenosine-3',5'-bisphosphate;PROVISIONAL ; MIBI: adenosine-3_(2_),5_-bisphosphate nucleotidase	1.72554e-18	1.76624e-16	8.77392	path:ypy00920;path:ypy01100;path:ypy01120	;Sulfur metabolism - Yersinia pseudotuberculosis YPIII;Metabolic pathways - Yersinia pseudotuberculosis YPIII;Microbial metabolism in diverse environments - Yersinia pseudotuberculosis YPIII
pYV0064	pYV0064	tyeA	NCBI: tyeA; Yop secretion and targeting protein ; MIBI: TyeA, Yop secretion and targeting protein	2.3085	0.541854	170.298	1.63357	5.72007	2.72526	18.5769	26.5343	28.2912	1	4	2	12	14	18	0.32396	2.00873	0.16458	0.520211	0.287089	1.55049	2.00953	2.46617	pYV0064	YP_068473	NCBI: similar to Y. pestis YPCD1.38c;PROVISIONAL ; MIBI: TyeA, Yop secretion and targeting protein	2.04092e-05	0.000243933	4.26037
YPK_4007	YPK_4007	uvrD	NCBI: DNA-dependent helicase II ; MIBI: DNA-dependent helicase II	2.28821	0.205905	583.891	101.281	100.101	102.197	572.788	502.256	438.514	62	70	75	370	265	279	1.29304	5.3345	1.31618	1.17426	1.38866	6.16649	4.90636	4.93064	YPK_4007	YP_001722723	NCBI: unwinds DNA duplexes with 3' to 5' polarity with respect to the bound strand and initiates unwinding most effectively when a single-stranded region is present; involved in the post-incision events of nucleotide excision repair and methyl-directed mismatch repair.;PROVISIONAL ; MIBI: DNA-dependent helicase II	1.08554e-28	2.88898e-26	11.1129	path:ypy03420;path:ypy03430	;Nucleotide excision repair - Yersinia pseudotuberculosis YPIII;Mismatch repair - Yersinia pseudotuberculosis YPIII
YPK_1810	YPK_1810		NCBI: hypothetical protein ; MIBI: hypothetical protein	2.27007	0.309669	348.573	21.2364	38.6105	35.4284	167.192	168.682	152.458	13	27	26	108	89	97	4.61709	19.692	3.15837	5.18353	5.50938	20.5994	18.8581	19.6185	YPK_1810	YP_001720554	NCBI: PROVISIONAL ; MIBI: hypothetical protein	2.29062e-13	1.23569e-11	7.33064
YPK_2711	YPK_2711	artI	NCBI: cationic amino acid ABC transporter periplasmic binding protein ; MIBI: cationic amino acid ABC transporter periplasmic binding protein	2.26442	0.276672	150.54	42.4729	64.3508	49.0547	312.711	253.971	210.613	26	45	36	202	134	134	1.94373	8.09219	1.63096	2.23062	1.96962	9.94794	7.33102	6.9976	YPK_2711	YP_001721441	NCBI: KEGG: ypa:YPA_0638 arginine-binding periplasmic protein 1 precursor~TIGRFAM: cationic amino acid ABC transporter, periplasmic binding protein~PFAM: extracellular solute-binding protein family 3~SMART: ionotropic glutamate receptor;PROVISIONAL ; MIBI: cationic amino acid ABC transporter periplasmic binding protein	2.73436e-16	1.91501e-14	8.1845	path:ypy02010	;ABC transporters - Yersinia pseudotuberculosis YPIII
Ysr303	Ysr303		; Synonym: Ysr303; Class: asRNA	2.26262	0.312781	7042.07	1132.07	1655.96	1163.69	5604.04	7291.23	6918.78	693	1158	854	3620	3847	4402	356.57	1494.48	315.06	416.017	338.632	1292.05	1525.36	1666.03	Ysr303		; Synonym: Ysr303; Class: asRNA	4.69304e-13	2.40188e-11	7.2339
YPK_1140	YPK_1140	hdeB	NCBI: acid-resistance protein ; MIBI: acid-resistance protein	2.25775	0.702892	16.5724	1.63357	1.43002	2.72526	10.8365	17.0577	15.7174	1	1	2	7	9	10	0.16394	1.00507	0.139145	0.109954	0.242721	0.764675	1.09219	1.15835	YPK_1140	YP_001719891	NCBI: KEGG: ypi:YpsIP31758_1086 hypothetical protein;PROVISIONAL ; MIBI: acid-resistance protein	0.00131772	0.00873782	3.21209
YPK_1547	YPK_1547	ulaB, sgaB	NCBI: PTS system lactose/cellobiose-specific transporter subunit IIB ; MIBI: PTS system lactose/cellobiose-specific transporter subunit IIB	2.23554	0.647667	6.11556	1.63357	1.43002	6.81315	13.9327	13.2671	28.2912	1	1	5	9	7	18	0.326907	1.49633	0.159437	0.125989	0.695294	1.12653	0.973366	2.38911	YPK_1547	YP_001720293	NCBI: PFAM: phosphotransferase system lactose/cellobiose-specific IIB subunit~KEGG: ypi:YpsIP31758_1438 PTS system, lactose/cellobiose specific IIB subunit;PROVISIONAL ; MIBI: PTS system lactose/cellobiose-specific transporter subunit IIB	0.000557104	0.00431837	3.45168	path:ypy00053;path:ypy01100;path:ypy01120;path:ypy02060	;Ascorbate and aldarate metabolism - Yersinia pseudotuberculosis YPIII;Metabolic pathways - Yersinia pseudotuberculosis YPIII;Microbial metabolism in diverse environments - Yersinia pseudotuberculosis YPIII;Phosphotransferase system (PTS) - Yersinia pseudotuberculosis YPIII
Ysr287	Ysr287		; Synonym: Ysr287; Class: asRNA	2.19261	0.257667	27116.7	2254.33	2624.08	2075.28	10249.8	11785	10676.8	1380	1835	1523	6621	6218	6793	848.638	3321.6	844.889	887.766	813.261	3182.4	3320.17	3462.23	Ysr287		; Synonym: Ysr287; Class: asRNA	1.74708e-17	1.51616e-15	8.50948
YPK_0246	YPK_0246		NCBI: hypothetical protein ; MIBI: hypothetical protein	2.1926	0.190913	214.99	96.3807	131.562	98.1093	518.605	557.219	438.514	59	92	72	335	294	279	28.352	109.572	25.8015	31.7923	27.4621	115.013	112.132	101.571	YPK_0246	YP_001719012	NCBI: PROVISIONAL ; MIBI: hypothetical protein	1.57284e-30	5.70796e-28	11.4848
pYV0053	pYV0053		NCBI: hypothetical protein ; MIBI: hypothetical protein	2.1824	0.260716	9067.9	326.714	406.125	366.547	1411.85	2050.72	1688.04	200	284	269	912	1082	1074	60.0429	232.663	54.6641	61.3384	64.126	195.694	257.922	244.371	pYV0053	YP_068462	NCBI: PROVISIONAL ; MIBI: hypothetical protein	5.72324e-17	4.56943e-15	8.37079
YPK_2965	YPK_2965	sucD	NCBI: succinyl-CoA synthetase subunit alpha ; MIBI: succinyl-CoA synthetase subunit alpha	2.17215	0.355062	65.0918	31.0379	24.3103	29.9778	125.394	145.938	133.598	19	17	22	81	77	85	0.905062	3.53294	0.999358	0.706575	1.00925	3.34475	3.53221	3.72186	YPK_2965	YP_001721692	NCBI: Catalyzes the only substrate-level phosphorylation in the TCA cycle;PROVISIONAL ; MIBI: succinyl-CoA synthetase subunit alpha	9.49617e-10	3.13295e-08	6.11766	path:ypy00020;path:ypy00640;path:ypy00660;path:ypy01100;path:ypy01110;path:ypy01120;path:ypy01200	;Citrate cycle (TCA cycle) - Yersinia pseudotuberculosis YPIII;Propanoate metabolism - Yersinia pseudotuberculosis YPIII;C5-Branched dibasic acid metabolism - Yersinia pseudotuberculosis YPIII;Metabolic pathways - Yersinia pseudotuberculosis YPIII;Biosynthesis of secondary metabolites - Yersinia pseudotuberculosis YPIII;Microbial metabolism in diverse environments - Yersinia pseudotuberculosis YP…
Ysr295	Ysr295		; Synonym: Ysr295; Class: asRNA	2.15713	0.27056	8721.17	1159.84	1440.03	1002.9	4853.22	6356.85	5369.05	710	1007	736	3135	3354	3416	405.829	1555.19	402.49	451.095	363.902	1395.23	1658.24	1612.09	Ysr295		; Synonym: Ysr295; Class: asRNA	1.55084e-15	1.01491e-13	7.97283
Ysr251_NU	Ysr251_NU		; Synonym: Ysr251_NU; Class: asRNA	2.14612	0.23147	593.23	179.693	148.722	201.669	832.865	786.551	779.581	110	104	148	538	415	496	19.2081	71.5805	19.7303	14.7407	23.1533	75.7592	64.92	74.0623	Ysr251_NU		; Synonym: Ysr251_NU; Class: asRNA	1.83153e-20	2.2156e-18	9.27173
YPK_1534	YPK_1534	cvpA	NCBI: colicin V production protein ; MIBI: colicin V production protein	2.13812	0.761089	4.63893	1.63357	2.86003	0	4.64423	9.47652	14.1456	1	2	0	3	5	9	0.0774427	0.426414	0.090035	0.142293	0	0.212053	0.392618	0.674571	YPK_1534	YP_001720280	NCBI: membrane protein required for colicin V production;PROVISIONAL ; MIBI: colicin V production protein	0.0049652	0.0257668	2.80928
pYV0054	pYV0054	yopD	NCBI: yopD; Yop negative regulation/targeting component;YopD family protein ; MIBI: YopD, Yop negative regulation/targeting component	2.13603	0.375684	3422.92	49.0071	37.1804	36.791	159.452	219.855	209.041	30	26	27	103	116	133	1.23136	4.86519	1.4957	1.02432	1.17407	4.03154	5.04393	5.52011	pYV0054;YPTS_4273	YP_068463;YP_001874673	NCBI: similar to Y. pestis YPCD1.28c;PROVISIONAL;PFAM: YopD family protein~KEGG: yps:pYV0054 YopD; putative Yop negative regulation/targeting component;PROVISIONAL ; MIBI: YopD, Yop negative regulation/targeting component	1.30265e-08	3.42118e-07	5.68572
YPK_1906	YPK_1906	mppA, oppA	NCBI: extracellular solute-binding protein ; MIBI: extracellular solute-binding protein family 5	2.12688	0.385656	62.3094	11.435	15.7302	9.5384	55.7307	51.1732	67.5846	7	11	7	36	27	43	0.206328	0.82926	0.198779	0.246835	0.173372	0.802575	0.668689	1.01652	YPK_1906	YP_001720650	NCBI: PFAM: extracellular solute-binding protein family 5~KEGG: yps:YPTB2258 putative ABC transporter, periplasmic murein peptide-binding protein;PROVISIONAL ; MIBI: extracellular solute-binding protein family 5	3.4887e-08	8.19228e-07	5.51495	path:ypy00312;path:ypy02010	;beta-Lactam resistance - Yersinia pseudotuberculosis YPIII;ABC transporters - Yersinia pseudotuberculosis YPIII
Ysr302	Ysr302		; Synonym: Ysr302; Class: asRNA	2.12604	0.33094	33778.4	5728.94	7629.14	5138.47	23363.6	31581.4	29649.2	3507	5335	3771	15092	16663	18864	585.229	2236.63	559.146	672.149	524.391	1889.07	2317.03	2503.78	Ysr302		; Synonym: Ysr302; Class: asRNA	1.32522e-10	4.99082e-09	6.42425
Ysr257	Ysr257		; Synonym: Ysr257; Class: asRNA	2.10392	0.192055	2916.98	245.036	316.034	288.877	1264.78	1068.95	1379.98	150	221	212	817	564	878	53.4178	195.435	47.1759	54.9241	58.1533	201.726	154.702	229.878	Ysr257		; Synonym: Ysr257; Class: asRNA	6.30315e-28	1.57264e-25	10.9548
YPK_3764	YPK_3764		NCBI: hypothetical protein ; MIBI: hypothetical protein	2.10066	0.271	466.98	233.601	194.482	235.735	1037.21	716.425	1175.66	143	136	173	670	378	748	44.5156	163.97	47.5815	35.7588	50.2063	175.02	109.694	207.194	YPK_3764	YP_001722484	NCBI: PROVISIONAL ; MIBI: hypothetical protein	9.07972e-15	5.49185e-13	7.75152
YPK_0857	YPK_0857	iciA	NCBI: chromosome replication initiation inhibitor protein ; MIBI: chromosome replication initiation inhibitor protein	2.09894	0.241494	744.559	351.218	391.825	395.162	1665.73	1737.99	1587.45	215	274	290	1076	917	1010	11.525	41.8481	10.8607	10.9373	12.7769	42.6718	40.3995	42.473	YPK_0857	YP_001719611	NCBI: specific inhibitor of chromosomal initiation of replication in vitro; binds the three 13-mers in the origin (oriC) to block initiation of replication; also controls genes involved in arginine transport;PROVISIONAL ; MIBI: chromosome replication initiation inhibitor protein	3.57676e-18	3.48254e-16	8.6915
YPK_R0025	YPK_R0025	tRNA-Asn	NCBI: NA ; MIBI: tRNA Asn	2.09678	0.82946	6.95011	1.63357	0	0	12.3846	1.8953	1.57174	1	0	0	8	1	1	0.201394	1.60818	0.604182	0	0	3.79463	0.526935	0.50297	YPK_R0025		NCBI: NA ; MIBI: tRNA Asn	0.0114754	0.049364	2.52788	path:ypy00970	;Aminoacyl-tRNA biosynthesis - Yersinia pseudotuberculosis YPIII
YPK_1651	YPK_1651	fae	NCBI: formaldehyde-activating enzyme ; MIBI: formaldehyde-activating enzyme	2.07683	0.458002	16.2733	14.7021	10.0101	2.72526	41.7981	51.1732	29.863	9	7	2	27	27	19	0.49428	1.83921	0.819962	0.503954	0.158924	1.9312	2.14538	1.44105	YPK_1651	YP_001720397	NCBI: TIGRFAM: formaldehyde-activating enzyme~PFAM: Formaldehyde-activating enzyme (Fae)~KEGG: ypi:YpsIP31758_1542 hypothetical protein;PROVISIONAL ; MIBI: formaldehyde-activating enzyme	5.77273e-06	8.23026e-05	4.53455	path:ypy00680;path:ypy01120;path:ypy01200	;Methane metabolism - Yersinia pseudotuberculosis YPIII;Microbial metabolism in diverse environments - Yersinia pseudotuberculosis YPIII;Carbon metabolism - Yersinia pseudotuberculosis YPIII
YPK_3140	YPK_3140		NCBI: phage transcriptional regulator AlpA ; MIBI: phage transcriptional regulator AlpA	2.0486	0.489448	22.1212	11.435	7.15009	1.36263	20.125	20.8483	48.7238	7	5	1	13	11	31	0.874231	3.37222	1.55278	0.876442	0.193473	2.26395	2.1281	5.72462	YPK_3140	YP_001721864	NCBI: PFAM: Prophage CP4-57 regulatory~KEGG: eca:ECA2863 hypothetical protein;PROVISIONAL ; MIBI: phage transcriptional regulator AlpA	2.84514e-05	0.000326374	4.18552
YPK_2394	YPK_2394	fliI-2	NCBI: flagellum-specific ATP synthase ; MIBI: flagellum-specific ATP synthase	2.04447	0.340876	37.4042	17.9693	10.0101	16.3516	68.1153	54.9638	67.5846	11	7	12	44	29	43	0.291209	1.03153	0.355952	0.178994	0.33868	1.1178	0.818438	1.15835	YPK_2394	YP_001721124	NCBI: involved in type III protein export during flagellum assembly;PROVISIONAL ; MIBI: flagellum-specific ATP synthase	2.00129e-09	6.24153e-08	5.9977	path:ypy02040	;Flagellar assembly - Yersinia pseudotuberculosis YPIII
YPK_2534	YPK_2534		NCBI: hypothetical protein ; MIBI: hypothetical protein	2.02255	0.820402	3.92901	0	0	1.36263	6.1923	7.58122	1.57174	0	0	1	4	4	1	0.0855747	0.732072	0	0	0.256724	0.924333	1.02685	0.245037	YPK_2534	YP_001721264	NCBI: KEGG: ypp:YPDSF_2525 hypothetical protein;PROVISIONAL ; MIBI: hypothetical protein	0.0136895	0.0568664	2.46531
YPK_4113	YPK_4113	glpK-2	NCBI: glycerol kinase ; MIBI: glycerol kinase	2.00676	0.322023	198.052	81.6786	62.9208	117.186	405.596	369.584	322.206	50	44	86	262	195	205	1.60469	5.48781	1.50649	1.04759	2.25998	6.1974	5.12413	5.14191	YPK_4113	YP_001722825	NCBI: TIGRFAM: glycerol kinase~PFAM: carbohydrate kinase FGGY~KEGG: ypm:YP_0094 glycerol kinase;PROVISIONAL ; MIBI: glycerol kinase	4.61347e-10	1.64437e-08	6.23172	path:ypy00561;path:ypy01100	;Glycerolipid metabolism - Yersinia pseudotuberculosis YPIII;Metabolic pathways - Yersinia pseudotuberculosis YPIII
YPK_1973	YPK_1973		NCBI: hypothetical protein ; MIBI: hypothetical protein	2.00255	0.253895	121.419	45.74	74.3609	65.4062	289.49	240.704	234.189	28	52	48	187	127	149	1.10782	3.81012	0.838682	1.23079	1.25398	4.39736	3.31766	3.71535	YPK_1973	YP_001720715	NCBI: KEGG: yps:YPTB2198 hypothetical protein;PROVISIONAL ; MIBI: hypothetical protein	3.08824e-15	1.98843e-13	7.88729
YPK_3439	YPK_3439		NCBI: hypothetical protein ; MIBI: hypothetical protein	2.0024	0.344778	177.634	45.74	50.0506	25.89	182.673	166.787	161.889	28	35	19	118	88	103	2.70964	9.57121	3.15123	3.11266	1.86502	10.4259	8.6376	9.65011	YPK_3439	YP_001722159	NCBI: PFAM: protein of unknown function UPF0150~KEGG: ypi:YpsIP31758_3308 hypothetical protein;PROVISIONAL ; MIBI: hypothetical protein	6.33049e-09	1.81808e-07	5.80778
YPK_2103	YPK_2103		NCBI: hypothetical protein ; MIBI: hypothetical protein	1.99077	0.254707	244.978	125.785	101.531	104.922	414.884	488.988	447.945	77	71	77	268	258	285	2.73925	9.20095	3.15967	2.30225	2.75583	8.63372	9.23337	9.73577	YPK_2103	YP_001720842	NCBI: PFAM: protein of unknown function DUF6 transmembrane~KEGG: ypm:YP_1952 hypothetical protein;PROVISIONAL ; MIBI: hypothetical protein	5.45606e-15	3.40321e-13	7.81593
YPK_1186	YPK_1186		NCBI: hypothetical protein ; MIBI: hypothetical protein	1.98991	0.460899	45.3083	13.0686	15.7302	6.81315	61.923	45.4873	48.7238	8	11	5	40	24	31	0.376889	1.39886	0.429641	0.466821	0.234204	1.6865	1.12413	1.38596	YPK_1186	YP_001719937	NCBI: KEGG: ypi:YpsIP31758_1133 hypothetical protein;PROVISIONAL ; MIBI: hypothetical protein	1.57846e-05	0.000195084	4.31744
YPK_3122	YPK_3122		NCBI: Mu tail sheath family protein ; MIBI: Mu tail sheath family protein	1.98929	0.234192	99.7351	39.2057	60.0607	54.5052	215.183	210.379	201.182	24	42	40	139	111	128	0.982786	3.33541	0.7685	1.06273	1.11713	3.49429	3.09988	3.41206	YPK_3122	YP_001721846	NCBI: PFAM: Mu tail sheath family protein~KEGG: yps:YPTB1277 putative bacteriophage tail sheath protein;PROVISIONAL ; MIBI: Mu tail sheath family protein	1.99121e-17	1.69126e-15	8.4943
YPK_0564	YPK_0564	hdeD	NCBI: acid-resistance membrane protein ; MIBI: acid-resistance membrane protein	1.98583	0.443518	40.2707	4.90071	15.7302	8.17578	30.9615	45.4873	51.8673	3	11	6	20	24	33	0.454491	1.72138	0.241673	0.700231	0.421568	1.26488	1.68619	2.21307	YPK_0564	YP_001719320	NCBI: KEGG: ypi:YpsIP31758_0502 hypothetical protein;PROVISIONAL ; MIBI: acid-resistance membrane protein	7.55426e-06	0.000104478	4.47744
YPK_2106	YPK_2106	bcr-1	NCBI: Bcr/CflA subfamily drug resistance transporter ; MIBI: Bcr/CflA subfamily drug resistance transporter	1.97303	0.200686	616.353	204.196	205.922	186.68	715.211	883.212	781.153	125	144	137	462	466	497	4.59281	15.1632	4.80715	4.37605	4.59523	13.9486	15.6297	15.9114	YPK_2106	YP_001720845	NCBI: TIGRFAM: drug resistance transporter, Bcr/CflA subfamily~PFAM: General substrate transporter; major facilitator superfamily MFS_1~KEGG: ypi:YpsIP31758_1996 drug resistance transporter, Bcr/CflA family;PROVISIONAL ; MIBI: Bcr/CflA subfamily drug resistance transporter	8.2437e-23	1.3712e-20	9.83143
YPK_2441	YPK_2441		NCBI: hypothetical protein ; MIBI: hypothetical protein	1.96697	0.34319	47.0184	24.5036	40.0405	27.2526	108.365	126.985	139.884	15	28	20	70	67	89	7.32666	25.1715	6.04182	8.91203	7.02613	22.1353	23.5364	29.8429	YPK_2441	YP_001721171	NCBI: KEGG: ypi:YpsIP31758_2345 hypothetical protein;PROVISIONAL ; MIBI: hypothetical protein	9.95802e-09	2.72277e-07	5.73144
YPK_1279	YPK_1279	hscB	NCBI: co-chaperone HscB ; MIBI: co-chaperone HscB	1.96565	0.374952	28.6795	13.0686	15.7302	8.17578	57.2788	66.3356	29.863	8	11	6	37	35	19	0.639218	2.19793	0.699701	0.760251	0.457702	2.54059	2.6698	1.38341	YPK_1279	YP_001720030	NCBI: J-type co-chaperone that regulates the ATPase and peptide-binding activity of Hsc66 chaperone; may function in biogenesis of iron-sulfur proteins;PROVISIONAL ; MIBI: co-chaperone HscB	1.58495e-07	3.26139e-06	5.24241
YPK_2007	YPK_2007	rnfB, rsxB	NCBI: electron transport complex protein RnfB ; MIBI: electron transport complex protein RnfB	1.95294	0.356822	140.643	4.90071	22.8803	16.3516	72.7596	54.9638	59.726	3	16	12	47	29	38	0.640436	2.30141	0.220759	0.930377	0.770172	2.71523	1.86116	2.32785	YPK_2007	YP_001720747	NCBI: part of membrane-bound complex thought to be involved in electron transport to nitrogen;PROVISIONAL ; MIBI: electron transport complex protein RnfB	4.42152e-08	1.02027e-06	5.47313
sR094	sR094		; Synonym: sR094; Class: asRNA	1.92214	0.441654	974.417	691.001	674.968	569.579	2521.82	2939.62	2445.62	423	472	418	1629	1551	1556	306.265	1036.3	334.884	295.282	288.629	1012.48	1070.91	1025.5	sR094		; Synonym: sR094; Class: asRNA	1.34819e-05	0.000174174	4.35213
YPK_0104	YPK_0104	yhjG	NCBI: AsmA family protein ; MIBI: AsmA family protein	1.92204	0.237534	148.757	89.8464	55.7707	64.0436	289.49	282.4	234.189	55	39	47	187	149	149	0.874307	2.76333	1.1376	0.637434	0.847883	3.03656	2.68784	2.5656	YPK_0104	YP_001718870	NCBI: PFAM: AsmA family protein~KEGG: ypi:YpsIP31758_4058 AsmA family protein;PROVISIONAL ; MIBI: AsmA family protein	5.88701e-16	3.98321e-14	8.09163
pYV0027	pYV0027		NCBI: hypothetical protein;CopG/Arc/MetJ family addiction module antidote protein ; MIBI: hypothetical protein	1.9044	0.57645	57.3349	13.0686	8.5801	4.08789	44.8942	20.8483	48.7238	8	6	3	29	11	31	0.96735	3.66383	1.5117	0.895919	0.494432	4.30214	1.81283	4.87653	pYV0027;YPTS_4254	YP_068438;YP_001874654	NCBI: similar to Y. pestis YPCD1.09c;PROVISIONAL;TIGRFAM: addiction module antidote protein, CC2985 family~PFAM: protein of unknown function UPF0156~KEGG: yps:pYV0027 hypothetical protein;PROVISIONAL ; MIBI: hypothetical protein	0.000954297	0.00671879	3.30367
Ysr242_NU	Ysr242_NU		; Synonym: Ysr242_NU; Class: asRNA	1.88494	0.205931	157.161	117.617	120.121	133.538	444.298	462.454	484.095	72	84	98	287	244	308	27.4101	85.0428	26.4487	24.3833	31.3984	82.7685	78.1718	94.1881	Ysr242_NU		; Synonym: Ysr242_NU; Class: asRNA	5.52302e-20	6.48468e-18	9.15328
YPK_2566	YPK_2566	mglB	NCBI: periplasmic binding protein/LacI transcriptional regulator ; MIBI: periplasmic binding protein/LacI transcriptional regulator	1.87393	0.432876	70.5083	19.6029	14.3002	12.2637	69.6634	47.3826	66.0129	12	10	9	45	25	42	0.427762	1.41956	0.554899	0.365405	0.362981	1.63364	1.00823	1.6168	YPK_2566	YP_001721296	NCBI: PFAM: periplasmic binding protein/LacI transcriptional regulator~KEGG: ypa:YPA_0802 galactose-binding protein;PROVISIONAL ; MIBI: periplasmic binding protein/LacI transcriptional regulator	1.49778e-05	0.000189213	4.32901	path:ypy02010;path:ypy02030	;ABC transporters - Yersinia pseudotuberculosis YPIII;Bacterial chemotaxis - Yersinia pseudotuberculosis YPIII
YPK_1564	YPK_1564	nuoF	NCBI: NADH dehydrogenase I subunit F ; MIBI: NADH dehydrogenase I subunit F	1.86777	0.591324	14.2975	17.9693	1.43002	2.72526	32.5096	30.3249	26.7195	11	1	2	21	16	17	0.149466	0.492453	0.364427	0.0261794	0.0577907	0.546197	0.462303	0.468858	YPK_1564	YP_001720310	NCBI: shuttles electrons from NADH, via FMN and iron-sulfur (Fe-S) centers, to quinones in the respiratory chain; NuoF is part of the soluble NADH dehydrogenase fragment, which represents the electron input part of NADH dehydrogenase;1.6.99.5;PROVISIONAL ; MIBI: NADH dehydrogenase I subunit F	0.00158521	0.0101413	3.15862	path:ypy00190;path:ypy01100	;Oxidative phosphorylation - Yersinia pseudotuberculosis YPIII;Metabolic pathways - Yersinia pseudotuberculosis YPIII
pYV0061	pYV0061	yscY	NCBI: yscY; type III secretion protein ; MIBI: YscY, type III secretion protein	1.86258	0.360583	33.7099	14.7021	17.1602	19.0768	58.8269	60.6497	75.4433	9	12	14	38	32	48	1.3617	4.33449	1.19786	1.26208	1.62518	3.97061	3.71451	5.31836	pYV0061	YP_068470	NCBI: similar to Y. pestis YPCD1.35c;PROVISIONAL ; MIBI: YscY, type III secretion protein	2.39827e-07	4.64753e-06	5.16548
YPK_1354	YPK_1354	hda	NCBI: DNA replication initiation factor ; MIBI: DNA replication initiation factor	1.85752	0.303767	117.003	13.0686	38.6105	20.4394	83.5961	81.4981	110.022	8	27	15	54	43	70	0.917027	2.98704	0.518846	1.38374	0.848495	2.7495	2.43224	3.77938	YPK_1354	YP_001720101	NCBI: controls initiation of DNA replication by inhibiting re-initiation of replication, promotes hydrolysis of DnaA-bound ATP;PROVISIONAL ; MIBI: DNA replication initiation factor	9.65953e-10	3.16072e-08	6.11494
YPK_3065	YPK_3065		NCBI: NA ; MIBI: pseudogene	1.857	0.431715	42.87	14.7021	11.4401	6.81315	38.7019	56.8591	33.0065	9	8	5	25	30	21	0.532263	1.71106	0.730143	0.512858	0.353789	1.59227	2.12263	1.41827	YPK_3065		NCBI: NA ; MIBI: pseudogene	1.69683e-05	0.000207148	4.30145
Ysr23_KO_Ysr160_BE	Ysr23_KO_Ysr160_BE		; Synonym: Ysr23_KO_Ysr160_BE; Class: transRNA	1.84692	0.185411	191.426	106.182	118.691	102.197	374.634	409.386	405.508	65	83	75	242	216	258	19.4804	58.9529	19.3809	19.556	19.5044	56.6484	56.1699	64.0404	Ysr23_KO_Ysr160_BE		; Synonym: Ysr23_KO_Ysr160_BE; Class: transRNA	2.25235e-23	3.90929e-21	9.96124
YPK_0261	YPK_0261	tauD	NCBI: taurine dioxygenase ; MIBI: taurine dioxygenase	1.84425	0.318519	94.8983	49.0071	68.6408	70.8567	266.269	235.018	201.182	30	48	52	172	124	128	2.0423	6.30512	1.62254	2.05143	2.45294	7.30321	5.84904	5.76312	YPK_0261	YP_001719027	NCBI: catalyzes the conversion of taurine (2-aminoethanesulfonate) to sulfite and aminoacetaldehyde concurrently with the conversion of alpha-ketoglutarate to succinate and carbon dioxide; non-heme iron oxidase; allows the use of taurine as an alternative sulfur source; forms homodimers;1.14.11.17;PROVISIONAL ; MIBI: taurine dioxygenase	7.03554e-09	1.99191e-07	5.79007	path:ypy00430;path:ypy00920	;Taurine and hypotaurine metabolism - Yersinia pseudotuberculosis YPIII;Sulfur metabolism - Yersinia pseudotuberculosis YPIII
YPK_1134	YPK_1134	ureE	NCBI: urease accessory protein UreE ; MIBI: urease accessory protein UreE	1.84348	0.671862	6.7143	4.90071	2.86003	1.36263	12.3846	9.47652	17.2891	3	2	1	8	5	11	0.11991	0.435397	0.197922	0.104266	0.0575416	0.414356	0.287694	0.604142	YPK_1134	YP_001719885	NCBI: involved in the assembly of the urease metallocenter; possible nickel donor;PROVISIONAL ; MIBI: urease accessory protein UreE	0.00607255	0.0299279	2.74384
YPK_2968	YPK_2968	sucA, kgd	NCBI: 2-oxoglutarate dehydrogenase E1 component ; MIBI: 2-oxoglutarate dehydrogenase E1 component	1.84236	0.305677	119.199	57.175	74.3609	59.9557	190.413	280.505	240.476	35	52	44	123	148	153	0.623942	1.92421	0.572338	0.671939	0.627548	1.57907	2.11074	2.08281	YPK_2968	YP_001721695	NCBI: SucA; E1 component of the oxoglutarate dehydrogenase complex which catalyzes the formation of succinyl-CoA from 2-oxoglutarate; SucA catalyzes the reaction of 2-oxoglutarate with dihydrolipoamide succinyltransferase-lipoate to form dihydrolipoamide succinyltransferase-succinyldihydrolipoate and carbon dioxide;1.2.4.2;PROVISIONAL ; MIBI: 2-oxoglutarate dehydrogenase E1 component	1.66857e-09	5.24484e-08	6.02717	path:ypy00020;path:ypy00310;path:ypy00380;path:ypy01100;path:ypy01110;path:ypy01120;path:ypy01200	;Citrate cycle (TCA cycle) - Yersinia pseudotuberculosis YPIII;Lysine degradation - Yersinia pseudotuberculosis YPIII;Tryptophan metabolism - Yersinia pseudotuberculosis YPIII;Metabolic pathways - Yersinia pseudotuberculosis YPIII;Biosynthesis of secondary metabolites - Yersinia pseudotuberculosis YPIII;Microbial metabolism in diverse environments - Yersinia pseudotuberculosis YPIII;Carbon metabo…
YPK_2859	YPK_2859		NCBI: hypothetical protein ; MIBI: hypothetical protein	1.83217	0.487303	18.6982	0	4.29005	12.2637	18.5769	22.7436	28.2912	0	3	9	12	12	18	0.714299	2.43716	0	0.497051	1.64585	1.97529	2.19436	3.14184	YPK_2859	YP_001721588	NCBI: KEGG: yps:YPTB1242 hypothetical protein;PROVISIONAL ; MIBI: hypothetical protein	0.000170032	0.00160087	3.75983
YPK_1854	YPK_1854	lpp	NCBI: LPP repeat-containing protein ; MIBI: LPP repeat-containing protein	1.81118	0.476685	436.126	125.785	98.6712	62.6809	322	452.978	328.493	77	69	46	208	239	209	11.0852	35.2442	14.9185	10.5639	7.77322	31.6379	40.385	33.7096	YPK_1854	YP_001720598	NCBI: PFAM: LPP repeat-containing protein~KEGG: ypi:YpsIP31758_1748 major outer membrane lipoprotein;PROVISIONAL ; MIBI: LPP repeat-containing protein	0.00014497	0.00139116	3.79953
pYV0089	pYV0089	yscM, lcrQ	NCBI: yscM, lcrQ; type III secretion regulatory;protein-tyrosine phosphatase YopH ; MIBI: YscM, LcrQ, type III secretion regulatory	1.80554	0.539039	68.3151	4.90071	0	8.17578	13.9327	22.7436	22.0043	3	0	6	9	12	14	0.362114	1.28368	0.395844	0	0.690499	0.932301	1.38093	1.53782	pYV0089;YPTS_4218	YP_068498;YP_001874618	NCBI: identical to Y. pestis YPCD1.62;PROVISIONAL;PFAM: Protein-tyrosine phosphatase YopH~KEGG: yps:pYV0089 YscM, LcrQ; putative type III secretion regulatory;PROVISIONAL ; MIBI: YscM, LcrQ, type III secretion regulatory	0.000809429	0.00589643	3.34955
Ysr200_NU	Ysr200_NU		; Synonym: Ysr200_NU; Class: transRNA	1.79839	0.362445	113.479	114.35	115.831	84.483	435.009	350.631	355.212	70	81	62	281	185	226	18.1055	54.8794	20.2154	18.4847	15.6166	63.7092	46.5956	54.3334	Ysr200_NU		; Synonym: Ysr200_NU; Class: transRNA	6.98331e-07	1.21735e-05	4.96183
YPK_1429	YPK_1429	cysK-2	NCBI: cysteine synthase A ; MIBI: cysteine synthase A	1.79682	0.380072	90.7068	19.6029	17.1602	17.7142	47.9904	81.4981	72.2999	12	12	13	31	43	46	0.518427	1.58167	0.568642	0.449346	0.537293	1.15327	1.77711	1.81464	YPK_1429	YP_001720176	NCBI: CysK; forms a complex with serine acetyltransferase CysE; functions in cysteine biosynthesis;PROVISIONAL ; MIBI: cysteine synthase A	2.27203e-06	3.50191e-05	4.72759	path:ypy00270;path:ypy00920;path:ypy01100;path:ypy01120;path:ypy01200;path:ypy01230	;Cysteine and methionine metabolism - Yersinia pseudotuberculosis YPIII;Sulfur metabolism - Yersinia pseudotuberculosis YPIII;Metabolic pathways - Yersinia pseudotuberculosis YPIII;Microbial metabolism in diverse environments - Yersinia pseudotuberculosis YPIII;Carbon metabolism - Yersinia pseudotuberculosis YPIII;Biosynthesis of amino acids - Yersinia pseudotuberculosis YPIII
YPK_3971	YPK_3971	livG	NCBI: leucine/isoleucine/valine transporter ATP-binding subunit ; MIBI: leucine/isoleucine/valine transporter ATP-binding subunit	1.79095	0.906805	3.06284	0	0	0	0	1.8953	6.28694	0	0	0	0	1	4	0	0.0837456	0	0	0	0	0.0521446	0.199092	YPK_3971	YP_001722687	NCBI: Part of the ABC transporter complexes LivFGHMJ and LivFGHMK involved in the high-affinity transport of branched-chain amino acids; LivFGHMK is specific for the transport of leucine, while LivFGHMJ is a transporter for leucine, isoleucine, and valine;PROVISIONAL ; MIBI: leucine/isoleucine/valine transporter ATP-binding subunit	0.0482664	0.149348	1.97502	path:ypy02010	;ABC transporters - Yersinia pseudotuberculosis YPIII
YPK_2837	YPK_2837		NCBI: hypothetical protein ; MIBI: hypothetical protein	1.7905	0.637344	10.5133	0	2.86003	5.45052	6.1923	26.5343	6.28694	0	2	4	4	14	4	0.16794	0.618872	0	0.157077	0.346744	0.312112	1.21355	0.330958	YPK_2837	YP_001721566	NCBI: PFAM: protein of unknown function DUF1348~KEGG: ypi:YpsIP31758_2759 hypothetical protein;PROVISIONAL ; MIBI: hypothetical protein	0.00496479	0.0257668	2.80931
Ysr300	Ysr300		; Synonym: Ysr300; Class: asRNA	1.78711	0.303976	23709.9	2891.42	4277.18	2890.14	9892.21	13741	12242.3	1770	2991	2121	6390	7250	7789	606.503	1806.7	538.242	718.726	562.542	1525.52	1922.79	1971.79	Ysr300		; Synonym: Ysr300; Class: asRNA	4.12519e-09	1.20203e-07	5.87909
Ysr239_NU	Ysr239_NU		; Synonym: Ysr239_NU; Class: asRNA	1.7763	0.279162	367.607	351.218	466.186	438.767	1320.51	1567.42	1527.73	215	326	322	853	827	972	57.6615	168.373	49.3617	59.1441	64.4788	153.749	165.595	185.777	Ysr239_NU		; Synonym: Ysr239_NU; Class: asRNA	1.97859e-10	7.38181e-09	6.36299
YPK_3555	YPK_3555		NCBI: hypothetical protein ; MIBI: hypothetical protein	1.77361	0.645837	7.37644	1.63357	5.72007	0	9.28846	15.1624	7.85868	1	4	0	6	8	5	0.103051	0.392556	0.0743007	0.234852	0	0.34999	0.518408	0.309269	YPK_3555	YP_001722275	NCBI: KEGG: ypi:YpsIP31758_3426 hypothetical protein;PROVISIONAL ; MIBI: hypothetical protein	0.00602856	0.0297644	2.74622
Ysr298	Ysr298		; Synonym: Ysr298; Class: asRNA	1.75902	0.185179	2075.81	246.669	363.224	307.954	1096.04	949.547	1103.36	151	254	226	708	501	702	29.2694	84.1123	24.1589	32.1126	31.5368	88.9292	69.9079	93.4998	Ysr298		; Synonym: Ysr298; Class: asRNA	2.11898e-21	2.91688e-19	9.49901
YPK_2563	YPK_2563	sanA	NCBI: hypothetical protein ; MIBI: SanA protein	1.7586	0.31278	124.361	29.4043	24.3103	21.8021	94.4326	92.8699	78.5868	18	17	16	61	49	50	0.941348	2.74281	1.11995	0.835827	0.86827	2.97966	2.65895	2.58982	YPK_2563	YP_001721293	NCBI: PFAM: protein of unknown function DUF218~KEGG: ypa:YPA_0805 hypothetical protein;PROVISIONAL ; MIBI: SanA protein	1.88237e-08	4.78626e-07	5.62248
YPK_2098	YPK_2098	mipA	NCBI: MltA-interacting MipA family protein ; MIBI: MltA-interacting MipA family protein	1.75677	0.342503	74.1484	31.0379	34.3204	24.5273	100.625	115.614	100.591	19	24	18	65	61	64	1.06535	3.12689	1.13157	1.12949	0.934995	3.03915	3.16844	3.17308	YPK_2098	YP_001720837	NCBI: PFAM: MltA-interacting MipA family protein~KEGG: ypi:YpsIP31758_1990 MltA-interacting protein;PROVISIONAL ; MIBI: MltA-interacting MipA family protein	2.90955e-07	5.61108e-06	5.12921
YPK_3986	YPK_3986	tusA, sirA	NCBI: sulfur transfer protein SirA ; MIBI: sulfur transfer protein SirA	1.75428	0.306175	80.4423	45.74	27.1703	47.692	133.135	170.577	116.308	28	19	35	86	90	74	4.41415	12.4616	5.04196	2.70357	5.49692	12.1577	14.1342	11.0929	YPK_3986	YP_001722702	NCBI: TusA; transfers sulfur to TusBCD complex; involved in thiouridation of U34 position of some tRNAs;PROVISIONAL ; MIBI: sulfur transfer protein SirA	1.00624e-08	2.73258e-07	5.72967	path:ypy04122	;Sulfur relay system - Yersinia pseudotuberculosis YPIII
YPK_1827	YPK_1827		NCBI: hypothetical protein ; MIBI: hypothetical protein	1.74383	0.872623	4.80974	0	0	0	3.09615	5.68591	0	0	0	0	2	3	0	0	0.139607	0	0	0	0.157076	0.261745	0	YPK_1827	YP_001720571	NCBI: KEGG: ypi:YpsIP31758_1719 hypothetical protein;PROVISIONAL ; MIBI: hypothetical protein	0.0456763	0.143423	1.99837
YPK_2904	YPK_2904		NCBI: ethyl tert-butyl ether degradation EthD ; MIBI: ethyl tert-butyl ether degradation EthD	1.72943	0.220479	157.296	117.617	121.551	96.7467	354.509	396.119	378.788	72	85	71	229	209	241	9.4126	26.3379	10.1104	9.43181	8.69565	25.2453	25.5958	28.1725	YPK_2904	YP_001721631	NCBI: PFAM: Ethyl tert-butyl ether degradation EthD~KEGG: ypi:YpsIP31758_2816 hypothetical protein;PROVISIONAL ; MIBI: ethyl tert-butyl ether degradation EthD	4.36494e-15	2.76585e-13	7.84398
YPK_1157	YPK_1157	kdpC	NCBI: potassium-transporting ATPase subunit C ; MIBI: potassium-transporting ATPase subunit C	1.72849	0.601288	10.2629	4.90071	0	6.81315	20.125	9.47652	15.7174	3	0	5	13	5	10	0.173066	0.538212	0.211603	0	0.307596	0.719872	0.307581	0.587184	YPK_1157	YP_001719908	NCBI: One of the components of the high-affinity ATP-driven potassium transport (or KDP)system, which catalyzes the hydrolysis of ATP coupled with the exchange of hydrogen and potassium ions. The C subunit may be involved in assembly of the KDP complex;3.6.3.12;PROVISIONAL ; MIBI: potassium-transporting ATPase subunit C	0.00404479	0.0216736	2.87465	path:ypy02020	;Two-component system - Yersinia pseudotuberculosis YPIII
Ysr135	Ysr135		; Synonym: Ysr135; Class: transRNA	1.70765	0.33012	344.812	308.745	307.454	212.57	851.442	1123.92	828.305	189	215	156	550	593	527	37.3191	104.63	42.7511	38.4296	30.7765	97.6697	116.985	99.2362	Ysr135		; Synonym: Ysr135; Class: transRNA	2.30586e-07	4.51226e-06	5.17282
YPK_1444	YPK_1444	glk	NCBI: glucokinase ; MIBI: glucokinase	1.70562	0.712294	7.49363	0	2.86003	1.36263	10.8365	5.68591	4.71521	0	2	1	7	3	3	0.0386208	0.167065	0	0.0746599	0.0412026	0.259612	0.123602	0.117981	YPK_1444	YP_001720190	NCBI: catalyzes the conversion of ATP and D-glucose to ADP and D-glucose 6-phosphate;2.7.1.2;PROVISIONAL ; MIBI: glucokinase	0.0166412	0.0658539	2.39454	path:ypy00010;path:ypy00052;path:ypy00500;path:ypy00520;path:ypy00521;path:ypy01100;path:ypy01110;path:ypy01120;path:ypy01200	;Glycolysis / Gluconeogenesis - Yersinia pseudotuberculosis YPIII;Galactose metabolism - Yersinia pseudotuberculosis YPIII;Starch and sucrose metabolism - Yersinia pseudotuberculosis YPIII;Amino sugar and nucleotide sugar metabolism - Yersinia pseudotuberculosis YPIII;Streptomycin biosynthesis - Yersinia pseudotuberculosis YPIII;Metabolic pathways - Yersinia pseudotuberculosis YPIII;Biosynthesis …
YPK_1365	YPK_1365		NCBI: hypothetical protein ; MIBI: hypothetical protein	1.69961	0.249901	311.633	280.974	267.413	271.163	859.182	1127.71	727.714	172	187	199	555	595	463	42.6607	115.883	44.6207	38.3347	45.0268	113.035	134.621	99.9915	YPK_1365	YP_001720112	NCBI: PROVISIONAL ; MIBI: hypothetical protein	1.03802e-11	4.45566e-10	6.80113
YPK_3692	YPK_3692	nrdG	NCBI: anaerobic ribonucleoside-triphosphate reductase activating protein ; MIBI: anaerobic ribonucleoside-triphosphate reductase activating protein	1.69821	0.369332	31.0844	17.9693	12.8702	17.7142	60.375	60.6497	44.0086	11	9	13	39	32	28	1.431	3.97644	1.60348	1.03671	1.65281	4.46321	4.06827	3.39784	YPK_3692	YP_001722412	NCBI: KEGG: ypm:YP_0630 anaerobic ribonucleoside-triphosphate reductase activating protein;PROVISIONAL ; MIBI: anaerobic ribonucleoside-triphosphate reductase activating protein	4.26456e-06	6.25887e-05	4.59805
YPK_1857	YPK_1857	ribE	NCBI: riboflavin synthase subunit alpha ; MIBI: riboflavin synthase subunit alpha	1.69608	0.412555	22.1576	11.435	7.15009	9.5384	17.0288	36.0108	44.0086	7	5	7	11	19	28	0.397357	1.13026	0.489231	0.276139	0.426701	0.60356	1.15813	1.6291	YPK_1857	YP_001720601	NCBI: catalyzes the formation of riboflavin from 6,7-dimethyl-8-(1-D-ribityl)lumazine;PROVISIONAL ; MIBI: riboflavin synthase subunit alpha	3.9368e-05	0.000435338	4.11116	path:ypy00740;path:ypy01100	;Riboflavin metabolism - Yersinia pseudotuberculosis YPIII;Metabolic pathways - Yersinia pseudotuberculosis YPIII
pYV0092	pYV0092		NCBI: transposase ; MIBI: transposase	1.69544	0.662397	29.0807	1.63357	2.86003	1.36263	7.74038	11.3718	9.43042	1	2	1	5	6	6	0.131456	0.538873	0.114224	0.180521	0.0996243	0.44837	0.597717	0.570533	pYV0092	YP_068501	NCBI: similar to Y. pestis YPCD1.65;PROVISIONAL ; MIBI: transposase	0.0104806	0.0464871	2.55956
YPK_2790	YPK_2790	yejG	NCBI: hypothetical protein ; MIBI: hypothetical protein	1.6936	0.24583	295.579	127.419	158.732	138.988	475.259	517.418	411.795	78	111	102	307	273	262	11.2987	30.9324	10.3814	11.6742	11.8406	32.0784	31.6894	29.0294	YPK_2790	YP_001721520	NCBI: KEGG: ypi:YpsIP31758_2715 hypothetical protein;PROVISIONAL ; MIBI: hypothetical protein	5.60632e-12	2.51465e-10	6.88931
YPK_1991	YPK_1991		NCBI: NA ; MIBI: pseudogene	1.69169	0.300603	183.555	55.5414	68.6408	83.1204	216.731	257.761	218.471	34	48	61	140	136	139	1.52249	4.1883	1.24102	1.38447	1.94196	4.01181	4.32941	4.22367	YPK_1991		NCBI: NA ; MIBI: pseudogene	1.8266e-08	4.67423e-07	5.62767
YPK_1520	YPK_1520	fabB-1	NCBI: 3-oxoacyl-ACP synthase ; MIBI: 3-oxoacyl-ACP synthase	1.69059	0.379262	72.1236	52.2743	41.4705	36.791	128.49	170.577	141.456	32	29	27	83	90	90	0.981196	2.73328	1.20047	0.859687	0.883433	2.4445	2.94464	2.81071	YPK_1520	YP_001720266	NCBI: FabB, beta-Ketoacyl-ACP synthase I, KASI; catalyzes a condensation reaction in fatty acid biosynthesis: addition of an acyl acceptor of two carbons from malonyl-ACP; required for the elongation of short-chain unsaturated acyl-ACP;PROVISIONAL ; MIBI: 3-oxoacyl-ACP synthase	8.2897e-06	0.00011256	4.45756	path:ypy00061;path:ypy00780;path:ypy01100;path:ypy01212	;Fatty acid biosynthesis - Yersinia pseudotuberculosis YPIII;Biotin metabolism - Yersinia pseudotuberculosis YPIII;Metabolic pathways - Yersinia pseudotuberculosis YPIII;Fatty acid metabolism - Yersinia pseudotuberculosis YPIII
YPK_1880	YPK_1880	pdxH	NCBI: pyridoxamine 5'-phosphate oxidase ; MIBI: pyridoxamine 5_-phosphate oxidase	1.6837	0.656688	6.43102	0	2.86003	5.45052	4.64423	20.8483	9.43042	0	2	4	3	11	6	0.107315	0.358699	0	0.100373	0.221571	0.149581	0.609291	0.317226	YPK_1880	YP_001720624	NCBI: catalyzes the formation of pyridoxal 5'-phosphate from pyridoxamine 5'-phosphate;1.4.3.5;PROVISIONAL ; MIBI: pyridoxamine 5_-phosphate oxidase	0.0103494	0.0459654	2.56393	path:ypy00750;path:ypy01100	;Vitamin B6 metabolism - Yersinia pseudotuberculosis YPIII;Metabolic pathways - Yersinia pseudotuberculosis YPIII
YPK_2803	YPK_2803		NCBI: hypothetical protein ; MIBI: hypothetical protein	1.67705	0.322167	998.59	21.2364	34.3204	58.5931	143.971	130.776	113.165	13	24	43	93	69	72	11.4332	31.7851	6.41863	9.3638	18.5173	36.049	29.7123	29.5941	YPK_2803	YP_001721532	NCBI: KEGG: ypp:YPDSF_2438 hypothetical protein;PROVISIONAL ; MIBI: hypothetical protein	1.93439e-07	3.84184e-06	5.20553
YPK_1321	YPK_1321	thiD	NCBI: phosphomethylpyrimidine kinase ; MIBI: phosphomethylpyrimidine kinase	1.66283	0.364947	59.1602	26.1371	30.0304	13.6263	72.7596	89.0793	69.1564	16	21	10	47	47	44	0.789494	2.18828	0.917211	0.951285	0.499987	2.11523	2.34983	2.09979	YPK_1321	YP_001720068	NCBI: catalyzes the formation of 4-amino-2-methyl-5-diphosphomethylpyrimidine;2.7.4.7;PROVISIONAL ; MIBI: phosphomethylpyrimidine kinase	5.20432e-06	7.50023e-05	4.55638	path:ypy00730;path:ypy01100	;Thiamine metabolism - Yersinia pseudotuberculosis YPIII;Metabolic pathways - Yersinia pseudotuberculosis YPIII
YPK_2244	YPK_2244		NCBI: cytochrome c class I ; MIBI: cytochrome c class I	1.65547	0.650484	18.4824	0	2.86003	2.72526	7.74038	7.58122	11.0022	0	2	2	5	4	7	0.161553	0.6434	0	0.230379	0.254279	0.572206	0.508534	0.84946	YPK_2244	YP_001720978	NCBI: PFAM: cytochrome c class I~KEGG: ypm:YP_1692 putative cytochrome precursor;PROVISIONAL ; MIBI: cytochrome c class I	0.0109283	0.0476506	2.54498
pYV0030	pYV0030		NCBI: hypothetical protein ; MIBI: hypothetical protein	1.65501	0.234002	325.562	99.6479	118.691	110.373	417.981	358.212	279.769	61	83	81	270	189	178	10.2682	27.3314	9.52717	10.2436	11.0339	33.1062	25.7445	23.1434	pYV0030	YP_068441	NCBI: PROVISIONAL ; MIBI: hypothetical protein	1.52032e-12	7.14011e-11	7.07262
YPK_3138	YPK_3138		NCBI: hypothetical protein ; MIBI: hypothetical protein	1.65322	0.288615	60.3302	19.6029	31.4604	24.5273	100.625	77.7075	67.5846	12	22	18	65	41	43	0.498954	1.35667	0.39842	0.577197	0.521245	1.69428	1.18722	1.18851	YPK_3138	YP_001721862	NCBI: KEGG: eca:ECA2861 hypothetical protein;PROVISIONAL ; MIBI: hypothetical protein	1.0155e-08	2.7391e-07	5.72812
YPK_2651	YPK_2651		NCBI: hypothetical protein ; MIBI: hypothetical protein	1.65285	0.316053	911.261	766.145	802.24	761.71	2507.88	2657.22	2395.33	469	561	559	1620	1402	1524	148.793	400.003	149.552	141.359	155.468	405.551	389.902	404.555	YPK_2651	YP_001721381	NCBI: PROVISIONAL ; MIBI: hypothetical protein	1.69835e-07	3.45908e-06	5.22965
YPK_1804	YPK_1804	kduI	NCBI: 5-keto-4-deoxyuronate isomerase ; MIBI: 5-keto-4-deoxyuronate isomerase	1.65036	0.249122	174.78	70.2436	50.0506	70.8567	218.279	199.007	194.895	43	35	52	141	105	124	2.12146	5.58655	2.35898	1.51728	2.48811	6.07277	5.02382	5.66307	YPK_1804	YP_001720548	NCBI: 4-deoxy-L-threo-5-hexosulose-uronate ketol-isomerase; catalyzes the interconversion of 4-deoxy-L-threo-5-hexosulose uronate to 3-deoxy-D-glycero-2,5-hexodiulosonate;5.3.1.17;PROVISIONAL ; MIBI: 5-keto-4-deoxyuronate isomerase	3.47993e-11	1.44707e-09	6.62468	path:ypy00040	;Pentose and glucuronate interconversions - Yersinia pseudotuberculosis YPIII
pYV0080	pYV0080	yscD	NCBI: yscD; type III secretion protein ; MIBI: YscD, type III secretion protein	1.64922	0.314111	213.882	53.9079	52.9106	50.4173	131.586	204.693	176.034	33	37	37	85	108	112	1.14805	3.08744	1.20261	1.0655	1.17604	2.43188	3.4326	3.39784	pYV0080	YP_068489	NCBI: similar to Y. pestis YPCD1.53;PROVISIONAL ; MIBI: YscD, type III secretion protein	1.51742e-07	3.13861e-06	5.25043
YPK_3260	YPK_3260		NCBI: hypothetical protein ; MIBI: hypothetical protein	1.63779	0.65074	11.2902	4.90071	1.43002	0	7.74038	9.47652	7.85868	3	1	0	5	5	5	0.0435531	0.143045	0.103419	0.0272408	0	0.135319	0.150327	0.14349	YPK_3260	YP_001721982	NCBI: KEGG: ypi:YpsIP31758_3119 hypothetical protein;PROVISIONAL ; MIBI: hypothetical protein	0.0118422	0.0506689	2.51681
YPK_R0097	YPK_R0097	23S ribosomal RNA	NCBI: NA ; MIBI: 23S ribosomal RNA	1.6372	0.660586	38.8663	24.5036	24.3103	36.791	27.8654	53.0685	231.045	15	17	27	18	28	147	0.273699	0.847308	0.236934	0.212191	0.371972	0.223214	0.38573	1.93298	YPK_R0097		NCBI: NA ; MIBI: 23S ribosomal RNA	0.013197	0.0551648	2.47841	path:ypy03010	;Ribosome - Yersinia pseudotuberculosis YPIII
pYV0021	pYV0021		NCBI: transposase ; MIBI: putative transposase	1.63291	0.304232	188.417	13.0686	20.0202	19.0768	44.8942	66.3356	62.8694	8	14	14	29	35	40	1.10804	3.06797	0.850331	1.17589	1.29788	2.41995	3.24455	3.53942	pYV0021	YP_068432	NCBI: similar to Y. pestis YPCD1.96c;PROVISIONAL ; MIBI: putative transposase	7.9913e-08	1.7625e-06	5.36732
YPK_2415	YPK_2415	flgL	NCBI: flagellar hook-associated protein FlgL ; MIBI: flagellar hook-associated protein FlgL	1.6322	0.188891	192.238	88.2129	138.712	145.801	405.596	388.537	380.36	54	97	107	262	205	242	3.49454	9.14206	2.52759	3.58778	4.36823	9.62776	8.36865	9.42978	YPK_2415	YP_001721145	NCBI: with FlgK acts as a hook filament junction protein to join the flagellar filament to the hook; Yersinia, Vibrio parahaemolyticus, Bradyrhizobium and other organisms have 2 copies of this and other flagellar genes;PROVISIONAL ; MIBI: flagellar hook-associated protein FlgL	5.57348e-18	5.29746e-16	8.64098	path:ypy02040	;Flagellar assembly - Yersinia pseudotuberculosis YPIII
pYV0096	pYV0096		NCBI: IS630 family transposase ; MIBI: IS630 family transposase	1.6314	0.386087	82.2193	11.435	11.4401	12.2637	34.0577	41.6967	42.4369	7	8	9	22	22	27	2.512	6.99278	2.49167	2.25021	2.79411	6.14789	6.82973	8.00073	pYV0096	YP_068505	NCBI: similar to Y. pestis YPCD1.70c;PROVISIONAL ; MIBI: IS630 family transposase	2.38439e-05	0.000280781	4.22547
Ysr201_NU	Ysr201_NU		; Synonym: Ysr201_NU; Class: transRNA	1.6295	0.215708	632.465	321.814	331.764	275.251	897.884	976.082	1040.49	197	232	202	580	515	662	121.685	318.276	129.226	120.258	115.57	298.692	294.632	361.506	Ysr201_NU		; Synonym: Ysr201_NU; Class: transRNA	4.21536e-14	2.3701e-12	7.55417
pYV0026	pYV0026		NCBI: hypothetical protein;plasmid stabilization system protein ; MIBI: hypothetical protein	1.62778	0.322357	1756.7	52.2743	87.231	66.7688	178.029	244.494	245.191	32	61	49	115	129	156	6.27238	16.9721	4.8979	7.37789	6.54133	13.8188	17.2202	19.8774	pYV0026;YPTS_4253	YP_068437;YP_001874653	NCBI: similar to Y. pestis YPCD1.08c;PROVISIONAL;PFAM: plasmid stabilization system~KEGG: yps:pYV0026 hypothetical protein;PROVISIONAL ; MIBI: hypothetical protein	4.42671e-07	8.21927e-06	5.04963
YPK_3822	YPK_3822	groEL	NCBI: chaperonin GroEL ; MIBI: chaperonin GroEL	1.62744	0.361856	135.112	115.984	87.231	65.4062	286.394	280.505	293.915	71	61	48	185	148	187	1.49684	3.996	1.97946	1.34388	1.16718	4.04922	3.59864	4.34014	YPK_3822	YP_001722541	NCBI: 60 kDa chaperone family; promotes refolding of misfolded polypeptides especially under stressful conditions; forms two stacked rings of heptamers to form a barrel-shaped 14mer; ends can be capped by GroES; misfolded proteins enter the barrel where they are refolded when GroES binds; many bacteria have multiple copies of the groEL gene which are active under different environmental condition…	6.87595e-06	9.66507e-05	4.49749	path:ypy03018	;RNA degradation - Yersinia pseudotuberculosis YPIII
YPK_0602	YPK_0602		NCBI: YheO domain-containing protein ; MIBI: YheO domain protein	1.62576	0.748718	5.78476	1.63357	2.86003	2.72526	17.0288	3.79061	7.85868	1	2	2	11	2	5	0.104574	0.351638	0.0725401	0.114644	0.126537	0.626444	0.126531	0.301941	YPK_0602	YP_001719358	NCBI: PFAM: YheO domain protein~KEGG: ypi:YpsIP31758_0541 hypothetical protein;PROVISIONAL ; MIBI: YheO domain protein	0.0299018	0.103708	2.17139
YPK_1567	YPK_1567	nuoI	NCBI: NADH dehydrogenase subunit I ; MIBI: NADH dehydrogenase subunit I	1.62137	0.773547	3.30112	1.63357	4.29005	0	10.8365	3.79061	7.85868	1	3	0	7	2	5	0.0950104	0.321403	0.0845633	0.200468	0	0.46472	0.147503	0.351986	YPK_1567	YP_001720313	NCBI: Catalyzes the transfer of electrons from NADH to quinone;PROVISIONAL ; MIBI: NADH dehydrogenase subunit I	0.0360798	0.119926	2.09603	path:ypy00190;path:ypy01100	;Oxidative phosphorylation - Yersinia pseudotuberculosis YPIII;Metabolic pathways - Yersinia pseudotuberculosis YPIII
YPK_2839	YPK_2839	ompC-2	NCBI: outer membrane porin protein C ; MIBI: outer membrane porin protein C	1.62058	0.313617	225.646	114.35	82.941	76.3072	261.625	310.83	293.915	70	58	56	169	164	187	2.25851	5.91643	2.88015	1.88576	2.00963	5.45903	5.88505	6.4052	YPK_2839	YP_001721568	NCBI: allows for ions and hydrophilic solutes to cross the outer membrane;PROVISIONAL ; MIBI: outer membrane porin protein C	2.37381e-07	4.62255e-06	5.16739	path:ypy00312;path:ypy02020	;beta-Lactam resistance - Yersinia pseudotuberculosis YPIII;Two-component system - Yersinia pseudotuberculosis YPIII
pYV0074	pYV0074	yscU	NCBI: yscU; type III secretion protein;type III secretion exporter ; MIBI: YscU, type III secretion protein	1.60957	0.192458	633.991	106.182	122.981	162.153	371.538	392.328	451.088	65	86	119	240	207	287	3.4025	8.73623	2.8025	2.93003	4.47495	8.12371	7.78379	10.3012	pYV0074;Meso_0113	YP_068483;YP_672683	NCBI: identical to Y. pestis YPCD1.47;PROVISIONAL;PFAM: type III secretion exporter~KEGG: yps:pYV0074 putative type III secretion protein;PROVISIONAL ; MIBI: YscU, type III secretion protein	6.10268e-17	4.72134e-15	8.36322
YPK_3714	YPK_3714	yhbT	NCBI: sterol-binding domain-containing protein ; MIBI: sterol-binding domain-containing protein	1.60939	0.852921	4.49894	1.63357	0	0	6.1923	0	4.71521	1	0	0	4	0	3	0.0293217	0.165308	0.0879652	0	0	0.276237	0	0.219688	YPK_3714	YP_001722434	NCBI: PFAM: Sterol-binding domain protein~KEGG: ypp:YPDSF_3287 lipid carrier protein;PROVISIONAL ; MIBI: sterol-binding domain-containing protein	0.0591714	0.173353	1.88692
YPK_3268	YPK_3268		NCBI: hypothetical protein ; MIBI: hypothetical protein	1.6088	0.188012	7227.18	5233.96	5186.67	5886.56	16319.8	18479.2	15473.7	3204	3627	4320	10542	9750	9845	1287	3267.29	1257.44	1124.83	1478.73	3248.11	3337.25	3216.51	YPK_3268	YP_001721990	NCBI: PROVISIONAL ; MIBI: hypothetical protein	1.15957e-17	1.02867e-15	8.55689
YPK_0037	YPK_0037	fdoG-1	NCBI: molybdopterin oxidoreductase Fe4S4 region ; MIBI: molybdopterin oxidoreductase Fe4S4 region	1.60779	0.677853	7.57962	1.63357	5.72007	0	6.1923	13.2671	9.43042	1	4	0	4	7	6	0.108309	0.37068	0.0780916	0.246835	0	0.245231	0.47675	0.390058	YPK_0037	YP_001718804	NCBI: PFAM: molybdopterin oxidoreductase Fe4S4 region~KEGG: yps:YPTB3927 formate dehydrogenase-O, major subunit (formate dehydrogenase);PROVISIONAL ; MIBI: molybdopterin oxidoreductase Fe4S4 region	0.0176978	0.0689937	2.37188	path:ypy00630;path:ypy00680;path:ypy01100;path:ypy01120;path:ypy01200	;Glyoxylate and dicarboxylate metabolism - Yersinia pseudotuberculosis YPIII;Methane metabolism - Yersinia pseudotuberculosis YPIII;Metabolic pathways - Yersinia pseudotuberculosis YPIII;Microbial metabolism in diverse environments - Yersinia pseudotuberculosis YPIII;Carbon metabolism - Yersinia pseudotuberculosis YPIII
YPK_0003	YPK_0003	recF	NCBI: recombination protein F ; MIBI: recombination protein F	1.60571	0.542464	23.3733	6.53429	4.29005	1.36263	21.6731	15.1624	6.28694	4	3	1	14	8	4	0.102079	0.300173	0.169127	0.100234	0.0368775	0.46472	0.295006	0.140794	YPK_0003	YP_001718770	NCBI: Required for DNA replication; binds preferentially to single-stranded, linear DNA;PROVISIONAL ; MIBI: recombination protein F	0.00307607	0.0173933	2.96003	path:ypy03440	;Homologous recombination - Yersinia pseudotuberculosis YPIII
YPK_3875	YPK_3875	terB	NCBI: tellurite resistance TerB ; MIBI: tellurite resistance TerB	1.59736	0.625976	6.43061	6.53429	1.43002	2.72526	20.125	7.58122	7.85868	4	1	2	13	4	5	0.219338	0.599381	0.402788	0.0795717	0.175653	1.02771	0.35129	0.419141	YPK_3875	YP_001722593	NCBI: PFAM: Tellurite resistance TerB~KEGG: ypi:YpsIP31758_3787 tellurite resistance protein;PROVISIONAL ; MIBI: tellurite resistance TerB	0.010717	0.0471152	2.55179
YPK_3860	YPK_3860	lexA	NCBI: LexA repressor ; MIBI: LexA repressor	1.59186	0.240429	324.584	135.586	117.261	113.098	349.865	420.757	352.069	83	82	83	226	222	224	5.53399	14.0121	6.2581	4.88563	5.45823	13.3778	14.5984	14.06	YPK_3860	YP_001722578	NCBI: Represses a number of genes involved in the response to DNA damage;3.4.21.88;PROVISIONAL ; MIBI: LexA repressor	3.57018e-11	1.46929e-09	6.6209
YPK_0665	YPK_0665	sufI, ftsP	NCBI: repressor protein for FtsI ; MIBI: repressor protein for FtsI	1.58866	0.652333	11.0308	9.80143	1.43002	0	15.4808	7.58122	15.7174	6	1	0	10	4	10	0.0729338	0.211213	0.193338	0.025463	0	0.252975	0.112413	0.26825	YPK_0665	YP_001719421	NCBI: PFAM: multicopper oxidase type 2; multicopper oxidase type 3~KEGG: yps:YPTB3390 putative cell division protein;PROVISIONAL ; MIBI: repressor protein for FtsI	0.0148772	0.0604169	2.43535
pYV0086	pYV0086	yscJ, ylpB	NCBI: yscJ, ylpB; type III secretion lipoprotein ; MIBI: YscJ, YlpB, type III secretion lipoprotein	1.58751	0.276533	208.716	60.4421	32.8904	42.2415	111.461	149.729	155.602	37	23	31	72	79	99	1.71203	4.32816	2.31151	1.13544	1.68914	3.53133	4.30438	5.14877	pYV0086	YP_068495	NCBI: similar to Y. pestis YPCD1.59;PROVISIONAL ; MIBI: YscJ, YlpB, type III secretion lipoprotein	9.4258e-09	2.63132e-07	5.74075
YPK_3252	YPK_3252	ispA	NCBI: geranyltranstransferase ; MIBI: geranyltranstransferase	1.58481	0.268428	76.3758	40.8393	41.4705	50.4173	147.067	109.928	149.315	25	29	37	95	58	95	1.33261	3.39443	1.24641	1.14252	1.60892	3.71841	2.52196	3.94293	YPK_3252	YP_001721974	NCBI: PFAM: Polyprenyl synthetase~KEGG: ypi:YpsIP31758_3111 geranyltranstransferase;PROVISIONAL ; MIBI: geranyltranstransferase	3.54687e-09	1.04882e-07	5.90405	path:ypy00900;path:ypy01100;path:ypy01110	;Terpenoid backbone biosynthesis - Yersinia pseudotuberculosis YPIII;Metabolic pathways - Yersinia pseudotuberculosis YPIII;Biosynthesis of secondary metabolites - Yersinia pseudotuberculosis YPIII
YPK_1592	YPK_1592	menC	NCBI: O-succinylbenzoate synthase ; MIBI: O-succinylbenzoate synthase	1.57933	0.709572	4.49986	0	5.72007	1.36263	12.3846	9.47652	4.71521	0	4	1	8	5	3	0.0635075	0.206894	0	0.14932	0.0412026	0.296699	0.206003	0.117981	YPK_1592	YP_001720338	NCBI: catalyzes the dehydration of 2-succinyl-6-hydroxy-2,4-cyclohexadiene-1-carboxylic acid to form O-succinylbenzoate;PROVISIONAL ; MIBI: O-succinylbenzoate synthase	0.0260308	0.0936171	2.22575	path:ypy00130;path:ypy01100;path:ypy01110	;Ubiquinone and other terpenoid-quinone biosynthesis - Yersinia pseudotuberculosis YPIII;Metabolic pathways - Yersinia pseudotuberculosis YPIII;Biosynthesis of secondary metabolites - Yersinia pseudotuberculosis YPIII
YPK_4014	YPK_4014		NCBI: hypothetical protein ; MIBI: hypothetical protein	1.57745	0.241731	280.49	171.525	203.062	179.867	513.961	636.822	534.39	105	142	132	332	336	340	37.6797	94.8662	35.7139	38.1661	39.159	88.6538	99.6726	96.2721	YPK_4014	YP_001722730	NCBI: PROVISIONAL ; MIBI: hypothetical protein	6.7698e-11	2.57381e-09	6.52567
YPK_3178	YPK_3178	manB-2	NCBI: phosphomannomutase ; MIBI: phosphomannomutase	1.57086	0.550755	14.5078	6.53429	10.0101	6.81315	20.125	32.2202	25.1478	4	7	5	13	17	16	0.154757	0.427231	0.133676	0.184857	0.145739	0.341075	0.495487	0.445132	YPK_3178	YP_001721900	NCBI: PFAM: phosphoglucomutase/phosphomannomutase ; phosphoglucomutase/phosphomannomutase alpha/beta/alpha domain I; phosphoglucomutase/phosphomannomutase alpha/beta/alpha domain II; phosphoglucomutase/phosphomannomutase alpha/beta/alpha domain III~KEGG: ypp:YPDSF_2736 phosphomannomutase;5.4.2.8;PROVISIONAL ; MIBI: phosphomannomutase	0.00434193	0.0229576	2.85219	path:ypy00051;path:ypy00520;path:ypy01100;path:ypy01110	;Fructose and mannose metabolism - Yersinia pseudotuberculosis YPIII;Amino sugar and nucleotide sugar metabolism - Yersinia pseudotuberculosis YPIII;Metabolic pathways - Yersinia pseudotuberculosis YPIII;Biosynthesis of secondary metabolites - Yersinia pseudotuberculosis YPIII
pYV0083	pYV0083	yscG	NCBI: yscG; type III secretion protein;YscG family type III secretion protein ; MIBI: YscG, type III secretion protein	1.56618	0.757481	18.6757	6.53429	0	0	6.1923	11.3718	11.0022	4	0	0	4	6	7	0.17593	0.624577	0.527791	0	0	0.414356	0.690466	0.768908	pYV0083;YPTS_4212	YP_068492;YP_001874612	NCBI: similar to Y. pestis YPCD1.56;PROVISIONAL;TIGRFAM: type III secretion protein, YscG family~PFAM: Type III secretion system YscG family protein~KEGG: yps:pYV0083 YscG; putative type III secretion protein;PROVISIONAL ; MIBI: YscG, type III secretion protein	0.038676	0.126657	2.06762
YPK_4118	YPK_4118	tpiA	NCBI: triosephosphate isomerase ; MIBI: triosephosphate isomerase	1.56164	0.225791	193.114	91.48	98.6712	117.186	292.586	325.992	304.917	56	69	86	189	172	194	3.69759	9.16542	3.34818	3.25995	4.48465	8.87143	8.96887	9.65597	YPK_4118	YP_001722830	NCBI: Reversibly isomerizes the ketone sugar dihydroxyacetone phosphate to the aldehyde sugar glyceraldehyde-3-phosphate;5.3.1.1;PROVISIONAL ; MIBI: triosephosphate isomerase	4.63497e-12	2.10259e-10	6.91633	path:ypy00010;path:ypy00051;path:ypy00562;path:ypy01100;path:ypy01110;path:ypy01120;path:ypy01200;path:ypy01230	;Glycolysis / Gluconeogenesis - Yersinia pseudotuberculosis YPIII;Fructose and mannose metabolism - Yersinia pseudotuberculosis YPIII;Inositol phosphate metabolism - Yersinia pseudotuberculosis YPIII;Metabolic pathways - Yersinia pseudotuberculosis YPIII;Biosynthesis of secondary metabolites - Yersinia pseudotuberculosis YPIII;Microbial metabolism in diverse environments - Yersinia pseudotubercul…
pYV0094	pYV0094	yopH	NCBI: yopH; protein-tyrosine phosphatase Yop effector;protein-tyrosine phosphatase YopH ; MIBI: YopH, protein-tyrosine phosphatase Yop effector	1.55661	0.300569	6180.13	168.258	190.192	194.856	544.923	587.544	548.536	103	133	143	352	310	349	3.62057	9.10793	3.36144	3.4299	4.07036	9.01865	8.82344	9.48171	pYV0094;YPTS_4221	YP_068503;YP_001874621	NCBI: similar to Y. pestis YPCD1.67c;PROVISIONAL;PFAM: tyrosine specific protein phosphatase; Protein-tyrosine phosphatase YopH~SMART: Protein-tyrosine phosphatase, catalytic~KEGG: yps:pYV0094 YopH; putative protein-tyrosine phosphatase Yop effector;PROVISIONAL ; MIBI: YopH, protein-tyrosine phosphatase Yop effector	2.23217e-07	4.38956e-06	5.17888
YPK_1882	YPK_1882	pdxY	NCBI: pyridoxamine kinase ; MIBI: pyridoxamine kinase	1.5507	0.394566	84.1344	26.1371	35.7504	34.0657	94.4326	100.451	102.163	16	25	25	61	53	65	1.02324	2.63498	0.853294	1.05356	1.16286	2.55399	2.46515	2.8858	YPK_1882	YP_001720626	NCBI: catalyzes the formation of pyridoxal 5'-phosphate from pyridoxal;PROVISIONAL ; MIBI: pyridoxamine kinase	8.48971e-05	0.000853675	3.93014	path:ypy00750;path:ypy01100	;Vitamin B6 metabolism - Yersinia pseudotuberculosis YPIII;Metabolic pathways - Yersinia pseudotuberculosis YPIII
YPK_1593	YPK_1593	menE	NCBI: O-succinylbenzoic acid--CoA ligase ; MIBI: O-succinylbenzoic acid--CoA ligase	1.54946	0.80849	3.9144	1.63357	1.43002	1.36263	4.64423	9.47652	4.71521	1	1	1	3	5	3	0.0287786	0.0995902	0.0324279	0.0256248	0.0282832	0.076375	0.141409	0.0809866	YPK_1593	YP_001720339	NCBI: TIGRFAM: O-succinylbenzoate-CoA ligase~PFAM: AMP-dependent synthetase and ligase~KEGG: ypp:YPDSF_1933 O-succinylbenzoic acid--CoA ligase;PROVISIONAL ; MIBI: O-succinylbenzoic acid--CoA ligase	0.0553035	0.165372	1.91648	path:ypy00130;path:ypy01100;path:ypy01110	;Ubiquinone and other terpenoid-quinone biosynthesis - Yersinia pseudotuberculosis YPIII;Metabolic pathways - Yersinia pseudotuberculosis YPIII;Biosynthesis of secondary metabolites - Yersinia pseudotuberculosis YPIII
YPK_1723	YPK_1723	icdA	NCBI: isocitrate dehydrogenase ; MIBI: isocitrate dehydrogenase	1.5489	0.311883	123.51	88.2129	58.6307	50.4173	173.385	180.054	237.332	54	41	37	112	95	151	1.44844	3.61883	1.97732	1.18634	1.18167	3.21969	3.03387	4.60293	YPK_1723	YP_001720469	NCBI: Converts isocitrate to alpha ketoglutarate;PROVISIONAL ; MIBI: isocitrate dehydrogenase	6.82519e-07	1.19501e-05	4.96627	path:ypy00020;path:ypy00480;path:ypy01100;path:ypy01110;path:ypy01120;path:ypy01200;path:ypy01210;path:ypy01230	;Citrate cycle (TCA cycle) - Yersinia pseudotuberculosis YPIII;Glutathione metabolism - Yersinia pseudotuberculosis YPIII;Metabolic pathways - Yersinia pseudotuberculosis YPIII;Biosynthesis of secondary metabolites - Yersinia pseudotuberculosis YPIII;Microbial metabolism in diverse environments - Yersinia pseudotuberculosis YPIII;Carbon metabolism - Yersinia pseudotuberculosis YPIII;2-Oxocarboxyl…
YPK_3906	YPK_3906	escN, yscN, sctN, hrcN	NCBI: type III secretion system ATPase ; MIBI: type III secretion system ATPase	1.52801	0.851091	3.92632	3.26714	0	0	6.1923	3.79061	4.71521	2	0	0	4	2	3	0.0228789	0.0844462	0.0686366	0	0	0.10777	0.059861	0.0857078	YPK_3906	YP_001722624	NCBI: KEGG: ypi:YpsIP31758_3818 type III secretion apparatus H+-transporting two-sector ATPase~TIGRFAM: ATPase, FliI/YscN family~PFAM: H+transporting two-sector ATPase alpha/beta subunit central region; H+transporting two-sector ATPase alpha/beta subunit domain protein~SMART: AAA ATPase;3.6.3.15;PROVISIONAL ; MIBI: type III secretion system ATPase	0.0725969	0.19608	1.79536	path:ypy03070	;Bacterial secretion system - Yersinia pseudotuberculosis YPIII
YPK_0992	YPK_0992	agaV	NCBI: PTS system mannose/fructose/sorbose family transporter subunit IIB ; MIBI: PTS system, mannose/fructose/sorbose family, IIB subunit	1.5265	0.588991	6.06662	4.90071	7.15009	2.72526	13.9327	15.1624	17.2891	3	5	2	9	8	11	0.267252	0.713052	0.276614	0.364304	0.160839	0.651488	0.643326	0.844343	YPK_0992	YP_001719746	NCBI: KEGG: ypi:YpsIP31758_0940 PTS system, N-acetylgalactosamine-specific phosphotransferase enzyme IIB component2~TIGRFAM: PTS system, mannose/fructose/sorbose family, IIB subunit~PFAM: PTS system sorbose subfamily IIB component;2.7.1.69;PROVISIONAL ; MIBI: PTS system, mannose/fructose/sorbose family, IIB subunit	0.00954972	0.0434197	2.59172	path:ypy00052;path:ypy02060	;Galactose metabolism - Yersinia pseudotuberculosis YPIII;Phosphotransferase system (PTS) - Yersinia pseudotuberculosis YPIII
YPK_4079	YPK_4079	oxyR	NCBI: DNA-binding transcriptional regulator OxyR ; MIBI: DNA-binding transcriptional regulator OxyR	1.52587	0.309093	887.615	766.145	948.101	780.787	2269.48	2740.61	2378.04	469	663	573	1466	1446	1513	24.8875	61.2169	23.4591	26.2056	24.9979	57.5684	63.0806	63.0016	YPK_4079	YP_001722791	NCBI: Activates the expression of a regulon of hydrogen peroxide-inducible genes such as katG, gor, ahpC, ahpF, oxyS, dps, fur and grxA;PROVISIONAL ; MIBI: DNA-binding transcriptional regulator OxyR	7.94872e-07	1.36186e-05	4.93662
YPK_2759	YPK_2759	psaA	NCBI: pH 6 antigen ; MIBI: pH 6 antigen	1.51694	0.935032	3.6249	0	0	0	4.64423	0	1.57174	0	0	0	3	0	1	0	0.102287	0	0	0	0.226723	0	0.0801377	YPK_2759	YP_001721489	NCBI: KEGG: yps:YPTB1334 pH 6 antigen precursor (antigen 4) (adhesin);PROVISIONAL ; MIBI: pH 6 antigen	0.10473	0.251705	1.62234
pYV0070	pYV0070	yscQ	NCBI: type III secretion system protein;type III secretion system protein ; MIBI: type III secretion system protein	1.51558	0.182487	517.473	380.622	333.194	325.668	1043.4	1044.31	910.035	233	233	239	674	551	579	10.3625	24.7098	11.5789	9.14972	10.359	26.2955	23.8809	23.9531	pYV0070;YPTS_4288	YP_068479;YP_001874688	NCBI: identical to Y. pestis YPCD1.43;PROVISIONAL;TIGRFAM: type III secretion system apparatus protein YscQ/HrcQ~PFAM: surface presentation of antigens (SPOA) protein~KEGG: yps:pYV0070 type III secretion system protein;PROVISIONAL ; MIBI: type III secretion system protein	9.97051e-17	7.50986e-15	8.30514
YPK_1698	YPK_1698	ycfM	NCBI: membrane lipoprotein lipid attachment site ; MIBI: membrane lipoprotein lipid attachment site	1.51219	0.640045	10.1076	3.26714	2.86003	1.36263	6.1923	7.58122	12.5739	2	2	1	4	4	8	0.118318	0.353119	0.159437	0.125989	0.0695294	0.25034	0.278104	0.530912	YPK_1698	YP_001720444	NCBI: TIGRFAM: membrane lipoprotein lipid attachment site~KEGG: yps:YPTB2451 putative lipoprotein;PROVISIONAL ; MIBI: membrane lipoprotein lipid attachment site	0.0181453	0.0703264	2.36264
YPK_0726	YPK_0726	flaA-1	NCBI: flagellin domain-containing protein ; MIBI: flagellin domain protein	1.51186	0.592547	13.57	3.26714	5.72007	2.72526	12.3846	9.47652	17.2891	2	4	2	8	5	11	0.0876375	0.251274	0.076149	0.120347	0.0664162	0.239131	0.166033	0.348659	YPK_0726	YP_001719480	NCBI: PFAM: flagellin domain protein~KEGG: yps:YPTB3326 putative flagellin;PROVISIONAL ; MIBI: flagellin domain protein	0.0107276	0.0471152	2.55145	path:ypy02020;path:ypy02040	;Two-component system - Yersinia pseudotuberculosis YPIII;Flagellar assembly - Yersinia pseudotuberculosis YPIII
YPK_2503	YPK_2503		NCBI: major facilitator transporter ; MIBI: major facilitator transporter	1.50121	0.261774	56.4819	27.7707	28.6003	38.1536	88.2403	104.242	83.302	17	20	28	57	55	53	0.653161	1.56185	0.582106	0.541159	0.83622	1.53228	1.6425	1.51078	YPK_2503	YP_001721233	NCBI: PFAM: General substrate transporter; major facilitator superfamily MFS_1~KEGG: ypi:YpsIP31758_2406 transporter, major facilitator family;PROVISIONAL ; MIBI: major facilitator transporter	9.7662e-09	2.70741e-07	5.73474
pYV0035	pYV0035		NCBI: hypothetical protein;hypothetical protein ; MIBI: hypothetical protein	1.49952	0.909833	8.87547	0	0	0	0	1.8953	4.71521	0	0	0	0	1	3	0	0.112363	0	0	0	0	0.0872485	0.249841	pYV0035;YPTS_4234	YP_068446;YP_001874634	NCBI: similar to Y. pestis YPCD1.15c;PROVISIONAL;KEGG: yps:pYV0035 hypothetical protein;PROVISIONAL ; MIBI: hypothetical protein	0.099328	0.242518	1.64812
YPK_1887	YPK_1887		NCBI: hypothetical protein ; MIBI: hypothetical protein	1.49742	0.179067	452.238	254.837	258.833	212.57	616.134	756.226	696.279	156	181	156	398	399	443	5.19864	12.2977	5.59187	5.12688	4.87716	11.2002	12.4737	13.2193	YPK_1887	YP_001720631	NCBI: KEGG: ypi:YpsIP31758_1779 hypothetical protein;PROVISIONAL ; MIBI: hypothetical protein	6.15004e-17	4.72134e-15	8.36231
Ysr274	Ysr274		; Synonym: Ysr274; Class: asRNA	1.49653	0.465153	18.6242	13.0686	5.72007	5.45052	29.4134	28.4296	14.1456	8	4	4	19	15	9	2.76822	6.70645	4.5351	1.79184	1.97773	8.45593	7.41612	4.2473	Ysr274		; Synonym: Ysr274; Class: asRNA	0.00129406	0.00862416	3.21729
YPK_2714	YPK_2714		NCBI: hypothetical protein ; MIBI: hypothetical protein	1.49645	0.70094	5.2083	3.26714	1.43002	5.45052	10.8365	20.8483	3.14347	2	1	4	7	11	2	0.582457	1.55417	0.55658	0.219907	0.970884	1.52935	2.6698	0.463342	YPK_2714	YP_001721444	NCBI: KEGG: ypi:YpsIP31758_2629 hypothetical protein;PROVISIONAL ; MIBI: hypothetical protein	0.0327676	0.111232	2.13492
YPK_0049	YPK_0049		NCBI: hypothetical protein ; MIBI: hypothetical protein	1.48127	0.296038	134.364	57.175	67.2108	57.2304	208.99	166.787	144.6	35	47	42	135	88	92	9.90985	23.626	9.56622	10.1511	10.0122	28.9679	20.977	20.9331	YPK_0049	YP_001718816	NCBI: PROVISIONAL ; MIBI: hypothetical protein	5.6258e-07	1.0026e-05	5.00364
Ysr187_NU	Ysr187_NU		; Synonym: Ysr187_NU; Class: transRNA	1.47955	0.498429	12.4307	9.80143	2.86003	6.81315	24.7692	18.953	14.1456	6	2	5	16	10	9	1.01541	2.44682	1.5306	0.403163	1.11247	3.20435	2.22484	1.91128	Ysr187_NU		; Synonym: Ysr187_NU; Class: transRNA	0.0029933	0.0169734	2.96843
YPK_2396	YPK_2396	fliK-1	NCBI: flagellar hook-length control protein ; MIBI: flagellar hook-length control protein	1.47632	0.238583	119.957	60.4421	52.9106	34.0657	142.423	119.404	150.887	37	37	25	92	63	96	0.995989	2.34273	1.2557	0.992265	0.740003	2.45122	1.86472	2.71224	YPK_2396	YP_001721126	NCBI: PFAM: flagellar hook-length control protein~KEGG: ypp:YPDSF_1299 flagellar hook-length control protein FliK;PROVISIONAL ; MIBI: flagellar hook-length control protein	6.09718e-10	2.08034e-08	6.1879	path:ypy02040	;Flagellar assembly - Yersinia pseudotuberculosis YPIII
YPK_0666	YPK_0666	ygiQ	NCBI: hypothetical protein ; MIBI: hypothetical protein	1.46295	0.22355	545.302	298.944	260.263	205.757	709.019	682.309	743.431	183	182	151	458	360	473	3.01463	7.0172	3.60952	2.83669	2.59768	7.09211	6.19284	7.76665	YPK_0666	YP_001719422	NCBI: PFAM: Radical SAM domain protein; Radical SAM domain protein~SMART: Elongator protein 3/MiaB/NifB~KEGG: yps:YPTB3389 hypothetical protein;PROVISIONAL ; MIBI: hypothetical protein	5.98306e-11	2.29815e-09	6.54416
Ysr164	Ysr164		; Synonym: Ysr164; Class: transRNA	1.45396	0.723463	6.21508	3.26714	2.86003	0	12.3846	3.79061	4.71521	2	2	0	8	2	3	0.660262	1.94041	1.10645	0.87433	0	3.4746	0.964989	1.38165	Ysr164		; Synonym: Ysr164; Class: transRNA	0.0444611	0.140641	2.00972
YPK_4240	YPK_4240	yieH	NCBI: 6-phosphogluconate phosphatase ; MIBI: 6-phosphogluconate phosphatase	1.44902	0.427467	249.494	45.74	37.1804	50.4173	119.202	138.357	128.882	28	26	37	77	73	82	1.84899	4.40145	1.92182	1.41017	2.21496	4.14914	4.36986	4.68536	YPK_4240	YP_001722949	NCBI: YieH; catalyzes the dephosphorylation of phosphoenolpyruvate, AMP and p-nitrophenyl phosphate; purine and pyrimidine nucleotides are secondary substrates; member of the haloacid dehalogenase-like hydrolases superfamily;PROVISIONAL ; MIBI: 6-phosphogluconate phosphatase	0.000699498	0.00519033	3.38978
YPK_2411	YPK_2411	yphD-5, ytfT-5, yjfF-5	NCBI: monosaccharide-transporting ATPase ; MIBI: monosaccharide-transporting ATPase	1.44589	0.38929	22.1808	13.0686	7.15009	13.6263	34.0577	36.0108	26.7195	8	5	10	22	19	17	0.29298	0.680188	0.340132	0.167985	0.370824	0.734331	0.704531	0.601701	YPK_2411	YP_001721141	NCBI: PFAM: inner-membrane translocator~KEGG: ypp:YPDSF_1312 sugar transport system permease protein;3.6.3.17;PROVISIONAL ; MIBI: monosaccharide-transporting ATPase	0.000203864	0.0018623	3.71418
Ysr235_NU	Ysr235_NU		; Synonym: Ysr235_NU; Class: asRNA	1.4424	0.351223	34.8003	16.3357	40.0405	13.6263	68.1153	77.7075	51.8673	10	28	10	44	41	33	11.578	27.7132	8.50331	18.8143	7.41647	29.3732	30.4061	23.3601	Ysr235_NU		; Synonym: Ysr235_NU; Class: asRNA	4.01202e-05	0.00044	4.10679
YPK_1909	YPK_1909		NCBI: hypothetical protein ; MIBI: hypothetical protein	1.44177	0.198887	543.986	326.714	306.024	422.415	921.105	964.71	1013.77	200	214	310	595	509	645	46.609	105.538	43.7313	36.9758	59.1199	102.139	97.0664	117.407	YPK_1909	YP_001720653	NCBI: PROVISIONAL ; MIBI: hypothetical protein	4.19249e-13	2.20132e-11	7.2492
Ysr215_NU	Ysr215_NU		; Synonym: Ysr215_NU; Class: transRNA	1.43519	0.442334	52.3143	40.8393	70.0708	32.7031	128.49	138.357	141.456	25	49	24	83	73	90	26.9936	64.9709	23.9156	37.0406	20.0245	62.3347	60.9049	71.6732	Ysr215_NU		; Synonym: Ysr215_NU; Class: transRNA	0.00117618	0.00805291	3.2446
YPK_0201	YPK_0201		NCBI: hypothetical protein ; MIBI: hypothetical protein	1.42379	0.46465	19.6778	9.80143	7.15009	4.08789	24.7692	22.7436	12.5739	6	5	3	16	12	8	0.439176	1.03741	0.629012	0.414209	0.274308	1.31686	1.09718	0.698186	YPK_0201	YP_001718967	NCBI: KEGG: bvi:Bcep1808_1315 hypothetical protein;PROVISIONAL ; MIBI: hypothetical protein	0.00218239	0.0131009	3.06422
YPK_3753	YPK_3753		NCBI: hypothetical protein ; MIBI: hypothetical protein	1.42342	0.589484	16.4711	0	11.4401	1.36263	15.4808	11.3718	14.1456	0	8	1	10	6	9	0.122343	0.349927	0	0.322531	0.0444988	0.400544	0.26698	0.382257	YPK_3753	YP_001722473	NCBI: KEGG: shn:Shewana3_2954 hypothetical protein;PROVISIONAL ; MIBI: hypothetical protein	0.0157483	0.0631528	2.4147
YPK_3381	YPK_3381	glpK-1	NCBI: carbohydrate kinase FGGY ; MIBI: carbohydrate kinase FGGY	1.41877	0.439625	21.9132	8.16786	4.29005	21.8021	37.1538	24.639	36.1499	5	3	16	24	13	23	0.219361	0.507388	0.154294	0.0731547	0.430634	0.581435	0.349873	0.590854	YPK_3381	YP_001722101	NCBI: PFAM: carbohydrate kinase FGGY~KEGG: ypm:YP_0374 glycerol kinase;PROVISIONAL ; MIBI: carbohydrate kinase FGGY	0.00124993	0.00841435	3.22724	path:ypy00561;path:ypy01100	;Glycerolipid metabolism - Yersinia pseudotuberculosis YPIII;Metabolic pathways - Yersinia pseudotuberculosis YPIII
YPK_0006	YPK_0006		NCBI: hypothetical protein ; MIBI: hypothetical protein	1.41849	0.349768	90.1589	52.2743	40.0405	34.0657	108.365	115.614	124.167	32	28	25	70	61	79	6.91779	15.8455	8.74626	6.04745	5.95967	15.0204	14.5409	17.9752	YPK_0006	YP_001718773	NCBI: PROVISIONAL ; MIBI: hypothetical protein	5.00249e-05	0.000533956	4.05551
YPK_0463	YPK_0463	yhdH	NCBI: quinone oxidoreductase ; MIBI: quinone oxidoreductase	1.40237	0.205412	112.894	58.8086	65.7808	59.9557	159.452	162.996	171.319	36	46	44	103	86	109	1.73289	3.85947	1.69023	1.70664	1.80179	3.79657	3.52152	4.26033	YPK_0463	YP_001719219	NCBI: TIGRFAM: quinone oxidoreductase, YhdH/YhfP family~PFAM: Alcohol dehydrogenase zinc-binding domain protein; Alcohol dehydrogenase GroES domain protein~KEGG: ypm:YP_3883 probable zinc-binding dehydrogenase;PROVISIONAL ; MIBI: quinone oxidoreductase	8.6647e-12	3.80104e-10	6.8271
YPK_1036	YPK_1036	thyA	NCBI: thymidylate synthase ; MIBI: thymidylate synthase	1.39814	0.289667	125.986	27.7707	21.4503	31.3405	78.9519	77.7075	62.8694	17	15	23	51	41	40	0.941719	2.1004	0.981891	0.684617	1.15865	2.31258	2.06532	1.92331	YPK_1036	YP_001719790	NCBI: ThyA; catalyzes formation of dTMP and 7,8-dihydrofolate from 5,10-methylenetetrahydrofolate and dUMP; involved in deoxyribonucleotide biosynthesis; there are 2 copies in some Bacilli, one of which appears to be phage-derived;2.1.1.45;PROVISIONAL ; MIBI: thymidylate synthase	1.38798e-06	2.27082e-05	4.82672	path:ypy00240;path:ypy00670;path:ypy01100	;Pyrimidine metabolism - Yersinia pseudotuberculosis YPIII;One carbon pool by folate - Yersinia pseudotuberculosis YPIII;Metabolic pathways - Yersinia pseudotuberculosis YPIII
YPK_3988	YPK_3988	drcB	NCBI: hypothetical protein ; MIBI: hypothetical protein	1.39684	0.284969	53.8432	39.2057	45.7605	31.3405	97.5288	147.834	69.1564	24	32	23	63	78	44	2.01027	4.4676	2.08718	2.19907	1.74456	4.3013	5.91604	3.18547	YPK_3988	YP_001722704	NCBI: KEGG: ypi:YpsIP31758_0230 putative lipoprotein;PROVISIONAL ; MIBI: hypothetical protein	9.49924e-07	1.61366e-05	4.90174
Ysr301	Ysr301		; Synonym: Ysr301; Class: asRNA	1.39403	0.294636	7477.79	1478.38	2149.32	1466.19	3704.55	5221.56	4785.94	905	1503	1076	2393	2755	3045	859.162	1932.05	769.549	1009.92	798.013	1597.5	2043.14	2155.5	Ysr301		; Synonym: Ysr301; Class: asRNA	2.23007e-06	3.45055e-05	4.73137
YPK_1075	YPK_1075	ompH, skp	NCBI: periplasmic chaperone ; MIBI: periplasmic chaperone	1.38921	0.462698	27.5096	22.87	25.7403	14.9889	60.375	66.3356	48.7238	14	18	11	39	35	31	1.16232	2.67239	1.29086	1.3115	0.884616	2.82311	2.81455	2.37951	YPK_1075	YP_001719829	NCBI: PFAM: outer membrane chaperone Skp (OmpH)~KEGG: yps:YPTB2994 cationic 19 kDa outer membrane protein precursor;PROVISIONAL ; MIBI: periplasmic chaperone	0.00267843	0.0155637	3.00242
pYV0005	pYV0005	repA, repA1	NCBI: replication protein ; MIBI: putative replication initiation protein	1.38772	0.338481	154.832	39.2057	50.0506	38.1536	102.173	121.299	122.595	24	35	28	66	64	78	1.34309	3.04646	1.27108	1.46478	1.29339	2.74421	2.95618	3.43899	pYV0005	YP_068418	NCBI: RepA;PROVISIONAL ; MIBI: putative replication initiation protein	4.1341e-05	0.00045091	4.09985
YPK_2213	YPK_2213		NCBI: NAD-dependent epimerase/dehydratase ; MIBI: NAD-dependent epimerase/dehydratase	1.38663	0.735082	4.7748	0	5.72007	0	10.8365	1.8953	6.28694	0	4	0	7	1	4	0.0502384	0.154134	0	0.150715	0	0.262038	0.0415857	0.158778	YPK_2213	YP_001720947	NCBI: PFAM: NAD-dependent epimerase/dehydratase; 3-beta hydroxysteroid dehydrogenase/isomerase; dTDP-4-dehydrorhamnose reductase; Male sterility domain~KEGG: ypi:YpsIP31758_2103 NAD dependent epimerase/dehydratase family protein;PROVISIONAL ; MIBI: NAD-dependent epimerase/dehydratase	0.059246	0.173395	1.88636
YPK_4130	YPK_4130		NCBI: hypothetical protein ; MIBI: hypothetical protein	1.37933	0.311128	56.1698	26.1371	28.6003	35.4284	88.2403	64.4403	88.0172	16	20	26	57	34	56	7.72115	17.1513	6.80265	6.71939	9.64142	19.0259	12.6074	19.8207	YPK_4130	YP_001722842	NCBI: PROVISIONAL ; MIBI: hypothetical protein	9.27923e-06	0.000124723	4.43332
YPK_4175	YPK_4175	ligB	NCBI: NAD-dependent DNA ligase LigB ; MIBI: NAD-dependent DNA ligase LigB	1.37924	0.193297	266.029	261.371	243.103	224.834	674.961	633.032	603.547	160	170	165	436	334	384	3.93649	8.56255	4.31154	3.61995	3.87798	9.2238	7.8496	8.61424	YPK_4175	YP_001722887	NCBI: this ligase is similar to LigA but it lacks the C-terminal BRCT domain; catalyzes strand joining of nicked DNA in the presence of a divalent cation and NAD+;6.5.1.2;PROVISIONAL ; MIBI: NAD-dependent DNA ligase LigB	9.65292e-13	4.69932e-11	7.13537	path:ypy03030;path:ypy03410;path:ypy03420;path:ypy03430	;DNA replication - Yersinia pseudotuberculosis YPIII;Base excision repair - Yersinia pseudotuberculosis YPIII;Nucleotide excision repair - Yersinia pseudotuberculosis YPIII;Mismatch repair - Yersinia pseudotuberculosis YPIII
YPK_0422	YPK_0422	ssuD	NCBI: alkanesulfonate monooxygenase ; MIBI: alkanesulfonate monooxygenase	1.37787	0.367441	51.1526	16.3357	11.4401	16.3516	34.0577	49.2779	37.7217	10	8	12	22	26	24	0.356845	0.798293	0.399633	0.252635	0.418266	0.690233	0.906199	0.798448	YPK_0422	YP_001719178	NCBI: catalyzes the release of sulfite from alkanesulfonates;1.14.14.5;PROVISIONAL ; MIBI: alkanesulfonate monooxygenase	0.000176894	0.00165377	3.74992	path:ypy00920	;Sulfur metabolism - Yersinia pseudotuberculosis YPIII
YPK_2402	YPK_2402	fliP-2	NCBI: flagellar biosynthesis protein FliP ; MIBI: flagellar biosynthesis protein FliP	1.3769	0.314359	45.0891	17.9693	22.8803	16.3516	38.7019	60.6497	55.0108	11	16	12	25	32	35	0.632824	1.42248	0.612238	0.703703	0.58253	1.09239	1.55334	1.6217	YPK_2402	YP_001721132	NCBI: FliP, with proteins FliQ and FliR, forms the core of the central channel in the flagella export apparatus;3.1.1.3;PROVISIONAL ; MIBI: flagellar biosynthesis protein FliP	1.18664e-05	0.000154806	4.38003	path:ypy02040	;Flagellar assembly - Yersinia pseudotuberculosis YPIII
YPK_3924	YPK_3924	ytaP	NCBI: hypothetical protein ; MIBI: conserved hypothetical protein	1.37304	0.314459	77.4793	14.7021	30.0304	17.7142	40.25	73.9169	56.5825	9	21	13	26	39	36	0.488162	1.1155	0.356875	0.658013	0.4496	0.80939	1.34873	1.18836	YPK_3924	YP_001722642	NCBI: KEGG: yps:YPTB0305 hypothetical protein;PROVISIONAL ; MIBI: conserved hypothetical protein	1.26336e-05	0.000163744	4.36636
YPK_0018	YPK_0018		NCBI: putative transcriptional regulator ; MIBI: putative transcriptional regulator	1.37082	0.503978	12.2419	13.0686	10.0101	12.2637	27.8654	20.8483	47.1521	8	7	9	18	11	30	0.507378	1.15564	0.569524	0.393788	0.558823	1.00602	0.682973	1.77794	YPK_0018	YP_001718785	NCBI: KEGG: ypi:YpsIP31758_4136 hypothetical protein;PROVISIONAL ; MIBI: putative transcriptional regulator	0.0065283	0.0317817	2.71999
YPK_1133	YPK_1133	ureC	NCBI: urease subunit alpha ; MIBI: urease subunit alpha	1.368	0.588711	12.459	0	7.15009	5.45052	12.3846	15.1624	11.0022	0	5	4	8	8	7	0.0662438	0.169934	0	0.10554	0.0931913	0.167767	0.186374	0.15566	YPK_1133	YP_001719884	NCBI: ureases catalyze the hydrolysis of urea into ammonia and carbon dioxide; in Yersinia enterocolitica the ammonia released plays a key role in bacterial survival by neutralizing acids when colonizing the gastric mucosa; the holoenzyme is composed of 3 ureC (alpha) and 3 ureAB (gamma/beta) subunits;3.5.1.5;PROVISIONAL ; MIBI: urease subunit alpha	0.0201406	0.0769359	2.32372	path:ypy00230;path:ypy00330;path:ypy01100;path:ypy01120	;Purine metabolism - Yersinia pseudotuberculosis YPIII;Arginine and proline metabolism - Yersinia pseudotuberculosis YPIII;Metabolic pathways - Yersinia pseudotuberculosis YPIII;Microbial metabolism in diverse environments - Yersinia pseudotuberculosis YPIII
YPK_3907	YPK_3907	escV, yscV, sctV, hrcV	NCBI: secretion system apparatus protein SsaV ; MIBI: type III secretion protein, HrcV family	1.36319	0.480575	18.1782	3.26714	10.0101	9.5384	20.125	22.7436	22.0043	2	7	7	13	12	14	0.101866	0.241477	0.0448198	0.123959	0.136819	0.228715	0.234536	0.261181	YPK_3907	YP_001722625	NCBI: with SsaC forms part of a protein export system across the inner and outer cell membranes; part of the Salmonella pathogenicity island 2; part of the type III secretion system;PROVISIONAL ; MIBI: type III secretion protein, HrcV family	0.00455983	0.0239511	2.83659	path:ypy03070	;Bacterial secretion system - Yersinia pseudotuberculosis YPIII
YPK_1323	YPK_1323		NCBI: inhibitor of vertebrate lysozyme ; MIBI: inhibitor of vertebrate lysozyme	1.36051	0.379961	44.8795	8.16786	24.3103	23.1647	57.2788	58.7544	36.1499	5	17	17	37	31	23	0.99821	2.25782	0.450175	1.20949	1.33497	2.61532	2.43423	1.7239	YPK_1323	YP_001720070	NCBI: PFAM: Inhibitor of vertebrate lysozyme~KEGG: yps:YPTB2822 hypothetical protein;PROVISIONAL ; MIBI: inhibitor of vertebrate lysozyme	0.000342732	0.00288647	3.58066
YPK_1958	YPK_1958	tauA-2	NCBI: ABC transporter periplasmic substrate-binding protein ; MIBI: ABC transporter periplasmic substrate-binding protein	1.35749	0.587201	46.6598	1.63357	2.86003	5.45052	13.9327	9.47652	9.43042	1	2	4	9	5	6	0.0900139	0.24355	0.044494	0.0703192	0.155229	0.314381	0.194026	0.222242	YPK_1958	YP_001720700	NCBI: KEGG: ypi:YpsIP31758_1849 ABC transporter, periplasmic substrate-binding protein;PROVISIONAL ; MIBI: ABC transporter periplasmic substrate-binding protein	0.0207883	0.07881	2.31181
YPK_2618	YPK_2618	tusE, dsrC, yccK	NCBI: TusE/DsrC/DsvC family sulfur relay protein ; MIBI: TusE/DsrC/DsvC family sulfur relay protein	1.35443	0.199053	157.683	71.8771	72.9309	92.6588	210.538	170.577	232.617	44	51	68	136	90	148	6.66084	14.3074	6.12238	5.60764	8.25251	14.8566	10.9219	17.1436	YPK_2618	YP_001721348	NCBI: TIGRFAM: sulfur relay protein, TusE/DsrC/DsvC family~PFAM: DsrC family protein~KEGG: ypi:YpsIP31758_2529 sulfurtransferase TusE;PROVISIONAL ; MIBI: TusE/DsrC/DsvC family sulfur relay protein	1.01494e-11	4.40396e-10	6.80437	path:ypy04122	;Sulfur relay system - Yersinia pseudotuberculosis YPIII
Ysr252	Ysr252		; Synonym: Ysr252; Class: asRNA	1.35365	0.406933	309.05	287.509	334.624	231.647	743.076	850.991	685.277	176	234	170	480	449	436	105.318	234.014	109.21	114.738	92.0044	233.831	242.988	225.222	Ysr252		; Synonym: Ysr252; Class: asRNA	0.000879504	0.00630338	3.32648
YPK_0165	YPK_0165	bioH	NCBI: bioH protein ; MIBI: BioH protein	1.35005	0.620871	10.9081	3.26714	5.72007	1.36263	15.4808	5.68591	9.43042	2	4	1	10	3	6	0.118843	0.304584	0.118193	0.186794	0.0515431	0.463951	0.154622	0.295179	YPK_0165	YP_001718931	NCBI: KEGG: ypi:YpsIP31758_3988 carboxylesterase BioH~TIGRFAM: bioH protein~PFAM: alpha/beta hydrolase fold;PROVISIONAL ; MIBI: BioH protein	0.0296723	0.103542	2.17444	path:ypy00780;path:ypy01100	;Biotin metabolism - Yersinia pseudotuberculosis YPIII;Metabolic pathways - Yersinia pseudotuberculosis YPIII
YPK_0134	YPK_0134	gntR	NCBI: LacI family transcriptional regulator ; MIBI: transcriptional regulator, LacI family	1.34854	0.198932	237.301	81.6786	114.401	113.098	301.875	261.552	235.76	50	80	83	195	138	150	3.02546	6.49269	2.44504	3.09135	3.54	7.48621	5.88551	6.10634	YPK_0134	YP_001718900	NCBI: PFAM: periplasmic binding protein/LacI transcriptional regulator~SMART: regulatory protein LacI~KEGG: yps:YPTB3798 gluconate utilization system Gnt-I transcriptional repressor;PROVISIONAL ; MIBI: transcriptional regulator, LacI family	1.21071e-11	5.14164e-10	6.77893
YPK_1269	YPK_1269	hcaT	NCBI: putative 3-phenylpropionic acid transporter ; MIBI: putative 3-phenylpropionic acid transporter	1.34805	0.40363	37.2987	14.7021	2.86003	20.4394	27.8654	49.2779	26.7195	9	2	15	18	26	17	0.31277	0.673558	0.356875	0.0626679	0.518769	0.560347	0.899156	0.561172	YPK_1269	YP_001720020	NCBI: putative transporter of 3-phenylpropionate across the inner membrane; member of the major facilitator superfamily of transporters;2.3.1.28;PROVISIONAL ; MIBI: putative 3-phenylpropionic acid transporter	0.000838348	0.00606283	3.33981
pYV0055	pYV0055	yopB	NCBI: yopB; Yop targeting protein;secretion system effector C (SseC) family protein ; MIBI: YopB, Yop targeting protein	1.34454	0.483042	353.261	17.9693	21.4503	12.2637	32.5096	37.9061	73.8716	11	15	9	21	20	47	0.389665	0.927191	0.41882	0.451302	0.298873	0.627719	0.66413	1.48972	pYV0055;YPTS_4274	YP_068464;YP_001874674	NCBI: similar to Y. pestis YPCD1.29c;PROVISIONAL;PFAM: secretion system effector C (SseC) family protein~KEGG: yps:pYV0055 YopB; putative Yop targeting protein;PROVISIONAL ; MIBI: YopB, Yop targeting protein	0.00537769	0.0273474	2.78349
YPK_1966	YPK_1966		NCBI: hypothetical protein ; MIBI: hypothetical protein	1.34392	0.30688	89.9686	83.3121	75.7909	85.8456	185.769	248.285	202.754	51	53	63	120	131	129	19.339	41.3195	20.0155	16.4367	21.5648	36.9733	44.839	42.1463	YPK_1966	YP_001720708	NCBI: PROVISIONAL ; MIBI: hypothetical protein	1.19066e-05	0.000154825	4.37929
YPK_1022	YPK_1022	araJ	NCBI: major facilitator transporter ; MIBI: major facilitator superfamily MFS_1	1.34294	0.329653	52.3485	31.0379	34.3204	34.0657	91.3365	81.4981	86.4455	19	24	25	59	43	55	0.787969	1.70868	0.751455	0.750072	0.862381	1.83195	1.48322	1.81086	YPK_1022	YP_001719776	NCBI: PFAM: major facilitator superfamily MFS_1~KEGG: ypi:YpsIP31758_0971 transporter, major facilitator family;PROVISIONAL ; MIBI: major facilitator superfamily MFS_1	4.6251e-05	0.000496328	4.07381
YPK_2356	YPK_2356	uvrY	NCBI: response regulator ; MIBI: response regulator	1.34034	0.635378	9.52127	4.90071	5.72007	1.36263	7.74038	11.3718	15.7174	3	4	1	5	6	10	0.163846	0.407298	0.209671	0.220911	0.0609573	0.274345	0.365726	0.581822	YPK_2356	YP_001721086	NCBI: in Escherichia coli the protein UvrY is part of a two-component system along with BarA that is needed for efficient switching between glycolytic and gluconeogenic carbon sources possibly by regulating the Csr system; in Salmonella SirA and BarA regulate virulence gene expression also via the Csr system;PROVISIONAL ; MIBI: response regulator	0.0348999	0.116879	2.10952	path:ypy02020	;Two-component system - Yersinia pseudotuberculosis YPIII
YPK_1730	YPK_1730	appA	NCBI: phosphoanhydride phosphorylase ; MIBI: phosphoanhydride phosphorylase	1.33975	0.252468	73.8366	35.9386	38.6105	36.791	83.5961	96.6605	106.878	22	27	27	54	51	68	0.772047	1.65621	0.761835	0.738829	0.815477	1.46806	1.54027	1.96029	YPK_1730	YP_001720476	NCBI: PFAM: histidine acid phosphatase~KEGG: ypi:YpsIP31758_1622 periplasmic AppA protein;PROVISIONAL ; MIBI: phosphoanhydride phosphorylase	1.11672e-07	2.39675e-06	5.30663	path:ypy00562;path:ypy00627;path:ypy00740;path:ypy01120	;Inositol phosphate metabolism - Yersinia pseudotuberculosis YPIII;Aminobenzoate degradation - Yersinia pseudotuberculosis YPIII;Riboflavin metabolism - Yersinia pseudotuberculosis YPIII;Microbial metabolism in diverse environments - Yersinia pseudotuberculosis YPIII
YPK_0257	YPK_0257		NCBI: lysine exporter protein LysE/YggA ; MIBI: lysine exporter protein LysE/YggA	1.33812	0.602883	7.66905	1.63357	8.5801	5.45052	21.6731	15.1624	7.85868	1	6	4	14	8	5	0.234285	0.561742	0.076149	0.361042	0.265665	0.836958	0.531304	0.316963	YPK_0257	YP_001719023	NCBI: PFAM: Lysine exporter protein (LYSE/YGGA)~KEGG: ypi:YpsIP31758_3939 translocator protein, LysE family;PROVISIONAL ; MIBI: lysine exporter protein LysE/YggA	0.0264504	0.0950406	2.21953
YPK_2764	YPK_2764	fruB	NCBI: bifunctional PTS system fructose-specific transporter subunit IIA/HPr protein ; MIBI: bifunctional PTS system fructose-specific transporter subunit IIA/HPr protein	1.33724	0.277029	59.8018	29.4043	50.0506	32.7031	120.75	83.3934	84.8737	18	35	24	78	44	54	0.898783	1.95123	0.728855	1.1199	0.847597	2.47956	1.55385	1.82027	YPK_2764	YP_001721494	NCBI: phosphoenolpyruvate (PEP)-dependent, sugar transporting phosphotransferase system; catalyzes the phosphorylation of incoming sugar substrates concomitant with their translocation across the cell membrane; IIA is phosphorylated by phospho-HP which then transfers the phosphoryl group to the IIB componentr;PROVISIONAL ; MIBI: bifunctional PTS system fructose-specific transporter subunit IIA/HP…	1.38549e-06	2.27082e-05	4.82708	path:ypy00051;path:ypy01100;path:ypy01120;path:ypy02060	;Fructose and mannose metabolism - Yersinia pseudotuberculosis YPIII;Metabolic pathways - Yersinia pseudotuberculosis YPIII;Microbial metabolism in diverse environments - Yersinia pseudotuberculosis YPIII;Phosphotransferase system (PTS) - Yersinia pseudotuberculosis YPIII
Ysr282	Ysr282		; Synonym: Ysr282; Class: asRNA	1.3365	0.264815	531.58	710.604	587.737	682.677	1619.29	1882.04	1589.03	435	411	501	1046	993	1011	250.922	530.229	273.62	204.288	274.857	516.537	544.749	529.4	Ysr282		; Synonym: Ysr282; Class: asRNA	4.48957e-07	8.29738e-06	5.04693
YPK_3379	YPK_3379		NCBI: hypothetical protein ; MIBI: hypothetical protein	1.3271	0.22475	292.05	151.922	147.292	126.725	382.375	354.422	344.21	93	103	93	247	187	219	27.158	57.3248	29.6553	25.9536	25.865	61.834	52.0055	58.1349	YPK_3379	YP_001722099	NCBI: KEGG: ypi:YpsIP31758_3244 hypothetical protein;PROVISIONAL ; MIBI: hypothetical protein	3.53177e-09	1.04882e-07	5.90475
YPK_4172	YPK_4172		NCBI: hypothetical protein ; MIBI: hypothetical protein	1.32658	0.520161	9.77769	8.16786	2.86003	9.5384	13.9327	24.639	17.2891	5	2	7	9	13	11	1.96128	4.26106	2.31908	0.733024	2.83174	3.27718	5.2587	4.2473	YPK_4172	YP_001722884	NCBI: PROVISIONAL ; MIBI: hypothetical protein	0.0107625	0.0471613	2.55032
YPK_2743	YPK_2743	metQ-2	NCBI: NLPA lipoprotein ; MIBI: NLPA lipoprotein	1.32469	0.449651	14.8694	6.53429	11.4401	8.17578	27.8654	26.5343	15.7174	4	8	6	18	14	10	0.288583	0.64315	0.222632	0.351852	0.291265	0.786523	0.679586	0.463342	YPK_2743	YP_001721473	NCBI: PFAM: NLPA lipoprotein~KEGG: ypi:YpsIP31758_2662 lipoprotein, NlpA family;PROVISIONAL ; MIBI: NLPA lipoprotein	0.00321856	0.018122	2.94605	path:ypy02010	;ABC transporters - Yersinia pseudotuberculosis YPIII
YPK_2379	YPK_2379		NCBI: hypothetical protein ; MIBI: hypothetical protein	1.32468	0.88685	3.69413	0	1.43002	0	4.64423	3.79061	0	0	1	0	3	2	0	0.0790517	0.410111	0	0.237155	0	0.706843	0.523491	0	YPK_2379	YP_001721109	NCBI: KEGG: ypi:YpsIP31758_2279 hypothetical protein;PROVISIONAL ; MIBI: hypothetical protein	0.135257	0.297398	1.49369
YPK_3464	YPK_3464	hrpB	NCBI: ATP-dependent RNA helicase HrpB ; MIBI: ATP-dependent RNA helicase HrpB	1.32294	0.538637	14.585	14.7021	5.72007	5.45052	27.8654	17.0577	23.576	9	4	4	18	9	15	0.0961975	0.211873	0.165968	0.0582887	0.0643357	0.260595	0.144748	0.230275	YPK_3464	YP_001722184	NCBI: similar in sequence to the ATP-dependent RNA helicase HrpA;PROVISIONAL ; MIBI: ATP-dependent RNA helicase HrpB	0.0140459	0.0579847	2.45609
YPK_1624	YPK_1624	trp14A-1	NCBI: transposase IS3/IS911 family protein ; MIBI: transposase IS3/IS911 family protein	1.32285	0.355786	21.87	14.7021	18.5902	14.9889	37.1538	45.4873	42.4369	9	13	11	24	24	27	1.65481	3.56854	1.54779	1.76667	1.64996	3.24036	3.59973	3.86552	YPK_1624	YP_001720370	NCBI: PFAM: transposase IS3/IS911 family protein~KEGG: ent:Ent638_4321 transposase IS3/IS911 family protein;PROVISIONAL ; MIBI: transposase IS3/IS911 family protein	0.000200716	0.00183775	3.71811
YPK_3888	YPK_3888	hemP	NCBI: hemin uptake protein ; MIBI: hemin uptake protein	1.32205	0.629053	9.42779	3.26714	1.43002	4.08789	9.28846	5.68591	11.0022	2	1	3	6	3	7	0.43102	1.04864	0.478311	0.188983	0.625765	1.12653	0.625735	1.39365	YPK_3888	YP_001722606	NCBI: KEGG: ypi:YpsIP31758_3800 hemin uptake protein;PROVISIONAL ; MIBI: hemin uptake protein	0.0355838	0.118672	2.10165
YPK_0454	YPK_0454	prmA	NCBI: 50S ribosomal protein L11 methyltransferase ; MIBI: 50S ribosomal protein L11 methyltransferase	1.31932	0.239138	113.678	84.9457	62.9208	88.5709	201.25	195.216	201.182	52	44	65	130	103	128	2.48958	5.17918	2.70718	1.81012	2.95145	5.31334	4.6767	5.54749	YPK_0454	YP_001719210	NCBI: methylates ribosomal protein L11 at multiple amino acid positions; mutations of these genes in Escherichia coli or Thermus thermophilus has no apparent phenotype;PROVISIONAL ; MIBI: 50S ribosomal protein L11 methyltransferase	3.44884e-08	8.14662e-07	5.51697
YPK_3027	YPK_3027	lipA	NCBI: lipoyl synthase ; MIBI: lipoyl synthase	1.31601	0.192682	242.341	124.151	155.872	173.054	396.307	337.364	407.08	76	109	127	256	178	259	4.32402	9.06051	3.61259	4.09424	5.26524	9.55335	7.37927	10.2489	YPK_3027	YP_001721753	NCBI: catalyzes the radical-mediated insertion of two sulfur atoms into an acyl carrier protein (ACP) bound to an octanoyl group to produce a lipoyl group;PROVISIONAL ; MIBI: lipoyl synthase	8.49214e-12	3.76673e-10	6.82999	path:ypy00785;path:ypy01100	;Lipoic acid metabolism - Yersinia pseudotuberculosis YPIII;Metabolic pathways - Yersinia pseudotuberculosis YPIII
YPK_0735	YPK_0735		NCBI: hypothetical protein ; MIBI: hypothetical protein	1.3149	0.272092	415.987	241.769	220.223	243.911	617.682	676.624	495.097	148	154	179	399	357	315	50.5231	105.223	52.681	43.3166	55.5718	111.5	110.828	93.3418	YPK_0735	YP_001719489	NCBI: PROVISIONAL ; MIBI: hypothetical protein	1.34806e-06	2.22374e-05	4.83253
YPK_3608	YPK_3608		NCBI: hypothetical protein ; MIBI: hypothetical protein	1.31449	0.335796	37.0874	35.9386	48.6206	43.6041	92.8846	109.928	124.167	22	34	32	60	58	79	6.31799	13.4507	5.43114	6.63269	6.89014	11.6287	12.4878	16.2356	YPK_3608	YP_001722328	NCBI: PROVISIONAL ; MIBI: hypothetical protein	9.05682e-05	0.000901617	3.91456
pYV0006	pYV0006		NCBI: hypothetical protein ; MIBI: hypothetical protein	1.31438	0.179693	1274	423.095	421.855	448.305	1215.24	1201.62	828.305	259	295	329	785	634	527	77.9364	160.857	77.7302	69.9607	86.1183	184.957	165.947	131.666	pYV0006	YP_068419	NCBI: PROVISIONAL ; MIBI: hypothetical protein	2.58228e-13	1.37446e-11	7.31456
YPK_3436	YPK_3436	cysD	NCBI: sulfate adenylyltransferase subunit 2 ; MIBI: sulfate adenylyltransferase subunit 2	1.31235	0.472293	13.9112	8.16786	4.29005	9.5384	13.9327	24.639	20.4326	5	3	7	9	13	13	0.226911	0.492111	0.252573	0.119752	0.308408	0.356921	0.57273	0.546682	YPK_3436	YP_001722156	NCBI: with CysN catalyzes the formation of adenylylsulfate from sulfate and ATP;PROVISIONAL ; MIBI: sulfate adenylyltransferase subunit 2	0.00545797	0.02765	2.77868	path:ypy00230;path:ypy00450;path:ypy00920;path:ypy01100;path:ypy01120	;Purine metabolism - Yersinia pseudotuberculosis YPIII;Selenocompound metabolism - Yersinia pseudotuberculosis YPIII;Sulfur metabolism - Yersinia pseudotuberculosis YPIII;Metabolic pathways - Yersinia pseudotuberculosis YPIII;Microbial metabolism in diverse environments - Yersinia pseudotuberculosis YPIII
YPK_1235	YPK_1235		NCBI: hypothetical protein ; MIBI: hypothetical protein	1.31211	0.814245	2.98812	0	2.86003	4.08789	7.74038	11.3718	3.14347	0	2	3	5	6	2	0.140874	0.363288	0	0.159143	0.26348	0.395274	0.526935	0.167657	YPK_1235	YP_001719986	NCBI: PROVISIONAL ; MIBI: hypothetical protein	0.107083	0.254843	1.61145
YPK_3180	YPK_3180	wbyL	NCBI: glycosyl transferase family protein ; MIBI: glycosyl transferase family protein	1.30978	0.594602	20.7198	1.63357	7.15009	1.36263	12.3846	11.3718	6.28694	1	5	1	8	6	4	0.11884	0.302923	0.0612238	0.241898	0.0533986	0.384522	0.320376	0.20387	YPK_3180	YP_001721902	NCBI: PFAM: glycosyl transferase family 2~KEGG: ypi:YpsIP31758_3038 glycosyl transferase, group 2 family protein;PROVISIONAL ; MIBI: glycosyl transferase family protein	0.0276103	0.0984991	2.20278
YPK_2056	YPK_2056		NCBI: hypothetical protein ; MIBI: hypothetical protein	1.30841	0.514098	10.4938	11.435	4.29005	6.81315	7.74038	22.7436	28.2912	7	3	5	5	12	18	1.70874	3.65548	2.61321	0.884993	1.62801	1.46541	3.90703	5.594	YPK_2056	YP_001720796	NCBI: PROVISIONAL ; MIBI: hypothetical protein	0.0109256	0.0476506	2.54507
YPK_3867	YPK_3867		NCBI: hypothetical protein ; MIBI: hypothetical protein	1.3042	0.248379	115.191	96.3807	70.0708	74.9446	221.375	185.74	194.895	59	49	55	143	98	124	1.68934	3.4898	2.05239	1.34693	1.66871	3.90531	2.97319	3.5909	YPK_3867	YP_001722585	NCBI: KEGG: ypi:YpsIP31758_3779 hypothetical protein;PROVISIONAL ; MIBI: hypothetical protein	1.51424e-07	3.13861e-06	5.25082
YPK_1979	YPK_1979	clcB	NCBI: putative voltage-gated ClC-type chloride channel ClcB ; MIBI: putative voltage-gated ClC-type chloride channel ClcB	1.30419	0.416106	61.5561	21.2364	22.8803	13.6263	77.4038	32.2202	39.2934	13	16	10	50	17	25	0.410611	0.894845	0.465989	0.453205	0.312638	1.40706	0.53146	0.746013	YPK_1979	YP_001720721	NCBI: PFAM: Chloride channel core~KEGG: yps:YPTB2192 chloride channel, ClC family;PROVISIONAL ; MIBI: putative voltage-gated ClC-type chloride channel ClcB	0.00172275	0.0108124	3.13428
Ysr263	Ysr263		; Synonym: Ysr263; Class: asRNA	1.30411	0.466307	14.6809	11.435	12.8702	13.6263	29.4134	37.9061	31.4347	7	9	10	19	20	20	2.93691	6.3036	2.70105	2.74422	3.36546	5.75572	6.73059	6.42449	Ysr263		; Synonym: Ysr263; Class: asRNA	0.0051632	0.0265298	2.79667
YPK_2458	YPK_2458	hpaD	NCBI: 3,4-dihydroxyphenylacetate 2,3-dioxygenase ; MIBI: 3,4-dihydroxyphenylacetate 2,3-dioxygenase	1.30345	0.696425	5.18268	1.63357	4.29005	1.36263	7.74038	11.3718	3.14347	1	3	1	5	6	2	0.075688	0.193076	0.0535173	0.12687	0.0466771	0.210076	0.280049	0.0891042	YPK_2458	YP_001721188	NCBI: KEGG: ypi:YpsIP31758_2362 3,4-dihydroxyphenylacetate 2,3-dioxygenase~TIGRFAM: 3,4-dihydroxyphenylacetate 2,3-dioxygenase~PFAM: Extradiol ring-cleavage dioxygenase class III protein subunit B;1.13.11.15;PROVISIONAL ; MIBI: 3,4-dihydroxyphenylacetate 2,3-dioxygenase	0.0612587	0.177078	1.87162	path:ypy00350;path:ypy01120;path:ypy01220	;Tyrosine metabolism - Yersinia pseudotuberculosis YPIII;Microbial metabolism in diverse environments - Yersinia pseudotuberculosis YPIII;Degradation of aromatic compounds - Yersinia pseudotuberculosis YPIII
YPK_0248	YPK_0248	crp	NCBI: cAMP-regulatory protein ; MIBI: cAMP-regulatory protein	1.30332	0.679656	9.77957	3.26714	0	5.45052	9.28846	11.3718	6.28694	2	0	4	6	6	4	0.132718	0.320947	0.14508	0	0.253074	0.341697	0.379593	0.241553	YPK_0248	YP_001719014	NCBI: complexes with cyclic AMP and binds to specific DNA sites near the promoter to regulate the transcription of several catabolite-sensitive operons;PROVISIONAL ; MIBI: cAMP-regulatory protein	0.0551604	0.165316	1.91761	path:ypy02020	;Two-component system - Yersinia pseudotuberculosis YPIII
YPK_2398	YPK_2398	fliL	NCBI: flagellar basal body-associated protein FliL ; MIBI: flagellar basal body-associated protein FliL	1.3024	0.367595	23.1272	11.435	21.4503	12.2637	41.7981	34.1155	39.2934	7	15	9	27	18	25	0.867754	1.87531	0.682431	1.15556	0.765267	2.0665	1.53046	2.02896	YPK_2398	YP_001721128	NCBI: interacts with cytoplasmic MS ring of the basal body and may act to stabilize the MotAB complexes which surround the MS ring;PROVISIONAL ; MIBI: flagellar basal body-associated protein FliL	0.00039555	0.0032622	3.54303
YPK_1262	YPK_1262	glnB	NCBI: nitrogen regulatory protein P-II 1 ; MIBI: nitrogen regulatory protein P-II 1	1.30239	0.45864	27.928	13.0686	8.5801	9.5384	37.1538	17.0577	26.7195	8	6	7	24	9	17	0.850928	1.84409	1.08361	0.642207	0.82697	2.55214	1.0632	1.91692	YPK_1262	YP_001720013	NCBI: indirectly regulates nitrogen metabolism; at high nitrogen levels P-II prevents the phosphorylation of NR-I, the transcriptional activator of the glutamine synthetase gene (glnA); at low nitrogen levels P-II is uridylylated to form PII-UMP and interacts with an adenylyltransferase (GlnE) that activates GlnA;PROVISIONAL ; MIBI: nitrogen regulatory protein P-II 1	0.00451584	0.0237513	2.83968	path:ypy02020	;Two-component system - Yersinia pseudotuberculosis YPIII
YPK_3836	YPK_3836		NCBI: hypothetical protein ; MIBI: hypothetical protein	1.30124	0.845989	4.97077	0	0	1.36263	6.1923	0	1.57174	0	0	1	4	0	1	0.111247	0.506727	0	0	0.333741	1.20163	0	0.318547	YPK_3836	YP_001722554	NCBI: PROVISIONAL ; MIBI: hypothetical protein	0.124016	0.282736	1.53813
pYV0091	pYV0091		NCBI: transposase;putative transposase ; MIBI: transposase	1.30014	0.377154	73.8914	11.435	10.0101	16.3516	27.8654	36.0108	36.1499	7	7	12	18	19	23	0.832156	1.80376	0.75987	0.600456	1.13614	1.534	1.7988	2.07847	pYV0091;YPTS_4220	YP_068500;YP_001874620	NCBI: similar to Y. pestis YPCD1.64;PROVISIONAL;KEGG: yps:pYV0091 putative transposase;PROVISIONAL ; MIBI: transposase	0.000566381	0.00435644	3.44722
Ysr185_BE	Ysr185_BE	Spf	Spot 42 sRNA antisense regulator of galK translation, Hfq-dependent; Synonym: Ysr185_BE; Class: transRNA	1.29901	0.896174	3.21049	0	0	1.36263	3.09615	0	4.71521	0	0	1	2	0	3	0.155229	0.723934	0	0	0.465686	0.838348	0	1.33345	Ysr185_BE		Spot 42 sRNA antisense regulator of galK translation, Hfq-dependent; Synonym: Ysr185_BE; Class: transRNA	0.147196	0.314228	1.44951
YPK_2652	YPK_2652	ycbL	NCBI: beta-lactamase domain-containing protein ; MIBI: beta-lactamase domain-containing protein	1.29426	0.375022	35.1469	27.7707	17.1602	13.6263	29.4134	58.7544	59.726	17	12	10	19	31	38	0.831538	1.73815	1.20464	0.671939	0.618039	1.05699	1.91583	2.24163	YPK_2652	YP_001721382	NCBI: PFAM: beta-lactamase domain protein~KEGG: ypi:YpsIP31758_2561 metallo-beta-lactamase family protein;PROVISIONAL ; MIBI: beta-lactamase domain-containing protein	0.000558197	0.00431846	3.45115
YPK_3610	YPK_3610	gpmB	NCBI: phosphoglycerate mutase ; MIBI: phosphoglycerate mutase	1.2929	0.208544	411.858	437.797	487.636	475.558	1048.05	1218.68	1202.38	268	341	349	677	643	765	19.8849	40.8426	18.9907	19.0943	21.5696	37.6623	39.738	45.1276	YPK_3610	YP_001722330	NCBI: catalyzes reactions involving the transfer of phospho groups between the three carbon atoms of phosphoglycerate;PROVISIONAL ; MIBI: phosphoglycerate mutase	5.65782e-10	1.964e-08	6.19968	path:ypy00010;path:ypy00260;path:ypy00680;path:ypy01100;path:ypy01110;path:ypy01120;path:ypy01200;path:ypy01230	;Glycolysis / Gluconeogenesis - Yersinia pseudotuberculosis YPIII;Glycine, serine and threonine metabolism - Yersinia pseudotuberculosis YPIII;Methane metabolism - Yersinia pseudotuberculosis YPIII;Metabolic pathways - Yersinia pseudotuberculosis YPIII;Biosynthesis of secondary metabolites - Yersinia pseudotuberculosis YPIII;Microbial metabolism in diverse environments - Yersinia pseudotuberculos…
YPK_2368	YPK_2368		NCBI: hypothetical protein ; MIBI: hypothetical protein	1.28631	0.752077	5.75542	1.63357	1.43002	2.72526	3.09615	7.58122	7.85868	1	1	2	2	4	5	0.273233	0.712819	0.231908	0.183256	0.404535	0.364131	0.809031	0.965295	YPK_2368	YP_001721098	NCBI: KEGG: ypm:YP_1541 hypothetical protein;PROVISIONAL ; MIBI: hypothetical protein	0.0872025	0.222985	1.71034
YPK_1061	YPK_1061		NCBI: flavodoxin ; MIBI: flavodoxin	1.2842	0.29987	158.756	60.4421	41.4705	70.8567	139.327	157.31	135.169	37	29	52	90	83	86	3.58057	7.30054	3.77547	2.33835	4.62788	7.2098	7.38645	7.30535	YPK_1061	YP_001719815	NCBI: An electron-transfer protein; flavodoxin binds one FMN molecule, which serves as a redox-active prosthetic group;PROVISIONAL ; MIBI: flavodoxin	1.84784e-05	0.000222857	4.28253
YPK_3077	YPK_3077		NCBI: LysR family transcriptional regulator ; MIBI: LysR family transcriptional regulator	1.28103	0.466072	24.4371	16.3357	10.0101	9.5384	27.8654	36.0108	28.2912	10	7	7	18	19	18	0.370438	0.782192	0.513623	0.284108	0.313582	0.725818	0.851112	0.769645	YPK_3077	YP_001721801	NCBI: PFAM: regulatory protein LysR; LysR substrate-binding~KEGG: ypm:YP_1164 putative LysR-family transcriptional regulatory protein;4.2.1.1;PROVISIONAL ; MIBI: LysR family transcriptional regulator	0.00598553	0.0296087	2.74857
YPK_0878	YPK_0878	creB	NCBI: DNA-binding response regulator CreB ; MIBI: DNA-binding response regulator CreB	1.27457	0.407985	29.8473	16.3357	7.15009	8.17578	20.125	20.8483	37.7217	10	5	6	13	11	24	0.420074	0.87104	0.656908	0.259547	0.343768	0.670439	0.630211	1.31247	YPK_0878	YP_001719632	NCBI: response regulator in two-component regulatory system with CreC; CreB protein is phosphorylated by sensor protein phospho-CreC; involved in catabolic regulation;PROVISIONAL ; MIBI: DNA-binding response regulator CreB	0.00178374	0.011078	3.12406	path:ypy02020	;Two-component system - Yersinia pseudotuberculosis YPIII
YPK_2974	YPK_2974	grpE	NCBI: heat shock protein GrpE ; MIBI: heat shock protein GrpE	1.27228	0.266398	194.295	225.433	183.042	209.845	430.365	559.115	528.103	138	128	154	278	295	336	9.87257	19.9651	10.9442	8.02149	10.6521	17.3085	20.4039	22.1828	YPK_2974	YP_001721701	NCBI: with DnaK and DnaJ acts in response to hyperosmotic and heat shock by preventing the aggregation of stress-denatured proteins; may act as a thermosensor;PROVISIONAL ; MIBI: heat shock protein GrpE	1.78935e-06	2.82335e-05	4.77587
YPK_2621	YPK_2621	hspQ	NCBI: heat shock protein HspQ ; MIBI: heat shock protein HspQ	1.26943	0.252472	111.914	55.5414	92.9511	72.2193	193.51	208.483	141.456	34	65	53	125	110	90	6.33366	12.9472	4.90946	7.41669	6.67483	14.1702	13.8527	10.8186	YPK_2621	YP_001721351	NCBI: TIGRFAM: hemimethylated DNA binding protein~PFAM: Hemimethylated DNA-binding region~KEGG: ypa:YPA_0736 hypothetical protein;PROVISIONAL ; MIBI: heat shock protein HspQ	4.95657e-07	9.07643e-06	5.02799
YPK_1891	YPK_1891	sapB, dppB	NCBI: binding-protein-dependent transport system inner membrane protein ; MIBI: binding-protein-dependent transport systems inner membrane component	1.26893	0.50518	14.7513	6.53429	5.72007	5.45052	4.64423	15.1624	26.7195	4	4	4	3	8	17	0.168739	0.372105	0.190136	0.150247	0.165834	0.111953	0.331652	0.672709	YPK_1891	YP_001720635	NCBI: PFAM: binding-protein-dependent transport systems inner membrane component~KEGG: ypm:YP_2145 peptide transport system permease protein;PROVISIONAL ; MIBI: binding-protein-dependent transport systems inner membrane component	0.0120106	0.0511154	2.51183	path:ypy02010	;ABC transporters - Yersinia pseudotuberculosis YPIII
YPK_3842	YPK_3842	rhaS	NCBI: transcriptional activator RhaS ; MIBI: transcriptional activator RhaS	1.26886	0.706604	6.41502	1.63357	2.86003	4.08789	7.74038	15.1624	3.14347	1	2	3	5	8	2	0.0967697	0.234012	0.0558611	0.088284	0.146164	0.219276	0.389752	0.0930066	YPK_3842	YP_001722560	NCBI: activates the expression of the rhaBAD operon and rhaT gene;PROVISIONAL ; MIBI: transcriptional activator RhaS	0.0725398	0.196059	1.79572
YPK_4004	YPK_4004		NCBI: hypothetical protein ; MIBI: hypothetical protein	1.26885	0.242821	218.665	60.4421	81.511	54.5052	202.798	132.671	144.6	37	57	40	131	70	92	2.15369	4.42939	2.04448	2.48884	1.92775	5.68281	3.3734	4.23197	YPK_4004	YP_001722720	NCBI: KEGG: ypa:YPA_0184 hypothetical protein;PROVISIONAL ; MIBI: hypothetical protein	1.73727e-07	3.5204e-06	5.22546
YPK_0944	YPK_0944		NCBI: putative portal vertex protein ; MIBI: putative portal vertex protein	1.26582	0.757771	5.99707	0	2.86003	1.36263	7.74038	1.8953	4.71521	0	2	1	5	1	3	0.102567	0.305072	0	0.198277	0.109423	0.492472	0.109418	0.313325	YPK_0944	YP_001719698	NCBI: KEGG: yen:YE0866 putative portal vertex protein;PROVISIONAL ; MIBI: putative portal vertex protein	0.0948291	0.235565	1.67046
YPK_2039	YPK_2039	rluB	NCBI: 23S rRNA pseudouridylate synthase B ; MIBI: 23S rRNA pseudouridylate synthase B	1.26353	0.179984	178.659	117.617	111.541	111.736	291.038	248.285	282.912	72	78	82	188	131	180	3.03392	6.08824	3.19429	2.7345	3.17296	6.54803	5.06876	6.64795	YPK_2039	YP_001720779	NCBI: catalyzes the synthesis of pseudouridine from uracil-2605 in 23S ribosomal RNA;PROVISIONAL ; MIBI: 23S rRNA pseudouridylate synthase B	2.21492e-12	1.02813e-10	7.02024
YPK_2063	YPK_2063	cls	NCBI: cardiolipin synthetase ; MIBI: cardiolipin synthetase	1.26111	0.353311	85.5007	29.4043	21.4503	17.7142	60.375	43.592	64.4412	18	15	13	39	23	41	0.431537	0.888489	0.565723	0.372533	0.356356	0.962293	0.630446	1.07273	YPK_2063	YP_001720803	NCBI: catalyzes the transfer of a phosphatidyl group to phosphodidylglycerol to form cardiolipin (diphosphatidylglycerol);PROVISIONAL ; MIBI: cardiolipin synthetase	0.000357803	0.00298194	3.5694	path:ypy00564;path:ypy01100	;Glycerophospholipid metabolism - Yersinia pseudotuberculosis YPIII;Metabolic pathways - Yersinia pseudotuberculosis YPIII
YPK_1736	YPK_1736		NCBI: hypothetical protein ; MIBI: hypothetical protein	1.26001	0.269603	178.381	184.594	194.482	128.087	414.884	371.48	446.373	113	136	94	268	196	284	28.5762	58.3672	32.0291	30.4612	23.2383	59.6366	48.452	67.0129	YPK_1736	YP_001720482	NCBI: PROVISIONAL ; MIBI: hypothetical protein	2.95986e-06	4.49268e-05	4.67359
YPK_1380	YPK_1380	ybcI	NCBI: membrane-bound metal-dependent hydrolase ; MIBI: membrane-bound metal-dependent hydrolase	1.25926	0.64543	9.82349	3.26714	0	9.5384	13.9327	7.58122	14.1456	2	0	7	9	4	9	0.225974	0.503133	0.167278	0	0.510642	0.590967	0.291782	0.626651	YPK_1380	YP_001720127	NCBI: PFAM: membrane-bound metal-dependent hydrolase~KEGG: ypm:YP_2668 putative membrane protein;PROVISIONAL ; MIBI: membrane-bound metal-dependent hydrolase	0.0510521	0.156169	1.95104
YPK_1242	YPK_1242		NCBI: hypothetical protein ; MIBI: hypothetical protein	1.25885	0.900122	3.47388	0	0	1.36263	0	0	7.85868	0	0	1	0	0	5	0.0111247	0.0530912	0	0	0.0333741	0	0	0.159274	YPK_1242	YP_001719993	NCBI: KEGG: ypi:YpsIP31758_2933 hypothetical protein;PROVISIONAL ; MIBI: hypothetical protein	0.161953	0.336727	1.39853
YPK_0734	YPK_0734		NCBI: hypothetical protein ; MIBI: hypothetical protein	1.25578	0.557593	9.49749	1.63357	2.86003	9.5384	10.8365	9.47652	17.2891	1	2	7	7	5	11	0.357375	0.782312	0.123435	0.195079	0.753609	0.678341	0.538267	1.13033	YPK_0734	YP_001719488	NCBI: PFAM: protein of unknown function DUF805~KEGG: ypm:YP_3060 uncharacterized membrane protein;PROVISIONAL ; MIBI: hypothetical protein	0.0243128	0.0887983	2.25215
YPK_3131	YPK_3131	ypjF	NCBI: hypothetical protein ; MIBI: hypothetical protein	1.25422	0.337071	29.5103	27.7707	28.6003	24.5273	55.7307	79.6028	62.8694	17	20	18	36	42	40	1.93332	3.91386	2.03282	1.88983	1.87729	3.37959	4.38014	3.98184	YPK_3131	YP_001721855	NCBI: PFAM: protein of unknown function DUF1219~KEGG: yps:YPTB3866 hypothetical protein;PROVISIONAL ; MIBI: hypothetical protein	0.00019849	0.00182154	3.72093
YPK_3184	YPK_3184	wbyK	NCBI: group 1 glycosyl transferase ; MIBI: group 1 glycosyl transferase	1.25364	0.551259	11.7804	6.53429	7.15009	8.17578	23.2211	5.68591	26.7195	4	5	6	15	3	17	0.19901	0.430872	0.181136	0.178919	0.236976	0.533269	0.118482	0.640865	YPK_3184	YP_001721906	NCBI: PFAM: glycosyl transferase group 1~KEGG: ypi:YpsIP31758_3042 glycosyl transferase WbyK, group 1 family protein;PROVISIONAL ; MIBI: group 1 glycosyl transferase	0.0229578	0.0852534	2.27414
YPK_2529	YPK_2529	hisH	NCBI: imidazole glycerol phosphate synthase subunit HisH ; MIBI: imidazole glycerol phosphate synthase subunit HisH	1.25329	0.669069	5.93223	3.26714	0	8.17578	13.9327	11.3718	6.28694	2	0	6	9	6	4	0.187326	0.404752	0.15539	0	0.406588	0.548969	0.406569	0.258719	YPK_2529	YP_001721259	NCBI: with HisF IGPS catalyzes the conversion of phosphoribulosyl-formimino-5-aminoimidazole-4-carboxamide ribonucleotide phosphate and glutamine to imidazole-glycerol phosphate, 5-aminoimidazol-4-carboxamide ribonucleotide, and glutamate in histidine biosynthesis; the HisH subunit provides the glutamine amidotransferase activity that produces the ammonia necessary to HisF for the synthesis of im…	0.0610432	0.176711	1.87318	path:ypy00340;path:ypy01100;path:ypy01110;path:ypy01230	;Histidine metabolism - Yersinia pseudotuberculosis YPIII;Metabolic pathways - Yersinia pseudotuberculosis YPIII;Biosynthesis of secondary metabolites - Yersinia pseudotuberculosis YPIII;Biosynthesis of amino acids - Yersinia pseudotuberculosis YPIII
YPK_1426	YPK_1426	crr	NCBI: PTS system glucose-specific transporter ; MIBI: PTS system glucose-specific transporter	1.24887	0.260421	54.53	22.87	38.6105	39.5162	63.4711	98.5558	86.4455	14	27	29	41	52	55	1.81958	3.70122	1.26049	1.92096	2.27729	2.89806	4.08323	4.12238	YPK_1426	YP_001720173	NCBI: functions in phosphoenolpyruvate-(PEP)-dependent phosphotransferase (PTS) system; functions in the transport and phosphorylation of glucose;PROVISIONAL ; MIBI: PTS system glucose-specific transporter	1.62221e-06	2.59034e-05	4.79556	path:ypy00010;path:ypy00500;path:ypy00520;path:ypy02060	;Glycolysis / Gluconeogenesis - Yersinia pseudotuberculosis YPIII;Starch and sucrose metabolism - Yersinia pseudotuberculosis YPIII;Amino sugar and nucleotide sugar metabolism - Yersinia pseudotuberculosis YPIII;Phosphotransferase system (PTS) - Yersinia pseudotuberculosis YPIII
pYV0073	pYV0073	yscT	NCBI: yscT; type III secretion protein ; MIBI: YscT, type III secretion protein	1.24753	0.413503	56.6053	22.87	17.1602	5.45052	38.7019	34.1155	39.2934	14	12	4	25	18	25	0.525217	1.09318	0.817875	0.553965	0.203811	1.1466	0.917108	1.21583	pYV0073	YP_068482	NCBI: identical to Y. pestis YPCD1.46;PROVISIONAL ; MIBI: YscT, type III secretion protein	0.00255305	0.0149659	3.01698
YPK_2624	YPK_2624	mgsA	NCBI: methylglyoxal synthase ; MIBI: methylglyoxal synthase	1.24121	0.259705	71.7951	62.0757	80.081	79.0325	154.808	208.483	169.747	38	56	58	100	110	108	4.37252	8.7014	3.75243	4.36977	4.99535	7.75247	9.47349	8.87823	YPK_2624	YP_001721354	NCBI: catalyzes the formation of methylglyoxal from glycerone phosphate;4.2.3.3;PROVISIONAL ; MIBI: methylglyoxal synthase	1.75907e-06	2.78659e-05	4.7793	path:ypy00640;path:ypy01120	;Propanoate metabolism - Yersinia pseudotuberculosis YPIII;Microbial metabolism in diverse environments - Yersinia pseudotuberculosis YPIII
YPK_1058	YPK_1058	syd	NCBI: SecY interacting protein Syd ; MIBI: SecY interacting protein Syd	1.24088	0.509726	10.8312	3.26714	8.5801	10.901	10.8365	24.639	23.576	2	6	8	7	13	15	0.380396	0.813007	0.166369	0.394399	0.58042	0.457143	0.943137	1.03874	YPK_1058	YP_001719812	NCBI: putative SecY regulator that either chelates excess SecY or negatively regulates the SecYE translocase function;PROVISIONAL ; MIBI: SecY interacting protein Syd	0.0149163	0.0604777	2.4344
YPK_2378	YPK_2378	fliZ	NCBI: flagella biosynthesis protein FliZ ; MIBI: flagella biosynthesis protein FliZ	1.23701	0.48473	18.8325	6.53429	4.29005	12.2637	34.0577	17.0577	7.85868	4	3	9	22	9	5	0.426775	0.878843	0.36014	0.213439	0.706746	1.55505	0.706712	0.374762	YPK_2378	YP_001721108	NCBI: expression activator of the class 2 type of flagellar operons, essential to achieve maximal cell motility; activator of type 1 fimbrial gene expression; cell density-responsive regulator; FliZ in Salmonella typhimurium induces HilA, an activator of invasion genes necessary to achieve full virulence;PROVISIONAL ; MIBI: flagella biosynthesis protein FliZ	0.0107122	0.0471152	2.55195
YPK_3181	YPK_3181	manC, cpsB	NCBI: mannose-1-phosphate guanylyltransferase/mannose-6-phosphate isomerase ; MIBI: mannose-1-phosphate guanylyltransferase/mannose-6-phosphate isomerase	1.2338	0.609987	9.60235	0	7.15009	5.45052	10.8365	11.3718	12.5739	0	5	4	7	6	8	0.0819821	0.191608	0	0.130615	0.115332	0.181672	0.172989	0.220162	YPK_3181	YP_001721903	NCBI: KEGG: yps:YPTB1011 mannose-1-phosphate guanylyltransferase~TIGRFAM: mannose-1-phosphate guanylyltransferase/mannose-6-phosphate isomerase~PFAM: mannose-6-phosphate isomerase type II; Nucleotidyl transferase; Cupin 2 conserved barrel domain protein;2.7.7.22;PROVISIONAL ; MIBI: mannose-1-phosphate guanylyltransferase/mannose-6-phosphate isomerase	0.0431069	0.137997	2.02267	path:ypy00051;path:ypy00520;path:ypy01100;path:ypy01110	;Fructose and mannose metabolism - Yersinia pseudotuberculosis YPIII;Amino sugar and nucleotide sugar metabolism - Yersinia pseudotuberculosis YPIII;Metabolic pathways - Yersinia pseudotuberculosis YPIII;Biosynthesis of secondary metabolites - Yersinia pseudotuberculosis YPIII
YPK_0427	YPK_0427		NCBI: transposase mutator type ; MIBI: transposase mutator type	1.23298	0.51031	8.7169	8.16786	7.15009	12.2637	17.0288	28.4296	23.576	5	5	9	11	15	15	0.212697	0.433038	0.1899	0.150061	0.298131	0.327989	0.496862	0.474264	YPK_0427	YP_001719183	NCBI: PFAM: transposase mutator type~KEGG: yps:YPTB3311 putative transposase;PROVISIONAL ; MIBI: transposase mutator type	0.0156864	0.0629982	2.41613
pYV0093	pYV0093		NCBI: transposase ; MIBI: transposase	1.22943	0.581241	360.751	1.63357	7.15009	5.45052	4.64423	15.1624	23.576	1	5	4	3	8	15	0.717662	1.85539	0.255099	1.00791	0.889977	0.600816	1.77987	3.18547	pYV0093	YP_068502	NCBI: similar to Y. pestis YPCD1.66;PROVISIONAL ; MIBI: transposase	0.0344148	0.11623	2.11518
YPK_1226	YPK_1226		NCBI: hypothetical protein ; MIBI: hypothetical protein	1.22893	0.609427	12.1644	3.26714	4.29005	2.72526	12.3846	9.47652	6.28694	2	3	2	8	5	4	0.190236	0.434641	0.186658	0.221248	0.162801	0.586162	0.406982	0.310778	YPK_1226	YP_001719977	NCBI: PROVISIONAL ; MIBI: hypothetical protein	0.0437441	0.139144	2.01653
pYV0043	pYV0043		NCBI: transposase remnant ; MIBI: transposase remnant	1.22839	0.757975	42.478	0	0	1.36263	3.09615	3.79061	3.14347	0	0	1	2	2	2	0.0695294	0.39695	0	0	0.208588	0.37551	0.417157	0.398184	pYV0043	YP_068452	NCBI: similar to Y. pestis YPCD1.24c;PROVISIONAL ; MIBI: transposase remnant	0.105099	0.252289	1.62062
Ysr270	Ysr270		; Synonym: Ysr270; Class: asRNA	1.22778	0.206564	419.432	266.272	336.054	336.569	763.201	773.284	686.849	163	235	247	493	408	437	63.4892	124.549	55.0339	62.6978	72.736	130.678	120.141	122.828	Ysr270		; Synonym: Ysr270; Class: asRNA	2.7846e-09	8.48559e-08	5.94382
YPK_2034	YPK_2034		NCBI: hypothetical protein ; MIBI: hypothetical protein	1.22657	0.222792	224.456	194.395	194.482	218.021	472.163	504.151	460.519	119	136	160	305	266	293	18.6742	36.4973	18.2141	16.4491	21.3594	36.6498	35.5084	37.3338	YPK_2034	YP_001720774	NCBI: KEGG: ypn:YPN_1685 hypothetical protein;PROVISIONAL ; MIBI: hypothetical protein	3.68283e-08	8.59758e-07	5.50542
YPK_2512	YPK_2512	rhmT	NCBI: major facilitator transporter ; MIBI: inner membrane transport protein RhmT	1.2263	0.241713	150.312	53.9079	68.6408	49.0547	148.615	123.195	135.169	33	48	36	96	65	86	1.20018	2.38855	1.16114	1.33461	1.1048	2.65188	1.99468	2.51909	YPK_2512	YP_001721242	NCBI: PFAM: major facilitator superfamily MFS_1~KEGG: yps:YPTB1573 MFS superfamily, anion:cation symporter family transporter;PROVISIONAL ; MIBI: inner membrane transport protein RhmT	3.90817e-07	7.35915e-06	5.07338
YPK_1507	YPK_1507	yfcZ	NCBI: hypothetical protein ; MIBI: hypothetical protein	1.22232	0.413435	26.1106	9.80143	7.15009	14.9889	20.125	43.592	17.2891	6	5	11	13	23	11	1.00726	2.03165	0.927634	0.610854	1.48329	1.5779	3.10129	1.41577	YPK_1507	YP_001720253	NCBI: PFAM: conserved hypothetical protein~KEGG: ypi:YpsIP31758_1398 conserved hypothetical protein TIGR00743;PROVISIONAL ; MIBI: hypothetical protein	0.0031114	0.0175682	2.95651
YPK_2200	YPK_2200		NCBI: hypothetical protein ; MIBI: hypothetical protein	1.21837	0.905511	10.2334	0	0	0	3.09615	1.8953	0	0	0	0	2	1	0	0	0.259595	0	0	0	0.50068	0.278104	0	YPK_2200	YP_001720936	NCBI: PROVISIONAL ; MIBI: hypothetical protein	0.178462	0.361086	1.3455
YPK_1970	YPK_1970		NCBI: TnpA family transposase ; MIBI: TnpA family transposase	1.21832	0.507125	10.8702	4.90071	12.8702	4.08789	20.125	13.2671	20.4326	3	9	3	13	7	13	0.74644	1.59119	0.527791	1.2512	0.460333	1.79554	1.07406	1.90396	YPK_1970	YP_001720712	NCBI: KEGG: ypm:YP_pCD93 putative transposase;PROVISIONAL ; MIBI: TnpA family transposase	0.0162877	0.0648907	2.4024
YPK_1364	YPK_1364	purC	NCBI: phosphoribosylaminoimidazole-succinocarboxamide synthase ; MIBI: phosphoribosylaminoimidazole-succinocarboxamide synthase	1.21827	0.479788	15.6084	6.53429	12.8702	6.81315	21.6731	28.4296	15.7174	4	9	5	14	15	10	0.331689	0.694514	0.257243	0.45737	0.280455	0.706843	0.841324	0.535374	YPK_1364	YP_001720111	NCBI: catalyzes the formation of (S)-2-(5-amino-1-(5-phospho-D-ribosyl)imidazole-4-carboxamido)succinate from 5-amino-1-(5-phospho-D-ribosyl)imidazole-4-carboxylate and L-aspartate in purine biosynthesis; SAICAR synthase;6.3.2.6;PROVISIONAL ; MIBI: phosphoribosylaminoimidazole-succinocarboxamide synthase	0.0111113	0.0481087	2.53918	path:ypy00230;path:ypy01100;path:ypy01110	;Purine metabolism - Yersinia pseudotuberculosis YPIII;Metabolic pathways - Yersinia pseudotuberculosis YPIII;Biosynthesis of secondary metabolites - Yersinia pseudotuberculosis YPIII
pYV0023	pYV0023		NCBI: transposase remnant ; MIBI: possible transposase remnant	1.21265	0.232923	8652.02	1150.03	1141.15	1196.39	2277.22	3021.11	2891.99	704	798	878	1471	1594	1840	52.2734	101.462	52.5629	47.0816	57.1756	86.2245	103.797	114.366	pYV0023	YP_068434	NCBI: similar to Y. pestis YPCD1.04;PROVISIONAL ; MIBI: possible transposase remnant	1.92701e-07	3.84184e-06	5.20624
YPK_1861	YPK_1861		NCBI: hypothetical protein ; MIBI: hypothetical protein	1.21205	0.252361	67.313	73.5107	91.5211	53.1425	153.26	206.588	152.458	45	64	39	99	109	97	12.2437	23.9545	12.755	14.3347	9.64142	22.0299	26.9452	22.8882	YPK_1861	YP_001720605	NCBI: PROVISIONAL ; MIBI: hypothetical protein	1.56412e-06	2.52793e-05	4.80286
YPK_2648	YPK_2648	asnS	NCBI: asparaginyl-tRNA synthetase ; MIBI: asparaginyl-tRNA synthetase	1.20711	0.307597	58.1298	37.5721	34.3204	36.791	86.6923	94.7652	75.4433	23	24	27	56	50	48	0.715742	1.39327	0.753826	0.62158	0.771821	1.44093	1.42923	1.30966	YPK_2648	YP_001721378	NCBI: catalyzes a two-step reaction, first charging an asparagine molecule by linking its carboxyl group to the alpha-phosphate of ATP, followed by transfer of the aminoacyl-adenylate to its tRNA;PROVISIONAL ; MIBI: asparaginyl-tRNA synthetase	8.69717e-05	0.000870005	3.92433	path:ypy00970	;Aminoacyl-tRNA biosynthesis - Yersinia pseudotuberculosis YPIII
YPK_3187	YPK_3187		NCBI: glycosyl transferase family protein ; MIBI: glycosyl transferase family protein	1.20699	0.767969	4.29305	4.90071	2.86003	1.36263	4.64423	5.68591	14.1456	3	2	1	3	3	9	0.0866639	0.198103	0.143046	0.0753577	0.0415877	0.112302	0.124757	0.357249	YPK_3187	YP_001721909	NCBI: PFAM: glycosyl transferase family 2~KEGG: yen:YE3081 putative 6-deoxy-D-Gul transferase;PROVISIONAL ; MIBI: glycosyl transferase family protein	0.11603	0.269499	1.57166
YPK_1806	YPK_1806		NCBI: transposase mutator type ; MIBI: transposase mutator type	1.2069	0.458775	17.0878	13.0686	1.43002	12.2637	12.3846	22.7436	29.863	8	1	9	8	12	19	0.210661	0.412254	0.30384	0.0300122	0.298131	0.238538	0.397489	0.600735	YPK_1806	YP_001720550	NCBI: PFAM: transposase mutator type~KEGG: yps:YPTB3311 putative transposase;PROVISIONAL ; MIBI: transposase mutator type	0.00852085	0.0395629	2.6307
pYV0008	pYV0008		NCBI: transposase remnant ; MIBI: possible transposase remnant	1.20447	0.608865	46.3408	6.53429	1.43002	9.5384	13.9327	15.1624	18.8608	4	1	7	9	8	12	0.411769	0.908251	0.45351	0.0895919	0.692204	0.801088	0.791053	1.13261	pYV0008	YP_068421	NCBI: identical to Y. pestis YPCD1.81;PROVISIONAL ; MIBI: possible transposase remnant	0.0479038	0.148472	1.97822
YPK_1335	YPK_1335	goaG, puuE, gabT	NCBI: 4-aminobutyrate aminotransferase ; MIBI: 4-aminobutyrate aminotransferase	1.20409	0.321998	138.836	55.5414	41.4705	87.2083	150.163	151.624	135.169	34	29	64	97	80	86	1.33762	2.58086	1.21024	0.815703	1.98693	2.71066	2.48354	2.54838	YPK_1335	YP_001720082	NCBI: catalyzes the formation of succinate semialdehyde and glutamate from 4-aminobutanoate and 2-oxoglutarate;PROVISIONAL ; MIBI: 4-aminobutyrate aminotransferase	0.000184437	0.00170433	3.73943	path:ypy00250;path:ypy00410;path:ypy00640;path:ypy00650;path:ypy01100	;Alanine, aspartate and glutamate metabolism - Yersinia pseudotuberculosis YPIII;beta-Alanine metabolism - Yersinia pseudotuberculosis YPIII;Propanoate metabolism - Yersinia pseudotuberculosis YPIII;Butanoate metabolism - Yersinia pseudotuberculosis YPIII;Metabolic pathways - Yersinia pseudotuberculosis YPIII
YPK_1285	YPK_1285	sseB	NCBI: enhanced serine sensitivity protein SseB ; MIBI: enhanced serine sensitivity protein SseB	1.20366	0.505357	10.6667	9.80143	10.0101	4.08789	21.6731	15.1624	20.4326	6	7	3	14	8	13	0.235892	0.480028	0.300117	0.276681	0.130879	0.549767	0.348994	0.541322	YPK_1285	YP_001720036	NCBI: enhances serine sensitivity caused by inhibition of homoserine dehydrogenase I;PROVISIONAL ; MIBI: enhanced serine sensitivity protein SseB	0.017228	0.0675431	2.38181
pYV0060	pYV0060	lcrD, yscV	NCBI: lcrD, yscV; membrane-bound Yop protein;type III secretion FHIPEP ; MIBI: LcrD, YscV, membrane-bound Yop protein	1.19838	0.244788	664.009	96.3807	91.5211	77.6699	205.894	219.855	193.324	59	64	57	133	116	123	1.15274	2.2288	1.28092	1.09798	1.07933	2.26691	2.19643	2.22305	pYV0060;Meso_0119	YP_068469;YP_672689	NCBI: similar to Y. pestis YPCD1.34c;PROVISIONAL;PFAM: type III secretion FHIPEP~KEGG: yps:pYV0060 putative membrane-bound Yop protein;PROVISIONAL ; MIBI: LcrD, YscV, membrane-bound Yop protein	9.80093e-07	1.64392e-05	4.89559
YPK_4220	YPK_4220	atpB	NCBI: F0F1 ATP synthase subunit A ; MIBI: F0F1 ATP synthase subunit A	1.19817	0.386155	52.1269	32.6714	34.3204	16.3516	54.1827	77.7075	66.0129	20	24	12	35	41	42	0.917082	1.82187	1.11316	1.05556	0.58253	1.52935	1.99022	1.94604	YPK_4220	YP_001722929	NCBI: Produces ATP from ADP in the presence of a proton gradient across the membrane. Subunit A is part of the membrane proton channel F0;3.6.3.14;PROVISIONAL ; MIBI: F0F1 ATP synthase subunit A	0.0019169	0.0117903	3.10281	path:ypy00190;path:ypy01100	;Oxidative phosphorylation - Yersinia pseudotuberculosis YPIII;Metabolic pathways - Yersinia pseudotuberculosis YPIII
pYV0018	pYV0018		NCBI: transposase;transposase IS3/IS911 family protein;transposase IS3/IS911 family protein;transposase IS3/IS911 family protein;transposase IS3/IS911 family protein;transposase IS3/IS911 family protein;transposase IS3/IS911 family protein ; MIBI: putative transposase	1.19774	0.918963	5.49699	0	0	0	0	0	4.71521	0	0	0	0	0	3	0	0.143167	0	0	0	0	0	0.429502	pYV0018;YPK_3926;YPK_0066;Mrad2831_0442;Mrad2831_2634;Mrad2831_6104;YPTS_0325	YP_068429;YP_001722644;YP_001718833;YP_001753137;YP_001755301;YP_001766834;YP_001870771	NCBI: identical to Y. pestis YPCD1.93;PROVISIONAL;PFAM: transposase IS3/IS911 family protein~KEGG: yps:pYV0018 putative transposase;PROVISIONAL;PFAM: transposase IS3/IS911 family protein~KEGG: yps:pYV0018 putative transposase;PROVISIONAL;PFAM: transposase IS3/IS911 family protein~KEGG: yps:pYV0018 putative transposase;PROVISIONAL;PFAM: transposase IS3/IS911 family protein~KEGG: yps:pYV0018 putati…	0.192452	0.380501	1.30336
YPK_3652	YPK_3652	lsrD, ydeZ	NCBI: monosaccharide-transporting ATPase ; MIBI: autoinducer AI-2 ABC transporter permease LsrD	1.19576	0.570286	11.4679	4.90071	8.5801	2.72526	13.9327	7.58122	18.8608	3	6	2	9	4	12	0.144897	0.313818	0.137479	0.217274	0.079938	0.323793	0.159868	0.457793	YPK_3652	YP_001722372	NCBI: PFAM: inner-membrane translocator~KEGG: yps:YPTB0550 ABC sugar transporter, permease subunit;3.6.3.17;PROVISIONAL ; MIBI: autoinducer AI-2 ABC transporter permease LsrD	0.0360133	0.119804	2.09678	path:ypy02010	;ABC transporters - Yersinia pseudotuberculosis YPIII
YPK_R0100	YPK_R0100	5S ribosomal RNA	NCBI: NA ; MIBI: 5S ribosomal RNA	1.19465	0.541153	15.6285	19.6029	7.15009	1.36263	26.3173	13.2671	26.7195	12	5	1	17	7	17	2.21979	4.4339	4.75012	1.564	0.34525	5.28304	2.41663	5.60204	YPK_R0100		NCBI: NA ; MIBI: 5S ribosomal RNA	0.0272726	0.0974851	2.20759	path:ypy03010	;Ribosome - Yersinia pseudotuberculosis YPIII
YPK_4078	YPK_4078	sthA	NCBI: soluble pyridine nucleotide transhydrogenase ; MIBI: soluble pyridine nucleotide transhydrogenase	1.19375	0.195335	692.962	491.705	444.735	525.975	1063.53	1171.3	1139.51	301	311	386	687	618	725	9.65137	18.3746	9.86529	8.05464	11.0342	17.6771	17.6653	19.7813	YPK_4078	YP_001722790	NCBI: catalyzes the conversion of NADPH to NADH;PROVISIONAL ; MIBI: soluble pyridine nucleotide transhydrogenase	9.88308e-10	3.20758e-08	6.11129	path:ypy00760;path:ypy01100	;Nicotinate and nicotinamide metabolism - Yersinia pseudotuberculosis YPIII;Metabolic pathways - Yersinia pseudotuberculosis YPIII
YPK_1139	YPK_1139	nixA, ureH, hoxN	NCBI: high-affinity nickel-transporter ; MIBI: high-affinity nickel-transporter	1.18858	0.57646	9.4552	3.26714	5.72007	4.08789	12.3846	15.1624	6.28694	2	4	3	8	8	4	0.112408	0.239745	0.0867193	0.137053	0.113453	0.272325	0.302527	0.144384	YPK_1139	YP_001719890	NCBI: TIGRFAM: high-affinity nickel-transporter~KEGG: ypm:YP_2474 putative nickel transport protein;PROVISIONAL ; MIBI: high-affinity nickel-transporter	0.0392204	0.128124	2.06187
YPK_2540	YPK_2540	ysuA, fhuD-3, fepB-3, fecB-3	NCBI: periplasmic binding protein ; MIBI: periplasmic binding protein	1.18803	0.274478	99.6014	45.74	42.9005	24.5273	80.5	77.7075	102.163	28	30	18	52	41	65	0.955285	1.85221	1.19046	1.00791	0.667483	1.73569	1.5203	2.30062	YPK_2540	YP_001721270	NCBI: PFAM: periplasmic binding protein~KEGG: ypi:YpsIP31758_2441 ferric enterobactin ABC transporter, ferric enterobactin-binding periplasmic protein FepB;PROVISIONAL ; MIBI: periplasmic binding protein	1.50256e-05	0.000189218	4.32831	path:ypy02010	;ABC transporters - Yersinia pseudotuberculosis YPIII
YPK_3706	YPK_3706	msmX, msmK, malK, sugC, ggtA, msiK	NCBI: ABC transporter-like protein ; MIBI: ABC transporter-like protein	1.18694	0.849762	3.05392	0	0	2.72526	3.09615	3.79061	3.14347	0	0	2	2	2	2	0.0243829	0.0696023	0	0	0.0731488	0.0658429	0.0731453	0.0698186	YPK_3706	YP_001722426	NCBI: PFAM: ABC transporter related; TOBE domain protein; Transport-associated OB domain protein~SMART: AAA ATPase~KEGG: ypk:y0715 ATP-binding component of sn-glycerol 3-phosphate transport system;PROVISIONAL ; MIBI: ABC transporter-like protein	0.162477	0.337144	1.39679	path:ypy02010	;ABC transporters - Yersinia pseudotuberculosis YPIII
YPK_2466	YPK_2466	manZ	NCBI: PTS system mannose-specific transporter subunit IID ; MIBI: PTS system mannose-specific transporter subunit IID	1.1869	0.247244	126.781	66.9764	58.6307	29.9778	106.817	98.5558	149.315	41	41	22	69	52	95	1.6122	3.11007	2.14179	1.69246	1.00236	2.82978	2.36911	4.13133	YPK_2466	YP_001721196	NCBI: hosphoenolpyruvate-dependent sugar phosphotransferase system catalyzes the phosphorylation of incoming sugar substrates concomitant with their translocation across the cell membrane; IID with IIC forms the translocation channel;PROVISIONAL ; MIBI: PTS system mannose-specific transporter subunit IID	1.5826e-06	2.5436e-05	4.80051	path:ypy00051;path:ypy00520;path:ypy01100;path:ypy02060	;Fructose and mannose metabolism - Yersinia pseudotuberculosis YPIII;Amino sugar and nucleotide sugar metabolism - Yersinia pseudotuberculosis YPIII;Metabolic pathways - Yersinia pseudotuberculosis YPIII;Phosphotransferase system (PTS) - Yersinia pseudotuberculosis YPIII
YPK_2232	YPK_2232	narX	NCBI: nitrate/nitrite sensor protein NarX ; MIBI: nitrate/nitrite sensor protein NarX	1.18668	0.210289	234.807	107.816	94.3811	80.3951	222.923	240.704	185.465	66	66	59	144	127	118	1.45684	2.76612	1.70066	1.34388	1.32598	2.91305	2.85408	2.53122	YPK_2232	YP_001720966	NCBI: PFAM: ATP-binding region ATPase domain protein; histidine kinase HAMP region domain protein; histidine kinase dimerisation and phosphoacceptor region~KEGG: ypi:YpsIP31758_2123 nitrate/nitrite sensor protein NarX;PROVISIONAL ; MIBI: nitrate/nitrite sensor protein NarX	1.67023e-08	4.30164e-07	5.64309	path:ypy02020	;Two-component system - Yersinia pseudotuberculosis YPIII
YPK_2187	YPK_2187	engD, ychF	NCBI: GTP-dependent nucleic acid-binding protein EngD ; MIBI: GTP-dependent nucleic acid-binding protein EngD	1.1845	0.51407	17.6015	16.3357	5.72007	19.0768	37.1538	32.2202	29.863	10	4	14	24	17	19	0.355617	0.693609	0.420493	0.132911	0.513448	0.792285	0.623443	0.665099	YPK_2187	YP_001720923	NCBI: translation-associated GTPase; the crystal structure of the Haemophilus influenzae YchF protein showed similarity to the yeast structure (PDB: 1NI3); fluorescence spectroscopy revealed nucleic acid binding; the yeast protein YBR025c interacts with the translation elongation factor eEF1;PROVISIONAL ; MIBI: GTP-dependent nucleic acid-binding protein EngD	0.0212133	0.0798901	2.30417
YPK_2252	YPK_2252	efeU-1	NCBI: iron permease FTR1 ; MIBI: iron permease FTR1	1.18257	0.386673	44.1218	9.80143	15.7302	14.9889	29.4134	47.3826	22.0043	6	11	11	19	25	14	0.193607	0.385637	0.143493	0.207881	0.229447	0.356735	0.521446	0.278729	YPK_2252	YP_001720986	NCBI: PFAM: iron permease FTR1~KEGG: yps:YPTB1939 high-affinity Fe2+/Pb2+ permease;PROVISIONAL ; MIBI: iron permease FTR1	0.00222581	0.0133215	3.05832
YPK_1225	YPK_1225		NCBI: hypothetical protein ; MIBI: hypothetical protein	1.18094	0.877214	3.08157	1.63357	1.43002	1.36263	1.54808	13.2671	0	1	1	1	1	7	0	0.0354661	0.0917837	0.0399633	0.0315794	0.0348555	0.0313742	0.243977	0	YPK_1225	YP_001719976	NCBI: KEGG: ypi:YpsIP31758_2940 hypothetical protein;PROVISIONAL ; MIBI: hypothetical protein	0.178225	0.360788	1.34624
YPK_0419	YPK_0419		NCBI: NA ; MIBI: pseudogene	1.17908	0.389042	18.5907	11.435	11.4401	16.3516	32.5096	26.5343	33.0065	7	8	12	21	14	21	0.626673	1.21654	0.553227	0.499617	0.827173	1.30298	0.964989	1.38165	YPK_0419		NCBI: NA ; MIBI: pseudogene	0.00243961	0.0143854	3.03073
pYV0004	pYV0004		NCBI: hypothetical protein;hypothetical protein ; MIBI: hypothetical protein	1.17851	0.74354	19.9336	1.63357	4.29005	6.81315	4.64423	13.2671	18.8608	1	3	5	3	7	12	0.493079	1.17665	0.191324	0.453559	0.834353	0.450612	1.16804	1.91128	pYV0004;YPTS_4228	YP_068417;YP_001874628	NCBI: PROVISIONAL;KEGG: yps:pYV0004 hypothetical protein;PROVISIONAL ; MIBI: hypothetical protein	0.112966	0.264959	1.585
YPK_3114	YPK_3114		NCBI: GP46 family protein ; MIBI: GP46 family protein	1.17557	0.541387	13.8494	4.90071	0	10.901	15.4808	17.0577	7.85868	3	0	8	10	9	5	0.348665	0.694096	0.314506	0	0.731488	0.823036	0.822884	0.436366	YPK_3114	YP_001721838	NCBI: PFAM: GP46 family protein~KEGG: yps:YPTB1284 putative bacteriophage protein GP46;PROVISIONAL ; MIBI: GP46 family protein	0.0299011	0.103708	2.1714
YPK_3750	YPK_3750		NCBI: AntA/AntB antirepressor domain-containing protein ; MIBI: AntA/AntB antirepressor domain-containing protein	1.17462	0.456978	12.9466	14.7021	5.72007	12.2637	34.0577	24.639	17.2891	9	4	9	22	13	11	0.745207	1.40647	1.0055	0.353136	0.876984	1.92963	1.26669	1.02307	YPK_3750	YP_001722470	NCBI: PFAM: AntA/AntB antirepressor domain protein~KEGG: ypi:YpsIP31758_0049 hypothetical protein;PROVISIONAL ; MIBI: AntA/AntB antirepressor domain-containing protein	0.0101579	0.0454556	2.57041
YPK_1875	YPK_1875		NCBI: aldo/keto reductase ; MIBI: aldo/keto reductase	1.17247	0.285151	137.805	44.1064	32.8904	38.1536	71.2115	98.5558	95.8759	27	23	28	46	52	61	1.18755	2.25658	1.38214	0.930377	1.25013	1.84867	2.32157	2.59952	YPK_1875	YP_001720619	NCBI: PFAM: aldo/keto reductase~KEGG: yps:YPTB2289 putative aldo/keto reductase;PROVISIONAL ; MIBI: aldo/keto reductase	3.92668e-05	0.000435338	4.11175
Ysr271	Ysr271		; Synonym: Ysr271; Class: asRNA	1.17139	0.231019	117.908	65.3429	61.4907	73.582	165.644	125.09	165.032	40	43	54	107	66	105	8.34775	15.7869	8.27349	7.02812	9.74164	17.375	11.9059	18.0797	Ysr271		; Synonym: Ysr271; Class: asRNA	3.96673e-07	7.43436e-06	5.07055
YPK_0101	YPK_0101	kdgK	NCBI: ribokinase-like domain-containing protein ; MIBI: ribokinase-like domain-containing protein	1.16976	0.243369	341.982	375.721	294.584	245.273	668.769	769.493	645.983	230	206	180	432	406	411	8.90461	16.77	11.1758	7.90968	7.62837	16.4795	17.2054	16.6251	YPK_0101	YP_001718867	NCBI: PFAM: PfkB domain protein~KEGG: ypi:YpsIP31758_4062 2-dehydro-3-deoxygluconokinase;PROVISIONAL ; MIBI: ribokinase-like domain-containing protein	1.53567e-06	2.49202e-05	4.80654	path:ypy00030;path:ypy01100;path:ypy01120;path:ypy01200	;Pentose phosphate pathway - Yersinia pseudotuberculosis YPIII;Metabolic pathways - Yersinia pseudotuberculosis YPIII;Microbial metabolism in diverse environments - Yersinia pseudotuberculosis YPIII;Carbon metabolism - Yersinia pseudotuberculosis YPIII
YPK_1828	YPK_1828	btuC	NCBI: vtamin B12-transporter permease ; MIBI: vtamin B12-transporter permease	1.16753	0.800593	4.08303	1.63357	0	2.72526	4.64423	5.68591	3.14347	1	0	2	3	3	2	0.0416719	0.100774	0.0455534	0	0.0794622	0.107289	0.119188	0.0758446	YPK_1828	YP_001720572	NCBI: with BtuD and BtuF transports vitamin B12 into the cell;PROVISIONAL ; MIBI: vtamin B12-transporter permease	0.144748	0.310399	1.45834	path:ypy02010	;ABC transporters - Yersinia pseudotuberculosis YPIII
YPK_1971	YPK_1971		NCBI: hypothetical protein ; MIBI: hypothetical protein	1.16599	0.41206	25.2787	6.53429	12.8702	16.3516	27.8654	18.953	37.7217	4	9	12	18	10	24	0.37832	0.750962	0.210391	0.374069	0.550501	0.743278	0.458729	1.05088	YPK_1971	YP_001720713	NCBI: KEGG: bps:BPSS1385 ATP/GTP binding protein;PROVISIONAL ; MIBI: hypothetical protein	0.00465971	0.0244115	2.82966
YPK_3410	YPK_3410		NCBI: hypothetical protein ; MIBI: hypothetical protein	1.16509	0.665358	6.52898	1.63357	8.5801	1.36263	18.5769	9.47652	1.57174	1	6	1	12	5	1	0.401687	0.887631	0.182214	0.863922	0.158924	1.71662	0.794584	0.151689	YPK_3410	YP_001722130	NCBI: KEGG: yps:YPTB0791 hypothetical protein;PROVISIONAL ; MIBI: hypothetical protein	0.0799345	0.209413	1.75107
YPK_4208	YPK_4208		NCBI: hypothetical protein ; MIBI: hypothetical protein	1.16456	0.189268	119.099	96.3807	102.961	96.7467	238.404	244.494	187.037	59	72	71	154	129	119	15.9164	29.7592	15.843	15.2778	16.6285	32.4652	30.2109	26.6015	YPK_4208	YP_001722917	NCBI: KEGG: ypi:YpsIP31758_0010 hypothetical protein;PROVISIONAL ; MIBI: hypothetical protein	7.6047e-10	2.55109e-08	6.15297
YPK_3050	YPK_3050		NCBI: hypothetical protein ; MIBI: hypothetical protein	1.15903	0.497465	19.9195	4.90071	15.7302	4.08789	12.3846	15.1624	31.4347	3	11	3	8	8	20	1.78058	3.72163	1.11995	3.24497	0.976804	2.34465	2.60469	6.21556	YPK_3050	YP_001721776	NCBI: PROVISIONAL ; MIBI: hypothetical protein	0.0198125	0.0759763	2.32988
YPK_2843	YPK_2843	rcsB	NCBI: transcriptional regulator RcsB ; MIBI: transcriptional regulator RcsB	1.15842	0.213994	151.079	101.281	108.681	94.0214	246.144	233.122	205.897	62	76	69	159	123	131	4.265	7.98427	4.35307	4.21657	4.22535	8.7642	7.53178	7.65683	YPK_2843	YP_001721572	NCBI: two-component response regulator RscB regulates the genes involved in capsule biosynthesis and cell division; probably phosphorylated by RcsC or RcsF;PROVISIONAL ; MIBI: transcriptional regulator RcsB	6.18593e-08	1.39515e-06	5.41334	path:ypy02020	;Two-component system - Yersinia pseudotuberculosis YPIII
YPK_2658	YPK_2658	smtA	NCBI: putative metallothionein SmtA ; MIBI: putative metallothionein SmtA	1.15742	0.823077	3.52393	0	2.86003	1.36263	4.64423	1.8953	6.28694	0	2	1	3	1	4	0.0477601	0.127692	0	0.0923275	0.0509529	0.137592	0.0509504	0.194533	YPK_2658	YP_001721388	NCBI: involved in cellular zinc and cadmium homeostasis by binding excess metal ions to its cysteine sulfurs and histidine nitrogens; expression of smtA in cyanobacteria is repressed by SmtB at low concentrations of zinc; NO elicits release of Zn ions from SmtA;PROVISIONAL ; MIBI: putative metallothionein SmtA	0.15966	0.332708	1.40622
YPK_2952	YPK_2952	pnuC	NCBI: nicotinamide mononucleotide transporter PnuC ; MIBI: nicotinamide mononucleotide transporter PnuC	1.15609	0.636976	7.29351	6.53429	2.86003	2.72526	6.1923	9.47652	14.1456	4	2	2	4	5	9	0.154426	0.316098	0.252991	0.0999579	0.110328	0.198617	0.275806	0.473872	YPK_2952	YP_001721679	NCBI: TIGRFAM: nicotinamide mononucleotide transporter PnuC~PFAM: Nicotinamide mononucleotide transporter PnuC~KEGG: ypi:YpsIP31758_2864 nicotinamide mononucleotide transporter PnuC;PROVISIONAL ; MIBI: nicotinamide mononucleotide transporter PnuC	0.0695284	0.190499	1.81497
YPK_1259	YPK_1259	glrR, qseF, yfhA	NCBI: two component, sigma54 specific, Fis family transcriptional regulator ; MIBI: two component, sigma54 specific, Fis family transcriptional regulator	1.15425	0.540492	14.8552	4.90071	7.15009	2.72526	15.4808	11.3718	9.43042	3	5	2	10	6	6	0.0994706	0.206808	0.102955	0.135593	0.0598639	0.269424	0.179583	0.171416	YPK_1259	YP_001720010	NCBI: PFAM: response regulator receiver; sigma-54 factor interaction domain-containing protein; ATPase associated with various cellular activities AAA_5~SMART: AAA ATPase~KEGG: ypm:YP_2543 two-component system response regulator;PROVISIONAL ; MIBI: two component, sigma54 specific, Fis family transcriptional regulator	0.0327162	0.111162	2.13555	path:ypy02020	;Two-component system - Yersinia pseudotuberculosis YPIII
YPK_2018	YPK_2018		NCBI: hypothetical protein ; MIBI: hypothetical protein	1.15349	0.266287	65.631	55.5414	67.2108	44.9668	133.135	140.252	105.306	34	47	33	86	74	67	4.99804	9.39522	5.10198	5.57314	4.31901	10.1314	9.68458	8.36968	YPK_2018	YP_001720758	NCBI: PFAM: protein of unknown function DUF466~KEGG: ypm:YP_2032 uncharacterized small protein;PROVISIONAL ; MIBI: hypothetical protein	1.47939e-05	0.000187484	4.33173
YPK_2214	YPK_2214		NCBI: adenylate-forming protein ; MIBI: adenylate-forming protein	1.15153	0.768491	5.09137	3.26714	2.86003	0	4.64423	9.47652	3.14347	2	2	0	3	5	2	0.042581	0.099672	0.0713564	0.0563865	0	0.0840303	0.155583	0.0594028	YPK_2214	YP_001720948	NCBI: TIGRFAM: adenylate-forming enzyme~KEGG: ypm:YP_1830 putative coenzyme synthetase;PROVISIONAL ; MIBI: adenylate-forming protein	0.134022	0.29608	1.49843
YPK_2891	YPK_2891	rhlE-1	NCBI: helicase domain-containing protein ; MIBI: helicase domain-containing protein	1.1514	0.82511	4.18435	1.63357	1.43002	0	6.1923	0	3.14347	1	1	0	4	0	2	0.0272645	0.0731832	0.0456894	0.0361042	0	0.143479	0	0.076071	YPK_2891	YP_001721618	NCBI: PFAM: helicase domain protein~KEGG: ypn:YPN_2806 helicase;PROVISIONAL ; MIBI: helicase domain-containing protein	0.16288	0.337215	1.39545	path:ypy03018	;RNA degradation - Yersinia pseudotuberculosis YPIII
YPK_1398	YPK_1398	yfeY	NCBI: hypothetical protein ; MIBI: hypothetical protein	1.15107	0.621026	11.1962	3.26714	1.43002	4.08789	7.74038	5.68591	9.43042	2	1	3	5	3	6	0.135222	0.28853	0.150058	0.0592887	0.196318	0.294518	0.196309	0.374762	YPK_1398	YP_001720145	NCBI: PFAM: protein of unknown function DUF1131~KEGG: ypm:YP_2649 putative lipoprotein;PROVISIONAL ; MIBI: hypothetical protein	0.0638104	0.181691	1.8535
YPK_2592	YPK_2592		NCBI: hypothetical protein ; MIBI: hypothetical protein	1.14942	0.609716	8.38092	3.26714	5.72007	5.45052	18.5769	5.68591	11.0022	2	4	4	12	3	7	0.107372	0.221765	0.0744815	0.117712	0.129924	0.350842	0.0974381	0.217015	YPK_2592	YP_001721322	NCBI: KEGG: ypa:YPA_0775 hypothetical protein;PROVISIONAL ; MIBI: hypothetical protein	0.0594066	0.173737	1.88517
YPK_4147	YPK_4147	rfaF, waaF	NCBI: ADP-heptose--LPS heptosyltransferase ; MIBI: ADP-heptose--LPS heptosyltransferase	1.14832	0.267796	64.3135	31.0379	24.3103	36.791	68.1153	62.545	77.0151	19	17	27	44	33	49	0.80457	1.49633	0.819192	0.579193	1.01533	1.48935	1.24089	1.75874	YPK_4147	YP_001722859	NCBI: catalyzes the transfer of the second heptose to the heptosyl-KDO2 moiety of the lipopolysaccharide inner core;PROVISIONAL ; MIBI: ADP-heptose--LPS heptosyltransferase	1.8024e-05	0.000218036	4.28806	path:ypy00540;path:ypy01100	;Lipopolysaccharide biosynthesis - Yersinia pseudotuberculosis YPIII;Metabolic pathways - Yersinia pseudotuberculosis YPIII
YPK_2505	YPK_2505	argG	NCBI: argininosuccinate synthase ; MIBI: argininosuccinate synthase	1.14676	0.402049	37.8742	13.0686	28.6003	6.81315	30.9615	47.3826	34.5782	8	20	5	20	25	22	0.315127	0.624542	0.268525	0.530478	0.146378	0.527032	0.731854	0.614741	YPK_2505	YP_001721235	NCBI: catalyzes the formation of arginosuccinate from citrulline and aspartate in arginine biosynthesis;6.3.4.5;PROVISIONAL ; MIBI: argininosuccinate synthase	0.00434071	0.0229576	2.85228	path:ypy00250;path:ypy00330;path:ypy01100;path:ypy01110;path:ypy01230	;Alanine, aspartate and glutamate metabolism - Yersinia pseudotuberculosis YPIII;Arginine and proline metabolism - Yersinia pseudotuberculosis YPIII;Metabolic pathways - Yersinia pseudotuberculosis YPIII;Biosynthesis of secondary metabolites - Yersinia pseudotuberculosis YPIII;Biosynthesis of amino acids - Yersinia pseudotuberculosis YPIII
YPK_0416	YPK_0416	yphD-1, ytfT-1, yjfF-1	NCBI: RbsD or FucU transporter ; MIBI: RbsD or FucU transporter	1.14541	0.336208	52.1346	35.9386	15.7302	31.3405	52.6346	64.4403	70.7281	22	11	23	34	34	45	1.5413	2.84882	2.00435	0.791928	1.82763	2.43188	2.70159	3.41301	YPK_0416	YP_001719174	NCBI: PFAM: RbsD or FucU transport~KEGG: yps:YPTB3609 putative carbohydrate transport protein;PROVISIONAL ; MIBI: RbsD or FucU transporter	0.000657156	0.0049591	3.40686
YPK_2395	YPK_2395	fliJ-2	NCBI: flagellar biosynthesis chaperone ; MIBI: flagellar biosynthesis chaperone	1.14472	0.827564	3.89174	0	2.86003	0	9.28846	0	0	0	2	0	6	0	0	0.0541159	0.161293	0	0.162348	0	0.483879	0	0	YPK_2395	YP_001721125	NCBI: rod/hook and filament chaperone;PROVISIONAL ; MIBI: flagellar biosynthesis chaperone	0.16659	0.343328	1.38324	path:ypy02040	;Flagellar assembly - Yersinia pseudotuberculosis YPIII
YPK_2228	YPK_2228	astA	NCBI: arginine succinyltransferase ; MIBI: arginine succinyltransferase	1.13773	0.44708	25.7621	4.90071	17.1602	8.17578	23.2211	24.639	23.576	3	12	6	15	13	15	0.257507	0.517484	0.13082	0.413501	0.228199	0.513518	0.494408	0.544526	YPK_2228	YP_001720962	NCBI: KEGG: yps:YPTB1960 arginine N-succinyltransferase~TIGRFAM: arginine/ornithine succinyltransferase subunit; arginine N-succinyltransferase~PFAM: arginine N-succinyltransferase beta subunit;2.3.1.109;PROVISIONAL ; MIBI: arginine succinyltransferase	0.0109339	0.0476506	2.54481	path:ypy00330	;Arginine and proline metabolism - Yersinia pseudotuberculosis YPIII
sraH/sR018	sraH/sR018			1.13752	0.294318	414.124	530.911	480.486	380.174	925.749	1167.51	1024.77	325	336	279	598	616	652	109.084	202.705	127.55	104.202	95.5014	184.25	210.846	213.018				0.000111117	0.00108987	3.86494
YPK_2403	YPK_2403	fliQ-2	NCBI: flagellar biosynthesis protein FliQ ; MIBI: flagellar biosynthesis protein FliQ	1.13719	0.772501	5.10935	0	0	5.45052	7.74038	0	7.85868	0	0	4	5	0	5	0.197773	0.458486	0	0	0.593318	0.667574	0	0.707883	YPK_2403	YP_001721133	NCBI: with proteins FliP and FliR forms the core of the central channel in the flagella export apparatus;PROVISIONAL ; MIBI: flagellar biosynthesis protein FliQ	0.140997	0.304908	1.47209	path:ypy02040	;Flagellar assembly - Yersinia pseudotuberculosis YPIII
YPK_2117	YPK_2117	ycgN	NCBI: hypothetical protein ; MIBI: hypothetical protein	1.13628	0.611648	9.24433	6.53429	2.86003	2.72526	10.8365	1.8953	15.7174	4	2	2	7	1	10	0.250812	0.503092	0.410898	0.162348	0.17919	0.564525	0.0895907	0.855161	YPK_2117	YP_001720856	NCBI: PFAM: protein of unknown function UPF0153~KEGG: ypi:YpsIP31758_2006 hypothetical protein;PROVISIONAL ; MIBI: hypothetical protein	0.0632067	0.180358	1.85773
YPK_1927	YPK_1927		NCBI: XRE family transcriptional regulator ; MIBI: XRE family transcriptional regulator	1.1355	0.418868	24.0709	13.0686	17.1602	12.2637	32.5096	28.4296	36.1499	8	12	9	21	15	23	1.19671	2.30136	1.13377	1.34388	1.11247	2.33651	1.85403	2.71355	YPK_1927	YP_001720671	NCBI: PFAM: helix-turn-helix domain protein~KEGG: ypi:YpsIP31758_1817 DNA-binding protein;PROVISIONAL ; MIBI: XRE family transcriptional regulator	0.0067105	0.0324314	2.71088
Ysr256	Ysr256		; Synonym: Ysr256; Class: asRNA	1.13475	0.351696	102.272	58.8086	75.7909	68.1315	148.615	164.891	144.6	36	53	50	96	87	92	10.4468	19.5909	9.28676	10.8039	11.2497	19.4421	19.5736	19.7571	Ysr256		; Synonym: Ysr256; Class: asRNA	0.00125311	0.00841987	3.22651
YPK_0229	YPK_0229	rpe	NCBI: ribulose-phosphate 3-epimerase ; MIBI: ribulose-phosphate 3-epimerase	1.13439	0.305842	42.3601	26.1371	25.7403	24.5273	44.8942	60.6497	66.0129	16	18	18	29	32	42	1.03672	1.93334	1.08361	0.963311	1.06325	1.54192	1.89013	2.36796	YPK_0229	YP_001718995	NCBI: PFAM: ribulose-phosphate 3-epimerase~KEGG: ypi:YpsIP31758_3962 ribulose-phosphate 3-epimerase;5.1.3.1;PROVISIONAL ; MIBI: ribulose-phosphate 3-epimerase	0.000208016	0.00189589	3.70908	path:ypy00030;path:ypy00040;path:ypy01100;path:ypy01110;path:ypy01120;path:ypy01200;path:ypy01230	;Pentose phosphate pathway - Yersinia pseudotuberculosis YPIII;Pentose and glucuronate interconversions - Yersinia pseudotuberculosis YPIII;Metabolic pathways - Yersinia pseudotuberculosis YPIII;Biosynthesis of secondary metabolites - Yersinia pseudotuberculosis YPIII;Microbial metabolism in diverse environments - Yersinia pseudotuberculosis YPIII;Carbon metabolism - Yersinia pseudotuberculosis Y…
YPK_3772	YPK_3772	ytfL	NCBI: hypothetical protein ; MIBI: hypothetical protein	1.13344	0.189503	267.852	186.227	168.742	183.955	373.086	434.025	385.075	114	118	135	241	229	245	3.73444	6.81278	3.92991	3.21441	4.05902	6.52238	6.88496	7.031	YPK_3772	YP_001722492	NCBI: PFAM: CBS domain containing protein; protein of unknown function DUF21; transporter-associated region~KEGG: ypa:YPA_0076 hypothetical protein;PROVISIONAL ; MIBI: hypothetical protein	2.21579e-09	6.85692e-08	5.98114
YPK_0721	YPK_0721	flgD-1	NCBI: flagellar basal body rod modification protein ; MIBI: flagellar basal body rod modification protein	1.13267	0.410993	19.1916	9.80143	15.7302	13.6263	27.8654	34.1155	28.2912	6	11	10	18	18	18	0.545474	1.04403	0.419341	0.607507	0.609573	0.987643	1.09718	1.04728	YPK_0721	YP_001719475	NCBI: acts as a scaffold for the assembly of hook proteins onto the flagellar basal body rod; Yersinia, Vibrio parahaemolyticus, Bradyrhizobium and other organisms have 2 copies of some flagellar genes; Vibrio parahaemolyticus protein in this cluster is associated with lateral flagella production;PROVISIONAL ; MIBI: flagellar basal body rod modification protein	0.00585224	0.0291662	2.75595	path:ypy02040	;Flagellar assembly - Yersinia pseudotuberculosis YPIII
Ysr289	Ysr289		; Synonym: Ysr289; Class: asRNA	1.12946	0.296176	180.196	71.8771	85.801	87.2083	182.673	185.74	179.178	44	60	64	118	98	114	32.1933	59.6958	28.8627	31.1012	36.6162	60.7683	56.0659	62.2533	Ysr289		; Synonym: Ysr289; Class: asRNA	0.000137015	0.00132437	3.8135
YPK_1687	YPK_1687	acpP	NCBI: acyl carrier protein ; MIBI: acyl carrier protein	1.12858	0.66527	27.0722	19.6029	11.4401	13.6263	40.25	26.5343	42.4369	12	8	10	26	14	27	1.74653	3.5584	2.32495	1.2248	1.68983	3.95474	2.36565	4.35483	YPK_1687	YP_001720433	NCBI: carries the fatty acid chain in fatty acid biosynthesis;PROVISIONAL ; MIBI: acyl carrier protein	0.0898059	0.22719	1.69642
YPK_0426	YPK_0426	pbuG	NCBI: xanthine/uracil/vitamin C permease ; MIBI: xanthine/uracil/vitamin C permease	1.12827	0.445127	20.39	24.5036	8.5801	14.9889	35.6057	26.5343	45.5803	15	6	11	23	14	29	0.331125	0.614142	0.507941	0.160552	0.324881	0.61145	0.413465	0.817511	YPK_0426	YP_001719182	NCBI: PFAM: Xanthine/uracil/vitamin C permease; sulphate transporter~KEGG: ypm:YP_3918 putative xanthine/uracil permease;PROVISIONAL ; MIBI: xanthine/uracil/vitamin C permease	0.0112537	0.04862	2.53472
YPK_2703	YPK_2703	poxB	NCBI: pyruvate dehydrogenase ; MIBI: pyruvate dehydrogenase	1.12558	0.312593	46.5924	21.2364	20.0202	21.8021	44.8942	51.1732	45.5803	13	14	16	29	27	29	0.337921	0.626255	0.346651	0.294998	0.372116	0.607097	0.627915	0.643754	YPK_2703	YP_001721433	NCBI: catalyzes the formation of acetate from pyruvate;PROVISIONAL ; MIBI: pyruvate dehydrogenase	0.000317246	0.00272941	3.60079	path:ypy00620	;Pyruvate metabolism - Yersinia pseudotuberculosis YPIII
YPK_2050	YPK_2050	yciC	NCBI: hypothetical protein ; MIBI: hypothetical protein	1.12439	0.240162	61.0311	50.6407	51.4806	34.0657	95.9807	102.346	100.591	31	36	25	62	54	64	1.61303	2.95894	1.84624	1.69423	1.2986	2.89888	2.80485	3.17308	YPK_2050	YP_001720790	NCBI: PFAM: protein of unknown function UPF0259~KEGG: ypi:YpsIP31758_1942 hypothetical protein;PROVISIONAL ; MIBI: hypothetical protein	2.84352e-06	4.34918e-05	4.68181
YPK_4126	YPK_4126	pfkA	NCBI: 6-phosphofructokinase ; MIBI: 6-phosphofructokinase	1.12288	0.607596	11.1076	6.53429	11.4401	2.72526	18.5769	13.2671	17.2891	4	8	2	12	7	11	0.187685	0.383943	0.186658	0.294998	0.0814003	0.439622	0.284887	0.42732	YPK_4126	YP_001722838	NCBI: catalyzes the formation of D-fructose 1,6-bisphosphate from D-fructose 6-phosphate in glycolysis;2.7.1.11;PROVISIONAL ; MIBI: 6-phosphofructokinase	0.0645931	0.183136	1.84806	path:ypy00010;path:ypy00030;path:ypy00051;path:ypy00052;path:ypy00680;path:ypy01100;path:ypy01110;path:ypy01120;path:ypy01200;path:ypy01230	;Glycolysis / Gluconeogenesis - Yersinia pseudotuberculosis YPIII;Pentose phosphate pathway - Yersinia pseudotuberculosis YPIII;Fructose and mannose metabolism - Yersinia pseudotuberculosis YPIII;Galactose metabolism - Yersinia pseudotuberculosis YPIII;Methane metabolism - Yersinia pseudotuberculosis YPIII;Metabolic pathways - Yersinia pseudotuberculosis YPIII;Biosynthesis of secondary metabolite…
YPK_1528	YPK_1528	usg	NCBI: putative semialdehyde dehydrogenase ; MIBI: putative semialdehyde dehydrogenase	1.11984	0.531758	11.5613	9.80143	1.43002	5.45052	9.28846	13.2671	15.7174	6	1	4	6	7	10	0.155617	0.289773	0.27251	0.0358899	0.158453	0.213941	0.277279	0.378098	YPK_1528	YP_001720274	NCBI: PFAM: Semialdehyde dehydrogenase NAD - binding; Semialdehyde dehydrogenase dimerisation region~KEGG: ypi:YpsIP31758_1419 aspartate-semialdehyde dehydrogenase family protein;1.2.1.11;PROVISIONAL ; MIBI: putative semialdehyde dehydrogenase	0.0352117	0.117726	2.10592
YPK_1411	YPK_1411	cysA	NCBI: sulfate/thiosulfate transporter subunit ; MIBI: sulfate/thiosulfate transporter subunit	1.1193	0.434806	20.7036	14.7021	8.5801	4.08789	26.3173	13.2671	20.4326	9	6	3	17	7	13	0.229278	0.424327	0.378444	0.199367	0.110025	0.561202	0.256712	0.455068	YPK_1411	YP_001720158	NCBI: KEGG: ypi:YpsIP31758_1302 sulfate/thiosulfate ABC transporter, ATP-binding protein CysA~TIGRFAM: sulfate ABC transporter, ATPase subunit~PFAM: ABC transporter related~SMART: AAA ATPase;PROVISIONAL ; MIBI: sulfate/thiosulfate transporter subunit	0.0100456	0.0450925	2.57425	path:ypy00920;path:ypy02010	;Sulfur metabolism - Yersinia pseudotuberculosis YPIII;ABC transporters - Yersinia pseudotuberculosis YPIII
YPK_0468	YPK_0468	maf-1	NCBI: Maf-like protein ; MIBI: Maf-like protein	1.11858	0.499265	14.5958	6.53429	12.8702	12.2637	10.8365	28.4296	34.5782	4	9	9	7	15	22	0.488594	0.950625	0.309211	0.549768	0.606802	0.42482	1.01129	1.41577	YPK_0468	YP_001719224	NCBI: Maf; overexpression in Bacillus subtilis inhibits septation in the dividing cell;PROVISIONAL ; MIBI: Maf-like protein	0.025061	0.0909486	2.24046
YPK_0231	YPK_0231	trpS	NCBI: tryptophanyl-tRNA synthetase ; MIBI: tryptophanyl-tRNA synthetase	1.11786	0.321385	28.3195	16.3357	25.7403	27.2526	44.8942	62.545	48.7238	10	18	20	29	33	31	0.612642	1.13736	0.441094	0.627401	0.769432	1.00425	1.2695	1.13833	YPK_0231	YP_001718997	NCBI: catalyzes a two-step reaction, first charging a tryptophan molecule by linking its carboxyl group to the alpha-phosphate of ATP, followed by transfer of the aminoacyl-adenylate to its tRNA;6.1.1.2;PROVISIONAL ; MIBI: tryptophanyl-tRNA synthetase	0.000504653	0.00398137	3.47827	path:ypy00970	;Aminoacyl-tRNA biosynthesis - Yersinia pseudotuberculosis YPIII
YPK_2024	YPK_2024	pyrF	NCBI: orotidine 5'-phosphate decarboxylase ; MIBI: orotidine 5_-phosphate decarboxylase	1.11601	0.787621	6.44331	1.63357	1.43002	1.36263	1.54808	7.58122	4.71521	1	1	1	1	4	3	0.0552175	0.140431	0.0622193	0.0491663	0.0542669	0.0488469	0.217057	0.155389	YPK_2024	YP_001720764	NCBI: type 1 subfamily; involved in last step of pyrimidine biosynthesis; converts orotidine 5'-phosphate to UMP and carbon dioxide; OMP decarboxylase; OMPDCase; OMPdecase;4.1.1.23;PROVISIONAL ; MIBI: orotidine 5_-phosphate decarboxylase	0.156501	0.327954	1.41694	path:ypy00240;path:ypy01100	;Pyrimidine metabolism - Yersinia pseudotuberculosis YPIII;Metabolic pathways - Yersinia pseudotuberculosis YPIII
YPK_3467	YPK_3467	sfsA	NCBI: sugar fermentation stimulation protein A ; MIBI: sugar fermentation stimulation protein A	1.11583	0.691171	9.39572	0	1.43002	5.45052	10.8365	1.8953	6.28694	0	1	4	7	1	4	0.0742557	0.168289	0	0.0411391	0.181628	0.286103	0.0454048	0.173359	YPK_3467	YP_001722187	NCBI: Regulatory factor involved in maltose metabolism;PROVISIONAL ; MIBI: sugar fermentation stimulation protein A	0.106439	0.254283	1.61441
YPK_3155	YPK_3155	purE	NCBI: phosphoribosylaminoimidazole carboxylase catalytic subunit ; MIBI: phosphoribosylaminoimidazole carboxylase catalytic subunit	1.11497	0.400934	19.5066	11.435	18.5902	9.5384	30.9615	43.592	15.7174	7	13	7	20	23	10	0.681568	1.28528	0.612238	0.898479	0.533986	1.37329	1.75444	0.728108	YPK_3155	YP_001721879	NCBI: KEGG: ypm:YP_0848 phosphoribosylaminoimidazole carboxylase catalytic subunit PurE~TIGRFAM: phosphoribosylaminoimidazole carboxylase, catalytic subunit~PFAM: 1-(5-phosphoribosyl)-5-amino-4-imidazole-carboxylate (AIR) carboxylase;4.1.1.21;PROVISIONAL ; MIBI: phosphoribosylaminoimidazole carboxylase catalytic subunit	0.00542027	0.0275289	2.78093	path:ypy00230;path:ypy01100;path:ypy01110	;Purine metabolism - Yersinia pseudotuberculosis YPIII;Metabolic pathways - Yersinia pseudotuberculosis YPIII;Biosynthesis of secondary metabolites - Yersinia pseudotuberculosis YPIII
YPK_2335	YPK_2335		NCBI: putative LysB-like protein ; MIBI: putative LysB-like protein	1.11369	0.337498	49.0427	26.1371	22.8803	28.6152	63.4711	45.4873	62.8694	16	16	21	41	24	40	1.69919	3.127	1.73685	1.37247	1.98825	3.49411	2.27217	3.61472	YPK_2335	YP_001721065	NCBI: KEGG: yps:YPTB1851 putative (AB008550) orf12; similar to LysB gene of P2:l...;PROVISIONAL ; MIBI: putative LysB-like protein	0.000967424	0.00678727	3.29983
YPK_0113	YPK_0113	cdaR	NCBI: transcriptional regulator CdaR ; MIBI: transcriptional regulator CdaR	1.11031	0.223495	246.152	120.884	143.002	119.911	260.077	352.527	227.902	74	100	88	168	186	145	3.11782	5.62875	3.01234	3.21673	3.12439	5.369	6.6035	4.91376	YPK_0113	YP_001718879	NCBI: PFAM: sugar diacid recognition domain protein~KEGG: yps:YPTB3819 putative regulatory protein;PROVISIONAL ; MIBI: transcriptional regulator CdaR	6.76701e-07	1.19004e-05	4.96793
YPK_4149	YPK_4149	kdtA, waaA	NCBI: 3-deoxy-D-manno-octulosonic-acid transferase ; MIBI: 3-deoxy-D-manno-octulosonic-acid transferase	1.10994	0.257032	234.381	202.563	178.752	204.394	475.259	411.281	394.506	124	125	150	307	217	251	4.23494	7.65568	4.45525	3.54897	4.70058	8.65965	6.79985	7.50755	YPK_4149	YP_001722861	NCBI: catalyzes the transfer of 2-keto-3-deoxy-D-manno-octulosonic acid to lipid A;PROVISIONAL ; MIBI: 3-deoxy-D-manno-octulosonic-acid transferase	1.57246e-05	0.000195084	4.31829	path:ypy00540;path:ypy01100	;Lipopolysaccharide biosynthesis - Yersinia pseudotuberculosis YPIII;Metabolic pathways - Yersinia pseudotuberculosis YPIII
pYV0098	pYV0098	yopP, yopJ	NCBI: yopP, yopJ; targeted effector protein;peptidase C55 ; MIBI: YopP, YopJ, targeted effector protein	1.1066	0.333779	649.198	27.7707	18.5902	4.08789	27.8654	37.9061	45.5803	17	13	3	18	20	29	0.527663	0.983609	0.90035	0.544061	0.138578	0.748422	0.923807	1.2786	pYV0098;YPTS_4223	YP_068507;YP_001874623	NCBI: similar to Y. pestis YPCD1.71c;PROVISIONAL;PFAM: peptidase C55~KEGG: yps:pYV0098 YopP, YopJ; putative targeted effector protein;PROVISIONAL ; MIBI: YopP, YopJ, targeted effector protein	0.000915264	0.00650281	3.31536
YPK_3487	YPK_3487	acnB	NCBI: bifunctional aconitate hydratase 2/2-methylisocitrate dehydratase ; MIBI: bifunctional aconitate hydratase 2/2-methylisocitrate dehydratase	1.10655	0.346494	106.099	66.9764	54.3406	53.1425	134.683	132.671	117.88	41	38	39	87	70	75	0.618856	1.12991	0.724647	0.530723	0.601197	1.20718	1.07902	1.10351	YPK_3487	YP_001722207	NCBI: catalyzes the conversion of citrate to isocitrate and the conversion of 2-methylaconitate to 2-methylisocitrate;PROVISIONAL ; MIBI: bifunctional aconitate hydratase 2/2-methylisocitrate dehydratase	0.00140533	0.00918183	3.19355	path:ypy00020;path:ypy00630;path:ypy00640;path:ypy01100;path:ypy01110;path:ypy01120;path:ypy01200;path:ypy01210;path:ypy01230	;Citrate cycle (TCA cycle) - Yersinia pseudotuberculosis YPIII;Glyoxylate and dicarboxylate metabolism - Yersinia pseudotuberculosis YPIII;Propanoate metabolism - Yersinia pseudotuberculosis YPIII;Metabolic pathways - Yersinia pseudotuberculosis YPIII;Biosynthesis of secondary metabolites - Yersinia pseudotuberculosis YPIII;Microbial metabolism in diverse environments - Yersinia pseudotuberculosi…
YPK_4080	YPK_4080		NCBI: glutaredoxin family protein ; MIBI: glutaredoxin family protein	1.10518	0.198415	544.04	313.646	296.014	329.756	668.769	693.681	675.846	192	207	242	432	366	430	11.8484	21.2511	12.044	10.2608	13.2402	21.2748	20.0235	22.455	YPK_4080	YP_001722792	NCBI: KEGG: ypa:YPA_0106 putative peroxiredoxin/glutaredoxin family protein~TIGRFAM: glutaredoxin-family domain protein~PFAM: alkyl hydroperoxide reductase/ Thiol specific antioxidant/ Mal allergen; glutaredoxin; Redoxin domain protein;1.11.1.15;PROVISIONAL ; MIBI: glutaredoxin family protein	2.54691e-08	6.2761e-07	5.57003
YPK_2289	YPK_2289		NCBI: hypothetical protein ; MIBI: hypothetical protein	1.10204	0.90073	3.20322	1.63357	0	0	4.64423	1.8953	0	1	0	0	3	1	0	0.0268525	0.0866632	0.0805576	0	0	0.189731	0.070258	0	YPK_2289	YP_001721019	NCBI: KEGG: ypi:YpsIP31758_2178 hypothetical protein;PROVISIONAL ; MIBI: hypothetical protein	0.221141	0.41799	1.2235
YPK_0979	YPK_0979		NCBI: LacI family transcriptional regulator ; MIBI: transcriptional regulator, LacI family	1.10085	0.427447	27.8042	4.90071	12.8702	12.2637	29.4134	17.0577	22.0043	3	9	9	19	9	14	0.253849	0.486462	0.127196	0.301535	0.332817	0.632438	0.332801	0.494146	YPK_0979	YP_001719733	NCBI: PFAM: regulatory protein LacI; periplasmic binding protein/LacI transcriptional regulator~KEGG: ypa:YPA_0424 LacI-family regulatory protein;PROVISIONAL ; MIBI: transcriptional regulator, LacI family	0.0100122	0.0450503	2.57541
YPK_3320	YPK_3320	mtnC	NCBI: 2,3-diketo-5-methylthio-1-phosphopentane phosphatase ; MIBI: 2,3-diketo-5-methylthio-1-phosphopentane phosphatase	1.10033	0.354135	100.316	32.6714	41.4705	31.3405	105.269	64.4403	62.8694	20	29	23	68	34	40	1.39698	2.58066	1.33095	1.52501	1.33497	3.55265	1.97333	2.21598	YPK_3320	YP_001722042	NCBI: TIGRFAM: HAD-superfamily hydrolase, subfamily IA, variant 1; 2,3-diketo-5-methylthio-1-phosphopentane phosphatase~PFAM: Haloacid dehalogenase domain protein hydrolase~KEGG: ypp:YPDSF_2881 2,3-diketo-5-methylthio-1-phosphopentane phosphatase;PROVISIONAL ; MIBI: 2,3-diketo-5-methylthio-1-phosphopentane phosphatase	0.00188936	0.0116394	3.1071	path:ypy00270;path:ypy01100	;Cysteine and methionine metabolism - Yersinia pseudotuberculosis YPIII;Metabolic pathways - Yersinia pseudotuberculosis YPIII
YPK_2170	YPK_2170	ydcV-2	NCBI: binding-protein-dependent transport system inner membrane protein ; MIBI: binding-protein-dependent transport system inner membrane protein	1.09668	0.202574	220.688	182.96	204.492	162.153	435.009	382.851	366.214	112	143	119	281	202	233	6.01248	10.8028	6.14433	6.19918	5.69394	12.1025	9.66488	10.6411	YPK_2170	YP_001720907	NCBI: PFAM: binding-protein-dependent transport systems inner membrane component~KEGG: ypi:YpsIP31758_2058 putative spermidine/putrescine ABC transporter, permease protein;PROVISIONAL ; MIBI: binding-protein-dependent transport system inner membrane protein	6.17281e-08	1.39515e-06	5.41372
YPK_1353	YPK_1353	uraA, pyrP	NCBI: uracil transporter ; MIBI: uracil transporter	1.09659	0.321531	37.3441	24.5036	25.7403	23.1647	57.2788	49.2779	53.439	15	18	17	37	26	34	0.523886	0.951751	0.535173	0.507478	0.529007	1.03637	0.809031	1.00985	YPK_1353	YP_001720100	NCBI: TIGRFAM: uracil-xanthine permease~PFAM: Xanthine/uracil/vitamin C permease~KEGG: ypi:YpsIP31758_1236 uracil permease;PROVISIONAL ; MIBI: uracil transporter	0.000648352	0.00490193	3.41054
YPK_2086	YPK_2086	nudG	NCBI: pyrimidine (deoxy)nucleoside triphosphate pyrophosphohydrolase ; MIBI: pyrimidine (deoxy)nucleoside triphosphate pyrophosphohydrolase	1.09499	0.176394	572.048	790.649	602.037	655.425	1346.83	1647.02	1406.7	484	421	481	870	869	895	48.892	86.4561	57.427	39.4725	49.7766	81.0403	89.9247	88.4031	YPK_2086	YP_001720825	NCBI: PFAM: NUDIX hydrolase~KEGG: ypm:YP_1967 putative pyrophosphohydrolase;PROVISIONAL ; MIBI: pyrimidine (deoxy)nucleoside triphosphate pyrophosphohydrolase	5.37803e-10	1.88326e-08	6.20766
YPK_3689	YPK_3689	ddpD-2	NCBI: ABC transporter-like protein ; MIBI: ABC transporter-like protein	1.09458	0.650168	7.76316	1.63357	7.15009	2.72526	9.28846	11.3718	7.85868	1	5	2	6	6	5	0.116587	0.245622	0.0522387	0.206398	0.0911239	0.246068	0.273359	0.217439	YPK_3689	YP_001722409	NCBI: PFAM: ABC transporter related~SMART: AAA ATPase~KEGG: ypm:YP_0633 putative ATP-binding component of dipeptide transport system;PROVISIONAL ; MIBI: ABC transporter-like protein	0.0922713	0.230505	1.68354
YPK_1590	YPK_1590	menH, yfbB	NCBI: acyl-CoA thioester hydrolase YfbB ; MIBI: acyl-CoA thioester hydrolase YfbB	1.09018	0.356196	36.8044	9.80143	25.7403	19.0768	34.0577	47.3826	40.8651	6	18	14	22	25	26	0.606153	1.13477	0.336395	0.797466	0.684598	0.968349	1.22244	1.21351	YPK_1590	YP_001720336	NCBI: catalyzes the hydrolysis of the thioester bond in palmitoyl-CoA;PROVISIONAL ; MIBI: acyl-CoA thioester hydrolase YfbB	0.00220881	0.0132396	3.06062	path:ypy00130;path:ypy01100;path:ypy01110	;Ubiquinone and other terpenoid-quinone biosynthesis - Yersinia pseudotuberculosis YPIII;Metabolic pathways - Yersinia pseudotuberculosis YPIII;Biosynthesis of secondary metabolites - Yersinia pseudotuberculosis YPIII
YPK_2408	YPK_2408	yphD-4, ytfT-4, yjfF-4	NCBI: monosaccharide-transporting ATPase ; MIBI: monosaccharide-transporting ATPase	1.08939	0.33751	24.4766	32.6714	18.5902	12.2637	44.8942	54.9638	36.1499	20	13	9	29	29	23	0.570381	1.00553	0.89771	0.461096	0.352337	1.02192	1.13525	0.859424	YPK_2408	YP_001721138	NCBI: PFAM: inner-membrane translocator~KEGG: ypi:YpsIP31758_2307 carbohydrate uptake ABC transporter 2 (CUT2) family, permease protein;3.6.3.17;PROVISIONAL ; MIBI: monosaccharide-transporting ATPase	0.00124779	0.00841435	3.22773
pYV0032	pYV0032	sopA	NCBI: plasmid-partitioning protein SopA;cobyrinic acid a,c-diamide synthase ; MIBI: plasmid-partitioning protein SopA	1.08925	0.310727	147.688	53.9079	40.0405	57.2304	109.913	128.881	91.1607	33	28	42	71	68	58	1.20346	2.14218	1.29845	0.870584	1.44135	2.19321	2.3335	1.89982	pYV0032;Maqu_3948	YP_068443;YP_957142	NCBI: similar to Y. pestis YPCD1.13c;PROVISIONAL;PFAM: Cobyrinic acid a,c-diamide synthase~KEGG: yps:pYV0032 SopA; putative plasmid partitioning transcription repressor;PROVISIONAL ; MIBI: plasmid-partitioning protein SopA	0.000455785	0.0036536	3.50548
pYV0097	pYV0097		NCBI: hypothetical protein ; MIBI: hypothetical protein	1.08791	0.450682	73.6776	8.16786	7.15009	10.901	20.125	18.953	22.0043	5	5	8	13	10	14	2.62152	5.03321	2.4687	1.95079	3.44507	5.03911	4.30613	5.75441	pYV0097	YP_068506	NCBI: PROVISIONAL ; MIBI: hypothetical protein	0.0157823	0.0631924	2.41391
YPK_3447	YPK_3447	pyrG	NCBI: CTP synthetase ; MIBI: CTP synthetase	1.08648	0.253355	79.5004	50.6407	37.1804	70.8567	106.817	125.09	111.593	31	26	52	69	66	71	0.905454	1.59636	0.869019	0.575948	1.2714	1.51855	1.61362	1.65691	YPK_3447	YP_001722167	NCBI: CTP synthase; cytidine triphosphate synthetase; catalyzes the ATP-dependent amination of UTP to CTP with either L-glutamine or ammonia as the source of nitrogen; in Escherichia coli this enzyme forms a homotetramer;6.3.4.2;PROVISIONAL ; MIBI: CTP synthetase	1.80001e-05	0.000218036	4.28836	path:ypy00240;path:ypy01100	;Pyrimidine metabolism - Yersinia pseudotuberculosis YPIII;Metabolic pathways - Yersinia pseudotuberculosis YPIII
Ysr230_NU	Ysr230_NU		; Synonym: Ysr230_NU; Class: asRNA	1.0852	0.471745	21.4142	21.2364	11.4401	12.2637	37.1538	43.592	18.8608	13	8	9	24	23	12	2.53587	4.56294	3.63983	1.76999	2.19781	5.27546	5.61635	2.797	Ysr230_NU		; Synonym: Ysr230_NU; Class: asRNA	0.021426	0.0805393	2.30039
YPK_0064	YPK_0064		NCBI: hypothetical protein ; MIBI: hypothetical protein	1.08483	0.838537	4.36619	1.63357	0	2.72526	6.1923	0	6.28694	1	0	2	4	0	4	0.0376391	0.0887392	0.041145	0	0.0717723	0.129208	0	0.13701	YPK_0064	YP_001718831	NCBI: PFAM: protein of unknown function DUF262~KEGG: pcr:Pcryo_2494 protein of unknown function DUF262;PROVISIONAL ; MIBI: hypothetical protein	0.195763	0.385525	1.29372
YPK_1720	YPK_1720	mnmA	NCBI: tRNA-specific 2-thiouridylase MnmA ; MIBI: tRNA-specific 2-thiouridylase MnmA	1.08203	0.459475	19.8977	13.0686	10.0101	12.2637	23.2211	32.2202	23.576	8	7	9	15	17	15	0.293243	0.536117	0.32916	0.227592	0.322975	0.484529	0.610036	0.513786	YPK_1720	YP_001720466	NCBI: catalyzes a sulfuration reaction to synthesize 2-thiouridine at the U34 position of tRNAs;2.1.1.61;PROVISIONAL ; MIBI: tRNA-specific 2-thiouridylase MnmA	0.018526	0.0715934	2.35493	path:ypy04122	;Sulfur relay system - Yersinia pseudotuberculosis YPIII
Ysr284	Ysr284		; Synonym: Ysr284; Class: asRNA	1.08052	0.397461	32.9498	32.6714	37.1804	29.9778	74.3076	62.545	80.1585	20	26	22	48	33	51	4.91548	8.96311	4.9374	5.07206	4.73697	9.30296	7.10512	10.4812	Ysr284		; Synonym: Ysr284; Class: asRNA	0.00655682	0.0318429	2.71855
YPK_3327	YPK_3327		NCBI: polar amino acid ABC transporter inner membrane subunit ; MIBI: polar amino acid ABC transporter inner membrane subunit	1.07611	0.747188	5.87772	0	0	6.81315	1.54808	11.3718	6.28694	0	0	5	1	6	4	0.102062	0.218774	0	0	0.306185	0.0551208	0.367404	0.233796	YPK_3327	YP_001722049	NCBI: TIGRFAM: polar amino acid ABC transporter, inner membrane subunit~PFAM: binding-protein-dependent transport systems inner membrane component~KEGG: ypi:YpsIP31758_3188 amino acid ABC transporter, permease protein;PROVISIONAL ; MIBI: polar amino acid ABC transporter inner membrane subunit	0.149806	0.318438	1.44022
YPK_0869	YPK_0869	gcvP	NCBI: glycine dehydrogenase ; MIBI: glycine dehydrogenase	1.07401	0.292878	46.7333	40.8393	24.3103	27.2526	66.5673	51.1732	77.0151	25	17	20	43	27	49	0.296964	0.521347	0.398593	0.214181	0.278118	0.538231	0.375441	0.650368	YPK_0869	YP_001719623	NCBI: acts in conjunction with GvcH to form H-protein-S-aminomethyldihydrolipoyllysine from glycine;PROVISIONAL ; MIBI: glycine dehydrogenase	0.000245331	0.0021812	3.66709	path:ypy00260;path:ypy01100;path:ypy01200	;Glycine, serine and threonine metabolism - Yersinia pseudotuberculosis YPIII;Metabolic pathways - Yersinia pseudotuberculosis YPIII;Carbon metabolism - Yersinia pseudotuberculosis YPIII
YPK_0363	YPK_0363	metA	NCBI: homoserine O-succinyltransferase ; MIBI: homoserine O-succinyltransferase	1.07157	0.30522	59.6767	37.5721	38.6105	27.2526	82.048	79.6028	59.726	23	27	20	53	42	38	1.01677	1.8083	1.1356	1.05343	0.861268	2.0544	1.80858	1.56191	YPK_0363	YP_001719123	NCBI: catalyzes the formation of O-succinyl-L-homoserine from succinyl-CoA and L-homoserine in methionine biosynthesis;2.3.1.46;PROVISIONAL ; MIBI: homoserine O-succinyltransferase	0.000446748	0.0035956	3.51081	path:ypy00270;path:ypy00920;path:ypy01100;path:ypy01110;path:ypy01230	;Cysteine and methionine metabolism - Yersinia pseudotuberculosis YPIII;Sulfur metabolism - Yersinia pseudotuberculosis YPIII;Metabolic pathways - Yersinia pseudotuberculosis YPIII;Biosynthesis of secondary metabolites - Yersinia pseudotuberculosis YPIII;Biosynthesis of amino acids - Yersinia pseudotuberculosis YPIII
YPK_0993	YPK_0993	agaS	NCBI: AgaS family sugar isomerase ; MIBI: AgaS family sugar isomerase	1.06947	0.396161	23.5626	21.2364	12.8702	13.6263	46.4423	32.2202	23.576	13	9	10	30	17	15	0.378173	0.667139	0.51151	0.279831	0.343179	0.926709	0.583376	0.491333	YPK_0993	YP_001719747	NCBI: TIGRFAM: sugar isomerase, AgaS family~PFAM: sugar isomerase (SIS)~KEGG: ypi:YpsIP31758_0941 putative tagatose-6-phosphate ketose/aldose isomerase AgaS;PROVISIONAL ; MIBI: AgaS family sugar isomerase	0.00694281	0.0333522	2.69957
YPK_2765	YPK_2765		NCBI: NUDIX hydrolase ; MIBI: NUDIX hydrolase	1.0681	0.593112	8.70281	3.26714	4.29005	6.81315	9.28846	17.0577	7.85868	2	3	5	6	9	5	0.293081	0.561291	0.201394	0.238715	0.439133	0.474329	0.790402	0.419141	YPK_2765	YP_001721495	NCBI: PFAM: NUDIX hydrolase~KEGG: yps:YPTB1328 putative Mut family protein;PROVISIONAL ; MIBI: NUDIX hydrolase	0.0717272	0.194389	1.80085
YPK_2165	YPK_2165	ycdX	NCBI: putative hydrolase ; MIBI: putative hydrolase	1.06771	0.357646	38.1241	21.2364	11.4401	25.89	52.6346	32.2202	40.8651	13	8	19	34	17	26	0.744417	1.31	0.808851	0.39333	1.03107	1.66079	0.922493	1.3467	YPK_2165	YP_001720902	NCBI: PFAM: PHP domain protein~SMART: phosphoesterase PHP domain protein~KEGG: ypi:YpsIP31758_2053 putative phosphoesterase;PROVISIONAL ; MIBI: putative hydrolase	0.00283225	0.0162916	2.98538
pYV0015	pYV0015		NCBI: NA ; MIBI: pseudogene	1.06703	0.427922	36.5042	16.3357	14.3002	8.17578	30.9615	28.4296	25.1478	10	10	6	20	15	16	2.0708	3.76861	2.68525	2.12191	1.40523	4.21626	3.5129	3.57667	pYV0015		NCBI: NA ; MIBI: pseudogene	0.0126483	0.0533741	2.49352
YPK_1982	YPK_1982	ynfL	NCBI: LysR family transcriptional regulator ; MIBI: LysR family transcriptional regulator	1.06679	0.557856	29.1929	1.63357	5.72007	4.08789	10.8365	13.2671	4.71521	1	4	3	7	7	3	0.113371	0.235829	0.0501835	0.158622	0.131308	0.275785	0.306371	0.12533	YPK_1982	YP_001720724	NCBI: PFAM: regulatory protein LysR; LysR substrate-binding~KEGG: yps:YPTB2189 hypothetical protein;PROVISIONAL ; MIBI: LysR family transcriptional regulator	0.0558382	0.166107	1.9123
YPK_2720	YPK_2720		NCBI: periplasmic binding protein ; MIBI: periplasmic binding protein	1.06557	0.641216	9.39987	3.26714	2.86003	2.72526	3.09615	9.47652	9.43042	2	2	2	2	5	6	0.0746346	0.15314	0.0840986	0.0664555	0.0733497	0.0660238	0.183366	0.210031	YPK_2720	YP_001721450	NCBI: PFAM: periplasmic binding protein~KEGG: yps:YPTB1369 putative periplasmic iron/siderophore binding protein;PROVISIONAL ; MIBI: periplasmic binding protein	0.0965534	0.238384	1.6618
YPK_2416	YPK_2416	flgK	NCBI: flagellar hook-associated protein FlgK ; MIBI: flagellar hook-associated protein FlgK	1.06363	0.212989	205.866	78.4114	72.9309	84.483	196.606	136.462	163.461	48	51	62	127	72	104	1.30883	2.28971	1.32376	1.11142	1.49131	2.74968	1.73176	2.38767	YPK_2416	YP_001721146	NCBI: with FlgL acts as a hook filament junction protein to join the flagellar filament to the hook;PROVISIONAL ; MIBI: flagellar hook-associated protein FlgK	5.91989e-07	1.05032e-05	4.99381	path:ypy02040	;Flagellar assembly - Yersinia pseudotuberculosis YPIII
YPK_1289	YPK_1289	ndk	NCBI: nucleoside diphosphate kinase ; MIBI: nucleoside diphosphate kinase	1.06258	0.638609	26.9496	19.6029	4.29005	16.3516	32.5096	34.1155	26.7195	12	3	12	21	18	17	0.886135	1.65323	1.28442	0.253739	1.12025	1.76464	1.6803	1.51477	YPK_1289	YP_001720040	NCBI: catalyzes the formation of nucleoside triphosphate from ATP and nucleoside diphosphate;2.7.4.6;PROVISIONAL ; MIBI: nucleoside diphosphate kinase	0.0961337	0.237773	1.66389	path:ypy00230;path:ypy00240;path:ypy01100;path:ypy01110	;Purine metabolism - Yersinia pseudotuberculosis YPIII;Pyrimidine metabolism - Yersinia pseudotuberculosis YPIII;Metabolic pathways - Yersinia pseudotuberculosis YPIII;Biosynthesis of secondary metabolites - Yersinia pseudotuberculosis YPIII
YPK_2970	YPK_2970	sdhA	NCBI: succinate dehydrogenase flavoprotein subunit ; MIBI: succinate dehydrogenase flavoprotein subunit	1.06162	0.343431	70.4633	34.305	28.6003	53.1425	78.9519	102.346	69.1564	21	20	39	51	54	44	0.613446	1.07206	0.545713	0.410693	0.883933	1.04046	1.22385	0.951857	YPK_2970	YP_001721697	NCBI: part of four member succinate dehydrogenase enzyme complex that forms a trimeric complex (trimer of tetramers); SdhA/B are the catalytic subcomplex and can exhibit succinate dehydrogenase activity in the absence of SdhC/D which are the membrane components and form cytochrome b556; SdhC binds ubiquinone; oxidizes succinate to fumarate while reducing ubiquinone to ubiquinol;1.3.99.1;PROVISION…	0.00199335	0.0121118	3.09122	path:ypy00020;path:ypy00190;path:ypy00650;path:ypy01100;path:ypy01110;path:ypy01120;path:ypy01200	;Citrate cycle (TCA cycle) - Yersinia pseudotuberculosis YPIII;Oxidative phosphorylation - Yersinia pseudotuberculosis YPIII;Butanoate metabolism - Yersinia pseudotuberculosis YPIII;Metabolic pathways - Yersinia pseudotuberculosis YPIII;Biosynthesis of secondary metabolites - Yersinia pseudotuberculosis YPIII;Microbial metabolism in diverse environments - Yersinia pseudotuberculosis YPIII;Carbon …
YPK_3289	YPK_3289	crl	NCBI: DNA-binding transcriptional regulator Crl ; MIBI: DNA-binding transcriptional regulator Crl	1.05811	0.648341	7.47748	6.53429	4.29005	1.36263	9.28846	5.68591	12.5739	4	3	1	6	3	8	0.275767	0.532538	0.456894	0.270781	0.0996243	0.538045	0.298859	0.76071	YPK_3289	YP_001722011	NCBI: involved in the expression of csgBA which is involved in curli formation; interacts with sigmaS;PROVISIONAL ; MIBI: DNA-binding transcriptional regulator Crl	0.102672	0.248104	1.63204
YPK_2589	YPK_2589		NCBI: hypothetical protein ; MIBI: hypothetical protein	1.05593	0.470392	13.3103	13.0686	12.8702	12.2637	26.3173	24.639	31.4347	8	9	9	17	13	20	0.331868	0.597406	0.346877	0.308369	0.340359	0.57869	0.491607	0.721921	YPK_2589	YP_001721319	NCBI: KEGG: ypp:YPDSF_1492 hypothetical protein;PROVISIONAL ; MIBI: hypothetical protein	0.0247822	0.0902651	2.24478
YPK_R0058	YPK_R0058	tRNA-Arg	NCBI: NA ; MIBI: tRNA Arg	1.05543	0.689601	6.37664	6.53429	2.86003	2.72526	18.5769	7.58122	1.57174	4	2	2	12	4	1	1.55712	2.9213	2.55099	1.00791	1.11247	6.00816	2.22484	0.530912	YPK_R0058		NCBI: NA ; MIBI: tRNA Arg	0.125896	0.284761	1.53049	path:ypy00970	;Aminoacyl-tRNA biosynthesis - Yersinia pseudotuberculosis YPIII
YPK_3025	YPK_3025	ybeD	NCBI: hypothetical protein ; MIBI: hypothetical protein	1.05432	0.29063	83.5271	27.7707	57.2007	39.5162	83.5961	102.346	80.1585	17	40	29	54	54	51	4.28461	7.64987	2.95683	5.49768	4.39932	7.37366	8.19144	7.38451	YPK_3025	YP_001721751	NCBI: PFAM: protein of unknown function DUF493~KEGG: ypi:YpsIP31758_2953 hypothetical protein;PROVISIONAL ; MIBI: hypothetical protein	0.000285947	0.00248693	3.62771
YPK_3271	YPK_3271	malZ-2	NCBI: maltodextrin glucosidase ; MIBI: maltodextrin glucosidase	1.05408	0.418499	18.9376	9.80143	11.4401	13.6263	20.125	18.953	36.1499	6	8	10	13	10	23	0.176006	0.318451	0.15055	0.158622	0.218847	0.256086	0.218836	0.480432	YPK_3271	YP_001721993	NCBI: PFAM: alpha amylase catalytic region~SMART: alpha amylase catalytic sub domain~KEGG: yps:YPTB0922 putative maltodextrin glucosidase category=G group=COG0366 glycosidases';PROVISIONAL ; MIBI: maltodextrin glucosidase	0.011778	0.0504484	2.51873	path:ypy00052;path:ypy00500;path:ypy01100	;Galactose metabolism - Yersinia pseudotuberculosis YPIII;Starch and sucrose metabolism - Yersinia pseudotuberculosis YPIII;Metabolic pathways - Yersinia pseudotuberculosis YPIII
Ysr249	Ysr249		; Synonym: Ysr249; Class: asRNA	1.05382	0.201324	331.288	274.44	290.293	267.075	565.048	619.764	556.395	168	203	196	365	327	354	121.321	210.503	122.448	116.917	124.597	208.855	207.863	214.792	Ysr249		; Synonym: Ysr249; Class: asRNA	1.65482e-07	3.38772e-06	5.23444
Ysr232	Ysr232		; Synonym: Ysr232; Class: asRNA	1.05192	0.205316	115.205	86.5793	98.6712	85.8456	215.183	174.368	176.034	53	69	63	139	92	112	2.98534	5.19264	2.92154	3.00558	3.02891	6.01538	4.42296	5.13959	Ysr232		; Synonym: Ysr232; Class: asRNA	3.00024e-07	5.75815e-06	5.12343
YPK_4111	YPK_4111	zapB, yiiU	NCBI: hypothetical protein ; MIBI: septal ring assembly protein ZapB	1.04935	0.614764	7.39936	6.53429	1.43002	6.81315	9.28846	13.2671	11.0022	4	1	5	6	7	7	0.583612	1.06139	0.765298	0.151186	0.834353	0.901225	1.16804	1.11492	YPK_4111	YP_001722823	NCBI: PFAM: protein of unknown function DUF904~KEGG: ypi:YpsIP31758_0103 hypothetical protein;PROVISIONAL ; MIBI: septal ring assembly protein ZapB	0.087838	0.223898	1.70691
YPK_2336	YPK_2336		NCBI: P2 phage tail completion R family protein ; MIBI: P2 phage tail completion R family protein	1.04719	0.545781	11.0575	8.16786	4.29005	4.08789	15.4808	7.58122	12.5739	5	3	3	10	4	8	0.326631	0.588663	0.490575	0.232594	0.256724	0.770277	0.342282	0.653431	YPK_2336	YP_001721066	NCBI: PFAM: P2 phage tail completion R family protein~KEGG: yps:YPTB1850 gpR [Enterobacteria phage P2];PROVISIONAL ; MIBI: P2 phage tail completion R family protein	0.0550233	0.165029	1.91869
YPK_0103	YPK_0103		NCBI: EAL domain-containing protein ; MIBI: EAL domain-containing protein	1.04699	0.34957	38.4057	22.87	17.1602	21.8021	30.9615	41.6967	58.1542	14	12	16	20	22	37	0.677325	1.18848	0.75987	0.514677	0.757427	0.852222	1.04141	1.67181	YPK_0103	YP_001718869	NCBI: in Escherichia coli this protein is involved in flagellar function;PROVISIONAL ; MIBI: EAL domain-containing protein	0.00274379	0.0158866	2.99507
YPK_3143	YPK_3143		NCBI: hypothetical protein ; MIBI: hypothetical protein	1.04556	0.357463	38.9312	19.6029	12.8702	17.7142	30.9615	39.8014	36.1499	12	9	13	20	21	23	0.623924	1.08932	0.737636	0.437165	0.69697	0.965167	1.12582	1.17696	YPK_3143	YP_001721867	NCBI: KEGG: ent:Ent638_3387 hypothetical protein;PROVISIONAL ; MIBI: hypothetical protein	0.00344521	0.0190225	2.92494
YPK_3449	YPK_3449	relA	NCBI: GDP/GTP pyrophosphokinase ; MIBI: (p)ppGpp synthetase I	1.04468	0.420998	24.1552	14.7021	7.15009	12.2637	26.3173	26.5343	20.4326	9	5	9	17	14	13	0.14245	0.249131	0.184904	0.0811738	0.161271	0.274198	0.250854	0.222342	YPK_3449	YP_001722169	NCBI: (p)ppGpp synthetase; catalyzes the formation of pppGpp and ppGpp from ATP and GTP or GDP;2.7.6.5;PROVISIONAL ; MIBI: (p)ppGpp synthetase I	0.0130853	0.0548127	2.48144	path:ypy00230	;Purine metabolism - Yersinia pseudotuberculosis YPIII
YPK_1708	YPK_1708	lolD	NCBI: lipoprotein transporter ATP-binding subunit ; MIBI: lipoprotein transporter ATP-binding subunit	1.04439	0.775173	3.42786	8.16786	0	0	1.54808	3.79061	12.5739	5	0	0	1	2	8	0.108553	0.199503	0.325659	0	0	0.0511333	0.113609	0.433767	YPK_1708	YP_001720454	NCBI: outer membrane specific; part of transporter complex lolCDE involved in the translocation of mature outer membrane-directed lipoproteins, from the inner membrane to the periplasmic chaperone;PROVISIONAL ; MIBI: lipoprotein transporter ATP-binding subunit	0.177884	0.36037	1.3473	path:ypy02010	;ABC transporters - Yersinia pseudotuberculosis YPIII
YPK_3445	YPK_3445	sodC	NCBI: superoxide dismutase ; MIBI: superoxide dismutase	1.04122	0.493387	84.0741	37.5721	41.4705	42.2415	88.2403	89.0793	86.4455	23	29	31	57	47	55	1.84262	3.32201	1.74276	1.7364	2.04871	3.39075	3.10596	3.46933	YPK_3445	YP_001722165	NCBI: PFAM: superoxide dismutase copper/zinc binding~KEGG: ypm:YP_0311 superoxide dismutase [Cu-Zn] precursor;1.15.1.1;PROVISIONAL ; MIBI: superoxide dismutase	0.0348283	0.116831	2.11035
YPK_0474	YPK_0474		NCBI: hypothetical protein ; MIBI: hypothetical protein	1.03817	0.681422	3.83521	3.26714	5.72007	2.72526	9.28846	5.68591	11.0022	2	4	2	6	3	7	0.607419	1.15712	0.527791	0.834131	0.460333	1.24307	0.690466	1.53782	YPK_0474	YP_001719230	NCBI: KEGG: ypm:YP_3870 hypothetical protein;PROVISIONAL ; MIBI: hypothetical protein	0.127624	0.286544	1.52354
YPK_0384	YPK_0384		NCBI: hypothetical protein ; MIBI: hypothetical protein	1.03728	0.282011	109.199	60.4421	87.231	76.3072	142.423	193.321	133.598	37	61	56	92	102	85	9.36845	16.2108	7.75781	10.1067	10.2408	15.1439	18.652	14.8365	YPK_0384	YP_001719142	NCBI: PROVISIONAL ; MIBI: hypothetical protein	0.000234916	0.00210265	3.67817
YPK_2775	YPK_2775	ykgJ, yeiW	NCBI: hypothetical protein ; MIBI: hypothetical protein	1.03588	0.540457	19.6895	8.16786	2.86003	5.45052	13.9327	9.47652	12.5739	5	2	4	9	5	8	0.604385	1.0856	0.90035	0.284586	0.628219	1.27232	0.785236	1.19924	YPK_2775	YP_001721505	NCBI: PFAM: protein of unknown function UPF0153~KEGG: ypa:YPA_1002 hypothetical protein;PROVISIONAL ; MIBI: hypothetical protein	0.0552795	0.165372	1.91667
Ysr234_NU	Ysr234_NU		; Synonym: Ysr234_NU; Class: asRNA	1.0357	0.238445	62.5202	44.1064	42.9005	46.3294	103.721	89.0793	83.302	27	30	34	67	47	53	4.44042	7.60945	4.47575	3.92975	4.91576	8.71943	6.79498	7.31394	Ysr234_NU		; Synonym: Ysr234_NU; Class: asRNA	1.40199e-05	0.000180541	4.34355
YPK_0024	YPK_0024		NCBI: hypothetical protein ; MIBI: hypothetical protein	1.03552	0.194432	956.233	766.145	773.639	788.962	1585.23	1823.28	1401.99	469	541	579	1024	962	892	92.8627	158.062	93.2272	84.9785	100.382	159.802	166.776	147.607	YPK_0024	YP_001718791	NCBI: PROVISIONAL ; MIBI: hypothetical protein	1.00472e-07	2.1798e-06	5.32587
YPK_2099	YPK_2099		NCBI: hypothetical protein ; MIBI: hypothetical protein	1.03328	0.22209	152.701	58.8086	87.231	72.2193	131.586	168.682	154.03	36	61	53	85	89	98	9.37246	16.2355	7.76076	10.3914	9.96523	14.3857	16.7333	17.5874	YPK_2099	YP_001720838	NCBI: PROVISIONAL ; MIBI: hypothetical protein	3.27912e-06	4.86627e-05	4.65251
YPK_3117	YPK_3117		NCBI: DNA circulation family protein ; MIBI: DNA circulation family protein	1.03203	0.346567	35.1818	19.6029	15.7302	14.9889	47.9904	20.8483	34.5782	12	11	11	31	11	22	0.329468	0.568349	0.391624	0.283676	0.313105	0.794256	0.31309	0.597701	YPK_3117	YP_001721841	NCBI: PFAM: DNA circulation family protein~KEGG: ypi:YpsIP31758_2737 putative DNA circulation protein;PROVISIONAL ; MIBI: DNA circulation family protein	0.00290276	0.0166015	2.97785
YPK_0172	YPK_0172	ompR	NCBI: osmolarity response regulator ; MIBI: osmolarity response regulator	1.0315	0.589092	14.565	26.1371	2.86003	4.08789	24.7692	20.8483	25.1478	16	2	3	16	11	16	0.429353	0.754126	1.0204	0.100791	0.166871	0.801088	0.61183	0.84946	YPK_0172	YP_001718938	NCBI: part of two-component system EnvZ/OmpR; regulates transcription of outer membrane porin genes ompC/F; under high osmolarity EnvZ functions as kinase/phosphotransferase and phosphorylates OmpR; the result is increased expression of ompC and repression of ompF; also functions in regulation of other genes; forms dimers upon phosphorylation;PROVISIONAL ; MIBI: osmolarity response regulator	0.0799461	0.209413	1.751	path:ypy02020	;Two-component system - Yersinia pseudotuberculosis YPIII
YPK_2964	YPK_2964	cydA	NCBI: cytochrome bd ubiquinol oxidase subunit I ; MIBI: cytochrome D ubiquinol oxidase subunit I	1.03068	0.604647	10.3002	3.26714	8.5801	2.72526	13.9327	11.3718	7.85868	2	6	2	9	6	5	0.0827792	0.16058	0.0585314	0.138756	0.0510503	0.206782	0.153144	0.121815	YPK_2964	YP_001721691	NCBI: PFAM: cytochrome bd ubiquinol oxidase subunit I~KEGG: ypa:YPA_0595 cytochrome d ubiquinol oxidase subunit I;PROVISIONAL ; MIBI: cytochrome D ubiquinol oxidase subunit I	0.088271	0.224524	1.70459	path:ypy00190;path:ypy01100;path:ypy02020	;Oxidative phosphorylation - Yersinia pseudotuberculosis YPIII;Metabolic pathways - Yersinia pseudotuberculosis YPIII;Two-component system - Yersinia pseudotuberculosis YPIII
YPK_0029	YPK_0029		NCBI: hypothetical protein ; MIBI: hypothetical protein	1.03047	0.32882	42.0698	22.87	17.1602	24.5273	47.9904	34.1155	51.8673	14	12	18	31	18	33	4.87574	8.40058	5.22642	3.53997	5.86082	9.08552	5.86054	10.2557	YPK_0029	YP_001718796	NCBI: PROVISIONAL ; MIBI: hypothetical protein	0.00172533	0.0108124	3.13384
YPK_0995	YPK_0995	agaR	NCBI: DeoR family transcriptional regulator ; MIBI: DeoR family transcriptional regulator	1.0296	0.260635	51.27	35.9386	41.4705	55.8678	86.6923	96.6605	94.3042	22	29	41	56	51	60	1.58921	2.72616	1.30012	1.35426	2.11327	2.59812	2.62857	2.95179	YPK_0995	YP_001719749	NCBI: PFAM: regulatory protein DeoR; Helix-turn-helix type 11 domain protein~KEGG: ypi:YpsIP31758_0943 transcriptional repressor AgaR;PROVISIONAL ; MIBI: DeoR family transcriptional regulator	7.80336e-05	0.000792647	3.95036
YPK_1577	YPK_1577		NCBI: hypothetical protein ; MIBI: hypothetical protein	1.0244	0.266934	86.684	53.9079	48.6206	35.4284	68.1153	121.299	95.8759	33	34	26	44	64	61	0.983967	1.68249	1.18013	0.96081	0.81096	1.23532	1.99611	1.81602	YPK_1577	YP_001720323	NCBI: PFAM: protein of unknown function DUF187~KEGG: ypi:YpsIP31758_1472 putative lipoprotein;PROVISIONAL ; MIBI: hypothetical protein	0.000124205	0.00121526	3.83767
YPK_1784	YPK_1784	htpX	NCBI: heat shock protein HtpX ; MIBI: heat shock protein HtpX	1.02155	0.554198	19.8773	8.16786	5.72007	8.17578	15.4808	22.7436	11.0022	5	4	6	10	12	7	0.232435	0.418985	0.260305	0.164557	0.272442	0.408719	0.544858	0.303379	YPK_1784	YP_001720528	NCBI: putative metalloprotease;PROVISIONAL ; MIBI: heat shock protein HtpX	0.0652861	0.183918	1.84329
YPK_1366	YPK_1366		NCBI: hypothetical protein ; MIBI: hypothetical protein	1.02048	0.723425	6.33139	3.26714	0	2.72526	4.64423	3.79061	6.28694	2	0	2	3	2	4	0.065875	0.130706	0.105558	0	0.0920666	0.124307	0.0920622	0.17575	YPK_1366	YP_001720113	NCBI: PFAM: protein of unknown function zinc metallopeptidase putative~KEGG: ypi:YpsIP31758_1250 metalloprotease-like protein;PROVISIONAL ; MIBI: hypothetical protein	0.158356	0.331146	1.41062
YPK_2490	YPK_2490	mtfA	NCBI: hypothetical protein ; MIBI: Mlc titration factor A	1.01606	0.282901	135.491	47.3736	25.7403	28.6152	80.5	53.0685	72.2999	29	18	21	52	28	46	1.15858	1.94926	1.63791	0.803352	1.03447	2.30572	1.37923	2.16283	YPK_2490	YP_001721220	NCBI: PFAM: protein of unknown function DUF980~KEGG: ypa:YPA_1106 hypothetical protein;PROVISIONAL ; MIBI: Mlc titration factor A	0.000328703	0.00279188	3.59156
YPK_2932	YPK_2932	bioA	NCBI: adenosylmethionine-8-amino-7-oxononanoate aminotransferase ; MIBI: adenosylmethionine-8-amino-7-oxononanoate aminotransferase	1.01573	0.25745	134.463	127.419	125.842	123.999	224.471	316.516	232.617	78	88	91	145	167	148	2.71119	4.57256	2.79594	2.49263	2.84501	4.08049	5.22081	4.4164	YPK_2932	YP_001721659	NCBI: catalyzes the formation of S-adenosyl-4-methylthionine-2-oxobutanoate and 7,8-diaminononanoate from S-adenosyl-L-methionine and 8-amino-7-oxononanoate;PROVISIONAL ; MIBI: adenosylmethionine-8-amino-7-oxononanoate aminotransferase	7.96887e-05	0.000803326	3.94533	path:ypy00780;path:ypy01100	;Biotin metabolism - Yersinia pseudotuberculosis YPIII;Metabolic pathways - Yersinia pseudotuberculosis YPIII
YPK_2874	YPK_2874		NCBI: hypothetical protein ; MIBI: hypothetical protein	1.01302	0.827599	4.56327	1.63357	0	2.72526	1.54808	11.3718	0	1	0	2	1	6	0	0.0886187	0.194326	0.0968731	0	0.168983	0.0760527	0.506925	0	YPK_2874	YP_001721603	NCBI: PFAM: protein of unknown function DUF1456~KEGG: ypi:YpsIP31758_2795 hypothetical protein;PROVISIONAL ; MIBI: hypothetical protein	0.220937	0.4179	1.22404
YPK_1819	YPK_1819		NCBI: hypothetical protein ; MIBI: hypothetical protein	1.01134	0.221222	488.651	336.516	413.275	337.932	690.442	737.273	785.868	206	289	248	446	389	500	46.7567	79.4507	44.4088	49.2314	46.6298	75.4828	73.1376	89.7317	YPK_1819	YP_001720563	NCBI: KEGG: ypi:YpsIP31758_1711 hypothetical protein;PROVISIONAL ; MIBI: hypothetical protein	4.84045e-06	7.00111e-05	4.57159
YPK_3745	YPK_3745		NCBI: hypothetical protein ; MIBI: hypothetical protein	1.01006	0.191057	192.97	137.22	107.251	174.417	291.038	288.086	271.91	84	75	128	188	152	173	20.6432	34.3517	20.4079	14.3987	27.1231	35.8582	32.2071	34.9897	YPK_3745	YP_001722465	NCBI: PROVISIONAL ; MIBI: hypothetical protein	1.24569e-07	2.6451e-06	5.28666
YPK_3044	YPK_3044	rbsA-5, iatA	NCBI: ABC transporter-like protein ; MIBI: ABC transporter-like protein	1.00872	0.3864	22.7741	13.0686	14.3002	21.8021	44.8942	36.0108	22.0043	8	10	16	29	19	14	0.295214	0.504193	0.237302	0.234397	0.413943	0.675336	0.491533	0.34571	YPK_3044	YP_001721770	NCBI: PFAM: ABC transporter related~SMART: AAA ATPase~KEGG: ypi:YpsIP31758_2972 ribose ABC transporter, ATP-binding protein;PROVISIONAL ; MIBI: ABC transporter-like protein	0.0090395	0.0416213	2.61056	path:ypy02010	;ABC transporters - Yersinia pseudotuberculosis YPIII
pYV0016	pYV0016	tnpA	NCBI: tnpA; transposase protein ; MIBI: TnpA, transposase protein	1.00782	0.159549	1135.51	168.258	181.612	155.34	322	384.747	317.491	103	127	114	208	203	202	2.00105	3.36058	2.04212	1.98971	1.97132	3.23756	3.51017	3.33402	pYV0016	YP_068427	NCBI: similar to Y. pestis YPCD1.90c;PROVISIONAL ; MIBI: TnpA, transposase protein	2.67272e-10	9.78855e-09	6.31666
pYV0062	pYV0062	yscX	NCBI: yscX; type III secretion protein ; MIBI: YscX, type III secretion protein	1.00771	0.3254	51.2526	29.4043	55.7707	47.692	89.7884	94.7652	89.5889	18	39	35	58	50	57	3.29118	5.66582	2.2399	3.83497	3.79868	5.66624	5.42643	5.90478	pYV0062	YP_068471	NCBI: similar to Y. pestis YPCD1.36c;PROVISIONAL ; MIBI: YscX, type III secretion protein	0.00195602	0.0119395	3.09683
YPK_1270	YPK_1270	csiE	NCBI: stationary phase inducible protein CsiE ; MIBI: stationary phase inducible protein CsiE	1.00718	0.188452	377.926	405.126	416.135	425.14	840.605	873.735	807.872	248	291	312	543	461	514	8.42921	14.1175	8.36096	7.75246	9.17421	14.372	13.5548	14.4258	YPK_1270	YP_001720021	NCBI: PFAM: PRD domain protein~KEGG: ypi:YpsIP31758_1161 stationary phase inducible protein CsiE;PROVISIONAL ; MIBI: stationary phase inducible protein CsiE	9.06817e-08	1.97815e-06	5.34447
YPK_2413	YPK_2413		NCBI: short chain dehydrogenase ; MIBI: short chain dehydrogenase	1.00614	0.432699	20.7511	17.9693	7.15009	13.6263	23.2211	34.1155	23.576	11	5	10	15	18	15	0.175296	0.295915	0.244362	0.0877714	0.193754	0.261604	0.348741	0.2774	YPK_2413	YP_001721143	NCBI: PFAM: NAD-dependent epimerase/dehydratase; short-chain dehydrogenase/reductase SDR~KEGG: ypm:YP_1582 short chain dehydrogenase;PROVISIONAL ; MIBI: short chain dehydrogenase	0.0200574	0.0768419	2.32527
pYV0014	pYV0014		NCBI: NA ; MIBI: pseudogene	1.00572	0.859785	9.25265	0	1.43002	0	0	1.8953	4.71521	0	1	0	0	1	3	0.0537551	0.229221	0	0.161265	0	0	0.177987	0.509676	pYV0014		NCBI: NA ; MIBI: pseudogene	0.242109	0.445187	1.16973
YPK_2197	YPK_2197		NCBI: hypothetical protein ; MIBI: hypothetical protein	1.00489	0.687937	131.318	0	0	4.08789	4.64423	0	7.85868	0	0	3	3	0	5	0.0442041	0.110109	0	0	0.132612	0.119367	0	0.210959	YPK_2197	YP_001720933	NCBI: KEGG: yps:YPTB1988 hypothetical protein;PROVISIONAL ; MIBI: hypothetical protein	0.14409	0.310085	1.46073
YPK_0716	YPK_0716	flgN-1	NCBI: hypothetical protein ; MIBI: hypothetical protein	1.00445	0.599944	13.892	3.26714	7.15009	1.36263	9.28846	11.3718	6.28694	2	5	1	6	6	4	0.245155	0.476901	0.215577	0.425877	0.0940116	0.507732	0.564043	0.358927	YPK_0716	YP_001719470	NCBI: KEGG: ypp:YPDSF_0503 hypothetical protein;PROVISIONAL ; MIBI: hypothetical protein	0.0940831	0.234257	1.67424	path:ypy02040	;Flagellar assembly - Yersinia pseudotuberculosis YPIII
YPK_2947	YPK_2947	psiF	NCBI: PsiF repeat-containing protein ; MIBI: PsiF repeat-containing protein	1.00392	0.626064	5.53962	4.90071	7.15009	4.08789	13.9327	11.3718	9.43042	3	5	3	9	6	6	0.435837	0.787775	0.409981	0.539951	0.35758	0.965598	0.715126	0.682602	YPK_2947	YP_001721674	NCBI: PFAM: PsiF repeat protein~KEGG: ypi:YpsIP31758_2859 phosphate starvation-inducible protein PsiF;PROVISIONAL ; MIBI: PsiF repeat-containing protein	0.108815	0.258196	1.60354
pYV0087	pYV0087	yscK	NCBI: yscK; type III secretion protein ; MIBI: YscK, type III secretion protein	1.00127	0.324386	62.0868	35.9386	21.4503	28.6152	58.8269	68.2309	48.7238	22	15	21	38	36	31	1.22657	2.04637	1.55176	0.836053	1.2919	2.10424	2.21458	1.82027	pYV0087	YP_068496	NCBI: identical to Y. pestis YPCD1.60;PROVISIONAL ; MIBI: YscK, type III secretion protein	0.00202422	0.0122807	3.08666
YPK_1296	YPK_1296	yfgL	NCBI: outer membrane protein assembly complex subunit YfgL ; MIBI: outer membrane protein assembly complex subunit YfgL	1.0011	0.563954	11.867	13.0686	5.72007	4.08789	17.0288	17.0577	14.1456	8	4	3	11	9	9	0.178406	0.310489	0.310781	0.122791	0.101647	0.335481	0.304927	0.291059	YPK_1296	YP_001720047	NCBI: with YaeT, YfiO, and NlpB forms a complex involved in outer membrane protein biogenesis;PROVISIONAL ; MIBI: outer membrane protein assembly complex subunit YfgL	0.0758735	0.201925	1.77515
YPK_2614	YPK_2614		NCBI: FAD linked oxidase domain-containing protein ; MIBI: FAD linked oxidase domain-containing protein	1.00085	0.180767	340.075	150.289	153.012	141.713	331.288	233.122	328.493	92	107	104	214	123	209	1.69176	2.84387	1.74708	1.60565	1.72254	3.19044	2.03713	3.30404	YPK_2614	YP_001721344	NCBI: PFAM: FAD linked oxidase domain protein~KEGG: ypp:YPDSF_1523 oxidoreductase;PROVISIONAL ; MIBI: FAD linked oxidase domain-containing protein	3.08299e-08	7.45897e-07	5.53666
YPK_1562	YPK_1562	nuoD	NCBI: bifunctional NADH:ubiquinone oxidoreductase subunit C/D ; MIBI: bifunctional NADH:ubiquinone oxidoreductase subunit C/D	1.0004	0.401622	43.2283	45.74	44.3305	20.4394	80.5	85.2887	61.2977	28	31	15	52	45	39	0.558572	0.958536	0.71547	0.625947	0.334298	1.04315	1.00285	0.829606	YPK_1562	YP_001720308	NCBI: NuoCD; NDH-1 shuttles electrons from NADH, via FMN and iron-sulfur (Fe-S) centers, to quinones in the respiratory chain; subunits NuoCD, E, F, and G constitute the peripheral sector of the complex; in Escherichia coli this gene encodes a fusion protein of NuoC and NuoD that are found separate in other organisms;PROVISIONAL ; MIBI: bifunctional NADH:ubiquinone oxidoreductase subunit C/D	0.0127422	0.053677	2.49089	path:ypy00190;path:ypy01100	;Oxidative phosphorylation - Yersinia pseudotuberculosis YPIII;Metabolic pathways - Yersinia pseudotuberculosis YPIII
YPK_3724	YPK_3724	deaD	NCBI: ATP-dependent RNA helicase DeaD ; MIBI: ATP-dependent RNA helicase DeaD	0.999209	0.208168	216.636	189.494	144.432	164.878	348.317	327.888	326.921	116	101	121	225	173	208	2.31197	3.84129	2.66991	1.83697	2.42903	4.06567	3.47275	3.98544	YPK_3724	YP_001722444	NCBI: participates in the assembly of the large subunit of the ribosome; plays a key role in optimal cell growth at low temperature and is required for normal cell division;PROVISIONAL ; MIBI: ATP-dependent RNA helicase DeaD	1.58657e-06	2.5436e-05	4.80001	path:ypy03018	;RNA degradation - Yersinia pseudotuberculosis YPIII
YPK_0783	YPK_0783	iucD	NCBI: L-lysine 6-monooxygenase ; MIBI: L-lysine 6-monooxygenase	0.995653	0.231665	110.075	93.1136	80.081	68.1315	198.154	151.624	133.598	57	56	50	128	80	85	1.66835	2.77583	1.96939	1.52893	1.50673	3.47199	2.41066	2.44483	YPK_0783	YP_001719537	NCBI: KEGG: ypm:YP_3447 putative siderophore biosynthesis protein IucD;1.14.13.59;PROVISIONAL ; MIBI: L-lysine 6-monooxygenase	1.72488e-05	0.000209931	4.29782	path:ypy00310;path:ypy01120	;Lysine degradation - Yersinia pseudotuberculosis YPIII;Microbial metabolism in diverse environments - Yersinia pseudotuberculosis YPIII
YPK_0467	YPK_0467	mreD	NCBI: rod shape-determining protein MreD ; MIBI: rod shape-determining protein MreD	0.991204	0.82095	3.48834	0	1.43002	2.72526	4.64423	0	6.28694	0	1	2	3	0	4	0.0793338	0.177948	0	0.0742019	0.163799	0.221159	0	0.312685	YPK_0467	YP_001719223	NCBI: part of cell wall structural complex MreBCD; transmembrane component;PROVISIONAL ; MIBI: rod shape-determining protein MreD	0.227283	0.42657	1.20739
YPK_0215	YPK_0215		NCBI: XRE family transcriptional regulator ; MIBI: XRE family transcriptional regulator	0.99061	0.354756	181.036	151.922	105.821	88.5709	315.808	195.216	191.752	93	74	65	204	103	122	3.57599	6.03905	4.79277	3.01354	2.92164	8.25364	4.62946	5.23405	YPK_0215	YP_001718981	NCBI: KEGG: nmc:NMC1048 putative phage transposase;PROVISIONAL ; MIBI: XRE family transcriptional regulator	0.00523238	0.0267447	2.79237
YPK_2670	YPK_2670	aroA	NCBI: 3-phosphoshikimate 1-carboxyvinyltransferase ; MIBI: 3-phosphoshikimate 1-carboxyvinyltransferase	0.989228	0.337373	60.3704	24.5036	24.3103	21.8021	37.1538	41.6967	64.4412	15	17	16	24	22	41	0.504116	0.858188	0.535173	0.479285	0.497889	0.672242	0.684565	1.21776	YPK_2670	YP_001721400	NCBI: catalyzes the formation of 5-O-(1-carboxyvinyl)-3-phosphoshikimate from phosphoenolpyruvate and 3-phosphoshikimate in tryptophan biosynthesis;PROVISIONAL ; MIBI: 3-phosphoshikimate 1-carboxyvinyltransferase	0.00336631	0.0187424	2.93214	path:ypy00400;path:ypy01100;path:ypy01110;path:ypy01230	;Phenylalanine, tyrosine and tryptophan biosynthesis - Yersinia pseudotuberculosis YPIII;Metabolic pathways - Yersinia pseudotuberculosis YPIII;Biosynthesis of secondary metabolites - Yersinia pseudotuberculosis YPIII;Biosynthesis of amino acids - Yersinia pseudotuberculosis YPIII
pYV0020	pYV0020	sycH	NCBI: sycH; yopH targeting protein;TIR chaperone family protein ; MIBI: SycH, YopH targeting protein	0.988909	0.279388	142.414	27.7707	25.7403	29.9778	49.5384	66.3356	55.0108	17	18	22	32	35	35	1.81127	3.04625	1.8324	1.53316	2.06826	2.7079	3.29025	3.14061	pYV0020;YPTS_4246	YP_068431;YP_001874646	NCBI: similar to Y. pestis YPCD1.95c;PROVISIONAL;PFAM: Tir chaperone family protein~KEGG: yps:pYV0020 SycH; putative YopH targeting protein;PROVISIONAL ; MIBI: SycH, YopH targeting protein	0.000400796	0.00329214	3.53956
YPK_R0037	YPK_R0037	tRNA-Phe	NCBI: NA ; MIBI: tRNA Phe	0.98648	0.87976	3.13888	0	2.86003	0	1.54808	7.58122	0	0	2	0	1	4	0	0.318287	0.860689	0	0.954861	0	0.474329	2.10774	0	YPK_R0037		NCBI: NA ; MIBI: tRNA Phe	0.262158	0.470567	1.12131	path:ypy00970	;Aminoacyl-tRNA biosynthesis - Yersinia pseudotuberculosis YPIII
YPK_0760	YPK_0760		NCBI: hypothetical protein ; MIBI: hypothetical protein	0.986437	0.554754	16.6705	3.26714	8.5801	8.17578	23.2211	5.68591	14.1456	2	6	6	15	3	9	0.459346	0.839521	0.230165	0.545635	0.60224	1.35522	0.301106	0.862234	YPK_0760	YP_001719514	NCBI: KEGG: ypi:YpsIP31758_0692 hypothetical protein;PROVISIONAL ; MIBI: hypothetical protein	0.0753787	0.20101	1.77815
YPK_1316	YPK_1316		NCBI: insertion element protein ; MIBI: insertion element protein	0.986108	0.539652	8.83363	8.16786	4.29005	8.17578	20.125	13.2671	9.43042	5	3	6	13	7	6	1.19082	2.013	1.41722	0.671939	1.48329	2.89282	1.73043	1.41577	YPK_1316	YP_001720065	NCBI: PFAM: Insertion element protein~KEGG: ypi:YpsIP31758_0740 IS1 family transposase orfA;PROVISIONAL ; MIBI: insertion element protein	0.0676542	0.187813	1.8273
YPK_1921	YPK_1921	ydbL	NCBI: hypothetical protein ; MIBI: hypothetical protein	0.983796	0.667671	6.81561	1.63357	4.29005	2.72526	4.64423	7.58122	7.85868	1	3	2	3	4	5	0.210457	0.411706	0.123435	0.292619	0.215317	0.290718	0.430613	0.513786	YPK_1921	YP_001720665	NCBI: PFAM: conserved hypothetical protein~KEGG: ypi:YpsIP31758_1811 hypothetical protein;PROVISIONAL ; MIBI: hypothetical protein	0.140623	0.304264	1.47348
YPK_2156	YPK_2156	shlA, hhdA, hpmA, hlyA	NCBI: filamentous hemagglutinin domain-containing protein ; MIBI: filamentous hemagglutinin domain-containing protein	0.983187	0.231841	331.548	241.769	258.833	213.933	461.327	498.465	466.806	148	181	157	298	263	297	1.3379	2.22141	1.38804	1.34141	1.28425	2.19416	2.15122	2.31884	YPK_2156	YP_001720895	NCBI: PFAM: Haemagluttinin repeat-containing protein; filamentous haemagglutinin domain protein~KEGG: ypa:YPA_1427 putative hemolysin;PROVISIONAL ; MIBI: filamentous hemagglutinin domain-containing protein	2.22748e-05	0.000264646	4.24078	path:ypy03070	;Bacterial secretion system - Yersinia pseudotuberculosis YPIII
YPK_1196	YPK_1196		NCBI: hypothetical protein ; MIBI: hypothetical protein	0.982375	0.277197	76.7383	52.2743	80.081	42.2415	117.654	117.509	114.737	32	56	31	76	62	73	7.31919	12.3659	6.80265	9.40715	5.74777	12.6839	11.495	12.9189	YPK_1196	YP_001719947	NCBI: PROVISIONAL ; MIBI: hypothetical protein	0.00039417	0.00325782	3.54396
Ysr288	Ysr288		; Synonym: Ysr288; Class: asRNA	0.980381	0.422076	204.612	102.915	82.941	42.2415	145.519	166.787	154.03	63	58	31	94	88	98	14.0515	24.0064	19.5461	14.2197	8.38863	22.896	23.8118	25.3116	Ysr288		; Synonym: Ysr288; Class: asRNA	0.0201921	0.0769886	2.32276
YPK_2767	YPK_2767	yphE-4, ytfR-4	NCBI: ABC transporter-like protein ; MIBI: ABC transporter-like protein	0.979872	0.535464	36.8861	3.26714	11.4401	4.08789	10.8365	9.47652	20.4326	2	8	3	7	5	13	0.106298	0.200955	0.0583084	0.184303	0.0762837	0.160218	0.127133	0.315514	YPK_2767	YP_001721497	NCBI: PFAM: ABC transporter related~SMART: AAA ATPase~KEGG: ypa:YPA_1012 putative ABC transport ATP-binding subunit;PROVISIONAL ; MIBI: ABC transporter-like protein	0.0672573	0.187232	1.82995
YPK_2183	YPK_2183		NCBI: hypothetical protein ; MIBI: hypothetical protein	0.977756	0.851277	3.75792	1.63357	2.86003	0	4.64423	1.8953	4.71521	1	2	0	3	1	3	0.306169	0.679253	0.355952	0.562554	0	0.838348	0.310442	0.88897	YPK_2183	YP_001720919	NCBI: PROVISIONAL ; MIBI: hypothetical protein	0.250731	0.455377	1.14858
YPK_2340	YPK_2340		NCBI: hypothetical protein ; MIBI: hypothetical protein	0.977175	0.731382	3.45788	8.16786	2.86003	1.36263	10.8365	3.79061	11.0022	5	2	1	7	2	7	0.927392	1.62606	1.86658	0.589995	0.325601	2.05157	0.651171	2.17545	YPK_2340	YP_001721070	NCBI: PROVISIONAL ; MIBI: hypothetical protein	0.181528	0.365067	1.33607
YPK_2231	YPK_2231		NCBI: GntR family transcriptional regulator ; MIBI: GntR family transcriptional regulator	0.977143	0.247523	157.04	83.3121	108.681	70.8567	179.577	172.473	171.319	51	76	52	116	91	109	1.83871	3.07029	1.79863	2.118	1.5995	3.21174	2.79899	3.20015	YPK_2231	YP_001720965	NCBI: PFAM: aminotransferase class I and II~KEGG: ypm:YP_1705 putative GntR-family regulatory protein;PROVISIONAL ; MIBI: GntR family transcriptional regulator	7.89083e-05	0.000799498	3.94769
YPK_2550	YPK_2550	asmA	NCBI: putative assembly protein ; MIBI: putative assembly protein	0.974919	0.333689	33.659	29.4043	18.5902	14.9889	38.7019	45.4873	40.8651	18	13	11	25	24	26	0.312109	0.512695	0.445084	0.254013	0.237231	0.485312	0.517571	0.535201	YPK_2550	YP_001721280	NCBI: YegA; inner membrane protein involved in the assembly of outer membrane proteins (OMPs); asmA-null mutants show low lipopolysaccharide (LPS) levels, suggesting a role in LPS biogenesis and/or in restricting outer membrane fluidity, resulting on altered assembly of OMPs;PROVISIONAL ; MIBI: putative assembly protein	0.00348192	0.0191576	2.92164
YPK_1634	YPK_1634	ycjN-2	NCBI: extracellular solute-binding protein ; MIBI: extracellular solute-binding protein family 1	0.97362	0.28648	98.9352	53.9079	72.9309	39.5162	111.461	98.5558	121.024	33	51	29	72	52	77	1.17255	1.97393	1.17738	1.43786	0.902424	2.01673	1.61806	2.28701	YPK_1634	YP_001720380	NCBI: PFAM: extracellular solute-binding protein family 1~KEGG: ypi:YpsIP31758_1527 carbohydrate uptake (CUT1 family) ABC transporter, periplasmic carbohydrate-binding protein;PROVISIONAL ; MIBI: extracellular solute-binding protein family 1	0.000677414	0.00508315	3.39856
YPK_2186	YPK_2186	pth	NCBI: peptidyl-tRNA hydrolase ; MIBI: peptidyl-tRNA hydrolase	0.972253	0.536346	11.4036	13.0686	8.5801	5.45052	15.4808	24.639	15.7174	8	6	4	10	13	10	0.400025	0.678131	0.591534	0.350577	0.257964	0.580499	0.838344	0.615551	YPK_2186	YP_001720922	NCBI: Enables the recycling of peptidyl-tRNAs produced at termination of translation;3.1.1.29;PROVISIONAL ; MIBI: peptidyl-tRNA hydrolase	0.0698729	0.19105	1.81273
YPK_2440	YPK_2440	pip	NCBI: proline iminopeptidase ; MIBI: proline iminopeptidase	0.971138	0.211391	244.456	189.494	143.002	153.977	343.673	297.563	317.491	116	100	113	222	157	202	4.72502	7.71533	5.60092	3.81543	4.75871	8.41522	6.61134	8.11944	YPK_2440	YP_001721170	NCBI: KEGG: ypi:YpsIP31758_2344 proline iminopeptidase~TIGRFAM: proline iminopeptidase~PFAM: alpha/beta hydrolase fold;3.4.11.5;PROVISIONAL ; MIBI: proline iminopeptidase	4.34768e-06	6.35749e-05	4.59403	path:ypy00330	;Arginine and proline metabolism - Yersinia pseudotuberculosis YPIII
YPK_2967	YPK_2967	sucB	NCBI: dihydrolipoamide succinyltransferase ; MIBI: dihydrolipoamide succinyltransferase	0.969994	0.364381	36.5759	31.0379	28.6003	25.89	51.0865	60.6497	59.726	19	20	19	33	32	38	0.642447	1.06855	0.712777	0.592887	0.621675	0.971909	1.04698	1.18675	YPK_2967	YP_001721694	NCBI: component of 2-oxoglutarate dehydrogenase complex; catalyzes the transfer of succinyl coenzyme A to form succinyl CoA as part of the conversion of 2-oxoglutarate to succinyl-CoA;PROVISIONAL ; MIBI: dihydrolipoamide succinyltransferase	0.00776711	0.0366939	2.66203	path:ypy00020;path:ypy00310;path:ypy01100;path:ypy01110;path:ypy01120;path:ypy01200	;Citrate cycle (TCA cycle) - Yersinia pseudotuberculosis YPIII;Lysine degradation - Yersinia pseudotuberculosis YPIII;Metabolic pathways - Yersinia pseudotuberculosis YPIII;Biosynthesis of secondary metabolites - Yersinia pseudotuberculosis YPIII;Microbial metabolism in diverse environments - Yersinia pseudotuberculosis YPIII;Carbon metabolism - Yersinia pseudotuberculosis YPIII
YPK_2969	YPK_2969	sdhB	NCBI: succinate dehydrogenase iron-sulfur subunit ; MIBI: succinate dehydrogenase iron-sulfur subunit	0.96773	0.43657	28.1118	14.7021	14.3002	10.901	29.4134	26.5343	25.1478	9	10	8	19	14	16	0.509763	0.863413	0.576375	0.506063	0.44685	0.955273	0.781951	0.853014	YPK_2969	YP_001721696	NCBI: part of four member succinate dehydrogenase enzyme complex that forms a trimeric complex (trimer of tetramers); SdhA/B are the catalytic subcomplex and can exhibit succinate dehydrogenase activity in the absence of SdhC/D which are the membrane components and form cytochrome b556; SdhC binds ubiquinone; oxidizes succinate to fumarate while reducing ubiquinone to ubiquinol; the catalytic sub…	0.0266457	0.0955784	2.21667	path:ypy00020;path:ypy00190;path:ypy00650;path:ypy01100;path:ypy01110;path:ypy01120;path:ypy01200	;Citrate cycle (TCA cycle) - Yersinia pseudotuberculosis YPIII;Oxidative phosphorylation - Yersinia pseudotuberculosis YPIII;Butanoate metabolism - Yersinia pseudotuberculosis YPIII;Metabolic pathways - Yersinia pseudotuberculosis YPIII;Biosynthesis of secondary metabolites - Yersinia pseudotuberculosis YPIII;Microbial metabolism in diverse environments - Yersinia pseudotuberculosis YPIII;Carbon …
YPK_2858	YPK_2858		NCBI: hypothetical protein ; MIBI: hypothetical protein	0.965534	0.262475	75.9944	44.1064	30.0304	44.9668	88.2403	62.545	83.302	27	21	33	57	33	53	1.24331	2.02106	1.39145	0.855195	1.48329	2.30616	1.48322	2.27381	YPK_2858	YP_001721587	NCBI: PFAM: protein of unknown function DUF6 transmembrane~KEGG: ypi:YpsIP31758_2779 integral membrane protein;PROVISIONAL ; MIBI: hypothetical protein	0.000234545	0.00210265	3.67857
YPK_2246	YPK_2246	ybbA-1	NCBI: ABC transporter-like protein ; MIBI: ABC transporter-like protein	0.963705	0.644841	9.8308	6.53429	2.86003	1.36263	6.1923	5.68591	11.0022	4	2	1	4	3	7	0.138324	0.248327	0.257243	0.101638	0.056091	0.201955	0.168265	0.374762	YPK_2246	YP_001720980	NCBI: PFAM: ABC transporter related~SMART: AAA ATPase~KEGG: ypm:YP_1690 ABC transporter, ATP-binding protein;PROVISIONAL ; MIBI: ABC transporter-like protein	0.135049	0.297398	1.49448
YPK_0862	YPK_0862	ygfB	NCBI: hypothetical protein ; MIBI: hypothetical protein	0.962653	0.614727	7.70875	8.16786	5.72007	4.08789	12.3846	22.7436	3.14347	5	4	3	8	12	2	0.284902	0.486706	0.396527	0.250672	0.207508	0.498086	0.82999	0.13204	YPK_0862	YP_001719616	NCBI: the crystal structure of Haemophilus influenzae HI0817 showed that this protein forms dimers; function unknown;PROVISIONAL ; MIBI: hypothetical protein	0.117352	0.271891	1.56599
YPK_0534	YPK_0534	elbB	NCBI: isoprenoid biosynthesis protein with amidotransferase-like domain ; MIBI: isoprenoid biosynthesis protein with amidotransferase-like domain	0.961523	0.92562	4.41351	0	0	0	3.09615	0	0	0	0	0	2	0	0	0	0.0367472	0	0	0	0.110242	0	0	YPK_0534	YP_001719290	NCBI: PFAM: ThiJ/PfpI domain protein~KEGG: ypi:YpsIP31758_0470 enhancing lycopene biosynthesis protein 2;PROVISIONAL ; MIBI: isoprenoid biosynthesis protein with amidotransferase-like domain	0.298903	0.508463	1.03879
YPK_2833	YPK_2833	tsr, mcp	NCBI: Cache sensor-containing methyl-accepting chemotaxis sensory transducer ; MIBI: Cache sensor-containing methyl-accepting chemotaxis sensory transducer	0.960716	0.19138	244.254	98.0143	94.3811	110.373	222.923	166.787	202.754	60	66	81	144	88	129	1.56484	2.54405	1.54087	1.33937	1.8143	2.90327	1.971	2.75789	YPK_2833	YP_001721562	NCBI: PFAM: histidine kinase HAMP region domain protein; Cache domain protein; chemotaxis sensory transducer~KEGG: ypa:YPA_0943 putative methyl-accepting chemotaxis protein;PROVISIONAL ; MIBI: Cache sensor-containing methyl-accepting chemotaxis sensory transducer	5.16897e-07	9.3369e-06	5.01993	path:ypy02020;path:ypy02030	;Two-component system - Yersinia pseudotuberculosis YPIII;Bacterial chemotaxis - Yersinia pseudotuberculosis YPIII
YPK_0041	YPK_0041	fdhE	NCBI: formate dehydrogenase accessory protein FdhE ; MIBI: formate dehydrogenase accessory protein FdhE	0.960364	0.437848	12.548	13.0686	8.5801	14.9889	17.0288	32.2202	25.1478	8	6	11	11	17	16	0.367595	0.605358	0.394992	0.234095	0.473697	0.426386	0.732043	0.657646	YPK_0041	YP_001718808	NCBI: required for the formation of active formate dehydrogenase;PROVISIONAL ; MIBI: formate dehydrogenase accessory protein FdhE	0.0282806	0.100263	2.19337
YPK_2139	YPK_2139	mepM	NCBI: hypothetical protein ; MIBI: murein DD-endopeptidase MepM	0.959362	0.479209	16.7455	8.16786	7.15009	8.17578	20.125	20.8483	7.85868	5	5	6	13	11	5	0.164846	0.278482	0.174327	0.137755	0.182455	0.355837	0.334486	0.145124	YPK_2139	YP_001720878	NCBI: PFAM: Peptidoglycan-binding LysM; peptidase M23B; Opacity-associated protein A; Opacity-associated protein A domain protein~KEGG: ypm:YP_1905 putative M23/M37 peptidase-family protein;PROVISIONAL ; MIBI: murein DD-endopeptidase MepM	0.0452878	0.142519	2.00197
YPK_2144	YPK_2144	ruvA	NCBI: Holliday junction DNA helicase RuvA ; MIBI: Holliday junction DNA helicase RuvA	0.958915	0.614588	9.01047	4.90071	8.5801	1.36263	7.74038	9.47652	14.1456	3	6	1	5	5	9	0.214369	0.392689	0.22399	0.353997	0.0651203	0.293081	0.325586	0.5594	YPK_2144	YP_001720883	NCBI: plays an essential role in ATP-dependent branch migration of the Holliday junction;PROVISIONAL ; MIBI: Holliday junction DNA helicase RuvA	0.118699	0.273919	1.56026	path:ypy03440	;Homologous recombination - Yersinia pseudotuberculosis YPIII
YPK_2856	YPK_2856	dinG	NCBI: ATP-dependent DNA helicase DinG ; MIBI: ATP-dependent DNA helicase DinG	0.955415	0.387024	65.4375	17.9693	11.4401	13.6263	37.1538	30.3249	18.8608	11	8	10	24	16	12	0.18277	0.300265	0.231589	0.133094	0.183627	0.396688	0.293788	0.21032	YPK_2856	YP_001721585	NCBI: helicase involved in DNA repair and perhaps also replication;PROVISIONAL ; MIBI: ATP-dependent DNA helicase DinG	0.0135636	0.0564608	2.46862
YPK_0847	YPK_0847		NCBI: hypothetical protein ; MIBI: hypothetical protein	0.952623	0.423354	36.3409	4.90071	15.7302	21.8021	46.4423	26.5343	14.1456	3	11	16	30	14	9	2.51639	4.24393	0.883036	2.55854	4.10759	6.9325	3.59397	2.20533	YPK_0847	YP_001719601	NCBI: KEGG: ypp:YPDSF_2525 hypothetical protein;PROVISIONAL ; MIBI: hypothetical protein	0.0244375	0.0891725	2.25018
YPK_0838	YPK_0838	gshB	NCBI: glutathione synthetase ; MIBI: glutathione synthetase	0.950896	0.345368	28.3329	16.3357	21.4503	29.9778	43.3461	54.9638	37.7217	10	15	22	28	29	24	0.654349	1.07228	0.478311	0.566949	0.917789	1.05143	1.20975	0.955642	YPK_0838	YP_001719592	NCBI: catalyzes the second step in the glutathione biosynthesis pathway, where it synthesizes ATP + gamma-L-glutamyl-L-cysteine + glycine = ADP + phosphate + glutathione;6.3.2.3;PROVISIONAL ; MIBI: glutathione synthetase	0.00590004	0.029222	2.75329	path:ypy00480;path:ypy01100	;Glutathione metabolism - Yersinia pseudotuberculosis YPIII;Metabolic pathways - Yersinia pseudotuberculosis YPIII
YPK_0698	YPK_0698	fepB	NCBI: iron-enterobactin transporter periplasmic binding protein ; MIBI: iron-enterobactin transporter periplasmic binding protein	0.950413	0.236388	499.807	213.998	237.383	226.196	462.875	447.292	413.367	131	166	166	299	236	263	5.76748	9.34664	5.56967	5.57709	6.15567	9.98023	8.75102	9.30866	YPK_0698	YP_001719452	NCBI: with FepCDG is involved in the transport of ferric enterobactin;PROVISIONAL ; MIBI: iron-enterobactin transporter periplasmic binding protein	5.80572e-05	0.000608306	4.02057	path:ypy02010	;ABC transporters - Yersinia pseudotuberculosis YPIII
YPK_1904	YPK_1904	ycjG	NCBI: mandelate racemase/muconate lactonizing protein ; MIBI: mandelate racemase/muconate lactonizing protein	0.948792	0.271525	193.431	196.029	231.663	193.493	407.144	373.375	433.799	120	162	142	263	197	276	5.83768	9.54545	5.65143	6.02884	5.83277	9.72398	8.09156	10.8208	YPK_1904	YP_001720648	NCBI: PFAM: Mandelate racemase/muconate lactonizing protein~KEGG: ypi:YpsIP31758_1796 mandelate racemase/muconate lactonizing enzyme family protein;PROVISIONAL ; MIBI: mandelate racemase/muconate lactonizing protein	0.000475287	0.00378712	3.49431
YPK_1694	YPK_1694	ptsG-2	NCBI: PTS system glucose-specific transporter subunit IIBC ; MIBI: PTS system glucose-specific transporter subunit IIBC	0.94879	0.383716	39.2389	22.87	27.1703	27.2526	41.7981	62.545	50.2955	14	19	20	27	33	32	0.495871	0.817782	0.448292	0.48076	0.558563	0.678747	0.921585	0.853014	YPK_1694	YP_001720440	NCBI: phosphoenolpyruvate-dependent sugar phosphotransferase system; catalyzes the phosphorylation of incoming sugar substrates concomitant with their translocation across the cell membrane; IIB is phosphorylated by IIA and then transfers the phosphoryl group to the sugar; IIC forms the translocation channel;PROVISIONAL ; MIBI: PTS system glucose-specific transporter subunit IIBC	0.0134122	0.0560058	2.47263	path:ypy00010;path:ypy00520;path:ypy02060	;Glycolysis / Gluconeogenesis - Yersinia pseudotuberculosis YPIII;Amino sugar and nucleotide sugar metabolism - Yersinia pseudotuberculosis YPIII;Phosphotransferase system (PTS) - Yersinia pseudotuberculosis YPIII
YPK_0038	YPK_0038	fdoG-2	NCBI: formate dehydrogenase subunit alpha ; MIBI: formate dehydrogenase subunit alpha	0.946372	0.399606	27.6961	16.3357	18.5902	20.4394	37.1538	30.3249	42.4369	10	13	15	24	16	27	0.211666	0.350749	0.190373	0.195564	0.249061	0.358696	0.265652	0.4279	YPK_0038	YP_001718805	NCBI: KEGG: ypi:YpsIP31758_4119 aerobic formate dehydrogenase, alpha subunit, proteobacterial-type~TIGRFAM: formate dehydrogenase, alpha subunit~PFAM: molybdopterin oxidoreductase; molydopterin dinucleotide-binding region;1.2.1.2;PROVISIONAL ; MIBI: formate dehydrogenase subunit alpha	0.0178718	0.069401	2.36826	path:ypy00630;path:ypy00680;path:ypy01100;path:ypy01120;path:ypy01200	;Glyoxylate and dicarboxylate metabolism - Yersinia pseudotuberculosis YPIII;Methane metabolism - Yersinia pseudotuberculosis YPIII;Metabolic pathways - Yersinia pseudotuberculosis YPIII;Microbial metabolism in diverse environments - Yersinia pseudotuberculosis YPIII;Carbon metabolism - Yersinia pseudotuberculosis YPIII
YPK_3830	YPK_3830	hydN	NCBI: 4Fe-4S ferredoxin ; MIBI: 4Fe-4S ferredoxin	0.944323	0.831376	4.13165	0	1.43002	1.36263	3.09615	1.8953	3.14347	0	1	1	2	1	2	0.0455996	0.112662	0	0.0650264	0.0717723	0.129208	0.0717689	0.13701	YPK_3830	YP_001722549	NCBI: PFAM: 4Fe-4S ferredoxin iron-sulfur binding domain protein~KEGG: ypi:YpsIP31758_3683 iron-sulfur cluster-binding protein;PROVISIONAL ; MIBI: 4Fe-4S ferredoxin	0.256017	0.462034	1.13586
YPK_1558	YPK_1558	aat, alaA, ybfQ	NCBI: aminotransferase AlaT ; MIBI: aminotransferase class I and II	0.944065	0.415993	22.9965	13.0686	14.3002	14.9889	29.4134	28.4296	26.7195	8	10	11	19	15	17	0.321188	0.530994	0.30234	0.29864	0.362583	0.563729	0.494408	0.534845	YPK_1558	YP_001720304	NCBI: broad specificity; family IV; in Corynebacterium glutamicum this protein can use glutamate, 2-aminobutyrate, and aspartate as amino donors and pyruvate as the acceptor;PROVISIONAL ; MIBI: aminotransferase class I and II	0.0232425	0.0861503	2.26943	path:ypy00250;path:ypy00290;path:ypy01100;path:ypy01110;path:ypy01210;path:ypy01230	;Alanine, aspartate and glutamate metabolism - Yersinia pseudotuberculosis YPIII;Valine, leucine and isoleucine biosynthesis - Yersinia pseudotuberculosis YPIII;Metabolic pathways - Yersinia pseudotuberculosis YPIII;Biosynthesis of secondary metabolites - Yersinia pseudotuberculosis YPIII;2-Oxocarboxylic acid metabolism - Yersinia pseudotuberculosis YPIII;Biosynthesis of amino acids - Yersinia ps…
YPK_0865	YPK_0865	visC, ubiI	NCBI: hypothetical protein ; MIBI: 2-octaprenylphenol hydroxylase	0.943375	0.625356	7.00355	3.26714	4.29005	9.5384	13.9327	9.47652	12.5739	2	3	7	9	5	8	0.119304	0.205973	0.0683301	0.0809927	0.208588	0.241399	0.148985	0.227534	YPK_0865	YP_001719619	NCBI: TIGRFAM: Ubiquinone biosynthesis hydroxylase, UbiH/UbiF/VisC/COQ6 family~PFAM: monooxygenase FAD-binding~KEGG: ypa:YPA_0359 putative monooxygenase;PROVISIONAL ; MIBI: 2-octaprenylphenol hydroxylase	0.131416	0.29259	1.50854
YPK_1535	YPK_1535	purF	NCBI: amidophosphoribosyltransferase ; MIBI: amidophosphoribosyltransferase	0.943077	0.297143	42.5215	26.1371	27.1703	21.8021	37.1538	58.7544	51.8673	16	19	16	24	31	33	0.453421	0.739588	0.483983	0.454156	0.422123	0.569944	0.817825	0.830993	YPK_1535	YP_001720281	NCBI: Catalyzes first step of the de novo purine nucleotide biosynthetic pathway;PROVISIONAL ; MIBI: amidophosphoribosyltransferase	0.00150452	0.00970282	3.17381	path:ypy00230;path:ypy00250;path:ypy01100;path:ypy01110	;Purine metabolism - Yersinia pseudotuberculosis YPIII;Alanine, aspartate and glutamate metabolism - Yersinia pseudotuberculosis YPIII;Metabolic pathways - Yersinia pseudotuberculosis YPIII;Biosynthesis of secondary metabolites - Yersinia pseudotuberculosis YPIII
YPK_1738	YPK_1738		NCBI: hypothetical protein ; MIBI: hypothetical protein	0.943058	0.422246	23.7541	17.9693	7.15009	12.2637	12.3846	32.2202	29.863	11	5	9	8	17	19	2.42352	3.92472	3.50761	1.25989	2.50306	2.00272	4.72778	5.04367	YPK_1738	YP_001720484	NCBI: PROVISIONAL ; MIBI: hypothetical protein	0.0255205	0.0924482	2.23343
YPK_1078	YPK_1078	lpxA	NCBI: UDP-N-acetylglucosamine acyltransferase ; MIBI: UDP-N-acetylglucosamine acyltransferase	0.939914	0.520309	10.1762	19.6029	7.15009	4.08789	17.0288	24.639	18.8608	12	5	3	11	13	12	0.360196	0.581267	0.69837	0.229941	0.152277	0.502584	0.659837	0.581379	YPK_1078	YP_001719832	NCBI: catalyzes the addition of (R)-3-hydroxytetradecanoyl to the glucosamine disaccharide in lipid A biosynthesis;2.3.1.129;PROVISIONAL ; MIBI: UDP-N-acetylglucosamine acyltransferase	0.0708473	0.193053	1.80646	path:ypy00540;path:ypy01100	;Lipopolysaccharide biosynthesis - Yersinia pseudotuberculosis YPIII;Metabolic pathways - Yersinia pseudotuberculosis YPIII
YPK_2212	YPK_2212		NCBI: putative glycosyl transferase ; MIBI: putative glycosyl transferase	0.939199	0.210175	118.124	63.7093	62.9208	62.6809	111.461	117.509	136.741	39	44	46	72	62	87	1.50926	2.42542	1.55047	1.38227	1.59502	2.24721	2.14971	2.87934	YPK_2212	YP_001720946	NCBI: KEGG: yps:YPTB1976 putative glycosyl transferase;PROVISIONAL ; MIBI: putative glycosyl transferase	7.87161e-06	0.000108357	4.46865	path:ypy00600;path:ypy01100	;Sphingolipid metabolism - Yersinia pseudotuberculosis YPIII;Metabolic pathways - Yersinia pseudotuberculosis YPIII
YPK_3279	YPK_3279	mak	NCBI: fructokinase ; MIBI: fructokinase	0.938946	0.291177	56.124	52.2743	71.5009	50.4173	125.394	119.404	94.3042	32	50	37	81	63	60	1.73604	2.81839	1.60587	1.98277	1.61947	3.19122	2.75734	2.5066	YPK_3279	YP_001722001	NCBI: catalyzes phosphorylation of fructose; cytosolic enzyme;PROVISIONAL ; MIBI: fructokinase	0.00126125	0.00844785	3.22465	path:ypy00051;path:ypy00500;path:ypy00520;path:ypy01100	;Fructose and mannose metabolism - Yersinia pseudotuberculosis YPIII;Starch and sucrose metabolism - Yersinia pseudotuberculosis YPIII;Amino sugar and nucleotide sugar metabolism - Yersinia pseudotuberculosis YPIII;Metabolic pathways - Yersinia pseudotuberculosis YPIII
YPK_0069	YPK_0069	fhuB-1, fepG-1, fepD-1, fecD-1, fecC-1	NCBI: transport system permease ; MIBI: transport system permease protein	0.937994	0.722681	5.87773	1.63357	2.86003	2.72526	4.64423	5.68591	6.28694	1	2	2	3	3	4	0.0656697	0.126055	0.0455534	0.0719935	0.0794622	0.107289	0.119188	0.151689	YPK_0069	YP_001718836	NCBI: PFAM: transport system permease protein~KEGG: yps:YPTB3859 ABC iron siderophore transporter, permease subunit;PROVISIONAL ; MIBI: transport system permease protein	0.194309	0.383432	1.29794	path:ypy02010	;ABC transporters - Yersinia pseudotuberculosis YPIII
YPK_1266	YPK_1266		NCBI: hypothetical protein ; MIBI: hypothetical protein	0.937287	0.385064	22.3137	13.0686	17.1602	16.3516	43.3461	20.8483	26.7195	8	12	12	28	11	17	1.92695	3.15274	1.6547	1.96134	2.16481	4.54672	1.98431	2.92719	YPK_1266	YP_001720017	NCBI: KEGG: ypi:YpsIP31758_1159 hypothetical protein;PROVISIONAL ; MIBI: hypothetical protein	0.0149286	0.0604777	2.43411
YPK_0391	YPK_0391	impI, vasC	NCBI: FHA domain-containing protein ; MIBI: FHA domain-containing protein	0.937227	0.46667	23.81	4.90071	10.0101	14.9889	13.9327	22.7436	25.1478	3	7	11	9	12	16	0.210652	0.358546	0.104596	0.192857	0.334502	0.246348	0.364893	0.464397	YPK_0391	YP_001719149	NCBI: TIGRFAM: type VI secretion system FHA domain protein~PFAM: Forkhead-associated protein~KEGG: ypi:YpsIP31758_0318 FHA domain protein;PROVISIONAL ; MIBI: FHA domain-containing protein	0.0446082	0.140883	2.00833
YPK_1646	YPK_1646	csy-1	NCBI: CRISPR-associated Csy1 family protein ; MIBI: CRISPR-associated Csy1 family protein	0.935143	0.269995	86.3075	35.9386	60.0607	54.5052	92.8846	100.451	100.591	22	42	40	60	53	64	1.02354	1.66589	0.749958	1.13137	1.18928	1.60575	1.57572	1.81622	YPK_1646	YP_001720392	NCBI: TIGRFAM: CRISPR-associated protein, Csy1 family~PFAM: CRISPR-associated protein Csy1~KEGG: ypi:YpsIP31758_1537 crispr-associated protein, Csy1 family;PROVISIONAL ; MIBI: CRISPR-associated Csy1 family protein	0.000533083	0.00415639	3.46356
YPK_2042	YPK_2042	trpE	NCBI: anthranilate synthase component I ; MIBI: anthranilate synthase component I	0.931971	0.31215	52.3092	47.3736	37.1804	23.1647	86.6923	54.9638	64.4412	29	26	17	56	29	41	0.629173	1.01051	0.850331	0.602428	0.434759	1.28911	0.741612	1.0008	YPK_2042	YP_001720782	NCBI: with component II, the glutamine amidotransferase, catalyzes the formation of anthranilate from chorismate and glutamine;5.1.3.1;PROVISIONAL ; MIBI: anthranilate synthase component I	0.00282977	0.0162916	2.98565	path:ypy00400;path:ypy01100;path:ypy01110;path:ypy01230	;Phenylalanine, tyrosine and tryptophan biosynthesis - Yersinia pseudotuberculosis YPIII;Metabolic pathways - Yersinia pseudotuberculosis YPIII;Biosynthesis of secondary metabolites - Yersinia pseudotuberculosis YPIII;Biosynthesis of amino acids - Yersinia pseudotuberculosis YPIII
YPK_2625	YPK_2625	helD	NCBI: DNA helicase IV ; MIBI: DNA helicase IV	0.931612	0.210694	275.256	132.319	125.842	147.164	256.981	267.238	256.193	81	88	108	166	141	163	1.82282	2.89725	1.8099	1.5538	2.10476	2.91199	2.74775	3.03201	YPK_2625	YP_001721355	NCBI: catalyzes the ATP-dependent unwinding of duplex DNA in the 3' to 5' direction with respect to the bound single strand;PROVISIONAL ; MIBI: DNA helicase IV	9.79622e-06	0.000130791	4.42162
YPK_3442	YPK_3442	cysJ	NCBI: sulfite reductase subunit alpha ; MIBI: sulfite reductase subunit alpha	0.930234	0.328104	35.5002	29.4043	17.1602	36.791	44.8942	49.2779	67.5846	18	12	27	29	26	43	0.433215	0.689656	0.458415	0.241496	0.599735	0.579823	0.577495	0.91165	YPK_3442	YP_001722162	NCBI: catalyzes the reduction of sulfite to sulfide in the biosynthesis of L-cysteine from sulfate; a flavoprotein with flavin reductase activity;PROVISIONAL ; MIBI: sulfite reductase subunit alpha	0.00457995	0.0240252	2.83518	path:ypy00920;path:ypy01100;path:ypy01120	;Sulfur metabolism - Yersinia pseudotuberculosis YPIII;Metabolic pathways - Yersinia pseudotuberculosis YPIII;Microbial metabolism in diverse environments - Yersinia pseudotuberculosis YPIII
YPK_2169	YPK_2169	ydcU-2	NCBI: binding-protein-dependent transport system inner membrane protein ; MIBI: binding-protein-dependent transport system inner membrane protein	0.925092	0.33503	37.4491	24.5036	27.1703	20.4394	51.0865	51.1732	37.7217	15	19	15	33	27	24	0.760827	1.2258	0.794427	0.795167	0.692889	1.37211	1.24714	1.05815	YPK_2169	YP_001720906	NCBI: PFAM: binding-protein-dependent transport systems inner membrane component~KEGG: yps:YPTB2015 putative ABC transporter, permease subunit;PROVISIONAL ; MIBI: binding-protein-dependent transport system inner membrane protein	0.00575852	0.0288432	2.76122
YPK_3734	YPK_3734	glmM	NCBI: phosphoglucosamine mutase ; MIBI: phosphoglucosamine mutase	0.92493	0.496495	18.2405	11.435	10.0101	6.81315	13.9327	17.0577	25.1478	7	7	5	9	9	16	0.192807	0.322266	0.239691	0.189406	0.149325	0.241939	0.268772	0.456086	YPK_3734	YP_001722454	NCBI: catalyzes the conversion of glucosamine-6-phosphate to glucosamine-1-phosphate;PROVISIONAL ; MIBI: phosphoglucosamine mutase	0.062474	0.178907	1.86292	path:ypy00520;path:ypy01100	;Amino sugar and nucleotide sugar metabolism - Yersinia pseudotuberculosis YPIII;Metabolic pathways - Yersinia pseudotuberculosis YPIII
YPK_1295	YPK_1295	yfgM	NCBI: hypothetical protein ; MIBI: hypothetical protein	0.92428	0.643151	7.18553	9.80143	5.72007	2.72526	9.28846	15.1624	12.5739	6	4	2	6	8	8	0.262444	0.441549	0.433187	0.228206	0.12594	0.340085	0.503736	0.480826	YPK_1295	YP_001720046	NCBI: KEGG: ypm:YP_2743 hypothetical protein;PROVISIONAL ; MIBI: hypothetical protein	0.150686	0.319627	1.43711
Ysr147_KO_sR011_YA	Ysr147_KO_sR011_YA	GlmY	cellular response to stress; Synonym: Ysr147_KO_sR011_YA; Class: transRNA	0.924171	0.495442	20.2864	4.90071	5.72007	10.901	13.9327	9.47652	20.4326	3	4	8	9	5	13	0.646607	1.09497	0.442938	0.466684	1.0302	1.04322	0.643843	1.59786	Ysr147_KO_sR011_YA		cellular response to stress; Synonym: Ysr147_KO_sR011_YA; Class: transRNA	0.062133	0.178186	1.86535
YPK_1500	YPK_1500	ccmE	NCBI: cytochrome c-type biogenesis protein CcmE ; MIBI: cytochrome c-type biogenesis protein CcmE	0.923636	0.484121	19.43	11.435	11.4401	4.08789	20.125	20.8483	12.5739	7	8	3	13	11	8	0.492828	0.818155	0.649343	0.58642	0.242721	0.946741	0.889934	0.617789	YPK_1500	YP_001720246	NCBI: CycJ; periplasmic heme chaperone that binds heme transiently via a histidine residue and delivers it to newly synthesized and exported c-type cytochromes; requires the ATP hydrolysis activity of the CcmA protein in order to transfer the heme to the apocytochrome; part of the cytochrome c maturation system; periplasmic protein anchored to the inner membrane;PROVISIONAL ; MIBI: cytochrome c-t…	0.0564088	0.167423	1.90786
YPK_0884	YPK_0884		NCBI: hypothetical protein ; MIBI: hypothetical protein	0.923575	0.377422	23.2573	26.1371	31.4604	17.7142	46.4423	43.592	55.0108	16	22	13	30	23	35	2.96333	4.82028	3.18046	3.45569	2.25384	4.68169	3.98737	5.79177	YPK_0884	YP_001719638	NCBI: KEGG: sbo:SBO_0749 hypothetical protein;PROVISIONAL ; MIBI: hypothetical protein	0.0144026	0.0592122	2.44706
YPK_2294	YPK_2294		NCBI: hypothetical protein ; MIBI: hypothetical protein	0.923439	0.75526	5.14951	3.26714	0	4.08789	7.74038	1.8953	6.28694	2	0	3	5	1	4	0.242821	0.427485	0.315587	0	0.412876	0.619398	0.137619	0.525439	YPK_2294	YP_001721024	NCBI: KEGG: ypm:YP_1509 hypothetical protein;PROVISIONAL ; MIBI: hypothetical protein	0.221452	0.41838	1.22268
YPK_4129	YPK_4129		NCBI: putative transposase YhgA family protein ; MIBI: putative transposase YhgA family protein	0.921386	0.202306	100.811	66.9764	95.8111	80.3951	185.769	123.195	154.03	41	67	59	120	65	98	2.31826	3.70662	1.96108	2.53237	2.46134	4.50612	2.71152	3.90221	YPK_4129	YP_001722841	NCBI: PFAM: putative transposase YhgA family protein~KEGG: ypm:YP_0077 hypothetical protein;PROVISIONAL ; MIBI: putative transposase YhgA family protein	5.25288e-06	7.54298e-05	4.55443
YPK_3890	YPK_3890	hmuS	NCBI: hemin-degrading family protein ; MIBI: hemin-degrading family protein	0.920917	0.354158	26.5415	19.6029	21.4503	10.901	27.8654	39.8014	33.0065	12	15	8	18	21	21	0.454617	0.736226	0.530842	0.524346	0.308662	0.625127	0.8102	0.773352	YPK_3890	YP_001722608	NCBI: PFAM: Haemin-degrading family protein~KEGG: yps:YPTB0339 possible hemin degradation/transport protein HmuS;PROVISIONAL ; MIBI: hemin-degrading family protein	0.00931416	0.0425912	2.6003
YPK_3422	YPK_3422	rpiB-1	NCBI: ribose-5-phosphate isomerase B ; MIBI: ribose-5-phosphate isomerase B	0.920693	0.302495	50.6869	37.5721	31.4604	40.8789	94.4326	51.1732	64.4412	23	22	30	61	27	41	2.2338	3.5435	2.31603	1.75058	2.6348	4.82234	2.37121	3.43696	YPK_3422	YP_001722142	NCBI: catalyzes the interconversion of ribose 5-phosphate to ribulose 5-phosphate; enzyme from E. coli shows allose 6-phosphate isomerase activity;PROVISIONAL ; MIBI: ribose-5-phosphate isomerase B	0.00233721	0.0138841	3.04366	path:ypy00030;path:ypy00051;path:ypy01100;path:ypy01110;path:ypy01120;path:ypy01200;path:ypy01230	;Pentose phosphate pathway - Yersinia pseudotuberculosis YPIII;Fructose and mannose metabolism - Yersinia pseudotuberculosis YPIII;Metabolic pathways - Yersinia pseudotuberculosis YPIII;Biosynthesis of secondary metabolites - Yersinia pseudotuberculosis YPIII;Microbial metabolism in diverse environments - Yersinia pseudotuberculosis YPIII;Carbon metabolism - Yersinia pseudotuberculosis YPIII;Bios…
YPK_1696	YPK_1696	hinT, hit	NCBI: purine nucleoside phosphoramidase ; MIBI: purine nucleoside phosphoramidase	0.920099	0.725844	6.78614	1.63357	1.43002	4.08789	3.09615	3.79061	9.43042	1	1	3	2	2	6	0.190536	0.359271	0.129711	0.102499	0.339398	0.203667	0.226254	0.647893	YPK_1696	YP_001720442	NCBI: PFAM: histidine triad (HIT) protein~KEGG: ypi:YpsIP31758_1588 histidine triad nucleotide-binding protein HinT;PROVISIONAL ; MIBI: purine nucleoside phosphoramidase	0.204931	0.396167	1.26763
YPK_3324	YPK_3324	allC	NCBI: allantoate amidohydrolase ; MIBI: allantoate amidohydrolase	0.919456	0.921823	3.23172	0	1.43002	0	0	5.68591	0	0	1	0	0	3	0	0.00941971	0.0311893	0	0.0282591	0	0	0.0935678	0	YPK_3324	YP_001722046	NCBI: allantoate amidohydrolase and N-carbamoyl-L-amino acid amidohydrolase are very similar; the allantoate amidohydrolase from Escherichia coli forms a dimer and binds zinc ions for catalytic activity and catalyzes the conversion of allantoate to (S)-ureidoglycolate and ammonia; carbamoyl amidohydrolase from Bacillus sp. converts N-carbamoyl amino acids to amino acids, ammonia, and carbon dioxi…	0.318555	0.527884	0.997432	path:ypy00230;path:ypy01120	;Purine metabolism - Yersinia pseudotuberculosis YPIII;Microbial metabolism in diverse environments - Yersinia pseudotuberculosis YPIII
YPK_4187	YPK_4187	yihX	NCBI: phosphatase ; MIBI: phosphatase	0.913461	0.393795	18.0728	17.9693	14.3002	19.0768	35.6057	28.4296	34.5782	11	10	14	23	15	22	0.805769	1.28077	0.854647	0.613954	0.948706	1.40292	1.01642	1.42295	YPK_4187	YP_001722899	NCBI: TIGRFAM: HAD-superfamily hydrolase, subfamily IA, variant 3~PFAM: Haloacid dehalogenase domain protein hydrolase~KEGG: yps:YPTB0026 hypothetical protein;PROVISIONAL ; MIBI: phosphatase	0.0203605	0.0774826	2.31964
YPK_1284	YPK_1284	pepB	NCBI: aminopeptidase B ; MIBI: aminopeptidase B	0.912266	0.329883	33.4033	22.87	18.5902	23.1647	41.7981	36.0108	45.5803	14	13	17	27	19	29	0.460709	0.729474	0.494881	0.363126	0.52412	0.749286	0.585753	0.853383	YPK_1284	YP_001720035	NCBI: catalyzes the removal of an N-terminal amino acid from a peptide or arylamide;3.4.11.23;PROVISIONAL ; MIBI: aminopeptidase B	0.00568488	0.0286179	2.76542	path:ypy00480;path:ypy01100	;Glutathione metabolism - Yersinia pseudotuberculosis YPIII;Metabolic pathways - Yersinia pseudotuberculosis YPIII
YPK_2036	YPK_2036	sohB	NCBI: putative periplasmic protease ; MIBI: putative periplasmic protease	0.909971	0.222941	140.404	93.1136	114.401	129.45	195.058	204.693	240.476	57	80	95	126	108	153	2.96872	4.68506	2.49983	2.77247	3.63386	4.33827	4.13093	5.58599	YPK_2036	YP_001720776	NCBI: SohB; periplasmic protein; member of the peptidase S49 family;PROVISIONAL ; MIBI: putative periplasmic protease	4.4713e-05	0.000483725	4.08167
YPK_1744	YPK_1744	mgtB	NCBI: magnesium-translocating P-type ATPase ; MIBI: magnesium-translocating P-type ATPase	0.908831	0.598916	18.8645	8.16786	2.86003	2.72526	1.54808	7.58122	18.8608	5	2	2	1	4	12	0.0471922	0.0808575	0.0850331	0.0268776	0.0296659	0.0133515	0.0593289	0.169892	YPK_1744	YP_001720490	NCBI: KEGG: yps:YPTB2410 Mg(2+) transport protein B, P-type ATPase~TIGRFAM: ATPase, P-type (transporting), HAD superfamily, subfamily IC; magnesium-translocating P-type ATPase~PFAM: cation transporting ATPase domain protein; Haloacid dehalogenase domain protein hydrolase; E1-E2 ATPase-associated domain protein;3.6.3.2;PROVISIONAL ; MIBI: magnesium-translocating P-type ATPase	0.12915	0.288996	1.51746
YPK_1404	YPK_1404	nanK	NCBI: N-acetylmannosamine kinase ; MIBI: N-acetylmannosamine kinase	0.908636	0.570337	9.14007	6.53429	7.15009	1.36263	10.8365	9.47652	9.43042	4	5	1	7	5	6	0.154694	0.260379	0.210391	0.207816	0.0458751	0.289053	0.229364	0.26272	YPK_1404	YP_001720151	NCBI: catalyzes the phosphorylation of the N-acetylmannosamine (ManNAc) liberated from N-acetyl-neuraminic acid by the nanA protein;PROVISIONAL ; MIBI: N-acetylmannosamine kinase	0.111125	0.262027	1.59316	path:ypy00520;path:ypy01100;path:ypy01110	;Amino sugar and nucleotide sugar metabolism - Yersinia pseudotuberculosis YPIII;Metabolic pathways - Yersinia pseudotuberculosis YPIII;Biosynthesis of secondary metabolites - Yersinia pseudotuberculosis YPIII
YPK_0576	YPK_0576		NCBI: hypothetical protein ; MIBI: hypothetical protein	0.907406	0.658368	8.73818	1.63357	5.72007	2.72526	7.74038	11.3718	3.14347	1	4	2	5	6	2	0.16926	0.310224	0.0859885	0.271796	0.149996	0.337537	0.449967	0.143167	YPK_0576	YP_001719332	NCBI: PFAM: protein of unknown function DUF1436~KEGG: plu:plu3061 hypothetical protein;PROVISIONAL ; MIBI: hypothetical protein	0.168121	0.34577	1.37827
YPK_1169	YPK_1169	ybgL	NCBI: LamB/YcsF family protein ; MIBI: LamB/YcsF family protein	0.906607	0.562034	6.58375	6.53429	1.43002	9.5384	7.74038	11.3718	15.7174	4	1	7	5	6	10	0.225971	0.362594	0.248877	0.0491663	0.379868	0.244234	0.325586	0.517963	YPK_1169	YP_001719920	NCBI: PFAM: LamB/YcsF family protein~KEGG: yps:YPTB2908 hypothetical protein;PROVISIONAL ; MIBI: LamB/YcsF family protein	0.106726	0.254424	1.61308
YPK_0224	YPK_0224	hofQ	NCBI: putative outer membrane porin HofQ ; MIBI: protein transport protein HofQ	0.906009	0.225893	79.983	63.7093	50.0506	65.4062	126.942	98.5558	111.593	39	35	48	82	52	71	1.20104	1.86852	1.29486	0.918268	1.38999	2.13739	1.50575	1.96242	YPK_0224	YP_001718990	NCBI: outer membrane porin probably involved in uptake of extracellular double-stranded DNA; similar to outer membrane competence protein ComE from Haemophilus influenzae and outer membrane protein PilQ involved in type IV pilus production from Pseudomonas aeruginosa;PROVISIONAL ; MIBI: protein transport protein HofQ	6.0515e-05	0.000630746	4.01079
YPK_4229	YPK_4229	glmS	NCBI: glucosamine--fructose-6-phosphate aminotransferase ; MIBI: glucosamine--fructose-6-phosphate aminotransferase	0.90598	0.493195	25.4773	17.9693	17.1602	16.3516	27.8654	32.2202	40.8651	11	12	12	18	17	26	0.258853	0.423233	0.276009	0.237933	0.262616	0.35458	0.372022	0.543097	YPK_4229	YP_001722938	NCBI: Catalyzes the first step in hexosamine metabolism, converting fructose-6P into glucosamine-6P using glutamine as a nitrogen source;PROVISIONAL ; MIBI: glucosamine--fructose-6-phosphate aminotransferase	0.0662157	0.185663	1.83696	path:ypy00250;path:ypy00520;path:ypy01100;path:ypy01110	;Alanine, aspartate and glutamate metabolism - Yersinia pseudotuberculosis YPIII;Amino sugar and nucleotide sugar metabolism - Yersinia pseudotuberculosis YPIII;Metabolic pathways - Yersinia pseudotuberculosis YPIII;Biosynthesis of secondary metabolites - Yersinia pseudotuberculosis YPIII
YPK_2702	YPK_2702	hcr	NCBI: HCP oxidoreductase ; MIBI: HCP oxidoreductase	0.905976	0.2517	61.0452	47.3736	37.1804	40.8789	74.3076	73.9169	88.0172	29	26	30	48	39	56	1.13278	1.77023	1.30168	0.922192	1.17446	1.69145	1.52672	2.09251	YPK_2702	YP_001721432	NCBI: PFAM: ferredoxin; oxidoreductase FAD/NAD(P)-binding domain protein; Oxidoreductase FAD-binding domain protein~KEGG: ypa:YPA_0648 putative oxidoreductase;PROVISIONAL ; MIBI: HCP oxidoreductase	0.000318914	0.00273786	3.59943
YPK_2221	YPK_2221	hutC	NCBI: histidine utilization repressor ; MIBI: histidine utilization repressor	0.905783	0.273885	156.775	143.754	115.831	145.801	229.115	284.296	256.193	88	81	107	148	150	163	4.88935	7.62721	5.26142	3.8269	5.57974	6.94694	7.82169	8.11301	YPK_2221	YP_001720955	NCBI: TIGRFAM: histidine utilization repressor~PFAM: regulatory protein GntR HTH; UbiC transcription regulator-associated domain protein~KEGG: yps:YPTB1967 putative GntR-family transcriptional regulatory protein;PROVISIONAL ; MIBI: histidine utilization repressor	0.000942465	0.00664834	3.30716
Ysr272	Ysr272		; Synonym: Ysr272; Class: asRNA	0.904655	0.246801	106.936	117.617	110.111	122.637	212.086	248.285	202.754	72	77	90	137	131	129	51.3461	79.9788	52.4776	44.348	57.2128	78.3922	83.2724	78.2717	Ysr272		; Synonym: Ysr272; Class: asRNA	0.000246828	0.00218964	3.66553
YPK_1529	YPK_1529	truA	NCBI: tRNA pseudouridine synthase A ; MIBI: tRNA pseudouridine synthase A	0.904431	0.344579	27.3114	16.3357	22.8803	14.9889	38.7019	24.639	39.2934	10	16	11	25	13	25	0.559438	0.898518	0.520611	0.658226	0.499477	1.0218	0.590262	1.08349	YPK_1529	YP_001720275	NCBI: mediates pseudouridylation (positions 38, 39, 40) at the tRNA anticodon region which contributes to the structural stability;5.4.99.12;PROVISIONAL ; MIBI: tRNA pseudouridine synthase A	0.00867143	0.0400652	2.62474
YPK_1783	YPK_1783	prc	NCBI: carboxy-terminal protease ; MIBI: carboxy-terminal protease	0.902187	0.414225	22.5393	26.1371	15.7302	14.9889	20.125	39.8014	48.7238	16	11	11	13	21	31	0.252422	0.399971	0.353384	0.191983	0.211899	0.225415	0.404516	0.569984	YPK_1783	YP_001720527	NCBI: Involved in the cleavage of a C-terminal peptide of 11 residues from the precursor form of penicillin-binding protein 3;3.4.21.102;PROVISIONAL ; MIBI: carboxy-terminal protease	0.0294049	0.102801	2.17802
YPK_3945	YPK_3945	ubiE	NCBI: ubiquinone/menaquinone biosynthesis methyltransferase ; MIBI: ubiquinone/menaquinone biosynthesis methyltransferase	0.90177	0.474455	12.2256	8.16786	10.0101	8.17578	10.8365	17.0577	23.576	5	7	6	7	9	15	0.319169	0.522995	0.30369	0.33597	0.317849	0.333787	0.47675	0.758446	YPK_3945	YP_001722661	NCBI: Catalyzes the carbon methylation reaction in the biosynthesis of ubiquinone;PROVISIONAL ; MIBI: ubiquinone/menaquinone biosynthesis methyltransferase	0.0573487	0.169457	1.90064	path:ypy00130;path:ypy01100;path:ypy01110	;Ubiquinone and other terpenoid-quinone biosynthesis - Yersinia pseudotuberculosis YPIII;Metabolic pathways - Yersinia pseudotuberculosis YPIII;Biosynthesis of secondary metabolites - Yersinia pseudotuberculosis YPIII
YPK_1665	YPK_1665	htrB	NCBI: lipid A biosynthesis lauroyl acyltransferase ; MIBI: lipid A biosynthesis lauroyl acyltransferase	0.900183	0.187045	194.339	129.052	114.401	126.725	221.375	231.227	242.047	79	80	93	143	122	154	3.71149	5.76457	3.93867	3.15177	4.04403	5.59718	5.30482	6.3917	YPK_1665	YP_001720411	NCBI: Acylates the intermediate (KDO)2-lipid IVA to form (KDO)2-(lauroyl)-lipid IVA;PROVISIONAL ; MIBI: lipid A biosynthesis lauroyl acyltransferase	1.48941e-06	2.42683e-05	4.81265	path:ypy00540;path:ypy01100	;Lipopolysaccharide biosynthesis - Yersinia pseudotuberculosis YPIII;Metabolic pathways - Yersinia pseudotuberculosis YPIII
YPK_4026	YPK_4026	rffA, wecE	NCBI: TDP-4-oxo-6-deoxy-D-glucose transaminase ; MIBI: TDP-4-oxo-6-deoxy-D-glucose transaminase	0.898832	0.447039	16.7182	8.16786	11.4401	6.81315	13.9327	18.953	18.8608	5	8	5	9	10	12	0.212235	0.348842	0.202997	0.256656	0.177051	0.286862	0.354085	0.405578	YPK_4026	YP_001722741	NCBI: catalyzes the formation of dTDP-D-fucosamine from dTDP-4-oxo-6-deoxy-D-glucose in enterobacterial common antigen biosynthesis;PROVISIONAL ; MIBI: TDP-4-oxo-6-deoxy-D-glucose transaminase	0.044364	0.140445	2.01064
YPK_1518	YPK_1518	yfcL	NCBI: hypothetical protein ; MIBI: hypothetical protein	0.898785	0.250967	57.5197	63.7093	65.7808	53.1425	116.106	113.718	113.165	39	46	39	75	60	72	5.99976	9.38918	6.41863	5.98243	5.59824	9.69059	8.61227	9.8647	YPK_1518	YP_001720264	NCBI: PFAM: YfcL protein~KEGG: ypi:YpsIP31758_1409 hypothetical protein;PROVISIONAL ; MIBI: hypothetical protein	0.000341914	0.00288567	3.58128
Ysr182_BE_sR017_YA	Ysr182_BE_sR017_YA	6S RNA, SsrS	ssrS (6S) RNA interacts with the E-sigma-70 RNAP (RNA Polymerase) holoenzyme; Synonym: Ysr182_BE_sR017_YA; Class: transRNA	0.898619	0.474699	165.417	176.426	27.1703	34.0657	137.779	185.74	136.741	108	19	25	89	98	87	12.3144	19.3678	27.5507	3.83005	5.56236	17.8242	21.8034	18.4758	Ysr182_BE_sR017_YA		ssrS (6S) RNA interacts with the E-sigma-70 RNAP (RNA Polymerase) holoenzyme; Synonym: Ysr182_BE_sR017_YA; Class: transRNA	0.0583539	0.171962	1.89303
YPK_2906	YPK_2906	nemA-2	NCBI: NADH:flavin oxidoreductase ; MIBI: NADH:flavin oxidoreductase	0.898331	0.279887	34.5616	35.9386	32.8904	36.791	68.1153	68.2309	62.8694	22	23	27	44	36	40	0.878698	1.36843	0.910084	0.751845	0.974164	1.42897	1.29882	1.3775	YPK_2906	YP_001721633	NCBI: PFAM: NADH:flavin oxidoreductase/NADH oxidase~KEGG: ypi:YpsIP31758_2819 oxidoreductase, FAD/FMN-binding;PROVISIONAL ; MIBI: NADH:flavin oxidoreductase	0.00132911	0.00878444	3.20962
Ysr268	Ysr268		; Synonym: Ysr268; Class: asRNA	0.89826	0.301347	2879.39	4794.53	5276.76	5101.68	9325.61	10374.9	9018.62	2935	3690	3744	6024	5474	5738	690.764	1082.04	667.173	662.825	742.294	1075.04	1085.24	1085.84	Ysr268		; Synonym: Ysr268; Class: asRNA	0.00287477	0.016465	2.98082
YPK_3611	YPK_3611	yjjX	NCBI: NTPase ; MIBI: NTPase	0.895438	0.181325	1349.05	963.807	1069.65	1023.33	2031.08	2031.77	1656.61	590	748	751	1312	1072	1054	51.7552	80.1207	49.8923	49.9834	55.39	87.1018	79.0616	74.1987	YPK_3611	YP_001722331	NCBI: pyrophosphatase; has activity against dUTP and dITP; the crystal structure of the Vibrio protein showed similarity to Methanococcus janaschii Mj0226; in Vibrio cholerae this gene is part of the Mba operon that is involved in regulation and maintenance of biofilms; in Escherichia coli overexpression of this gene leads to resistance to an HMP analog;PROVISIONAL ; MIBI: NTPase	7.88007e-07	1.35592e-05	4.93831
YPK_3767	YPK_3767	ppa	NCBI: inorganic pyrophosphatase ; MIBI: inorganic pyrophosphatase	0.894435	0.207527	124.275	109.449	132.992	122.637	219.827	212.274	251.478	67	93	90	142	112	160	6.34809	9.92445	5.8267	6.39106	6.82653	9.69499	8.49483	11.5835	YPK_3767	YP_001722487	NCBI: catalyzes the hydrolysis of pyrophosphate to phosphate;3.6.1.1;PROVISIONAL ; MIBI: inorganic pyrophosphatase	1.63275e-05	0.00020117	4.30997	path:ypy00190	;Oxidative phosphorylation - Yersinia pseudotuberculosis YPIII
YPK_0174	YPK_0174	pckA	NCBI: phosphoenolpyruvate carboxykinase ; MIBI: phosphoenolpyruvate carboxykinase	0.892602	0.265065	212.96	160.09	157.302	149.889	235.308	324.097	319.062	98	110	110	152	171	203	2.65363	4.13319	2.77775	2.46378	2.71937	3.38237	4.22719	4.79001	YPK_0174	YP_001718940	NCBI: PEP carboxykinase; PEP carboxylase; PEPCK; catalyzes the phosphorylation and decarboxylation of oxaloacetate to form phosphoenolpyruvate using ATP;4.1.1.49;PROVISIONAL ; MIBI: phosphoenolpyruvate carboxykinase	0.000758594	0.00558728	3.36748	path:ypy00010;path:ypy00020;path:ypy00620;path:ypy01100;path:ypy01110;path:ypy01120;path:ypy01200	;Glycolysis / Gluconeogenesis - Yersinia pseudotuberculosis YPIII;Citrate cycle (TCA cycle) - Yersinia pseudotuberculosis YPIII;Pyruvate metabolism - Yersinia pseudotuberculosis YPIII;Metabolic pathways - Yersinia pseudotuberculosis YPIII;Biosynthesis of secondary metabolites - Yersinia pseudotuberculosis YPIII;Microbial metabolism in diverse environments - Yersinia pseudotuberculosis YPIII;Carbo…
YPK_2443	YPK_2443		NCBI: hypothetical protein ; MIBI: hypothetical protein	0.891878	0.359339	26.9702	21.2364	11.4401	19.0768	26.3173	32.2202	39.2934	13	8	14	17	17	25	1.13294	1.76	1.40125	0.681403	1.31616	1.43857	1.59812	2.24329	YPK_2443	YP_001721173	NCBI: secreted protein; unknown function;PROVISIONAL ; MIBI: hypothetical protein	0.0130649	0.0547849	2.48199
YPK_3789	YPK_3789		NCBI: hypothetical protein ; MIBI: hypothetical protein	0.891636	0.684367	5.98497	6.53429	1.43002	2.72526	4.64423	7.58122	9.43042	4	1	2	3	4	6	0.529196	0.877759	0.971807	0.191983	0.423798	0.572206	0.847556	1.21351	YPK_3789	YP_001722509	NCBI: PROVISIONAL ; MIBI: hypothetical protein	0.192622	0.380501	1.30286
pYV0031	pYV0031	sopB	NCBI: plasmid-partitioning protein ; MIBI: plasmid-partitioning protein	0.891539	0.180286	519.205	132.319	148.722	137.626	263.173	248.285	270.339	81	104	101	170	131	172	3.98133	6.19369	3.85026	3.90643	4.18731	6.34402	5.43081	6.80623	pYV0031	YP_068442	NCBI: SopB;PROVISIONAL ; MIBI: plasmid-partitioning protein	7.60879e-07	1.32062e-05	4.94514
YPK_2097	YPK_2097	yeaD	NCBI: aldose 1-epimerase ; MIBI: aldose 1-epimerase	0.890421	0.242176	136.251	142.121	137.282	109.01	188.865	278.61	259.336	87	96	80	122	147	165	4.06473	6.3136	4.56034	3.97641	3.65744	5.02052	6.72022	7.20005	YPK_2097	YP_001720836	NCBI: PFAM: Aldose 1-epimerase~KEGG: ypm:YP_1956 uncharacterized enzyme related to aldose 1-epimerase;PROVISIONAL ; MIBI: aldose 1-epimerase	0.00023622	0.0021096	3.67675	path:ypy00010;path:ypy01100;path:ypy01110;path:ypy01120	;Glycolysis / Gluconeogenesis - Yersinia pseudotuberculosis YPIII;Metabolic pathways - Yersinia pseudotuberculosis YPIII;Biosynthesis of secondary metabolites - Yersinia pseudotuberculosis YPIII;Microbial metabolism in diverse environments - Yersinia pseudotuberculosis YPIII
YPK_0562	YPK_0562	rsmC-1	NCBI: rRNA (guanine-N(2)-)-methyltransferase ; MIBI: rRNA (guanine-N(2)-)-methyltransferase	0.890207	0.194025	151.165	89.8464	94.3811	98.1093	198.154	197.112	133.598	55	66	72	128	104	85	2.18962	3.37496	2.12583	2.01582	2.42721	3.88407	3.5058	2.735	YPK_0562	YP_001719318	NCBI: PFAM: methyltransferase small~KEGG: ypi:YpsIP31758_0500 methyltransferase family protein;PROVISIONAL ; MIBI: rRNA (guanine-N(2)-)-methyltransferase	4.47299e-06	6.51686e-05	4.5881
YPK_1465	YPK_1465		NCBI: LuxR family transcriptional regulator ; MIBI: LuxR family transcriptional regulator	0.890024	0.835789	5.32754	3.26714	1.43002	0	7.74038	0	3.14347	2	1	0	5	0	2	0.0708239	0.1419	0.152298	0.0601736	0	0.298914	0	0.126785	YPK_1465	YP_001720211	NCBI: PFAM: regulatory protein LuxR~KEGG: ypi:YpsIP31758_1353 transcriptional regulator, LuxR family;PROVISIONAL ; MIBI: LuxR family transcriptional regulator	0.286926	0.496707	1.06489
YPK_2870	YPK_2870	urtD, livG	NCBI: urea ABC transporter ATP-binding protein UrtD ; MIBI: urea ABC transporter ATP-binding protein UrtD	0.882992	0.90915	3.65236	0	1.43002	0	0	3.79061	1.57174	0	1	0	0	2	1	0.0144503	0.0471206	0	0.0433509	0	0	0.0956919	0.0456699	YPK_2870	YP_001721599	NCBI: TIGRFAM: urea ABC transporter, ATP-binding protein UrtD~PFAM: ABC transporter related~KEGG: yps:YPTB1231 ABC branch chain aa transporter, ATP-binding subunit;PROVISIONAL ; MIBI: urea ABC transporter ATP-binding protein UrtD	0.331435	0.538059	0.971228	path:ypy02010	;ABC transporters - Yersinia pseudotuberculosis YPIII
YPK_0421	YPK_0421	ssuA	NCBI: alkanesulfonate transporter substrate-binding subunit ; MIBI: alkanesulfonate transporter substrate-binding subunit	0.882496	0.297258	57.0847	50.6407	57.2007	43.6041	100.625	104.242	78.5868	31	40	32	65	55	50	1.23482	1.91832	1.26868	1.29357	1.14222	2.0884	1.96309	1.70346	YPK_0421	YP_001719177	NCBI: part of the ABC type transport system SsuABC for aliphatic sulfonates; with SsuA being the periplasmic subunit SsuB the ATP-binding subunit and SsuC the permease;PROVISIONAL ; MIBI: alkanesulfonate transporter substrate-binding subunit	0.00298975	0.0169734	2.96879	path:ypy00920;path:ypy02010	;Sulfur metabolism - Yersinia pseudotuberculosis YPIII;ABC transporters - Yersinia pseudotuberculosis YPIII
YPK_2647	YPK_2647	pncB	NCBI: nicotinate phosphoribosyltransferase ; MIBI: nicotinate phosphoribosyltransferase	0.882103	0.36411	33.5501	21.2364	17.1602	20.4394	34.0577	36.0108	40.8651	13	12	15	22	19	26	0.445832	0.695561	0.488888	0.356606	0.492002	0.649531	0.623173	0.813979	YPK_2647	YP_001721377	NCBI: catalyzes the formation of nictonate and 5-phospho-alpha-D-ribose 1-diphosphate from nicotinate D-ribonucleotide and diphosphate;2.4.2.11;PROVISIONAL ; MIBI: nicotinate phosphoribosyltransferase	0.0154089	0.0620708	2.42262	path:ypy00760;path:ypy01100	;Nicotinate and nicotinamide metabolism - Yersinia pseudotuberculosis YPIII;Metabolic pathways - Yersinia pseudotuberculosis YPIII
YPK_0981	YPK_0981		NCBI: ThiJ/PfpI domain-containing protein ; MIBI: ThiJ/PfpI domain-containing protein	0.88122	0.371676	55.221	31.0379	38.6105	32.7031	60.375	73.9169	59.726	19	27	24	39	39	38	1.61963	2.5448	1.5068	1.69203	1.66006	2.42817	2.69747	2.50877	YPK_0981	YP_001719735	NCBI: PFAM: ThiJ/PfpI domain protein~KEGG: yps:YPTB3089 ThiJ/PfpI-family thiamine biogenesis protein;PROVISIONAL ; MIBI: ThiJ/PfpI domain-containing protein	0.017743	0.0691026	2.37094
YPK_2226	YPK_2226	astB	NCBI: succinylarginine dihydrolase ; MIBI: succinylarginine dihydrolase	0.880296	0.319124	45.2367	13.0686	30.0304	28.6152	32.5096	54.9638	50.2955	8	21	21	21	29	32	0.488678	0.77917	0.273321	0.566949	0.625765	0.563265	0.86411	0.910136	YPK_2226	YP_001720960	NCBI: catalyzes the hydrolysis of 2-N-succinylarginine into 2-N-succinylornithine, ammonia and carbon dioxide in arginine degradation;PROVISIONAL ; MIBI: succinylarginine dihydrolase	0.00580721	0.0290142	2.75847	path:ypy00330	;Arginine and proline metabolism - Yersinia pseudotuberculosis YPIII
YPK_2511	YPK_2511		NCBI: putative thiol-disulfide oxidoreductase DCC ; MIBI: putative thiol-disulfide oxidoreductase DCC	0.879001	0.392274	76.8689	21.2364	12.8702	8.17578	12.3846	45.4873	23.576	13	9	6	8	24	15	0.917091	1.43649	1.41119	0.772015	0.56807	0.681777	2.27217	1.35552	YPK_2511	YP_001721241	NCBI: PFAM: putative thiol-disulphide oxidoreductase DCC~KEGG: ypm:YP_1452 hypothetical protein;PROVISIONAL ; MIBI: putative thiol-disulfide oxidoreductase DCC	0.0250402	0.0909486	2.24078
YPK_1824	YPK_1824	pheS	NCBI: phenylalanyl-tRNA synthetase subunit alpha ; MIBI: phenylalanyl-tRNA synthetase subunit alpha	0.877637	0.349597	49.4056	52.2743	55.7707	21.8021	83.5961	92.8699	66.0129	32	39	16	54	49	42	1.19419	1.86803	1.49326	1.43811	0.651203	1.9783	1.99421	1.63158	YPK_1824	YP_001720568	NCBI: catalyzes a two-step reaction, first charging a phenylalanine molecule by linking its carboxyl group to the alpha-phosphate of ATP, followed by transfer of the aminoacyl-adenylate to its tRNA; forms a heterotetramer of alpha(2)beta(2); binds two magnesium ions per tetramer; type 1 subfamily;PROVISIONAL ; MIBI: phenylalanyl-tRNA synthetase subunit alpha	0.0120586	0.0512105	2.51043	path:ypy00970	;Aminoacyl-tRNA biosynthesis - Yersinia pseudotuberculosis YPIII
YPK_3197	YPK_3197	ybaB	NCBI: hypothetical protein ; MIBI: hypothetical protein	0.876949	0.633296	6.85925	13.0686	8.5801	4.08789	12.3846	15.1624	22.0043	8	6	3	8	8	14	0.705904	1.14507	1.10313	0.653779	0.360801	0.866042	0.962091	1.60709	YPK_3197	YP_001721919	NCBI: PFAM: conserved hypothetical protein~KEGG: ypi:YpsIP31758_3058 conserved hypothetical protein TIGR00103;PROVISIONAL ; MIBI: hypothetical protein	0.166133	0.342563	1.38474
YPK_2506	YPK_2506	lldD	NCBI: L-lactate dehydrogenase ; MIBI: L-lactate dehydrogenase	0.876551	0.354992	43.1041	49.0071	35.7504	32.7031	77.4038	73.9169	67.5846	30	25	24	50	39	43	0.944104	1.45666	1.20204	0.791551	0.838722	1.57282	1.36286	1.4343	YPK_2506	YP_001721236	NCBI: flavin mononucleotide-dependent dehydrogenase; functions in aerobic respiration and also has a role in anaerobic nitrate respiration;PROVISIONAL ; MIBI: L-lactate dehydrogenase	0.013541	0.0564568	2.46921	path:ypy00620;path:ypy01100	;Pyruvate metabolism - Yersinia pseudotuberculosis YPIII;Metabolic pathways - Yersinia pseudotuberculosis YPIII
YPK_3085	YPK_3085		NCBI: hypothetical protein ; MIBI: hypothetical protein	0.874659	0.303055	46.0175	50.6407	60.0607	62.6809	82.048	140.252	102.163	31	42	46	53	74	65	9.02008	13.8583	8.04211	8.60993	10.4082	10.7943	16.7428	14.0377	YPK_3085	YP_001721809	NCBI: KEGG: ypi:YpsIP31758_3008 hypothetical protein;PROVISIONAL ; MIBI: hypothetical protein	0.00390004	0.0210392	2.88614
YPK_4146	YPK_4146	rfaD	NCBI: ADP-L-glycero-D-manno-heptose-6-epimerase ; MIBI: ADP-L-glycero-D-manno-heptose-6-epimerase	0.874242	0.446596	22.9161	19.6029	18.5902	14.9889	44.8942	30.3249	25.1478	12	13	11	29	16	16	0.522777	0.82093	0.590583	0.505575	0.472174	1.12049	0.686766	0.655532	YPK_4146	YP_001722858	NCBI: catalyzes the interconversion between ADP-D-glycero-beta-D-manno-heptose and ADP-L-glycero-beta-D-manno-heptose;PROVISIONAL ; MIBI: ADP-L-glycero-D-manno-heptose-6-epimerase	0.0502804	0.154044	1.95757	path:ypy00540;path:ypy01100	;Lipopolysaccharide biosynthesis - Yersinia pseudotuberculosis YPIII;Metabolic pathways - Yersinia pseudotuberculosis YPIII
YPK_0268	YPK_0268	slyD	NCBI: FKBP-type peptidyl-prolyl cis-trans isomerase ; MIBI: FKBP-type peptidyl-prolyl cis-trans isomerase	0.873838	0.217464	104.462	106.182	112.971	118.549	230.663	189.53	202.754	65	79	87	149	100	129	5.34674	8.19423	5.12828	4.92524	5.9867	9.22904	6.88093	8.47271	YPK_0268	YP_001719034	NCBI: rotamase;PROVISIONAL ; MIBI: FKBP-type peptidyl-prolyl cis-trans isomerase	5.8618e-05	0.000612573	4.01831
YPK_2029	YPK_2029	ribA	NCBI: GTP cyclohydrolase II ; MIBI: GTP cyclohydrolase II	0.873029	0.404304	29.6052	9.80143	18.5902	12.2637	27.8654	22.7436	26.7195	6	13	9	18	12	17	0.612299	0.983573	0.456894	0.782257	0.597746	1.07609	0.796956	1.07767	YPK_2029	YP_001720769	NCBI: catalyzes the conversion of GTP to formate and 2,5-diamino-6-hydroxy-4-(5-phosphoribosylamino)pyrimidine and diphosphate;3.5.4.25;PROVISIONAL ; MIBI: GTP cyclohydrolase II	0.0308238	0.106168	2.15934	path:ypy00740;path:ypy01100	;Riboflavin metabolism - Yersinia pseudotuberculosis YPIII;Metabolic pathways - Yersinia pseudotuberculosis YPIII
YPK_3097	YPK_3097		NCBI: hypothetical protein ; MIBI: hypothetical protein	0.872554	0.515556	29.8789	14.7021	8.5801	16.3516	21.6731	30.3249	25.1478	9	6	12	14	16	16	0.585338	0.92525	0.652861	0.343931	0.759222	0.797292	1.01225	0.96621	YPK_3097	YP_001721821	NCBI: KEGG: ypk:y2193 hypothetical protein;PROVISIONAL ; MIBI: hypothetical protein	0.0905593	0.228084	1.69245
YPK_3141	YPK_3141		NCBI: hypothetical protein ; MIBI: hypothetical protein	0.871829	0.315311	62.9003	27.7707	30.0304	25.89	46.4423	54.9638	55.0108	17	21	19	30	29	35	3.19932	4.97324	3.25251	3.17491	3.17054	4.50612	4.83902	5.57458	YPK_3141	YP_001721865	NCBI: KEGG: stm:STM2769 putative transposase;PROVISIONAL ; MIBI: hypothetical protein	0.00569261	0.0286208	2.76498
YPK_2028	YPK_2028	pgpB	NCBI: phosphatidylglycerophosphatase B ; MIBI: phosphatidylglycerophosphatase B	0.871821	0.679113	6.98633	3.26714	1.43002	4.08789	6.1923	9.47652	3.14347	2	1	3	4	5	2	0.108603	0.184113	0.120519	0.0476177	0.157673	0.189234	0.262776	0.10033	YPK_2028	YP_001720768	NCBI: PFAM: phosphoesterase PA-phosphatase related~KEGG: ypi:YpsIP31758_1917 PAP2 family protein;3.1.3.27;PROVISIONAL ; MIBI: phosphatidylglycerophosphatase B	0.199224	0.390046	1.28377	path:ypy00564;path:ypy01100	;Glycerophospholipid metabolism - Yersinia pseudotuberculosis YPIII;Metabolic pathways - Yersinia pseudotuberculosis YPIII
YPK_0672	YPK_0672	exbB	NCBI: tonB-system energizer ExbB ; MIBI: TonB-system energizer ExbB	0.87161	0.316487	35.795	31.0379	34.3204	20.4394	38.7019	64.4403	56.5825	19	24	15	25	34	36	0.752732	1.16858	0.8405	0.838953	0.578742	0.868232	1.31175	1.32575	YPK_0672	YP_001719428	NCBI: TIGRFAM: tonB-system energizer ExbB~PFAM: MotA/TolQ/ExbB proton channel~KEGG: ypm:YP_2997 TonB complex protein;PROVISIONAL ; MIBI: TonB-system energizer ExbB	0.00588687	0.029193	2.75402
YPK_2373	YPK_2373		NCBI: hypothetical protein ; MIBI: hypothetical protein	0.870179	0.21236	221.682	107.816	148.722	140.351	210.538	255.866	267.195	66	104	103	136	135	170	35.7164	54.9261	29.7116	36.9962	40.4416	48.0653	53.0034	63.7095	YPK_2373	YP_001721103	NCBI: KEGG: ypi:YpsIP31758_2271 hypothetical protein;PROVISIONAL ; MIBI: hypothetical protein	4.17362e-05	0.00045398	4.09765
YPK_4017	YPK_4017	hemD	NCBI: uroporphyrinogen-III synthase ; MIBI: uroporphyrinogen-III synthase	0.869264	0.205349	94.046	102.915	87.231	80.3951	176.481	147.834	169.747	63	61	59	114	78	108	3.31959	5.04961	3.8571	2.95116	3.15052	5.47945	4.16489	5.5045	YPK_4017	YP_001722733	NCBI: catalyzes the formation of uroporphyrinogen-III from hydroxymethylbilane; functions in tetrapyrrole and heme biosynthesis;4.2.1.75;PROVISIONAL ; MIBI: uroporphyrinogen-III synthase	2.30489e-05	0.00027303	4.2331	path:ypy00860;path:ypy01100;path:ypy01110	;Porphyrin and chlorophyll metabolism - Yersinia pseudotuberculosis YPIII;Metabolic pathways - Yersinia pseudotuberculosis YPIII;Biosynthesis of secondary metabolites - Yersinia pseudotuberculosis YPIII
Ysr100	Ysr100		; Synonym: Ysr100; Class: transRNA	0.869005	0.490846	13.113	6.53429	17.1602	13.6263	29.4134	28.4296	14.1456	4	12	10	19	15	9	2.83216	4.52685	1.5306	3.62847	3.33741	5.70776	5.00588	2.86693	Ysr100		; Synonym: Ysr100; Class: transRNA	0.0766566	0.203331	1.77042
YPK_1461	YPK_1461	sfuC	NCBI: ABC transporter-like protein ; MIBI: iron(III) ABC transporter ATP-binding protein	0.866824	0.269902	83.2634	39.2057	27.1703	28.6152	40.25	62.545	72.2999	24	19	21	26	33	46	0.835704	1.2753	1.04955	0.65658	0.800979	0.892641	1.25862	1.67465	YPK_1461	YP_001720207	NCBI: PFAM: ABC transporter related~SMART: AAA ATPase~KEGG: ypp:YPDSF_2068 iron(III)-transport ATP-binding protein;PROVISIONAL ; MIBI: iron(III) ABC transporter ATP-binding protein	0.00131987	0.00873782	3.21162	path:ypy02010	;ABC transporters - Yersinia pseudotuberculosis YPIII
YPK_3081	YPK_3081		NCBI: alpha/beta hydrolase fold protein ; MIBI: alpha/beta hydrolase fold protein	0.86596	0.272011	125.338	40.8393	42.9005	38.1536	75.8557	75.8122	73.8716	25	30	28	49	40	47	0.634516	0.975981	0.650763	0.617087	0.635698	1.00136	0.908096	1.01849	YPK_3081	YP_001721805	NCBI: PFAM: alpha/beta hydrolase fold~KEGG: ypi:YpsIP31758_3003 hypothetical protein;PROVISIONAL ; MIBI: alpha/beta hydrolase fold protein	0.00145483	0.00944338	3.18355
YPK_3005	YPK_3005	miaB	NCBI: (dimethylallyl)adenosine tRNA methylthiotransferase ; MIBI: (dimethylallyl)adenosine tRNA methylthiotransferase	0.865653	0.261109	57.6142	47.3736	45.7605	35.4284	71.2115	83.3934	81.7303	29	32	26	46	44	52	0.769935	1.17823	0.870338	0.758896	0.680571	1.08383	1.15168	1.29917	YPK_3005	YP_001721731	NCBI: catalyzes the formation of 2-methylthio-N6-(dimethylallyl)adenosine (ms(2)i(6)A) at position 37 in tRNAs that read codons beginning with uridine from N6-(dimethylallyl)adenosine (i(6)A);PROVISIONAL ; MIBI: (dimethylallyl)adenosine tRNA methylthiotransferase	0.000915476	0.00650281	3.31529
YPK_1462	YPK_1462	sfuB	NCBI: binding-protein-dependent transport system inner membrane protein ; MIBI: iron(III)-transport system permease	0.865531	0.451529	18.0766	8.16786	14.3002	23.1647	37.1538	24.639	25.1478	5	10	17	24	13	16	0.267437	0.419533	0.144669	0.228637	0.429006	0.545164	0.328048	0.385388	YPK_1462	YP_001720208	NCBI: PFAM: binding-protein-dependent transport systems inner membrane component~KEGG: ypi:YpsIP31758_1349 iron(III) ABC transporter, permease protein;PROVISIONAL ; MIBI: iron(III)-transport system permease	0.0552522	0.165372	1.91689	path:ypy02010	;ABC transporters - Yersinia pseudotuberculosis YPIII
YPK_0152	YPK_0152	glpD	NCBI: glycerol-3-phosphate dehydrogenase ; MIBI: glycerol-3-phosphate dehydrogenase	0.865428	0.373961	84.7372	62.0757	72.9309	66.7688	119.202	138.357	119.452	38	51	49	77	73	76	1.22284	1.89315	1.15174	1.22147	1.29531	1.83219	1.92966	1.91759	YPK_0152	YP_001718918	NCBI: in Escherichia coli this homodimeric enzyme is expressed under aerobic conditions; anaerobic expression is repressed by the arcAB system; converts sn-glycerol-3-phosphate and ubiquinone-8 to dihydroxy acetone phosphate and ubiquinol-8; associates with the cytoplasmic membrane;PROVISIONAL ; MIBI: glycerol-3-phosphate dehydrogenase	0.0206557	0.0784593	2.31422	path:ypy00564	;Glycerophospholipid metabolism - Yersinia pseudotuberculosis YPIII
YPK_0125	YPK_0125	rbsA-1	NCBI: ABC transporter-like protein ; MIBI: ABC transporter related	0.865074	0.35451	29.3736	32.6714	31.4604	40.8789	54.1827	73.9169	67.5846	20	22	30	35	39	43	0.638252	0.97709	0.602597	0.523795	0.788365	0.827897	1.02483	1.07855	YPK_0125	YP_001718891	NCBI: PFAM: ABC transporter related~SMART: AAA ATPase~KEGG: yps:YPTB3807 ABC ribose transporter, fused ATP-binding domains;PROVISIONAL ; MIBI: ABC transporter related	0.0146794	0.0600302	2.44019	path:ypy02010	;ABC transporters - Yersinia pseudotuberculosis YPIII
YPK_1815	YPK_1815	yfeA, sitA	NCBI: periplasmic solute binding protein ; MIBI: periplasmic solute binding protein	0.863599	0.259364	543.345	80.045	52.9106	87.2083	133.135	130.776	141.456	49	37	64	86	69	90	2.11752	3.20047	2.32196	1.38548	2.64513	3.19939	2.85165	3.55037	YPK_1815	YP_001720559	NCBI: PFAM: periplasmic solute binding protein~KEGG: yps:YPTB2347 ABC transporter, periplasmic iron siderophore-binding protein YfeA;PROVISIONAL ; MIBI: periplasmic solute binding protein	0.000869447	0.0062425	3.32968	path:ypy02010	;ABC transporters - Yersinia pseudotuberculosis YPIII
YPK_1718	YPK_1718	purB	NCBI: adenylosuccinate lyase ; MIBI: adenylosuccinate lyase	0.859048	0.300291	86.4724	24.5036	32.8904	29.9778	51.0865	53.0685	58.1542	15	23	22	33	28	37	0.584584	0.905734	0.502384	0.608715	0.642653	0.8677	0.817883	1.03162	YPK_1718	YP_001720464	NCBI: Catalyzes two discrete reactions in the de novo synthesis of purines: the cleavage of adenylosuccinate and succinylaminoimidazole carboxamide ribotide;4.3.2.2;PROVISIONAL ; MIBI: adenylosuccinate lyase	0.00422686	0.0224383	2.86072	path:ypy00230;path:ypy00250;path:ypy01100;path:ypy01110	;Purine metabolism - Yersinia pseudotuberculosis YPIII;Alanine, aspartate and glutamate metabolism - Yersinia pseudotuberculosis YPIII;Metabolic pathways - Yersinia pseudotuberculosis YPIII;Biosynthesis of secondary metabolites - Yersinia pseudotuberculosis YPIII
YPK_2465	YPK_2465	manY	NCBI: PTS system mannose/fructose/sorbose family transporter subunit IIC ; MIBI: PTS system mannose/fructose/sorbose family transporter subunit IIC	0.856543	0.561236	17.0924	26.1371	10.0101	4.08789	24.7692	32.2202	18.8608	16	7	3	16	17	12	0.463169	0.716914	0.920659	0.318287	0.15056	0.722787	0.853132	0.574822	YPK_2465	YP_001721195	NCBI: TIGRFAM: PTS system, mannose/fructose/sorbose family, IIC subunit~PFAM: phosphotransferase system PTS sorbose-specific IIC subunit~KEGG: ypa:YPA_1129 PTS system, mannose-specific IIC component;PROVISIONAL ; MIBI: PTS system mannose/fructose/sorbose family transporter subunit IIC	0.126967	0.28555	1.52617	path:ypy00051;path:ypy00520;path:ypy01100;path:ypy02060	;Fructose and mannose metabolism - Yersinia pseudotuberculosis YPIII;Amino sugar and nucleotide sugar metabolism - Yersinia pseudotuberculosis YPIII;Metabolic pathways - Yersinia pseudotuberculosis YPIII;Phosphotransferase system (PTS) - Yersinia pseudotuberculosis YPIII
YPK_1211	YPK_1211		NCBI: XRE family transcriptional regulator ; MIBI: XRE family transcriptional regulator	0.854161	0.749581	3.35489	3.26714	1.43002	2.72526	4.64423	7.58122	3.14347	2	1	2	3	4	2	0.321325	0.532078	0.425165	0.167985	0.370824	0.50068	0.741612	0.353942	YPK_1211	YP_001719962	NCBI: PFAM: helix-turn-helix domain protein~KEGG: ecs:ECs2989 putative regulatory protein;PROVISIONAL ; MIBI: XRE family transcriptional regulator	0.254487	0.459871	1.13952
sR009_YA	sR009_YA	RyhB2	sRNA antisense regulator mediating positive Fur regulon response, Hfq-dependent; global iron regulator; Synonym: sR009_YA; Class: transRNA	0.85385	0.532942	16.1016	13.0686	2.86003	6.81315	13.9327	11.3718	17.2891	8	2	5	9	6	11	1.52418	2.34573	2.62388	0.518353	1.43032	2.31743	1.7163	3.00345	sR009_YA		sRNA antisense regulator mediating positive Fur regulon response, Hfq-dependent; global iron regulator; Synonym: sR009_YA; Class: transRNA	0.109124	0.258683	1.60214
YPK_2590	YPK_2590	vasJ-2	NCBI: type VI secretion-associated protein ; MIBI: type VI secretion-associated protein	0.852529	0.296318	61.407	37.5721	30.0304	36.791	72.7596	70.1262	48.7238	23	21	27	47	37	31	0.60329	0.907416	0.659245	0.475642	0.674982	1.05762	0.924932	0.739698	YPK_2590	YP_001721320	NCBI: TIGRFAM: type VI secretion-associated protein, VC_A0119 family~PFAM: ImpA domain protein~KEGG: ypi:YpsIP31758_2492 ImpA domain protein;PROVISIONAL ; MIBI: type VI secretion-associated protein	0.00401377	0.0215653	2.87708
YPK_1161	YPK_1161		NCBI: hypothetical protein ; MIBI: hypothetical protein	0.851189	0.766283	2.95004	1.63357	2.86003	2.72526	7.74038	5.68591	1.57174	1	2	2	5	3	1	0.51314	0.874966	0.355952	0.562554	0.620914	1.39725	0.931326	0.296323	YPK_1161	YP_001719912	NCBI: KEGG: ypi:YpsIP31758_1110 hypothetical protein;PROVISIONAL ; MIBI: hypothetical protein	0.266654	0.47564	1.1108
YPK_3259	YPK_3259	nrdR	NCBI: transcriptional regulator NrdR ; MIBI: transcriptional regulator NrdR	0.850846	0.701724	6.19011	4.90071	2.86003	2.72526	12.3846	0	7.85868	3	2	2	8	0	5	0.215127	0.3552	0.306119	0.161265	0.177995	0.640871	0	0.42473	YPK_3259	YP_001721981	NCBI: PFAM: ATP-cone domain protein~KEGG: ypi:YpsIP31758_3118 transcriptional regulator, NrdR family;PROVISIONAL ; MIBI: transcriptional regulator NrdR	0.225318	0.423878	1.21251
YPK_2620	YPK_2620	rlmI, yccW	NCBI: PUA domain-containing protein ; MIBI: 23S rRNA (cytosine1962-C5)-methyltransferase	0.850514	0.203247	145.145	117.617	132.992	134.9	236.856	242.599	221.615	72	93	99	153	128	141	2.9794	4.4868	2.77589	2.83331	3.32901	4.63098	4.30396	4.52546	YPK_2620	YP_001721350	NCBI: SMART: PUA domain containing protein~KEGG: yps:YPTB1463 hypothetical protein;PROVISIONAL ; MIBI: 23S rRNA (cytosine1962-C5)-methyltransferase	2.85623e-05	0.000326707	4.18464
YPK_3229	YPK_3229	ybaV, comEA	NCBI: helix-hairpin-helix repeat-containing competence protein ComEA ; MIBI: helix-hairpin-helix repeat-containing competence protein ComEA	0.850051	0.428075	27.6029	13.0686	17.1602	12.2637	32.5096	26.5343	20.4326	8	12	9	21	14	13	0.867412	1.35319	0.821796	0.974086	0.806355	1.69358	1.25427	1.11171	YPK_3229	YP_001721951	NCBI: TIGRFAM: competence protein ComEA helix-hairpin-helix repeat protein~KEGG: ypi:YpsIP31758_3087 putative competence protein ComEA;PROVISIONAL ; MIBI: helix-hairpin-helix repeat-containing competence protein ComEA	0.047061	0.146657	1.98575
YPK_0916	YPK_0916		NCBI: hypothetical protein ; MIBI: hypothetical protein	0.849601	0.813905	3.65994	0	0	4.08789	0	3.79061	6.28694	0	0	3	0	2	4	0.0547117	0.106101	0	0	0.164135	0	0.109418	0.208884	YPK_0916	YP_001719670	NCBI: KEGG: spt:SPA2604 putative phage gene;PROVISIONAL ; MIBI: hypothetical protein	0.296551	0.506626	1.04386
YPK_3826	YPK_3826	dcuA	NCBI: anaerobic C4-dicarboxylate transporter ; MIBI: anaerobic C4-dicarboxylate transporter	0.847332	0.198372	115.194	63.7093	95.8111	103.56	178.029	121.299	177.606	39	67	76	115	64	113	1.86011	2.82339	1.37542	1.86719	2.33773	3.18405	1.96852	3.31759	YPK_3826	YP_001722545	NCBI: functions in anaerobic transport of C4-dicarboxylate compounds such as fumarate; similar to dcuB;PROVISIONAL ; MIBI: anaerobic C4-dicarboxylate transporter	1.94232e-05	0.000232845	4.27142
YPK_3832	YPK_3832	yjdC	NCBI: putative transcriptional regulator ; MIBI: putative transcriptional regulator	0.846766	0.775414	10.9422	1.63357	0	1.36263	3.09615	1.8953	3.14347	1	0	1	2	1	2	0.0497493	0.109141	0.0797185	0	0.0695294	0.12517	0.0695261	0.132728	YPK_3832	YP_001722551	NCBI: PFAM: regulatory protein TetR~KEGG: ypk:y0598 hypothetical protein;PROVISIONAL ; MIBI: putative transcriptional regulator	0.274825	0.484296	1.09202
YPK_1848	YPK_1848	sufB	NCBI: cysteine desulfurase activator complex subunit SufB ; MIBI: cysteine desulfurase activator complex subunit SufB	0.845741	0.346631	31.723	24.5036	18.5902	24.5273	41.7981	54.9638	28.2912	15	13	18	27	29	18	0.41476	0.622299	0.455534	0.311972	0.476773	0.643732	0.768098	0.455068	YPK_1848	YP_001720592	NCBI: with SufCD activates cysteine desulfurase SufS;PROVISIONAL ; MIBI: cysteine desulfurase activator complex subunit SufB	0.0146918	0.0600302	2.43989
YPK_2087	YPK_2087		NCBI: hypothetical protein ; MIBI: hypothetical protein	0.845065	0.367501	27.6933	14.7021	42.9005	35.4284	47.9904	66.3356	58.1542	9	30	26	31	35	37	2.91303	4.50575	1.42014	3.74069	3.57826	3.84027	4.81665	4.86031	YPK_2087	YP_001720826	NCBI: PFAM: protein of unknown function DUF1496~KEGG: ypk:y2155 hypothetical protein;PROVISIONAL ; MIBI: hypothetical protein	0.021477	0.0805793	2.29949
YPK_2824	YPK_2824		NCBI: DeoR family transcriptional regulator ; MIBI: DeoR family transcriptional regulator	0.844363	0.756812	3.47019	1.63357	1.43002	4.08789	6.1923	5.68591	3.14347	1	1	3	4	3	2	0.0829641	0.139725	0.0564795	0.0446306	0.147782	0.177363	0.147775	0.0940361	YPK_2824	YP_001721553	NCBI: PFAM: regulatory protein DeoR; Helix-turn-helix type 11 domain protein~KEGG: yps:YPTB1272 putative transcriptional regulatory protein;PROVISIONAL ; MIBI: DeoR family transcriptional regulator	0.264557	0.472957	1.11568
YPK_0612	YPK_0612		NCBI: hypothetical protein ; MIBI: hypothetical protein	0.843939	0.903763	2.83936	0	1.43002	0	1.54808	1.8953	1.57174	0	1	0	1	1	1	0.0255167	0.080395	0	0.07655	0	0.0760527	0.0844874	0.0806449	YPK_0612	YP_001719368	NCBI: KEGG: ypi:YpsIP31758_0551 hypothetical protein;PROVISIONAL ; MIBI: hypothetical protein	0.350404	0.557074	0.933806
pYV0081	pYV0081	yscE	NCBI: yscE; type III secretion protein;type III secretion system protein YseE family ; MIBI: YscE, type III secretion protein	0.842588	0.918805	3.36606	0	0	1.36263	1.54808	3.79061	0	0	0	1	1	2	0	0.0664162	0.192609	0	0	0.199249	0.179348	0.398478	0	pYV0081;YPTS_4210	YP_068490;YP_001874610	NCBI: similar to Y. pestis YPCD1.54;PROVISIONAL;TIGRFAM: type III secretion system protein, YseE family~PFAM: Protein of unknown function DUF1895~KEGG: yps:pYV0081 YscE; putative type III secretion protein;PROVISIONAL ; MIBI: YscE, type III secretion protein	0.359118	0.567537	0.917048
YPK_2691	YPK_2691	infA	NCBI: translation initiation factor IF-1 ; MIBI: translation initiation factor IF-1	0.841984	0.685132	6.7972	3.26714	5.72007	5.45052	9.28846	15.1624	4.71521	2	4	4	6	8	3	0.604521	0.991396	0.419341	0.662734	0.731488	0.987643	1.46291	0.52364	YPK_2691	YP_001721421	NCBI: stimulates the activities of the other two initiation factors, IF-2 and IF-3;PROVISIONAL ; MIBI: translation initiation factor IF-1	0.219096	0.415896	1.22894
Ysr114	Ysr114		; Synonym: Ysr114; Class: asRNA	0.840758	0.190366	5411.82	7599.37	7005.65	7266.9	13694.3	13972.2	11729.9	4652	4899	5333	8846	7372	7463	330.033	490.668	349.607	290.931	349.56	521.914	483.186	466.904	Ysr114		; Synonym: Ysr114; Class: asRNA	1.00298e-05	0.00013302	4.41653
YPK_3145	YPK_3145		NCBI: hypothetical protein ; MIBI: hypothetical protein	0.839403	0.405906	22.6545	4.90071	12.8702	23.1647	30.9615	20.8483	25.1478	3	9	17	20	11	16	0.1985	0.307351	0.0716347	0.169819	0.354047	0.374924	0.229078	0.318051	YPK_3145	YP_001721869	NCBI: KEGG: asa:ASA_P4G071 hypothetical protein;PROVISIONAL ; MIBI: hypothetical protein	0.0386422	0.126657	2.06798
YPK_0999	YPK_0999		NCBI: hypothetical protein ; MIBI: hypothetical protein	0.83889	0.167255	295.414	253.204	250.253	273.888	438.106	437.815	520.245	155	175	201	283	231	331	7.54186	11.2532	7.48398	6.677	8.46461	10.7275	9.72751	13.3046	YPK_0999	YP_001719753	NCBI: KEGG: ypi:YpsIP31758_0948 hypothetical protein;PROVISIONAL ; MIBI: hypothetical protein	5.28544e-07	9.50427e-06	5.01565
YPK_1294	YPK_1294	hisS	NCBI: histidyl-tRNA synthetase ; MIBI: histidyl-tRNA synthetase	0.838589	0.389694	38.4301	22.87	40.0405	23.1647	47.9904	58.7544	51.8673	14	28	17	31	31	33	0.611674	0.946516	0.504196	0.796841	0.533986	0.876485	0.973693	0.989371	YPK_1294	YP_001720045	NCBI: catalyzes a two-step reaction, first charging a histidine molecule by linking its carboxyl group to the alpha-phosphate of ATP, followed by transfer of the aminoacyl-adenylate to its tRNA; class II aminoacyl-tRNA synthetase; forms homodimers; some organisms have a paralogous gene, hisZ, that is similar to hisS and produces a protein that performs the first step in histidine biosynthesis alo…	0.0314038	0.107666	2.15192	path:ypy00970	;Aminoacyl-tRNA biosynthesis - Yersinia pseudotuberculosis YPIII
YPK_1563	YPK_1563	nuoE	NCBI: NADH dehydrogenase subunit E ; MIBI: NADH dehydrogenase subunit E	0.838081	0.84674	3.62439	6.53429	0	0	6.1923	5.68591	1.57174	4	0	0	4	3	1	0.108553	0.17882	0.325659	0	0	0.255667	0.213016	0.0677761	YPK_1563	YP_001720309	NCBI: Catalyzes the transfer of electrons from NADH to quinone;PROVISIONAL ; MIBI: NADH dehydrogenase subunit E	0.322284	0.530603	0.989774	path:ypy00190;path:ypy01100	;Oxidative phosphorylation - Yersinia pseudotuberculosis YPIII;Metabolic pathways - Yersinia pseudotuberculosis YPIII
YPK_1884	YPK_1884		NCBI: hypothetical protein ; MIBI: hypothetical protein	0.837055	0.30659	36.2502	16.3357	41.4705	32.7031	68.1153	41.6967	55.0108	10	29	24	44	22	35	3.12198	4.80441	1.73931	3.98582	3.64081	6.00816	3.33725	5.0678	YPK_1884	YP_001720628	NCBI: KEGG: ypi:YpsIP31758_1776 hypothetical protein;PROVISIONAL ; MIBI: hypothetical protein	0.00632932	0.0309798	2.73021
YPK_1560	YPK_1560	nuoA	NCBI: NADH dehydrogenase subunit A ; MIBI: NADH dehydrogenase subunit A	0.834957	0.443972	25.3795	11.435	25.7403	14.9889	30.9615	37.9061	28.2912	7	18	11	20	20	18	0.941509	1.47038	0.641567	1.30364	0.879318	1.43908	1.59868	1.37338	YPK_1560	YP_001720306	NCBI: Catalyzes the transfer of electrons from NADH to quinone;PROVISIONAL ; MIBI: NADH dehydrogenase subunit A	0.0600191	0.175143	1.88065	path:ypy00190;path:ypy01100	;Oxidative phosphorylation - Yersinia pseudotuberculosis YPIII;Metabolic pathways - Yersinia pseudotuberculosis YPIII
YPK_0904	YPK_0904		NCBI: hypothetical protein ; MIBI: hypothetical protein	0.833239	0.730807	4.60521	3.26714	1.43002	2.72526	3.09615	7.58122	4.71521	2	1	2	2	4	3	0.0608826	0.101451	0.0805576	0.0318287	0.0702613	0.0632438	0.140516	0.100594	YPK_0904	YP_001719658	NCBI: KEGG: spt:SPA2614 putative phage gene;PROVISIONAL ; MIBI: hypothetical protein	0.254218	0.459828	1.14016
YPK_1445	YPK_1445		NCBI: hypothetical protein ; MIBI: hypothetical protein	0.833148	0.2172	247.86	213.998	244.533	200.306	416.432	377.165	388.219	131	171	147	269	199	247	4.8363	7.24046	4.8199	4.9717	4.71731	7.77017	6.38571	7.5655	YPK_1445	YP_001720191	NCBI: PFAM: protein of unknown function DUF1479~KEGG: yps:YPTB2699 hypothetical protein;PROVISIONAL ; MIBI: hypothetical protein	0.000125124	0.00122125	3.83586
YPK_2135	YPK_2135	hexR	NCBI: DNA-binding transcriptional regulator HexR ; MIBI: DNA-binding transcriptional regulator HexR	0.833088	0.250646	319.736	395.324	400.405	367.91	681.153	750.54	661.701	242	280	270	440	396	421	11.8047	17.5913	12.265	11.2138	11.9351	17.5072	17.504	17.7627	YPK_2135	YP_001720874	NCBI: Represses the expression of the zwf, eda, glp and gap;PROVISIONAL ; MIBI: DNA-binding transcriptional regulator HexR	0.000888122	0.00635373	3.32376
YPK_0133	YPK_0133	ydiJ, yhaK, yhhW	NCBI: pirin domain-containing protein ; MIBI: pirin domain protein	0.831656	0.409789	70.2535	26.1371	18.5902	14.9889	30.9615	49.2779	29.863	16	13	11	20	26	19	0.788757	1.19181	1.05558	0.677732	0.632958	1.03589	1.49601	1.04352	YPK_0133	YP_001718899	NCBI: PFAM: Pirin domain protein; Cupin 2 conserved barrel domain protein~KEGG: ypi:YpsIP31758_4023 YhhW family protein;PROVISIONAL ; MIBI: pirin domain protein	0.0424099	0.136633	2.02948
YPK_2768	YPK_2768	yphF-4, ytfQ-4	NCBI: sugar ABC transporter substrate-binding protein ; MIBI: sugar ABC transporter substrate-binding protein	0.831347	0.546176	10.9225	9.80143	8.5801	8.17578	21.6731	15.1624	12.5739	6	6	6	14	8	8	0.224521	0.346149	0.252991	0.199916	0.220655	0.46344	0.294193	0.280813	YPK_2768	YP_001721498	NCBI: KEGG: yps:YPTB1325 ABC transporter, periplasmic sugar-binding protein;PROVISIONAL ; MIBI: sugar ABC transporter substrate-binding protein	0.127978	0.286855	1.52212
YPK_0603	YPK_0603	tdcF-1	NCBI: endoribonuclease L-PSP ; MIBI: endoribonuclease L-PSP	0.830981	0.924769	3.26352	0	1.43002	0	1.54808	0	3.14347	0	1	0	1	0	2	0.0317452	0.0984255	0	0.0952355	0	0.0946168	0	0.20066	YPK_0603	YP_001719359	NCBI: TIGRFAM: endoribonuclease L-PSP~PFAM: Endoribonuclease L-PSP~KEGG: yps:YPTB3428 putative translational inhibitor protein;PROVISIONAL ; MIBI: endoribonuclease L-PSP	0.368876	0.576793	0.898582
YPK_2248	YPK_2248	ybbP-2	NCBI: hypothetical protein ; MIBI: putative ABC transport system permease protein	0.830299	0.486405	15.512	8.16786	5.72007	10.901	23.2211	17.0577	6.28694	5	4	8	15	9	4	0.179201	0.271735	0.177563	0.11225	0.247789	0.418202	0.27875	0.118254	YPK_2248	YP_001720982	NCBI: PFAM: protein of unknown function DUF214~KEGG: ypm:YP_1688 putative membrane protein;PROVISIONAL ; MIBI: putative ABC transport system permease protein	0.0878197	0.223898	1.70701
YPK_2374	YPK_2374	yecC	NCBI: putative amino-acid ABC transporter ATP-binding protein YecC ; MIBI: putative amino-acid ABC transporter ATP-binding protein YecC	0.829593	0.225431	109.944	75.1443	67.2108	55.8678	130.038	108.032	114.737	46	47	41	84	57	73	2.38828	3.54386	2.77194	2.23803	2.15487	3.9739	2.99564	3.66204	YPK_2374	YP_001721104	NCBI: PFAM: ABC transporter related~SMART: AAA ATPase~KEGG: ypm:YP_1545 putative amino-acid ABC transporter (ATP-binding protein);PROVISIONAL ; MIBI: putative amino-acid ABC transporter ATP-binding protein YecC	0.00023321	0.00209679	3.68003	path:ypy02010	;ABC transporters - Yersinia pseudotuberculosis YPIII
YPK_2542	YPK_2542	ysuC, fhuB-4, fepG-4, fepD-4, fecD-4, fecC-4	NCBI: transport system permease ; MIBI: transport system permease	0.829067	0.410588	22.4346	8.16786	10.0101	19.0768	29.4134	22.7436	17.2891	5	7	14	19	12	11	0.33438	0.507838	0.220547	0.243989	0.538603	0.657955	0.461637	0.403922	YPK_2542	YP_001721272	NCBI: PFAM: transport system permease protein~KEGG: ypa:YPA_0828 putative iron-siderophore transport system, membrane permease component;PROVISIONAL ; MIBI: transport system permease	0.0434645	0.138476	2.01922	path:ypy02010	;ABC transporters - Yersinia pseudotuberculosis YPIII
YPK_1571	YPK_1571	nuoM	NCBI: NADH dehydrogenase subunit M ; MIBI: NADH dehydrogenase subunit M	0.82676	0.452364	18.6086	17.9693	7.15009	20.4394	20.125	32.2202	31.4347	11	5	15	13	17	20	0.279899	0.416167	0.329482	0.118345	0.391868	0.305699	0.444096	0.498704	YPK_1571	YP_001720317	NCBI: Catalyzes the transfer of electrons from NADH to quinone;1.6.99.5;PROVISIONAL ; MIBI: NADH dehydrogenase subunit M	0.0676033	0.187803	1.82764	path:ypy00190;path:ypy01100	;Oxidative phosphorylation - Yersinia pseudotuberculosis YPIII;Metabolic pathways - Yersinia pseudotuberculosis YPIII
YPK_1136	YPK_1136	ureG	NCBI: urease accessory protein UreG ; MIBI: urease accessory protein UreG	0.826715	0.828514	3.31404	3.26714	0	1.36263	3.09615	3.79061	3.14347	2	0	1	2	2	2	0.066307	0.114954	0.138515	0	0.0604057	0.108745	0.120806	0.115311	YPK_1136	YP_001719887	NCBI: TIGRFAM: urease accessory protein UreG~PFAM: cobalamin synthesis protein P47K~KEGG: ypm:YP_2471 urease accessory protein;PROVISIONAL ; MIBI: urease accessory protein UreG	0.318362	0.527884	0.997829
YPK_0379	YPK_0379		NCBI: glycosidase ; MIBI: glycosidase	0.826279	0.686835	6.11229	4.90071	4.29005	1.36263	4.64423	15.1624	1.57174	3	3	1	3	8	1	0.263229	0.428603	0.379486	0.299874	0.110328	0.297925	0.882579	0.105305	YPK_0379	YP_001719137	NCBI: KEGG: ypm:YP_3075 glycosidases;PROVISIONAL ; MIBI: glycosidase	0.228967	0.428321	1.20302
YPK_3510	YPK_3510	secM	NCBI: SecA regulator SecM ; MIBI: SecA regulator SecM	0.826118	0.235119	329.78	156.823	148.722	123.999	280.202	257.761	229.473	96	104	91	181	136	146	8.47755	12.5822	9.47982	8.11529	7.83754	14.032	11.7127	12.002	YPK_3510	YP_001722230	NCBI: secM translational pause allows for the initiation of secA translation;PROVISIONAL ; MIBI: SecA regulator SecM	0.000442051	0.0035722	3.51362	path:ypy03060;path:ypy03070	;Protein export - Yersinia pseudotuberculosis YPIII;Bacterial secretion system - Yersinia pseudotuberculosis YPIII
YPK_1941	YPK_1941	pntA	NCBI: NAD(P) transhydrogenase subunit alpha ; MIBI: NAD(P) transhydrogenase subunit alpha	0.822464	0.283194	58.3245	29.4043	27.1703	34.0657	51.0865	62.545	50.2955	18	19	25	33	33	32	0.549477	0.815191	0.541271	0.45148	0.65568	0.779055	0.865457	0.801062	YPK_1941	YP_001720683	NCBI: forms a tetramer composed of 2 alpha subunits and 2 beta subunits in the inner membrane; involved in catalyzing transfer of hydride ion equivalents between NAD and NADP; stereospecific (AB-specific); functions as a proton pump by translocating protons from cytoplasm to periplasm;1.6.1.2;PROVISIONAL ; MIBI: NAD(P) transhydrogenase subunit alpha	0.00368138	0.0201041	2.90425	path:ypy00760;path:ypy01100	;Nicotinate and nicotinamide metabolism - Yersinia pseudotuberculosis YPIII;Metabolic pathways - Yersinia pseudotuberculosis YPIII
YPK_1037	YPK_1037	ppdA	NCBI: hypothetical protein ; MIBI: prepilin peptidase dependent protein A	0.822064	0.809986	4.12761	3.26714	0	1.36263	3.09615	1.8953	4.71521	2	0	1	2	1	3	0.0771255	0.132644	0.161115	0	0.0702613	0.126488	0.070258	0.201188	YPK_1037	YP_001719791	NCBI: KEGG: ypa:YPA_0486 hypothetical protein;PROVISIONAL ; MIBI: prepilin peptidase dependent protein A	0.310149	0.521091	1.01491
YPK_3231	YPK_3231	hupB	NCBI: transcriptional regulator HU subunit beta ; MIBI: transcriptional regulator HU subunit beta	0.821579	0.477081	24.7574	27.7707	22.8803	19.0768	40.25	51.1732	36.1499	17	16	14	26	27	23	2.34657	3.53814	2.85935	2.12658	2.05379	3.43324	3.9607	3.22048	YPK_3231	YP_001721953	NCBI: histone-like DNA-binding protein;PROVISIONAL ; MIBI: transcriptional regulator HU subunit beta	0.0850523	0.218628	1.7221
YPK_3820	YPK_3820		NCBI: hypothetical protein ; MIBI: hypothetical protein	0.821008	0.231759	647.394	630.559	677.828	726.281	1086.75	1321.03	1218.1	386	474	533	702	697	775	164.53	242.234	155.476	150.868	187.246	221.986	244.849	259.868	YPK_3820	YP_001722539	NCBI: PROVISIONAL ; MIBI: hypothetical protein	0.000396335	0.0032622	3.54251
YPK_1246	YPK_1246		NCBI: hypothetical protein ; MIBI: hypothetical protein	0.820489	0.742343	7.41863	0	4.29005	2.72526	0	9.47652	6.28694	0	3	2	0	5	4	0.225749	0.421909	0	0.390158	0.287089	0	0.717689	0.548039	YPK_1246	YP_001719997	NCBI: KEGG: yps:YPTB1895 hypothetical protein;PROVISIONAL ; MIBI: hypothetical protein	0.269043	0.478504	1.10527
YPK_0594	YPK_0594		NCBI: outer membrane efflux protein ; MIBI: outer membrane efflux protein	0.81979	0.189088	109.633	99.6479	98.6712	98.1093	176.481	178.159	171.319	61	69	72	114	94	109	1.78742	2.62838	1.83431	1.63958	1.88836	2.69128	2.46524	2.72862	YPK_0594	YP_001719350	NCBI: PFAM: outer membrane efflux protein~KEGG: yps:YPTB3438 possible outer membrane factor (OMF) family efflux porin;PROVISIONAL ; MIBI: outer membrane efflux protein	1.45436e-05	0.000186077	4.33549
YPK_1351	YPK_1351	purM	NCBI: phosphoribosylaminoimidazole synthetase ; MIBI: phosphoribosylaminoimidazole synthetase	0.818866	0.491105	13.0941	14.7021	7.15009	8.17578	18.5769	13.2671	22.0043	9	5	6	12	7	14	0.266596	0.398492	0.395844	0.173777	0.230166	0.414356	0.268515	0.512605	YPK_1351	YP_001720098	NCBI: catalyzes the formation of 1-(5-phosphoribosyl)-5-aminoimidazole from 2-(formamido)-N1-(5-phosphoribosyl)acetamidine and ATP in purine biosynthesis;6.3.3.1;PROVISIONAL ; MIBI: phosphoribosylaminoimidazole synthetase	0.0954356	0.236633	1.6674	path:ypy00230;path:ypy01100;path:ypy01110	;Purine metabolism - Yersinia pseudotuberculosis YPIII;Metabolic pathways - Yersinia pseudotuberculosis YPIII;Biosynthesis of secondary metabolites - Yersinia pseudotuberculosis YPIII
Ysr267	Ysr267		; Synonym: Ysr267; Class: asRNA	0.818687	0.3579	66.7068	63.7093	57.2007	34.0657	91.3365	98.5558	88.0172	39	40	25	59	52	56	7.60468	11.3799	9.62794	7.80316	5.38292	11.4349	11.1959	11.5088	Ysr267		; Synonym: Ysr267; Class: asRNA	0.0221683	0.0828611	2.28747
YPK_0901	YPK_0901		NCBI: head completion protein ; MIBI: head completion protein	0.818658	0.463045	17.0556	9.80143	12.8702	8.17578	24.7692	22.7436	9.43042	6	9	6	16	12	6	0.619841	0.946801	0.608184	0.720888	0.53045	1.27325	1.06085	0.506301	YPK_0901	YP_001719655	NCBI: PFAM: head completion protein~KEGG: spt:SPA2617 putative phage gene;PROVISIONAL ; MIBI: head completion protein	0.077063	0.204002	1.76799
YPK_0117	YPK_0117	rsmJ	NCBI: putative methyltransferase ; MIBI: putative methyltransferase	0.818533	0.296295	56.1467	47.3736	55.7707	38.1536	75.8557	85.2887	91.1607	29	39	28	49	45	58	1.67233	2.50134	1.72713	1.83541	1.45444	2.29105	2.33738	2.8756	YPK_0117	YP_001718883	NCBI: predicted SAM-dependent methyltransferase;PROVISIONAL ; MIBI: putative methyltransferase	0.00573499	0.0287614	2.76256
YPK_3697	YPK_3697	phnJ	NCBI: phosphonate metabolism PhnJ ; MIBI: phosphonate metabolism PhnJ	0.818247	0.317754	34.8468	45.74	38.6105	32.7031	77.4038	64.4403	66.0129	28	27	24	50	34	42	1.21941	1.80254	1.45771	1.11076	1.08977	2.04359	1.54376	1.82027	YPK_3697	YP_001722417	NCBI: PFAM: phosphonate metabolism PhnJ~KEGG: ypi:YpsIP31758_3563 phosphonate metabolism protein PhnJ;PROVISIONAL ; MIBI: phosphonate metabolism PhnJ	0.0100212	0.0450503	2.5751	path:ypy00440	;Phosphonate and phosphinate metabolism - Yersinia pseudotuberculosis YPIII
YPK_4138	YPK_4138	secB	NCBI: preprotein translocase subunit SecB ; MIBI: preprotein translocase subunit SecB	0.818239	0.508031	15.1425	13.0686	10.0101	16.3516	40.25	22.7436	9.43042	8	7	12	26	12	6	0.770037	1.15108	0.770111	0.53248	1.00752	1.96493	1.00747	0.480826	YPK_4138	YP_001722850	NCBI: molecular chaperone that is required for the normal export of envelope proteins out of the cell cytoplasm; in Escherichia coli this proteins forms a homotetramer in the cytoplasm and delivers proteins to be exported to SecA;PROVISIONAL ; MIBI: preprotein translocase subunit SecB	0.107265	0.255033	1.61061	path:ypy03060;path:ypy03070	;Protein export - Yersinia pseudotuberculosis YPIII;Bacterial secretion system - Yersinia pseudotuberculosis YPIII
YPK_3130	YPK_3130		NCBI: hypothetical protein ; MIBI: hypothetical protein	0.816425	0.444377	17.5832	27.7707	17.1602	12.2637	44.8942	17.0577	39.2934	17	12	9	29	9	25	5.30795	7.95113	7.88488	4.39815	3.64081	10.5598	3.64064	9.65295	YPK_3130	YP_001721854	NCBI: PROVISIONAL ; MIBI: hypothetical protein	0.0661753	0.185663	1.83723
YPK_3169	YPK_3169		NCBI: hypothetical protein ; MIBI: hypothetical protein	0.815407	0.28195	132.803	99.6479	121.551	76.3072	153.26	157.31	218.471	61	85	56	99	83	139	11.2888	16.953	11.6708	12.8508	9.34476	14.8702	13.8496	22.139	YPK_3169	YP_001721893	NCBI: KEGG: ypi:YpsIP31758_3031 hypothetical protein;PROVISIONAL ; MIBI: hypothetical protein	0.00382764	0.0207608	2.89203
YPK_3282	YPK_3282	aroL	NCBI: shikimate kinase ; MIBI: shikimate kinase	0.81519	0.407762	149.14	21.2364	25.7403	38.1536	49.5384	53.0685	53.439	13	18	28	32	28	34	1.50567	2.26956	1.13701	1.24405	2.13594	2.19727	2.13584	2.47557	YPK_3282	YP_001722004	NCBI: type II enzyme similar to type I but differentially regulated and with a lower Km; catalyzes the formation of shikimate 3-phosphate from shikimate in aromatic amino acid biosynthesis;2.7.1.71;PROVISIONAL ; MIBI: shikimate kinase	0.0455887	0.143299	1.99918	path:ypy00400;path:ypy01100;path:ypy01110;path:ypy01230	;Phenylalanine, tyrosine and tryptophan biosynthesis - Yersinia pseudotuberculosis YPIII;Metabolic pathways - Yersinia pseudotuberculosis YPIII;Biosynthesis of secondary metabolites - Yersinia pseudotuberculosis YPIII;Biosynthesis of amino acids - Yersinia pseudotuberculosis YPIII
YPK_0245	YPK_0245	argD	NCBI: bifunctional N-succinyldiaminopimelate-aminotransferase/acetylornithine transaminase protein ; MIBI: bifunctional N-succinyldiaminopimelate-aminotransferase/acetylornithine transaminase protein	0.814356	0.470794	15.2139	9.80143	7.15009	6.81315	13.9327	18.953	11.0022	6	5	5	9	10	7	0.179851	0.271618	0.226196	0.148952	0.164405	0.266372	0.328793	0.219688	YPK_0245	YP_001719011	NCBI: DapATase; bifunctional enzyme that functions in arginine and lysine biosynthetic pathways; catalyzes the formation of N-acetyl-L-glutamate 5-semialdehyde from 2-oxoglutarate and N(2)-acetyl-L-ornithine or N-succinyl-2-L-amino-6-oxoheptanedioate from 2-oxoglutarate and N-succinyl-L-2,6-diaminoheptanedioate;PROVISIONAL ; MIBI: bifunctional N-succinyldiaminopimelate-aminotransferase/acetylorni…	0.083675	0.216762	1.72975	path:ypy00300;path:ypy00330;path:ypy01100;path:ypy01110;path:ypy01120;path:ypy01210;path:ypy01230	;Lysine biosynthesis - Yersinia pseudotuberculosis YPIII;Arginine and proline metabolism - Yersinia pseudotuberculosis YPIII;Metabolic pathways - Yersinia pseudotuberculosis YPIII;Biosynthesis of secondary metabolites - Yersinia pseudotuberculosis YPIII;Microbial metabolism in diverse environments - Yersinia pseudotuberculosis YPIII;2-Oxocarboxylic acid metabolism - Yersinia pseudotuberculosis YP…
YPK_2439	YPK_2439	holE	NCBI: DNA polymerase III subunit theta ; MIBI: DNA polymerase III subunit theta	0.813699	0.289679	68.6704	89.8464	57.2007	66.7688	108.365	94.7652	174.463	55	40	49	70	50	111	8.57037	12.6534	10.9328	6.28307	8.49523	10.9239	8.66819	18.3682	YPK_2439	YP_001721169	NCBI: PFAM: DNA polymerase II beta subunit~KEGG: ypi:YpsIP31758_2343 DNA polymerase III, theta subunit;PROVISIONAL ; MIBI: DNA polymerase III subunit theta	0.00497005	0.0257668	2.80897	path:ypy00230;path:ypy00240;path:ypy01100;path:ypy03030;path:ypy03430;path:ypy03440	;Purine metabolism - Yersinia pseudotuberculosis YPIII;Pyrimidine metabolism - Yersinia pseudotuberculosis YPIII;Metabolic pathways - Yersinia pseudotuberculosis YPIII;DNA replication - Yersinia pseudotuberculosis YPIII;Mismatch repair - Yersinia pseudotuberculosis YPIII;Homologous recombination - Yersinia pseudotuberculosis YPIII
YPK_3613	YPK_3613	slt	NCBI: lytic murein transglycosylase ; MIBI: lytic murein transglycosylase	0.813128	0.439718	21.9268	11.435	10.0101	12.2637	21.6731	24.639	15.7174	7	7	9	14	13	10	0.162475	0.244367	0.167409	0.132288	0.187729	0.262857	0.271152	0.199092	YPK_3613	YP_001722333	NCBI: catalyzes the cleavage of the glycosidic bonds between N-acetylmuramic acid and N-acetylglucosamine residues in peptidoglycan;PROVISIONAL ; MIBI: lytic murein transglycosylase	0.0644285	0.183059	1.8492
YPK_0728	YPK_0728	flaA-2	NCBI: flagellin domain-containing protein ; MIBI: flagellin domain protein	0.812974	0.81461	4.00254	3.26714	0	1.36263	7.74038	0	1.57174	2	0	1	5	0	1	0.0572416	0.0948223	0.119578	0	0.0521471	0.234694	0	0.049773	YPK_0728	YP_001719482	NCBI: PFAM: flagellin domain protein~KEGG: ypi:YpsIP31758_0653 flagellin;PROVISIONAL ; MIBI: flagellin domain protein	0.318283	0.527884	0.997992
YPK_1586	YPK_1586	rhiA	NCBI: protein RhiA ; MIBI: protein RhiA	0.81285	0.631589	8.08445	3.26714	7.15009	2.72526	6.1923	13.2671	6.28694	2	5	2	4	7	4	0.182614	0.298412	0.142381	0.281277	0.124183	0.22356	0.434619	0.237059	YPK_1586	YP_001720332	NCBI: KEGG: ypi:YpsIP31758_1480 protein RhiA;PROVISIONAL ; MIBI: protein RhiA	0.198097	0.38841	1.28699
YPK_1412	YPK_1412	cysM	NCBI: cysteine synthase B ; MIBI: cysteine synthase B	0.812106	0.839394	3.12643	0	4.29005	0	6.1923	0	3.14347	0	3	0	4	0	2	0.0412795	0.0836736	0	0.123839	0	0.164045	0	0.0869754	YPK_1412	YP_001720159	NCBI: catalyzes the formation of cysteine from 3-O-acetyl-L-serine and hydrogen sulfide;PROVISIONAL ; MIBI: cysteine synthase B	0.333299	0.539988	0.96749	path:ypy00270;path:ypy00920;path:ypy01100;path:ypy01120;path:ypy01200;path:ypy01230	;Cysteine and methionine metabolism - Yersinia pseudotuberculosis YPIII;Sulfur metabolism - Yersinia pseudotuberculosis YPIII;Metabolic pathways - Yersinia pseudotuberculosis YPIII;Microbial metabolism in diverse environments - Yersinia pseudotuberculosis YPIII;Carbon metabolism - Yersinia pseudotuberculosis YPIII;Biosynthesis of amino acids - Yersinia pseudotuberculosis YPIII
YPK_0221	YPK_0221	hofN	NCBI: fimbrial assembly family protein ; MIBI: pilus assembly protein HofN	0.807624	0.66957	6.10944	6.53429	0	4.08789	6.1923	9.47652	4.71521	4	0	3	4	5	3	0.167117	0.252535	0.303088	0	0.198262	0.237947	0.330421	0.189236	YPK_0221	YP_001718987	NCBI: PFAM: Fimbrial assembly family protein~KEGG: ypp:YPDSF_0073 membrane protein;PROVISIONAL ; MIBI: pilus assembly protein HofN	0.227747	0.427088	1.20618
YPK_3657	YPK_3657	ptsA, frwA, fryA	NCBI: phosphoenolpyruvate-protein phosphotransferase ; MIBI: phosphoenolpyruvate-protein phosphotransferase	0.804546	0.228027	100.321	91.48	132.992	99.4719	190.413	208.483	172.891	56	93	73	123	110	110	1.1393	1.67553	0.990906	1.30038	1.12662	1.70868	1.69756	1.62036	YPK_3657	YP_001722377	NCBI: TIGRFAM: PTS system, fructose subfamily, IIA subunit; phosphoenolpyruvate-protein phosphotransferase~PFAM: phosphocarrier HPr protein; PEP-utilizing protein; phosphoenolpyruvate-dependent sugar phosphotransferase system EIIA 2; PEP-utilising protein mobile region~KEGG: ypi:YpsIP31758_3528 phosphocarrier, HPr family;PROVISIONAL ; MIBI: phosphoenolpyruvate-protein phosphotransferase	0.000418258	0.00341449	3.52829	path:ypy02060	;Phosphotransferase system (PTS) - Yersinia pseudotuberculosis YPIII
sR022_YA	sR022_YA	tmRNA, SsrA	acts as tRNA-Ala and mRNA template for tagging proteins resulting from premature transcription termination for degradation, a process known as trans-translation; Synonym: sR022_YA; Class: transRNA	0.802191	0.39484	1435.64	882.129	467.616	386.987	995.413	1112.54	998.052	540	327	284	643	587	635	38.1227	56.3178	59.0372	28.2502	27.0807	55.1893	55.9705	57.7936	sR022_YA		acts as tRNA-Ala and mRNA template for tagging proteins resulting from premature transcription termination for degradation, a process known as trans-translation; Synonym: sR022_YA; Class: transRNA	0.0421853	0.136139	2.03169
YPK_4164	YPK_4164		NCBI: phage transcriptional regulator AlpA ; MIBI: phage transcriptional regulator AlpA	0.801285	0.75502	15.1671	0	1.43002	2.72526	6.1923	3.79061	0	0	1	2	4	2	0	0.115459	0.22251	0	0.10799	0.238387	0.429155	0.238375	0	YPK_4164	YP_001722876	NCBI: PFAM: Prophage CP4-57 regulatory~KEGG: asa:ASA_3675 hypothetical protein;PROVISIONAL ; MIBI: phage transcriptional regulator AlpA	0.288564	0.498895	1.06128
YPK_4029	YPK_4029	rffG, rfbB	NCBI: dTDP-glucose 4,6-dehydratase ; MIBI: dTDP-glucose 4,6-dehydratase	0.800849	0.39789	20.2504	8.16786	17.1602	14.9889	26.3173	28.4296	18.8608	5	12	11	17	15	12	0.345051	0.521925	0.214971	0.407693	0.412489	0.573813	0.562458	0.429502	YPK_4029	YP_001722744	NCBI: TIGRFAM: dTDP-glucose 4,6-dehydratase~PFAM: NAD-dependent epimerase/dehydratase; short-chain dehydrogenase/reductase SDR; 3-beta hydroxysteroid dehydrogenase/isomerase; polysaccharide biosynthesis protein CapD; dTDP-4-dehydrorhamnose reductase; Male sterility domain~KEGG: ypi:YpsIP31758_0186 dTDP-glucose 4,6-dehydratase;PROVISIONAL ; MIBI: dTDP-glucose 4,6-dehydratase	0.0441418	0.139964	2.01274	path:ypy00521;path:ypy00523;path:ypy01100;path:ypy01110	;Streptomycin biosynthesis - Yersinia pseudotuberculosis YPIII;Polyketide sugar unit biosynthesis - Yersinia pseudotuberculosis YPIII;Metabolic pathways - Yersinia pseudotuberculosis YPIII;Biosynthesis of secondary metabolites - Yersinia pseudotuberculosis YPIII
YPK_0270	YPK_0270	fkpA	NCBI: FKBP-type peptidyl-prolyl cis-trans isomerase ; MIBI: FKBP-type peptidyl-prolyl cis-trans isomerase	0.800594	0.469072	21.722	14.7021	21.4503	16.3516	34.0577	36.0108	25.1478	9	15	12	22	19	16	0.598468	0.9012	0.515931	0.679489	0.599984	0.990109	0.94993	0.763559	YPK_0270	YP_001719036	NCBI: rotamase;5.2.1.8;PROVISIONAL ; MIBI: FKBP-type peptidyl-prolyl cis-trans isomerase	0.0878666	0.223898	1.70676
YPK_2664	YPK_2664	lpxK	NCBI: tetraacyldisaccharide 4'-kinase ; MIBI: tetraacyldisaccharide 4_-kinase	0.798749	0.254453	104.806	53.9079	42.9005	31.3405	78.9519	68.2309	75.4433	33	30	23	51	36	48	1.19046	1.72747	1.53525	1.10288	0.933258	1.86271	1.46068	1.859	YPK_2664	YP_001721394	NCBI: transfers the gamma-phosphate of ATP to the 4' position of a tetraacyldisaccharide 1-phosphate intermediate to form tetraacyldisaccharide 1,4'-bis-phosphate;2.7.1.130;PROVISIONAL ; MIBI: tetraacyldisaccharide 4_-kinase	0.00169473	0.0106878	3.13909	path:ypy00540;path:ypy01100	;Lipopolysaccharide biosynthesis - Yersinia pseudotuberculosis YPIII;Metabolic pathways - Yersinia pseudotuberculosis YPIII
YPK_3196	YPK_3196	recR	NCBI: recombination protein RecR ; MIBI: recombination protein RecR	0.79844	0.326526	87.1859	19.6029	42.9005	40.8789	61.923	58.7544	64.4412	12	30	30	40	31	41	1.64411	2.45988	0.956622	1.88983	2.08588	2.5034	2.15531	2.72093	YPK_3196	YP_001721918	NCBI: involved in a recombinational process of DNA repair, independent of the recBC complex;PROVISIONAL ; MIBI: recombination protein RecR	0.0144747	0.0593821	2.44526	path:ypy03440	;Homologous recombination - Yersinia pseudotuberculosis YPIII
YPK_1276	YPK_1276	iscS-1	NCBI: cysteine desulfurase ; MIBI: cysteine desulfurase	0.795711	0.347693	41.2185	22.87	31.4604	39.5162	47.9904	68.2309	51.8673	14	22	29	31	36	33	0.705294	1.03541	0.522642	0.648995	0.944244	0.908552	1.17211	1.02557	YPK_1276	YP_001720027	NCBI: catalyzes the removal of elemental sulfur from cysteine to produce alanine; involved in NAD biosynthesis;PROVISIONAL ; MIBI: cysteine desulfurase	0.022106	0.0827834	2.28854	path:ypy00730;path:ypy01100;path:ypy04122	;Thiamine metabolism - Yersinia pseudotuberculosis YPIII;Metabolic pathways - Yersinia pseudotuberculosis YPIII;Sulfur relay system - Yersinia pseudotuberculosis YPIII
YPK_1952	YPK_1952		NCBI: putative virulence factor ; MIBI: putative virulence factor	0.794232	0.245435	123.408	44.1064	68.6408	66.7688	92.8846	89.0793	133.598	27	48	49	60	47	85	0.807818	1.19188	0.607736	0.853758	0.96196	1.06026	0.922652	1.59274	YPK_1952	YP_001720694	NCBI: KEGG: yps:YPTB2214 putative virulence factor;PROVISIONAL ; MIBI: putative virulence factor	0.0012121	0.00824308	3.23602
YPK_2208	YPK_2208		NCBI: hypothetical protein ; MIBI: hypothetical protein	0.792482	0.660216	8.05365	3.26714	4.29005	2.72526	4.64423	5.68591	9.43042	2	3	2	3	3	6	0.0544479	0.0887419	0.0534239	0.0633241	0.0465956	0.0629127	0.0698901	0.133423	YPK_2208	YP_001720942	NCBI: KEGG: yps:YPTB1980 hypothetical protein;PROVISIONAL ; MIBI: hypothetical protein	0.230008	0.42964	1.20034
YPK_2184	YPK_2184	prsA	NCBI: ribose-phosphate pyrophosphokinase ; MIBI: ribose-phosphate pyrophosphokinase	0.791307	0.38766	29.6987	27.7707	10.0101	20.4394	44.8942	28.4296	28.2912	17	7	15	29	15	18	0.575011	0.820741	0.823422	0.267925	0.633686	1.10276	0.633656	0.725804	YPK_2184	YP_001720920	NCBI: catalyzes the formation of 5-phospho-alpha-D-ribose 1-phosphate from D-ribose 5-phosphate and ATP;2.7.6.1;PROVISIONAL ; MIBI: ribose-phosphate pyrophosphokinase	0.0412273	0.133804	2.04124	path:ypy00030;path:ypy00230;path:ypy01100;path:ypy01110;path:ypy01120;path:ypy01200;path:ypy01230	;Pentose phosphate pathway - Yersinia pseudotuberculosis YPIII;Purine metabolism - Yersinia pseudotuberculosis YPIII;Metabolic pathways - Yersinia pseudotuberculosis YPIII;Biosynthesis of secondary metabolites - Yersinia pseudotuberculosis YPIII;Microbial metabolism in diverse environments - Yersinia pseudotuberculosis YPIII;Carbon metabolism - Yersinia pseudotuberculosis YPIII;Biosynthesis of am…
YPK_2080	YPK_2080	purU	NCBI: formyltetrahydrofolate deformylase ; MIBI: formyltetrahydrofolate deformylase	0.791184	0.518086	19.0031	6.53429	7.15009	9.5384	10.8365	11.3718	20.4326	4	5	7	7	6	13	0.253411	0.388519	0.216339	0.213691	0.330203	0.297224	0.283018	0.585317	YPK_2080	YP_001720820	NCBI: produces formate from formyl-tetrahydrofolate which is the major source of formate for PurT in de novo purine nucleotide biosynthesis; has a role in one-carbon metabolism; forms a homohexamer; activated by methionine and inhibited by glycine;PROVISIONAL ; MIBI: formyltetrahydrofolate deformylase	0.126729	0.285315	1.52713	path:ypy00630;path:ypy00670	;Glyoxylate and dicarboxylate metabolism - Yersinia pseudotuberculosis YPIII;One carbon pool by folate - Yersinia pseudotuberculosis YPIII
YPK_2857	YPK_2857	ompC-3	NCBI: porin ; MIBI: porin	0.791014	0.713154	9.55884	4.90071	0	2.72526	3.09615	9.47652	3.14347	3	0	2	2	5	2	0.0650691	0.104177	0.123435	0	0.0717723	0.0646039	0.179422	0.0685048	YPK_2857	YP_001721586	NCBI: PFAM: porin Gram-negative type~KEGG: yps:YPTB1244 general bacterial porin (GBP) family protein;PROVISIONAL ; MIBI: porin	0.267354	0.476463	1.10918
Ysr264	Ysr264		; Synonym: Ysr264; Class: asRNA	0.790487	0.236085	190.785	223.799	261.693	258.9	419.529	477.617	402.364	137	183	190	271	252	256	28.4096	41.0054	26.1027	27.5523	31.5739	40.5364	41.8749	40.6049	Ysr264		; Synonym: Ysr264; Class: asRNA	0.000813054	0.00591205	3.34831
YPK_1128	YPK_1128	yntD, ddpD-1	NCBI: ABC transporter-like protein ; MIBI: ABC transporter related	0.786379	0.685825	10.4938	0	4.29005	2.72526	7.74038	3.79061	3.14347	0	3	2	5	2	2	0.0780471	0.139112	0	0.134887	0.0992539	0.223352	0.0992492	0.0947353	YPK_1128	YP_001719879	NCBI: PFAM: ABC transporter related~SMART: AAA ATPase~KEGG: ypm:YP_2464 putative transport ATPase;PROVISIONAL ; MIBI: ABC transporter related	0.25154	0.456223	1.14662
YPK_0522	YPK_0522		NCBI: hypothetical protein ; MIBI: hypothetical protein	0.786364	0.270471	148.364	122.518	144.432	163.516	222.923	252.075	276.626	75	101	120	144	133	176	32.2885	46.7345	27.9987	29.7948	39.0722	42.2037	43.3029	54.6969	YPK_0522	YP_001719278	NCBI: PROVISIONAL ; MIBI: hypothetical protein	0.0036446	0.0199305	2.90739
YPK_3710	YPK_3710		NCBI: hypothetical protein ; MIBI: hypothetical protein	0.78609	0.365611	82.102	26.1371	12.8702	21.8021	38.7019	30.3249	37.7217	16	9	16	25	16	24	0.463516	0.66977	0.600233	0.266799	0.523516	0.736295	0.523491	0.749523	YPK_3710	YP_001722430	NCBI: KEGG: yps:YPTB0500 hypothetical protein;PROVISIONAL ; MIBI: hypothetical protein	0.0315496	0.107923	2.15007
pYV0002	pYV0002		NCBI: hypothetical protein;hypothetical protein ; MIBI: hypothetical protein	0.784783	0.407696	125.485	26.1371	24.3103	28.6152	57.2788	45.4873	37.7217	16	17	21	37	24	24	1.62411	2.37952	1.63263	1.37076	1.86895	2.96403	2.13584	2.0387	pYV0002;YPTS_4225	YP_068415;YP_001874625	NCBI: similar to Y. pestis YPCD1.73c;PROVISIONAL;KEGG: yps:pYV0002 hypothetical protein;PROVISIONAL ; MIBI: hypothetical protein	0.0542391	0.163413	1.92492
YPK_3489	YPK_3489	lpdA	NCBI: dihydrolipoamide dehydrogenase ; MIBI: dihydrolipoamide dehydrogenase	0.78261	0.308556	130.998	127.419	82.941	58.5931	130.038	161.101	176.034	78	58	43	84	85	112	1.73291	2.50606	2.5134	1.47685	1.20849	2.12499	2.38877	3.00441	YPK_3489	YP_001722209	NCBI: E3 component of pyruvate and 2-oxoglutarate dehydrogenase complex; catalyzes the oxidation of dihydrolipoamide to lipoamide;PROVISIONAL ; MIBI: dihydrolipoamide dehydrogenase	0.0112011	0.0484449	2.53636	path:ypy00010;path:ypy00020;path:ypy00260;path:ypy00280;path:ypy00620;path:ypy01100;path:ypy01110;path:ypy01120;path:ypy01200	;Glycolysis / Gluconeogenesis - Yersinia pseudotuberculosis YPIII;Citrate cycle (TCA cycle) - Yersinia pseudotuberculosis YPIII;Glycine, serine and threonine metabolism - Yersinia pseudotuberculosis YPIII;Valine, leucine and isoleucine degradation - Yersinia pseudotuberculosis YPIII;Pyruvate metabolism - Yersinia pseudotuberculosis YPIII;Metabolic pathways - Yersinia pseudotuberculosis YPIII;Bios…
YPK_2361	YPK_2361	cycA	NCBI: D-alanine/D-serine/glycine permease ; MIBI: D-alanine/D-serine/glycine permease	0.782169	0.221094	144.941	91.48	92.9511	61.3183	147.067	140.252	136.741	56	65	45	95	74	87	1.57476	2.27223	1.80449	1.65509	1.2647	2.40327	2.07964	2.33378	YPK_2361	YP_001721091	NCBI: involved in the transport across the cytoplasmic membrane of D-alanine, D-serine and glycine;PROVISIONAL ; MIBI: D-alanine/D-serine/glycine permease	0.000403601	0.00330827	3.53772
YPK_2570	YPK_2570		NCBI: LysR family transcriptional regulator ; MIBI: LysR family transcriptional regulator	0.781975	0.254715	67.143	80.045	87.231	74.9446	174.933	134.567	110.022	49	61	55	113	71	70	2.55404	3.67535	2.58618	2.5441	2.53183	4.68222	3.26821	3.07563	YPK_2570	YP_001721300	NCBI: PFAM: regulatory protein LysR; LysR substrate-binding~KEGG: ypa:YPA_0798 putative LysR-family transcriptional regulatory protein;PROVISIONAL ; MIBI: LysR family transcriptional regulator	0.00214058	0.0128887	3.07
YPK_0985	YPK_0985	ydeM-1, yidF-1, aslB-1	NCBI: radical SAM domain-containing protein ; MIBI: radical SAM domain protein	0.781927	0.217539	67.6486	55.5414	50.0506	59.9557	111.461	73.9169	99.0194	34	35	44	72	39	63	1.24785	1.78364	1.27238	1.03502	1.43615	2.11534	1.27289	1.96269	YPK_0985	YP_001719739	NCBI: PFAM: Radical SAM domain protein~KEGG: ypi:YpsIP31758_0932 putative sulfatase regulator;PROVISIONAL ; MIBI: radical SAM domain protein	0.000325114	0.00277914	3.59442
Ysr240_NU	Ysr240_NU		; Synonym: Ysr240_NU; Class: asRNA	0.781405	0.317528	63.1115	49.0071	62.9208	68.1315	89.7884	140.252	86.4455	30	44	50	58	74	55	34.5591	49.6995	28.6987	33.261	41.7177	43.5592	61.7392	43.8003	Ysr240_NU		; Synonym: Ysr240_NU; Class: asRNA	0.0138588	0.0572715	2.4609
YPK_3382	YPK_3382	tktA-1, tktB-1	NCBI: transketolase domain-containing protein ; MIBI: transketolase domain-containing protein	0.780719	0.742043	3.69949	3.26714	5.72007	2.72526	3.09615	13.2671	6.28694	2	4	2	2	7	4	0.111842	0.178247	0.0971807	0.153586	0.0847597	0.0762941	0.296645	0.161802	YPK_3382	YP_001722102	NCBI: PFAM: Transketolase central region; Transketolase domain protein~KEGG: ypm:YP_0373 C-terminal region of transketolase;PROVISIONAL ; MIBI: transketolase domain-containing protein	0.292744	0.503133	1.05212	path:ypy00030;path:ypy01100;path:ypy01110;path:ypy01120;path:ypy01200;path:ypy01230	;Pentose phosphate pathway - Yersinia pseudotuberculosis YPIII;Metabolic pathways - Yersinia pseudotuberculosis YPIII;Biosynthesis of secondary metabolites - Yersinia pseudotuberculosis YPIII;Microbial metabolism in diverse environments - Yersinia pseudotuberculosis YPIII;Carbon metabolism - Yersinia pseudotuberculosis YPIII;Biosynthesis of amino acids - Yersinia pseudotuberculosis YPIII
YPK_3500	YPK_3500	hofC	NCBI: type IV pilin biogenesis protein ; MIBI: type IV pilin biogenesis protein	0.779203	0.179714	449.23	351.218	316.034	269.801	558.855	521.209	532.818	215	221	198	361	275	339	7.56991	10.8429	8.6828	7.0527	6.97422	11.4456	9.68596	11.3971	YPK_3500	YP_001722220	NCBI: PFAM: type II secretion system protein~KEGG: ypi:YpsIP31758_3372 putative protein transport protein HofC;PROVISIONAL ; MIBI: type IV pilin biogenesis protein	1.45237e-05	0.000186077	4.33579
YPK_2172	YPK_2172		NCBI: glycerophosphoryl diester phosphodiesterase ; MIBI: glycerophosphoryl diester phosphodiesterase	0.779138	0.359151	44.5685	19.6029	14.3002	21.8021	34.0577	36.0108	28.2912	12	10	16	22	19	18	0.59157	0.853133	0.629012	0.414209	0.731488	0.90534	0.8686	0.785459	YPK_2172	YP_001720909	NCBI: PFAM: glycerophosphoryl diester phosphodiesterase~KEGG: ypi:YpsIP31758_2060 glycerophosphoryl diester phosphodiesterase family protein;PROVISIONAL ; MIBI: glycerophosphoryl diester phosphodiesterase	0.0300532	0.103936	2.16939
YPK_0549	YPK_0549	mzrA	NCBI: hypothetical protein ; MIBI: EnvZ/OmpR regulon moderator	0.777346	0.424946	31.4117	16.3357	7.15009	16.3516	40.25	15.1624	14.1456	10	5	12	26	8	9	0.958282	1.36896	1.17738	0.465189	1.23228	2.40327	0.821478	0.882131	YPK_0549	YP_001719305	NCBI: KEGG: ypi:YpsIP31758_0486 hypothetical protein;PROVISIONAL ; MIBI: EnvZ/OmpR regulon moderator	0.0673577	0.187381	1.82928
YPK_1845	YPK_1845	ydiJ	NCBI: FAD linked oxidase domain-containing protein ; MIBI: FAD linked oxidase domain-containing protein	0.777064	0.298036	49.964	34.305	35.7504	31.3405	58.8269	43.592	72.2999	21	25	23	38	23	46	0.304494	0.441536	0.315432	0.296735	0.301317	0.448106	0.301303	0.575199	YPK_1845	YP_001720589	NCBI: PFAM: FAD linked oxidase domain protein~KEGG: yps:YPTB2316 hypothetical protein;PROVISIONAL ; MIBI: FAD linked oxidase domain-containing protein	0.00912633	0.0419244	2.60729
pYV0025	pYV0025	yopE	NCBI: outer membrane virulence protein;virulence determinant YopE ; MIBI: outer membrane virulence protein	0.776977	0.140537	2387.2	1609.07	1723.17	1582.01	2887.16	2964.26	2594.94	985	1205	1161	1865	1564	1651	68.4086	97.4624	68.5289	66.2471	70.4498	101.866	94.8993	95.6222	pYV0025;YPTS_4252	YP_068436;YP_001874652	NCBI: identical to Y. pestis YPCD1.06;PROVISIONAL;PFAM: virulence determinant YopE~KEGG: yps:pYV0025 putative outer membrane virulence protein;PROVISIONAL ; MIBI: outer membrane virulence protein	3.22731e-08	7.71462e-07	5.52864
YPK_0515	YPK_0515	mlaC	NCBI: toluene tolerance family protein ; MIBI: putative phospholipid-binding protein MlaC	0.776432	0.49207	11.3004	8.16786	11.4401	8.17578	13.9327	13.2671	22.0043	5	8	6	9	7	14	0.406069	0.608937	0.367932	0.465189	0.385086	0.519937	0.449246	0.857628	YPK_0515	YP_001719271	NCBI: PFAM: toluene tolerance family protein~KEGG: ypm:YP_3827 hypothetical protein;PROVISIONAL ; MIBI: putative phospholipid-binding protein MlaC	0.114591	0.267669	1.57789	path:ypy02010	;ABC transporters - Yersinia pseudotuberculosis YPIII
YPK_2884	YPK_2884	dld	NCBI: D-lactate dehydrogenase ; MIBI: D-lactate dehydrogenase	0.773823	0.253353	248.165	259.738	235.953	252.086	421.077	399.909	468.377	159	165	185	272	211	298	4.02743	5.76892	4.26208	3.49502	4.32519	5.72406	4.93282	6.64989	YPK_2884	YP_001721611	NCBI: component of the membrane-bound D-lactate oxidase, FAD-binding, NADH independent;1.1.1.28;PROVISIONAL ; MIBI: D-lactate dehydrogenase	0.00225568	0.0134599	3.05432	path:ypy00620;path:ypy01120	;Pyruvate metabolism - Yersinia pseudotuberculosis YPIII;Microbial metabolism in diverse environments - Yersinia pseudotuberculosis YPIII
Ysr216_NU_Ysr218_SC	Ysr216_NU_Ysr218_SC		; Synonym: Ysr216_NU_Ysr218_SC; Class: transRNA	0.773448	0.193702	81.5536	76.7779	87.231	77.6699	126.942	149.729	139.884	47	61	57	82	79	89	7.92178	11.3355	7.70764	7.90488	8.15282	10.5572	11.299	12.1503	Ysr216_NU_Ysr218_SC		; Synonym: Ysr216_NU_Ysr218_SC; Class: transRNA	6.52462e-05	0.000676527	3.99299
YPK_2365	YPK_2365	efeO, ycdO	NCBI: hypothetical protein ; MIBI: iron uptake system component EfeO	0.773312	0.55313	15.3337	13.0686	4.29005	4.08789	10.8365	11.3718	15.7174	8	3	3	7	6	10	0.175757	0.257849	0.324795	0.0962459	0.106231	0.223115	0.212451	0.337981	YPK_2365	YP_001721095	NCBI: KEGG: ypi:YpsIP31758_2263 hypothetical protein;PROVISIONAL ; MIBI: iron uptake system component EfeO	0.162093	0.336844	1.39807
YPK_3976	YPK_3976	rpoH	NCBI: RNA polymerase factor sigma-32 ; MIBI: RNA polymerase factor sigma-32	0.770613	0.464941	28.3234	26.1371	15.7302	12.2637	21.6731	47.3826	26.7195	16	11	9	14	25	17	0.58052	0.83749	0.856277	0.465189	0.420094	0.588212	1.16687	0.757386	YPK_3976	YP_001722692	NCBI: binds with the catalytic core of RNA polymerase to produce the holoenzyme; this sigma factor is responsible for the expression of heat shock promoters;PROVISIONAL ; MIBI: RNA polymerase factor sigma-32	0.0974301	0.239554	1.65744
YPK_1516	YPK_1516	yfcA	NCBI: hypothetical protein ; MIBI: hypothetical protein	0.770597	0.263122	66.0173	31.0379	44.3305	80.3951	113.01	77.7075	80.1585	19	31	59	73	41	51	1.80097	2.57043	1.08109	1.39384	2.92799	3.26094	2.03461	2.41575	YPK_1516	YP_001720262	NCBI: PFAM: protein of unknown function DUF81~KEGG: ypm:YP_2410 putative membrane protein;PROVISIONAL ; MIBI: hypothetical protein	0.00340417	0.018848	2.92867
YPK_2239	YPK_2239	hmsR, pgaC	NCBI: N-glycosyltransferase ; MIBI: N-glycosyltransferase	0.767762	0.326853	29.1331	27.7707	37.1804	25.89	57.2788	47.3826	51.8673	17	26	19	37	25	33	0.620458	0.897987	0.584722	0.706669	0.569985	0.99911	0.749945	0.944905	YPK_2239	YP_001720973	NCBI: predicted polysaccharide polymerase involved in biofilm formation; in Escherichia coli the related protein PgaC is required for the synthesis of the beta-1,6-N-acetylglucosamine polysaccharide; in Yersinia the HmsR protein is an inner membrane protein;PROVISIONAL ; MIBI: N-glycosyltransferase	0.0188265	0.0725439	2.34895
YPK_3242	YPK_3242	cyoB	NCBI: cytochrome o ubiquinol oxidase subunit I ; MIBI: cytochrome o ubiquinol oxidase subunit I	0.767089	0.394191	42.9296	45.74	32.8904	36.791	61.923	53.0685	84.8737	28	23	27	40	28	54	0.535738	0.774341	0.645432	0.41895	0.542832	0.723875	0.56291	1.03624	YPK_3242	YP_001721964	NCBI: KEGG: ypi:YpsIP31758_3099 cytochrome o ubiquinol oxidase, subunit I~TIGRFAM: cytochrome o ubiquinol oxidase, subunit I~PFAM: cytochrome c oxidase subunit I;1.9.3.1;PROVISIONAL ; MIBI: cytochrome o ubiquinol oxidase subunit I	0.0516565	0.157776	1.94599	path:ypy00190;path:ypy01100	;Oxidative phosphorylation - Yersinia pseudotuberculosis YPIII;Metabolic pathways - Yersinia pseudotuberculosis YPIII
Ysr148_KO_Ysr153_BE_sR016_YA	Ysr148_KO_Ysr153_BE_sR016_YA	GlmZ	sRNA antisense activator of glmS mRNA, Hfq-dependent; Synonym: Ysr148_KO_Ysr153_BE_sR016_YA; Class: transRNA	0.766581	0.2282	174.811	140.487	151.582	155.34	235.308	310.83	223.187	86	106	114	152	164	142	18.9872	26.8436	18.1979	17.7243	21.0395	25.2509	30.266	25.014	Ysr148_KO_Ysr153_BE_sR016_YA		sRNA antisense activator of glmS mRNA, Hfq-dependent; Synonym: Ysr148_KO_Ysr153_BE_sR016_YA; Class: transRNA	0.000781544	0.00572947	3.35925
YPK_3015	YPK_3015	leuS	NCBI: leucyl-tRNA synthetase ; MIBI: leucyl-tRNA synthetase	0.765	0.350944	34.9377	42.4729	28.6003	35.4284	68.1153	56.8591	58.1542	26	20	26	44	30	37	0.382092	0.542253	0.462201	0.28095	0.403125	0.614075	0.465122	0.547561	YPK_3015	YP_001721741	NCBI: leucine--tRNA ligase; LeuRS; class-I aminoacyl-tRNA synthetase; charges leucine by linking carboxyl group to alpha-phosphate of ATP and then transfers aminoacyl-adenylate to its tRNA; due to the large number of codons that tRNA(Leu) recognizes, the leucyl-tRNA synthetase does not recognize the anticodon loop of the tRNA, but instead recognition is dependent on a conserved discriminator base…	0.0292699	0.102586	2.17983	path:ypy00970	;Aminoacyl-tRNA biosynthesis - Yersinia pseudotuberculosis YPIII
YPK_1523	YPK_1523	flk	NCBI: flagella biosynthesis regulator ; MIBI: flagella biosynthesis regulator	0.764701	0.355393	50.3736	29.4043	17.1602	24.5273	38.7019	24.639	58.1542	18	12	18	25	13	37	0.636743	0.910786	0.796263	0.419476	0.694491	0.868232	0.501553	1.36257	YPK_1523	YP_001720269	NCBI: in Salmonella typhimurium Flk regulates flagellar biosynthesis by inhibition of the flagellar-associated type III secretion system; lowers secretion levels of the anti-sigma28 factor FlgM to the periplasm; inner membrane-anchored protein;PROVISIONAL ; MIBI: flagella biosynthesis regulator	0.0314205	0.107666	2.15171
YPK_2552	YPK_2552	udk	NCBI: uridine kinase ; MIBI: uridine kinase	0.763932	0.233467	146.549	44.1064	61.4907	117.186	136.231	128.881	121.024	27	43	86	88	68	77	3.24207	4.58925	1.93112	2.43028	5.36481	4.94129	4.24174	4.5847	YPK_2552	YP_001721282	NCBI: functions in pyrimidine salvage; pyrimidine ribonucleoside kinase; phosphorylates nucleosides or dinucleosides to make UMP or CMP using ATP or GTP as the donor;PROVISIONAL ; MIBI: uridine kinase	0.00106745	0.0074109	3.27212	path:ypy00240;path:ypy01100	;Pyrimidine metabolism - Yersinia pseudotuberculosis YPIII;Metabolic pathways - Yersinia pseudotuberculosis YPIII
YPK_2681	YPK_2681	serS	NCBI: seryl-tRNA synthetase ; MIBI: seryl-tRNA synthetase	0.762971	0.431936	28.5988	14.7021	18.5902	20.4394	41.7981	17.0577	34.5782	9	13	15	27	9	22	0.38301	0.560637	0.319614	0.364811	0.464605	0.752763	0.27875	0.650399	YPK_2681	YP_001721411	NCBI: catalyzes a two-step reaction, first charging a serine molecule by linking its carboxyl group to the alpha-phosphate of ATP, followed by transfer of the aminoacyl-adenylate to its tRNA;6.1.1.11;PROVISIONAL ; MIBI: seryl-tRNA synthetase	0.0773289	0.204165	1.7664	path:ypy00970	;Aminoacyl-tRNA biosynthesis - Yersinia pseudotuberculosis YPIII
YPK_2978	YPK_2978	yfjF	NCBI: hypothetical protein ; MIBI: hypothetical protein	0.76202	0.245801	139.929	127.419	102.961	138.988	191.961	210.379	229.473	78	72	102	124	111	146	12.0223	16.9547	12.567	9.16666	14.3333	15.6845	15.5973	19.5823	YPK_2978	YP_001721705	NCBI: PFAM: protein of unknown function UPF0125~KEGG: yps:YPTB1137 hypothetical protein;PROVISIONAL ; MIBI: hypothetical protein	0.00193421	0.0118426	3.10015
YPK_1390	YPK_1390	nudK	NCBI: NUDIX hydrolase ; MIBI: NUDIX hydrolase	0.76002	0.437844	24.0453	6.53429	15.7302	8.17578	17.0288	5.68591	29.863	4	11	6	11	3	19	0.459574	0.694008	0.307657	0.668562	0.402502	0.664219	0.201241	1.21656	YPK_1390	YP_001720137	NCBI: PFAM: NUDIX hydrolase~KEGG: ypi:YpsIP31758_1276 hydrolase, NUDIX family;PROVISIONAL ; MIBI: NUDIX hydrolase	0.082595	0.214801	1.73582
YPK_1652	YPK_1652	yaaU, ygcS	NCBI: general substrate transporter ; MIBI: general substrate transporter	0.759413	0.322303	47.252	19.6029	35.7504	35.4284	46.4423	54.9638	56.5825	12	25	26	30	29	36	0.61305	0.887652	0.405456	0.667489	0.766205	0.795783	0.854573	1.0126	YPK_1652	YP_001720398	NCBI: PFAM: General substrate transporter; major facilitator superfamily MFS_1~KEGG: ypm:YP_2278 putative transporter protein;PROVISIONAL ; MIBI: general substrate transporter	0.0184625	0.071417	2.35621
YPK_0156	YPK_0156		NCBI: hypothetical protein ; MIBI: hypothetical protein	0.758672	0.184392	304.908	403.492	469.046	414.239	736.884	778.97	672.703	247	328	304	476	411	428	70.2738	99.1652	67.5102	70.8416	72.4695	102.139	97.9722	97.3845	YPK_0156	YP_001718922	NCBI: PROVISIONAL ; MIBI: hypothetical protein	3.88119e-05	0.00043158	4.11444
YPK_1601	YPK_1601		NCBI: hypothetical protein ; MIBI: hypothetical protein	0.755507	0.682103	7.58122	9.80143	0	1.36263	6.1923	5.68591	7.85868	6	0	1	4	3	5	0.0932494	0.134594	0.244244	0	0.0355044	0.127833	0.106508	0.16944	YPK_1601	YP_001720347	NCBI: PFAM: protein of unknown function DUF218~KEGG: ypi:YpsIP31758_1496 hypothetical protein;PROVISIONAL ; MIBI: hypothetical protein	0.268029	0.477453	1.10761
YPK_0332	YPK_0332	tuf-2	NCBI: elongation factor Tu ; MIBI: translation elongation factor Tu	0.754792	0.393962	44.9168	44.1064	25.7403	31.3405	60.375	56.8591	56.5825	27	18	23	39	30	36	0.79157	1.12052	1.04623	0.55116	0.777322	1.18642	1.01385	1.16129	YPK_0332	YP_001719095	NCBI: EF-Tu; promotes GTP-dependent binding of aminoacyl-tRNA to the A-site of ribosomes during protein biosynthesis; when the tRNA anticodon matches the mRNA codon, GTP hydrolysis results; the inactive EF-Tu-GDP leaves the ribosome and release of GDP is promoted by elongation factor Ts; many prokaryotes have two copies of the gene encoding EF-Tu;PROVISIONAL ; MIBI: translation elongation factor …	0.0553777	0.165388	1.9159
YPK_1499	YPK_1499	ccmD	NCBI: heme exporter protein CcmD ; MIBI: heme exporter protein CcmD	0.754466	0.493072	17.6865	1.63357	12.8702	8.17578	17.0288	11.3718	12.5739	1	9	6	11	6	8	0.674119	1.03699	0.151544	1.07776	0.793049	1.30871	0.793011	1.00926	YPK_1499	YP_001720245	NCBI: TIGRFAM: heme exporter protein CcmD~PFAM: Heme exporter protein D (CcmD)~KEGG: ypp:YPDSF_2023 heme exporter protein D;PROVISIONAL ; MIBI: heme exporter protein CcmD	0.125984	0.284761	1.53013	path:ypy02010	;ABC transporters - Yersinia pseudotuberculosis YPIII
pYV0022	pYV0022		NCBI: transposase;hypothetical protein;integrase catalytic region ; MIBI: putative transposase	0.753393	0.293443	208.933	70.2436	84.371	55.8678	143.971	121.299	94.3042	43	59	41	93	64	60	1.63605	2.3328	1.68326	1.82506	1.39984	2.8581	2.185	1.95528	pYV0022;Acid_0647;YPTS_4248	YP_068433;YP_821933;YP_001874648	NCBI: similar to fusion of Y.pestis YPCD1.03c and YPCD1.97c;PROVISIONAL;KEGG: yps:pYV0022 transposase;PROVISIONAL;PFAM: Integrase catalytic region~KEGG: yps:pYV0022 putative transposase;PROVISIONAL ; MIBI: putative transposase	0.0102456	0.0456988	2.56743
YPK_4105	YPK_4105	menA	NCBI: 1,4-dihydroxy-2-naphthoate octaprenyltransferase ; MIBI: 1,4-dihydroxy-2-naphthoate octaprenyltransferase	0.753276	0.264834	98.4169	63.7093	50.0506	79.0325	103.721	87.184	136.741	39	35	58	67	46	87	1.95483	2.75348	1.95076	1.3834	2.53033	2.63103	2.00671	3.6227	YPK_4105	YP_001722817	NCBI: catalyzes the formation of dimethylmenaquinone from 1,4-dihydroxy-2-naphthoate and octaprenyl diphosphate;PROVISIONAL ; MIBI: 1,4-dihydroxy-2-naphthoate octaprenyltransferase	0.00445044	0.0235002	2.84433	path:ypy00130;path:ypy01100;path:ypy01110	;Ubiquinone and other terpenoid-quinone biosynthesis - Yersinia pseudotuberculosis YPIII;Metabolic pathways - Yersinia pseudotuberculosis YPIII;Biosynthesis of secondary metabolites - Yersinia pseudotuberculosis YPIII
pYV0049	pYV0049		NCBI: hypothetical protein;hypothetical protein ; MIBI: hypothetical protein	0.749157	0.3508	73.8151	24.5036	12.8702	16.3516	24.7692	36.0108	31.4347	15	9	12	16	19	20	2.30852	3.24412	3.18874	1.51186	2.22494	2.67029	3.52266	3.53942	pYV0049;YPTS_4271	YP_068458;YP_001874671	NCBI: PROVISIONAL;KEGG: yps:pYV0049 hypothetical protein;PROVISIONAL ; MIBI: hypothetical protein	0.0327149	0.111162	2.13556
YPK_3132	YPK_3132	yfjZ	NCBI: hypothetical protein ; MIBI: hypothetical protein	0.747085	0.424708	18.0877	17.9693	8.5801	14.9889	26.3173	20.8483	23.576	11	6	11	17	11	15	1.17509	1.64317	1.5306	0.659722	1.33497	1.85707	1.3349	1.73753	YPK_3132	YP_001721856	NCBI: PFAM: YagBYeeUYfjZ family protein~KEGG: ent:Ent638_0476 YagBYeeUYfjZ family protein;PROVISIONAL ; MIBI: hypothetical protein	0.0785679	0.206752	1.75906
pYV0048	pYV0048		NCBI: hypothetical protein ; MIBI: hypothetical protein	0.744961	0.879177	10.5928	1.63357	0	0	1.54808	1.8953	1.57174	1	0	0	1	1	1	0.159437	0.39695	0.478311	0	0	0.37551	0.417157	0.398184	pYV0048	YP_068457	NCBI: PROVISIONAL ; MIBI: hypothetical protein	0.396806	0.600019	0.847339
YPK_1187	YPK_1187	lepA	NCBI: GTP-binding protein LepA ; MIBI: GTP-binding protein LepA	0.744763	0.319487	45.5345	37.5721	41.4705	38.1536	66.5673	54.9638	77.0151	23	29	28	43	29	49	0.5981	0.848987	0.586728	0.584587	0.622984	0.86117	0.645202	1.04059	YPK_1187	YP_001719938	NCBI: binds to the ribosome on the universally-conserved alpha-sarcin loop;PROVISIONAL ; MIBI: GTP-binding protein LepA	0.0197469	0.0757977	2.33112
YPK_2141	YPK_2141	znuC	NCBI: high-affinity zinc transporter ATPase ; MIBI: high-affinity zinc transporter ATPase	0.743681	0.291267	47.7746	62.0757	77.2209	61.3183	128.49	125.09	86.4455	38	54	45	83	66	55	2.40877	3.38477	2.28987	2.57136	2.3651	3.9266	3.46864	2.75907	YPK_2141	YP_001720880	NCBI: involved in transport of zinc(II) with ZnuA and C;PROVISIONAL ; MIBI: high-affinity zinc transporter ATPase	0.010672	0.0470749	2.55326	path:ypy02010	;ABC transporters - Yersinia pseudotuberculosis YPIII
pYV0040	pYV0040	yopK, yopQ	NCBI: yop targeting protein yopK, yopQ;yop targeting protein YopK, YopQ ; MIBI: yop targeting protein YopK, YopQ	0.742178	0.476346	791.804	4.90071	14.3002	4.08789	18.5769	11.3718	12.5739	3	10	3	12	6	8	0.376896	0.594217	0.250917	0.660924	0.218847	0.787956	0.437673	0.557023	pYV0040;YPTS_4264	YP_068449;YP_001874664	NCBI: similar to Y. pestis YPCD1.19c, yopK, yopQ, probable virulence determinant protein;PROVISIONAL;KEGG: yps:pYV0040 yop targeting protein YopK, YopQ;PROVISIONAL ; MIBI: yop targeting protein YopK, YopQ	0.119218	0.274621	1.55806
YPK_1900	YPK_1900		NCBI: RES domain-containing protein ; MIBI: RES domain-containing protein	0.741783	0.212433	284.742	205.83	284.573	201.669	422.625	434.025	309.632	126	199	148	273	229	197	13.7499	19.2757	12.6049	15.7313	12.9134	21.4409	19.9799	16.4062	YPK_1900	YP_001720644	NCBI: PFAM: RES domain protein~KEGG: yps:YPTB2264 hypothetical protein;PROVISIONAL ; MIBI: RES domain-containing protein	0.000479688	0.00381457	3.49185
pYV0028	pYV0028		NCBI: transposase remnant;putative transposase remnant ; MIBI: putative transposase remnant	0.74021	0.409315	30.163	16.3357	14.3002	13.6263	30.9615	20.8483	23.576	10	10	10	20	11	15	1.99757	2.83478	2.25088	1.77866	1.96318	3.53421	2.1594	2.81071	pYV0028;YPTS_4255	YP_068439;YP_001874655	NCBI: similar to Y. pestis YPCD1.10c;PROVISIONAL;KEGG: yps:pYV0028 putative transposase remnant;PROVISIONAL ; MIBI: putative transposase remnant	0.0705423	0.192384	1.80841
YPK_3201	YPK_3201		NCBI: hypothetical protein ; MIBI: hypothetical protein	0.739973	0.235009	194.615	323.447	336.054	257.537	501.577	543.952	496.669	198	235	189	324	287	316	50.8846	71.2176	55.1014	51.6782	45.8743	70.7871	69.6576	73.208	YPK_3201	YP_001721923	NCBI: KEGG: ypi:YpsIP31758_3061 hypothetical protein;PROVISIONAL ; MIBI: hypothetical protein	0.00163997	0.0104248	3.1487
YPK_3190	YPK_3190	ddhB, rfbG	NCBI: CDP-glucose 4,6-dehydratase ; MIBI: CDP-glucose 4,6-dehydratase	0.739644	0.492024	17.1995	9.80143	7.15009	14.9889	10.8365	32.2202	14.1456	6	5	11	7	17	9	0.278544	0.396392	0.256524	0.168923	0.410185	0.234956	0.633892	0.320327	YPK_3190	YP_001721912	NCBI: TIGRFAM: CDP-glucose 4,6-dehydratase~PFAM: NAD-dependent epimerase/dehydratase; polysaccharide biosynthesis protein CapD; Male sterility domain~KEGG: ypi:YpsIP31758_3050 CDP-glucose 4,6-dehydratase;PROVISIONAL ; MIBI: CDP-glucose 4,6-dehydratase	0.13277	0.294291	1.50327	path:ypy00520;path:ypy01110	;Amino sugar and nucleotide sugar metabolism - Yersinia pseudotuberculosis YPIII;Biosynthesis of secondary metabolites - Yersinia pseudotuberculosis YPIII
YPK_0431	YPK_0431	yphF-1, ytfQ-1	NCBI: carbohydrate ABC transporter periplasmic-binding protein ; MIBI: carbohydrate ABC transporter periplasmic-binding protein	0.739111	0.529743	16.4064	16.3357	5.72007	9.5384	18.5769	17.0577	18.8608	10	4	7	12	9	12	0.297865	0.421454	0.463817	0.146605	0.283174	0.436957	0.364064	0.463342	YPK_0431	YP_001719187	NCBI: KEGG: ypi:YpsIP31758_0364 carbohydrate uptake (CUT2 family) ABC transporter, periplasmic carbohydrate-binding protein;PROVISIONAL ; MIBI: carbohydrate ABC transporter periplasmic-binding protein	0.162948	0.337215	1.39523
YPK_2527	YPK_2527	hisC	NCBI: histidinol-phosphate aminotransferase ; MIBI: histidinol-phosphate aminotransferase	0.73794	0.372786	24.8409	21.2364	20.0202	19.0768	29.4134	49.2779	25.1478	13	14	14	19	26	16	0.483204	0.678203	0.519523	0.442111	0.487977	0.59611	0.906199	0.532299	YPK_2527	YP_001721257	NCBI: catalyzes the formation of L-histidinol phosphate from imidazole-acetol phosphate and glutamate in histidine biosynthesis;PROVISIONAL ; MIBI: histidinol-phosphate aminotransferase	0.0477563	0.148245	1.97953	path:ypy00340;path:ypy00350;path:ypy00360;path:ypy00400;path:ypy00401;path:ypy01100;path:ypy01110;path:ypy01230	;Histidine metabolism - Yersinia pseudotuberculosis YPIII;Tyrosine metabolism - Yersinia pseudotuberculosis YPIII;Phenylalanine metabolism - Yersinia pseudotuberculosis YPIII;Phenylalanine, tyrosine and tryptophan biosynthesis - Yersinia pseudotuberculosis YPIII;Novobiocin biosynthesis - Yersinia pseudotuberculosis YPIII;Metabolic pathways - Yersinia pseudotuberculosis YPIII;Biosynthesis of secon…
YPK_0681	YPK_0681	tadB	NCBI: type II secretion system protein ; MIBI: type II secretion system protein	0.735951	0.883867	2.87091	1.63357	1.43002	0	3.09615	1.8953	1.57174	1	1	0	2	1	1	0.0312795	0.0572187	0.0524176	0.0414209	0	0.0823036	0.0457158	0.0436366	YPK_0681	YP_001719435	NCBI: PFAM: type II secretion system protein~KEGG: ypm:YP_3004 hypothetical protein;PROVISIONAL ; MIBI: type II secretion system protein	0.405043	0.607302	0.832649
YPK_4227	YPK_4227	atpC	NCBI: F0F1 ATP synthase subunit epsilon ; MIBI: F0F1 ATP synthase subunit epsilon	0.734974	0.418209	24.3804	34.305	22.8803	16.3516	40.25	53.0685	31.4347	21	16	12	26	28	20	1.59607	2.22467	2.27961	1.37247	1.13614	2.21578	2.65087	1.80736	YPK_4227	YP_001722936	NCBI: part of catalytic core of ATP synthase; alpha(3)beta(3)gamma(1)delta(1)epsilon(1); involved in producing ATP from ADP in the presence of the proton motive force across the membrane;PROVISIONAL ; MIBI: F0F1 ATP synthase subunit epsilon	0.0788441	0.207206	1.75743	path:ypy00190;path:ypy01100	;Oxidative phosphorylation - Yersinia pseudotuberculosis YPIII;Metabolic pathways - Yersinia pseudotuberculosis YPIII
YPK_1749	YPK_1749	cheA	NCBI: chemotaxis protein CheA ; MIBI: chemotaxis protein CheA	0.73261	0.350402	34.6349	31.0379	22.8803	17.7142	34.0577	47.3826	39.2934	19	16	13	22	25	25	0.301226	0.419703	0.399469	0.265822	0.238387	0.363131	0.458414	0.437565	YPK_1749	YP_001720495	NCBI: chemotactic sensory histidine kinase in two-component regulatory system with CheB and CheY; sensory histidine kinase/signal sensing protein; CheA is the histidine kinase component;PROVISIONAL ; MIBI: chemotaxis protein CheA	0.0365485	0.12108	2.09077	path:ypy02020;path:ypy02030	;Two-component system - Yersinia pseudotuberculosis YPIII;Bacterial chemotaxis - Yersinia pseudotuberculosis YPIII
YPK_2661	YPK_2661	ycaR	NCBI: hypothetical protein ; MIBI: hypothetical protein	0.732045	0.531562	7.24699	13.0686	2.86003	6.81315	13.9327	15.1624	9.43042	8	2	5	9	8	6	1.16604	1.5923	2.00734	0.396554	1.09423	1.7729	1.75069	1.2533	YPK_2661	YP_001721391	NCBI: PFAM: protein of unknown function DUF343~KEGG: ypi:YpsIP31758_2572 hypothetical protein;PROVISIONAL ; MIBI: hypothetical protein	0.168463	0.346294	1.37716
YPK_1278	YPK_1278	iscA	NCBI: iron-sulfur cluster assembly protein ; MIBI: iron-sulfur cluster assembly protein	0.732011	0.510442	16.6141	4.90071	17.1602	10.901	27.8654	18.953	11.0022	3	12	8	18	10	7	0.919302	1.35487	0.425165	1.34388	0.988863	2.00272	1.23602	0.825864	YPK_1278	YP_001720029	NCBI: forms iron-sulfur clusters of ferredoxin [2FE-2S]; binds iron in the presence of the thioredoxin reductase system; forms homodimers and tetramers; similar to SufA protein;PROVISIONAL ; MIBI: iron-sulfur cluster assembly protein	0.151551	0.320611	1.43407
YPK_2460	YPK_2460	hpaG-1	NCBI: 4-hydroxyphenylacetate degradation bifunctional isomerase/decarboxylase subunit HpaG2 ; MIBI: 4-hydroxyphenylacetate degradation bifunctional isomerase/decarboxylase subunit HpaG2	0.731749	0.702872	5.23654	3.26714	2.86003	4.08789	4.64423	15.1624	0	2	2	3	3	8	0	0.123988	0.18672	0.120047	0.094862	0.157055	0.141369	0.418793	0	YPK_2460	YP_001721190	NCBI: KEGG: ypi:YpsIP31758_2364 4-hydroxyphenylacetate degradation bifunctional isomerase/decarboxylase, C-terminal subunit~TIGRFAM: 4-hydroxyphenylacetate degradation bifunctional isomerase/decarboxylase,HpaG2 subunit~PFAM: fumarylacetoacetate (FAA) hydrolase;4.1.1.68;PROVISIONAL ; MIBI: 4-hydroxyphenylacetate degradation bifunctional isomerase/decarboxylase subunit HpaG2	0.297836	0.508104	1.04108	path:ypy00350;path:ypy01120;path:ypy01220	;Tyrosine metabolism - Yersinia pseudotuberculosis YPIII;Microbial metabolism in diverse environments - Yersinia pseudotuberculosis YPIII;Degradation of aromatic compounds - Yersinia pseudotuberculosis YPIII
YPK_3351	YPK_3351	rluD	NCBI: 23S rRNA pseudouridine synthase D ; MIBI: 23S rRNA pseudouridine synthase D	0.731372	0.251315	462.846	655.062	657.808	673.139	1192.02	1051.89	1081.35	401	460	494	770	555	688	18.7076	25.9997	18.8273	17.0664	20.2292	28.3821	22.7261	26.8909	YPK_3351	YP_001722071	NCBI: responsible for synthesis of pseudouridine from uracil at positions 1911, 1915 and 1917 in 23S ribosomal RNA;3.2.1.17;PROVISIONAL ; MIBI: 23S rRNA pseudouridine synthase D	0.00361221	0.0197804	2.91018
YPK_0244	YPK_0244	pabA	NCBI: para-aminobenzoate synthase component II ; MIBI: para-aminobenzoate synthase component II	0.731343	0.514514	10.8167	6.53429	4.29005	10.901	12.3846	11.3718	14.1456	4	3	8	8	6	9	0.354697	0.505038	0.318874	0.188983	0.556236	0.50068	0.417157	0.597276	YPK_0244	YP_001719010	NCBI: aminodeoxychorismate synthase subunit PabA; with PabB catalyzes the formation of 4-amino-4-deoxychorismate from chorismate and glutamine in para-aminobenzoate synthesis; PabA provides the glutamine amidotransferase activity;PROVISIONAL ; MIBI: para-aminobenzoate synthase component II	0.155194	0.326009	1.42142	path:ypy00790	;Folate biosynthesis - Yersinia pseudotuberculosis YPIII
YPK_0948	YPK_0948	alpA	NCBI: phage transcriptional regulator AlpA ; MIBI: phage transcriptional regulator, AlpA	0.730686	0.361682	26.5953	27.7707	15.7302	25.89	46.4423	28.4296	40.8651	17	11	19	30	15	26	3.21835	4.43788	3.8836	1.98573	3.78572	5.38045	2.98859	4.94462	YPK_0948	YP_001719702	NCBI: PFAM: Prophage CP4-57 regulatory~KEGG: ypi:YpsIP31758_0893 AlpA family protein;PROVISIONAL ; MIBI: phage transcriptional regulator, AlpA	0.043358	0.138247	2.02024
YPK_3583	YPK_3583	carA	NCBI: carbamoyl phosphate synthase small subunit ; MIBI: carbamoyl phosphate synthase small subunit	0.730659	0.425462	23.178	17.9693	15.7302	12.2637	21.6731	26.5343	29.863	11	11	9	14	14	19	0.358466	0.507832	0.429504	0.339398	0.306497	0.429155	0.47675	0.617592	YPK_3583	YP_001722303	NCBI: catalyzes production of carbamoyl phosphate from bicarbonate and glutamine in pyrimidine and arginine biosynthesis pathways; forms an octamer composed of four CarAB dimers;PROVISIONAL ; MIBI: carbamoyl phosphate synthase small subunit	0.0859189	0.220146	1.71733	path:ypy00240;path:ypy00250;path:ypy01100	;Pyrimidine metabolism - Yersinia pseudotuberculosis YPIII;Alanine, aspartate and glutamate metabolism - Yersinia pseudotuberculosis YPIII;Metabolic pathways - Yersinia pseudotuberculosis YPIII
YPK_1832	YPK_1832	arnC, pmrF	NCBI: undecaprenyl phosphate 4-deoxy-4-formamido-L-arabinose transferase ; MIBI: undecaprenyl phosphate 4-deoxy-4-formamido-L-arabinose transferase	0.730334	0.731074	6.60838	1.63357	1.43002	2.72526	1.54808	3.79061	6.28694	1	1	2	1	2	4	0.0549798	0.0911402	0.0466645	0.0368747	0.0814003	0.0366351	0.0813964	0.155389	YPK_1832	YP_001720576	NCBI: catalyzes the transfer of 4-deoxy-4-formamido-L-arabinose from UDP to undecaprenyl phosphate;PROVISIONAL ; MIBI: undecaprenyl phosphate 4-deoxy-4-formamido-L-arabinose transferase	0.3178	0.527843	0.998988	path:ypy00520;path:ypy01110	;Amino sugar and nucleotide sugar metabolism - Yersinia pseudotuberculosis YPIII;Biosynthesis of secondary metabolites - Yersinia pseudotuberculosis YPIII
YPK_3437	YPK_3437	cysG-2	NCBI: uroporphyrin-III C-methyltransferase ; MIBI: uroporphyrin-III C-methyltransferase	0.730018	0.557427	9.71773	11.435	11.4401	6.81315	20.125	15.1624	15.7174	7	8	5	13	8	10	0.190732	0.27514	0.226515	0.204565	0.141117	0.330258	0.225776	0.269385	YPK_3437	YP_001722157	NCBI: TIGRFAM: uroporphyrin-III C-methyltransferase; siroheme synthase~PFAM: Uroporphyrin-III C/tetrapyrrole (Corrin/Porphyrin) methyltransferase~KEGG: yps:YPTB0764 siroheme synthase, catalyses four separate reactions required for the transformation of uroporphyrinogen III into siroheme;PROVISIONAL ; MIBI: uroporphyrin-III C-methyltransferase	0.190324	0.377558	1.30962	path:ypy00860;path:ypy01100;path:ypy01110	;Porphyrin and chlorophyll metabolism - Yersinia pseudotuberculosis YPIII;Metabolic pathways - Yersinia pseudotuberculosis YPIII;Biosynthesis of secondary metabolites - Yersinia pseudotuberculosis YPIII
YPK_1368	YPK_1368	tmcA	NCBI: hypothetical protein ; MIBI: tRNA(Met) cytidine acetyltransferase	0.728958	0.221657	189.199	155.189	193.052	125.362	295.683	259.657	234.189	95	135	92	191	137	149	2.10285	2.93493	2.12583	2.38715	1.79557	3.35544	2.67371	2.77565	YPK_1368	YP_001720115	NCBI: PFAM: GCN5-related N-acetyltransferase; protein of unknown function DUF699 ATPase putative~KEGG: yps:YPTB2778 putative acetyltransferase;PROVISIONAL ; MIBI: tRNA(Met) cytidine acetyltransferase	0.00100661	0.00704981	3.28867
YPK_2040	YPK_2040	yciO	NCBI: hypothetical protein ; MIBI: hypothetical protein	0.728914	0.403861	34.3319	14.7021	17.1602	17.7142	30.9615	32.2202	22.0043	9	12	13	20	17	14	0.735005	1.03969	0.665476	0.701154	0.838384	1.161	1.0963	0.861771	YPK_2040	YP_001720780	NCBI: TIGRFAM: Sua5/YciO/YrdC/YwlC family protein~PFAM: SUA5/yciO/yrdC domain~KEGG: ypi:YpsIP31758_1929 SUA5/YciO/YrdC/YwlC family protein;PROVISIONAL ; MIBI: hypothetical protein	0.0710959	0.19329	1.80486
pYV0052	pYV0052		NCBI: hypothetical protein ; MIBI: hypothetical protein	0.728491	0.835877	21.1922	0	0	1.36263	1.54808	1.8953	1.57174	0	0	1	1	1	1	0.108534	0.309815	0	0	0.325601	0.293081	0.325586	0.310778	pYV0052	YP_068461	NCBI: similar to N-term Y. pestis YPCD1.24c, possible transposase remnant;PROVISIONAL ; MIBI: hypothetical protein	0.383466	0.589902	0.871528
YPK_1074	YPK_1074	yaeT, bamA	NCBI: outer membrane protein assembly factor YaeT ; MIBI: outer membrane protein assembly factor YaeT	0.728012	0.3521	107.279	75.1443	70.0708	58.5931	108.365	104.242	130.454	46	49	43	70	55	83	0.7834	1.10256	0.884515	0.744536	0.72115	1.05671	0.922356	1.32862	YPK_1074	YP_001719828	NCBI: part of a complex with YfgL, YfiO, and NlpB involved in outer membrane protein biosynthesis; involved in the assembly of outer membrane proteins;PROVISIONAL ; MIBI: outer membrane protein assembly factor YaeT	0.0386748	0.126657	2.06763
YPK_2926	YPK_2926	uvrB	NCBI: excinuclease ABC subunit B ; MIBI: excinuclease ABC subunit B	0.727441	0.232353	131.076	71.8771	91.5211	61.3183	140.875	113.718	119.452	44	64	45	91	60	76	1.01601	1.42005	1.00218	1.1519	0.89395	1.62721	1.19188	1.44105	YPK_2926	YP_001721653	NCBI: The UvrABC repair system catalyzes the recognition and processing of DNA lesions. The beta-hairpin of the Uvr-B subunit is inserted between the strands, where it probes for the presence of a lesion;PROVISIONAL ; MIBI: excinuclease ABC subunit B	0.00174356	0.0108925	3.13076	path:ypy03420	;Nucleotide excision repair - Yersinia pseudotuberculosis YPIII
YPK_1799	YPK_1799	togA	NCBI: ABC transporter-like protein ; MIBI: ABC transporter related	0.72708	0.661099	10.1154	3.26714	0	5.45052	9.28846	3.79061	3.14347	2	0	4	6	2	2	0.0744774	0.110177	0.0814146	0	0.142018	0.19175	0.0710054	0.0677761	YPK_1799	YP_001720543	NCBI: PFAM: ABC transporter related; Transport-associated OB domain protein~SMART: AAA ATPase~KEGG: ypm:YP_1745 putative sugar ABC transporter;PROVISIONAL ; MIBI: ABC transporter related	0.271417	0.480274	1.0998	path:ypy02010	;ABC transporters - Yersinia pseudotuberculosis YPIII
YPK_2579	YPK_2579	moeB	NCBI: molybdopterin biosynthesis protein MoeB ; MIBI: molybdopterin biosynthesis protein MoeB	0.727022	0.326043	35.9617	16.3357	27.1703	21.8021	38.7019	32.2202	39.2934	10	19	16	25	17	25	0.773615	1.09713	0.595562	0.894176	0.831107	1.1689	0.883009	1.23948	YPK_2579	YP_001721309	NCBI: ATP-dependent adenylate transferase, transfers adenyl moiety to the MoeD subunit of molybdopterin synthase;PROVISIONAL ; MIBI: molybdopterin biosynthesis protein MoeB	0.0257583	0.0930736	2.22984	path:ypy04122	;Sulfur relay system - Yersinia pseudotuberculosis YPIII
YPK_0200	YPK_0200		NCBI: hypothetical protein ; MIBI: hypothetical protein	0.725798	0.587182	9.18378	4.90071	7.15009	4.08789	10.8365	13.2671	4.71521	3	5	3	7	7	3	0.542375	0.799197	0.510198	0.671939	0.444988	0.934603	1.03826	0.42473	YPK_0200	YP_001718966	NCBI: PROVISIONAL ; MIBI: hypothetical protein	0.216433	0.413128	1.23607
YPK_2013	YPK_2013	nth	NCBI: endonuclease III ; MIBI: endonuclease III	0.725146	0.387845	24.0848	19.6029	10.0101	21.8021	44.8942	17.0577	23.576	12	7	16	29	9	15	0.75067	1.02764	0.858278	0.395628	0.998105	1.62838	0.561407	0.893124	YPK_2013	YP_001720753	NCBI: DNA-(apurinic or apyrimidinic site) lyase; has apurinic or apyrimidinic endonuclease activity and DNA N-glycosylase activity; removed damaged DNA at cytosines, thymines and guanines;4.2.99.18;PROVISIONAL ; MIBI: endonuclease III	0.061528	0.177464	1.86968	path:ypy03410	;Base excision repair - Yersinia pseudotuberculosis YPIII
YPK_0542	YPK_0542	yhaJ	NCBI: LysR family transcriptional regulator ; MIBI: transcriptional regulator, LysR family	0.724251	0.594811	7.82593	3.26714	11.4401	1.36263	9.28846	11.3718	7.85868	2	8	1	6	6	5	0.157406	0.241501	0.102725	0.324695	0.0447975	0.241939	0.268772	0.21379	YPK_0542	YP_001719298	NCBI: PFAM: regulatory protein LysR; LysR substrate-binding~KEGG: ypm:YP_3798 LysR-family transcriptional regulatory protein;PROVISIONAL ; MIBI: transcriptional regulator, LysR family	0.22337	0.421303	1.21762
YPK_0692	YPK_0692	cpbD-1	NCBI: fibronectin type III domain-containing protein ; MIBI: fibronectin type III domain-containing protein	0.723867	0.48249	17.8531	13.0686	5.72007	6.81315	7.74038	18.953	17.2891	8	4	5	5	10	11	0.16994	0.238721	0.262763	0.103819	0.143237	0.128931	0.28646	0.300774	YPK_0692	YP_001719446	NCBI: PFAM: Carbohydrate-binding family V/XII; Fibronectin type III domain protein; chitin-binding domain 3 protein~KEGG: ypi:YpsIP31758_0610 fibronectin type III domain protein/chitin binding domain protein;PROVISIONAL ; MIBI: fibronectin type III domain-containing protein	0.133543	0.295513	1.50027
pYV0037	pYV0037		NCBI: NA ; MIBI: pseudogene	0.722649	0.465119	61.5187	16.3357	20.0202	17.7142	20.125	32.2202	40.8651	10	14	13	13	17	26	0.818372	1.17894	0.75772	0.838261	0.859136	0.773328	1.12343	1.64005	pYV0037		NCBI: NA ; MIBI: pseudogene	0.120259	0.276262	1.55369
Ysr151_BE_sR007_YA	Ysr151_BE_sR007_YA	RnpB	RnpB RNA; catalytic subunit of RNAse P; Synonym: Ysr151_BE_sR007_YA; Class: transRNA	0.722028	0.29442	3340.24	3858.5	2411.01	2564.47	4777.36	5566.51	4404	2362	1686	1882	3086	2937	2802	215.485	295.491	286.169	161.414	198.871	293.528	310.338	282.608	Ysr151_BE_sR007_YA		RnpB RNA; catalytic subunit of RNAse P; Synonym: Ysr151_BE_sR007_YA; Class: transRNA	0.0141917	0.0584053	2.45237
YPK_1598	YPK_1598	glnQ-1	NCBI: glutamine ABC transporter ATP-binding protein ; MIBI: glutamine ABC transporter ATP-binding protein	0.721726	0.321462	47.4794	40.8393	28.6003	27.2526	78.9519	54.9638	26.7195	25	20	20	51	29	17	1.23311	1.68266	1.58775	1.00373	1.10785	2.54287	1.60631	0.898806	YPK_1598	YP_001720344	NCBI: similar to ATP-binding component of ABC transporters;PROVISIONAL ; MIBI: glutamine ABC transporter ATP-binding protein	0.0247594	0.0902643	2.24514	path:ypy02010	;ABC transporters - Yersinia pseudotuberculosis YPIII
YPK_0661	YPK_0661	mdaB	NCBI: NAD(P)H dehydrogenase (quinone) ; MIBI: putative modulator of drug activity	0.721298	0.287018	68.7103	52.2743	77.2209	55.8678	95.9807	98.5558	114.737	32	54	41	62	52	73	2.88932	4.05012	2.51175	3.34936	2.80685	3.82058	3.55974	4.77004	YPK_0661	YP_001719417	NCBI: PFAM: NAD(P)H dehydrogenase (quinone)~KEGG: ypi:YpsIP31758_0580 putative NADH-quinone reductase MdaB;PROVISIONAL ; MIBI: putative modulator of drug activity	0.0119682	0.0510438	2.51308
YPK_3160	YPK_3160	ybbO	NCBI: short chain dehydrogenase ; MIBI: short chain dehydrogenase	0.720967	0.302536	53.0965	27.7707	44.3305	23.1647	55.7307	36.0108	66.0129	17	31	17	36	19	42	1.10951	1.57192	1.00464	1.44765	0.876232	1.67022	0.979271	2.06625	YPK_3160	YP_001721884	NCBI: PFAM: short-chain dehydrogenase/reductase SDR; KR domain protein~KEGG: ypm:YP_0843 probable short-chain dehydrogenase;PROVISIONAL ; MIBI: short chain dehydrogenase	0.0171686	0.0673914	2.38308
YPK_1548	YPK_1548	ulaC, sgaA, cmtB	NCBI: putative PTS IIA-like nitrogen-regulatory protein PtsN ; MIBI: putative PTS IIA-like nitrogen-regulatory protein PtsN	0.720948	0.234142	174.57	117.617	84.371	134.9	187.317	170.577	201.182	72	59	99	121	90	128	7.06586	9.65394	7.44614	4.82162	8.92984	9.82416	8.11764	11.02	YPK_1548	YP_001720294	NCBI: PFAM: phosphoenolpyruvate-dependent sugar phosphotransferase system EIIA 2~KEGG: ypi:YpsIP31758_1440 mannitol-specific cryptic phosphotransferase enzyme IIA component;PROVISIONAL ; MIBI: putative PTS IIA-like nitrogen-regulatory protein PtsN	0.0020762	0.0125389	3.07911	path:ypy00053;path:ypy01100;path:ypy01120;path:ypy02060	;Ascorbate and aldarate metabolism - Yersinia pseudotuberculosis YPIII;Metabolic pathways - Yersinia pseudotuberculosis YPIII;Microbial metabolism in diverse environments - Yersinia pseudotuberculosis YPIII;Phosphotransferase system (PTS) - Yersinia pseudotuberculosis YPIII
YPK_0262	YPK_0262	rafQ	NCBI: glycosyl transferase family protein ; MIBI: glycosyl transferase family protein	0.719726	0.477826	167.499	27.7707	55.7707	40.8789	78.9519	56.8591	77.0151	17	39	30	51	30	49	1.15432	1.66937	0.795722	1.44251	1.22474	1.87411	1.22468	1.90934	YPK_0262	YP_001719028	NCBI: PFAM: glycosyl transferase family 9~KEGG: ypi:YpsIP31758_3934 heptosyltransferase family protein;PROVISIONAL ; MIBI: glycosyl transferase family protein	0.132003	0.293568	1.50625
YPK_3378	YPK_3378		NCBI: DeoR family transcriptional regulator ; MIBI: DeoR family transcriptional regulator	0.717087	0.246021	74.6127	62.0757	51.4806	44.9668	66.5673	115.614	81.7303	38	36	33	43	61	52	1.54241	2.1096	1.84643	1.38227	1.39854	1.64032	2.58505	2.10342	YPK_3378	YP_001722098	NCBI: PFAM: putative sugar-binding domain protein~KEGG: ypm:YP_0376 putative transcriptional regulatory protein;PROVISIONAL ; MIBI: DeoR family transcriptional regulator	0.00355982	0.0195241	2.91474
pYV0057	pYV0057	lcrV	NCBI: lcrV; V antigen, antihost protein/regulator;low calcium response V antigen ; MIBI: LcrV, V antigen, antihost protein/regulator	0.715929	0.258743	1625.79	81.6786	74.3609	62.6809	131.586	96.6605	133.598	50	52	46	85	51	85	2.04721	2.83919	2.34036	1.92335	1.87793	3.12351	2.08196	3.31211	pYV0057;YPTS_4276	YP_068466;YP_001874676	NCBI: similar to Y. pestis YPCD1.31c;PROVISIONAL;PFAM: low calcium response V antigen~KEGG: yps:pYV0057 LcrV; putative V antigen, antihost protein/regulator;PROVISIONAL ; MIBI: LcrV, V antigen, antihost protein/regulator	0.0056583	0.0285201	2.76695
YPK_0879	YPK_0879	creC	NCBI: sensory histidine kinase CreC ; MIBI: sensory histidine kinase CreC	0.715067	0.400514	25.8416	24.5036	11.4401	10.901	15.4808	39.8014	23.576	15	8	8	10	21	15	0.302054	0.412567	0.480312	0.202425	0.223425	0.251388	0.586463	0.39985	YPK_0879	YP_001719633	NCBI: part of a two-component regulatory system with CreB or PhoB; involved in catabolic regulation;PROVISIONAL ; MIBI: sensory histidine kinase CreC	0.074201	0.198988	1.78537	path:ypy02020	;Two-component system - Yersinia pseudotuberculosis YPIII
YPK_2905	YPK_2905		NCBI: LysR family transcriptional regulator ; MIBI: LysR family transcriptional regulator	0.714939	0.234858	112.316	107.816	77.2209	121.274	198.154	178.159	130.454	66	54	89	128	94	83	3.12658	4.22201	3.323	2.14844	3.90829	5.05951	4.12766	3.47887	YPK_2905	YP_001721632	NCBI: PFAM: regulatory protein LysR; LysR substrate-binding~KEGG: ypa:YPA_1087 putative transcriptional regulator, LysR family;PROVISIONAL ; MIBI: LysR family transcriptional regulator	0.00233356	0.0138831	3.04413
YPK_2509	YPK_2509		NCBI: 5-oxopent-3-ene-1,2,5-tricarboxylate decarboxylase ; MIBI: 5-oxopent-3-ene-1,2,5-tricarboxylate decarboxylase	0.714408	0.870016	3.40608	0	0	2.72526	1.54808	1.8953	3.14347	0	0	2	1	1	2	0.0316718	0.0603193	0	0	0.0950153	0.0427627	0.0475054	0.0906897	YPK_2509	YP_001721239	NCBI: PFAM: fumarylacetoacetate (FAA) hydrolase~KEGG: ypi:YpsIP31758_2411 fumarylacetoacetate hydrolase family protein;4.1.1.68;PROVISIONAL ; MIBI: 5-oxopent-3-ene-1,2,5-tricarboxylate decarboxylase	0.411564	0.613055	0.821144
YPK_0401	YPK_0401		NCBI: ImpA family type VI secretion-associated protein ; MIBI: type VI secretion system Vgr family protein	0.714174	0.419814	28.3046	11.435	15.7302	19.0768	26.3173	17.0577	34.5782	7	11	14	17	9	22	0.192119	0.272038	0.144591	0.179546	0.25222	0.275678	0.162134	0.378302	YPK_0401	YP_001719159	NCBI: TIGRFAM: type VI secretion system Vgr family protein~PFAM: Rhs element Vgr protein~KEGG: ypi:YpsIP31758_0328 rhs element Vgr protein;PROVISIONAL ; MIBI: type VI secretion system Vgr family protein	0.0889119	0.225786	1.70117	path:ypy03070	;Bacterial secretion system - Yersinia pseudotuberculosis YPIII
YPK_3407	YPK_3407		NCBI: acetyltransferase ; MIBI: acetyltransferase	0.713787	0.210334	288.174	356.119	483.346	506.898	715.211	869.945	639.697	218	338	372	462	459	407	60.7394	82.6701	49.0691	60.1188	73.0305	81.6403	90.1058	76.264	YPK_3407	YP_001722127	NCBI: KEGG: ypm:YP_0349 acetyltransferase (the isoleucine patch superfamily);PROVISIONAL ; MIBI: acetyltransferase	0.000689822	0.00513763	3.39359
YPK_0238	YPK_0238	tsgA	NCBI: hypothetical protein ; MIBI: major facilitator superfamily MFS_1	0.713219	0.217495	124.351	115.984	111.541	107.648	164.096	199.007	190.18	71	78	79	106	105	121	2.60316	3.55877	2.7512	2.38836	2.66993	3.22463	3.54847	3.90321	YPK_0238	YP_001719004	NCBI: PFAM: major facilitator superfamily MFS_1~KEGG: ypp:YPDSF_0090 conserved integral membrane protein;PROVISIONAL ; MIBI: major facilitator superfamily MFS_1	0.00104087	0.00723897	3.27924
YPK_2706	YPK_2706	ybjT	NCBI: NAD-dependent epimerase/dehydratase ; MIBI: NAD-dependent epimerase/dehydratase	0.713098	0.197905	117.744	78.4114	104.391	129.45	178.029	180.054	160.317	48	73	95	115	95	102	1.9355	2.64903	1.47824	1.77651	2.55174	2.78044	2.55162	2.61504	YPK_2706	YP_001721436	NCBI: PFAM: NAD-dependent epimerase/dehydratase; 3-beta hydroxysteroid dehydrogenase/isomerase~KEGG: ypi:YpsIP31758_2621 NAD dependent epimerase/dehydratase family protein;PROVISIONAL ; MIBI: NAD-dependent epimerase/dehydratase	0.000314288	0.0027098	3.60323
YPK_2990	YPK_2990	fldA	NCBI: flavodoxin FldA ; MIBI: flavodoxin FldA	0.712453	0.34866	47.7733	17.9693	18.5902	19.0768	21.6731	39.8014	33.0065	11	13	14	14	21	21	0.970633	1.35632	0.956622	0.893374	1.0619	0.955844	1.59278	1.52034	YPK_2990	YP_001721717	NCBI: An electron-transfer protein; flavodoxin binds one FMN molecule, which serves as a redox-active prosthetic group;PROVISIONAL ; MIBI: flavodoxin FldA	0.0410127	0.133216	2.0434
YPK_1946	YPK_1946	phoA	NCBI: alkaline phosphatase ; MIBI: alkaline phosphatase	0.712047	0.567742	10.0643	1.63357	10.0101	6.81315	20.125	5.68591	6.28694	1	7	5	13	3	4	0.115296	0.170973	0.0317551	0.175652	0.138482	0.324092	0.0830851	0.105742	YPK_1946	YP_001720688	NCBI: PFAM: Alkaline phosphatase~KEGG: ypi:YpsIP31758_1835 alkaline phosphatase;3.1.3.1;PROVISIONAL ; MIBI: alkaline phosphatase	0.209779	0.403001	1.25417	path:ypy00627;path:ypy00790;path:ypy01100;path:ypy01120;path:ypy02020	;Aminobenzoate degradation - Yersinia pseudotuberculosis YPIII;Folate biosynthesis - Yersinia pseudotuberculosis YPIII;Metabolic pathways - Yersinia pseudotuberculosis YPIII;Microbial metabolism in diverse environments - Yersinia pseudotuberculosis YPIII;Two-component system - Yersinia pseudotuberculosis YPIII
Ysr212_NU	Ysr212_NU		; Synonym: Ysr212_NU; Class: transRNA	0.708664	0.493823	84.7002	26.1371	37.1804	25.89	77.4038	37.9061	36.1499	16	26	19	50	20	23	9.1349	13.0434	8.2549	10.6	8.54978	20.2522	8.99933	9.87855	Ysr212_NU		; Synonym: Ysr212_NU; Class: transRNA	0.151271	0.320527	1.43506
YPK_3788	YPK_3788	aidB	NCBI: isovaleryl CoA dehydrogenase ; MIBI: isovaleryl CoA dehydrogenase	0.707397	0.219697	68.9006	80.045	70.0708	59.9557	117.654	117.509	108.45	49	49	44	76	62	69	1.17398	1.59372	1.3686	1.08148	1.07187	1.6665	1.51029	1.60436	YPK_3788	YP_001722508	NCBI: catalyzes the formation of 3-methylcrotonyl-CoA from isovaleryl-CoA;PROVISIONAL ; MIBI: isovaleryl CoA dehydrogenase	0.00128244	0.0085754	3.21988
Ysr236_NU	Ysr236_NU		; Synonym: Ysr236_NU; Class: asRNA	0.707199	0.316074	70.1953	58.8086	64.3508	58.5931	75.8557	138.357	88.0172	36	45	43	49	73	56	6.84148	9.33125	6.77477	6.69185	7.05781	7.23934	11.9813	8.77311	Ysr236_NU		; Synonym: Ysr236_NU; Class: asRNA	0.0252571	0.0915772	2.23745
YPK_3086	YPK_3086		NCBI: hypothetical protein ; MIBI: hypothetical protein	0.706521	0.264456	61.6537	60.4421	62.9208	46.3294	120.75	81.4981	75.4433	37	44	34	78	43	48	6.3105	8.62964	6.90634	6.48995	5.53522	11.4302	7.00009	7.45867	YPK_3086	YP_001721810	NCBI: KEGG: ypm:YP_0862 hypothetical protein;PROVISIONAL ; MIBI: hypothetical protein	0.00754917	0.0357065	2.6716
YPK_0492	YPK_0492	cybC-1	NCBI: cytochrome b562 ; MIBI: cytochrome b562	0.705945	0.242203	76.8285	80.045	101.531	117.186	167.192	178.159	147.743	49	71	86	108	94	94	7.12351	9.69072	5.81389	6.65688	8.89977	10.0602	9.72719	9.28479	YPK_0492	YP_001719248	NCBI: PFAM: cytochrome b562~KEGG: ypi:YpsIP31758_0428 cytochrome b562;PROVISIONAL ; MIBI: cytochrome b562	0.00356051	0.0195241	2.91468
YPK_2132	YPK_2132	eda	NCBI: keto-hydroxyglutarate-aldolase/keto-deoxy-phosphogluconate aldolase ; MIBI: keto-hydroxyglutarate-aldolase/keto-deoxy-phosphogluconate aldolase	0.705671	0.408633	20.6092	16.3357	14.3002	14.9889	30.9615	22.7436	22.0043	10	10	11	20	12	14	0.655537	0.901715	0.715231	0.565182	0.686197	1.12302	0.748543	0.833582	YPK_2132	YP_001720871	NCBI: catalyzes the formation of pyruvate and glyoxylate from 4-hydroxy-2-oxoglutarate; or pyruvate and D-glyceraldehyde 3-phosphate from 2-dehydro-3-deoxy-D-glyconate 6-phosphate;PROVISIONAL ; MIBI: keto-hydroxyglutarate-aldolase/keto-deoxy-phosphogluconate aldolase	0.0841846	0.217518	1.72691	path:ypy00030;path:ypy00630;path:ypy01100;path:ypy01120;path:ypy01200	;Pentose phosphate pathway - Yersinia pseudotuberculosis YPIII;Glyoxylate and dicarboxylate metabolism - Yersinia pseudotuberculosis YPIII;Metabolic pathways - Yersinia pseudotuberculosis YPIII;Microbial metabolism in diverse environments - Yersinia pseudotuberculosis YPIII;Carbon metabolism - Yersinia pseudotuberculosis YPIII
YPK_2545	YPK_2545	ysuH, alcB	NCBI: putative siderophore biosynthetic enzyme ; MIBI: putative siderophore biosynthetic enzyme	0.701863	0.663161	9.19308	1.63357	5.72007	2.72526	4.64423	11.3718	3.14347	1	4	2	3	6	2	0.156105	0.244606	0.0793055	0.250672	0.138338	0.186782	0.414995	0.13204	YPK_2545	YP_001721275	NCBI: KEGG: ypa:YPA_0825 putative siderophore biosynthetic enzyme;PROVISIONAL ; MIBI: putative siderophore biosynthetic enzyme	0.289892	0.499891	1.05836
YPK_2846	YPK_2846	gyrA	NCBI: DNA gyrase subunit A ; MIBI: DNA gyrase subunit A	0.701441	0.364153	49.0109	49.0071	40.0405	53.1425	95.9807	79.6028	59.726	30	28	39	62	42	38	0.489411	0.664389	0.511335	0.377124	0.579773	0.829635	0.624341	0.539189	YPK_2846	YP_001721575	NCBI: negatively supercoils closed circular double-stranded DNA;5.99.1.3;PROVISIONAL ; MIBI: DNA gyrase subunit A	0.0540759	0.163045	1.92623
YPK_3118	YPK_3118		NCBI: phage-related membrane protein ; MIBI: phage-related membrane protein	0.70057	0.706698	4.96065	1.63357	10.0101	1.36263	10.8365	7.58122	4.71521	1	7	1	7	4	3	0.213409	0.330953	0.0864743	0.47833	0.0754218	0.475222	0.301673	0.215964	YPK_3118	YP_001721842	NCBI: KEGG: ypp:YPDSF_1002 phage-related membrane protein;PROVISIONAL ; MIBI: phage-related membrane protein	0.321526	0.530555	0.991327
YPK_1405	YPK_1405		NCBI: hypothetical protein ; MIBI: hypothetical protein	0.700513	0.223595	244.957	145.388	144.432	177.142	244.596	259.657	260.908	89	101	130	158	137	166	9.17042	12.4046	8.67662	7.7808	11.0539	12.0929	11.6485	13.4723	YPK_1405	YP_001720152	NCBI: PFAM: conserved hypothetical protein~KEGG: ypm:YP_2643 hypothetical protein;PROVISIONAL ; MIBI: hypothetical protein	0.00173052	0.010828	3.13296
YPK_0943	YPK_0943		NCBI: hypothetical protein ; MIBI: hypothetical protein	0.700371	0.5712	12.0429	6.53429	11.4401	1.36263	6.1923	9.47652	17.2891	4	8	1	4	5	11	0.0818208	0.121763	0.0877132	0.138624	0.0191256	0.0688615	0.0956233	0.200804	YPK_0943	YP_001719697	NCBI: PFAM: protein of unknown function DUF264; putative terminase ATPase subunit~KEGG: yen:YE0867 terminase, ATPase subunit;PROVISIONAL ; MIBI: hypothetical protein	0.220146	0.416943	1.22614
YPK_3482	YPK_3482	speE	NCBI: spermidine synthase ; MIBI: spermidine synthase	0.699854	0.361883	25.3323	19.6029	17.1602	19.0768	32.5096	22.7436	36.1499	12	12	14	21	12	23	0.578794	0.791913	0.618422	0.488683	0.629277	0.849639	0.539354	0.986746	YPK_3482	YP_001722202	NCBI: catalyzes the formation of spermidine from putrescine and S-adenosylmethioninamine;PROVISIONAL ; MIBI: spermidine synthase	0.0531228	0.161022	1.93392	path:ypy00270;path:ypy00330;path:ypy00410;path:ypy00480;path:ypy01100	;Cysteine and methionine metabolism - Yersinia pseudotuberculosis YPIII;Arginine and proline metabolism - Yersinia pseudotuberculosis YPIII;beta-Alanine metabolism - Yersinia pseudotuberculosis YPIII;Glutathione metabolism - Yersinia pseudotuberculosis YPIII;Metabolic pathways - Yersinia pseudotuberculosis YPIII
YPK_2683	YPK_2683	ycaJ, rarA	NCBI: recombination factor protein RarA ; MIBI: recombination factor protein RarA	0.699422	0.379657	31.3114	14.7021	15.7302	19.0768	20.125	24.639	37.7217	9	11	14	13	13	24	0.342841	0.476071	0.309559	0.298975	0.419989	0.351039	0.389971	0.687204	YPK_2683	YP_001721413	NCBI: PFAM: AAA ATPase central domain protein~SMART: AAA ATPase~KEGG: ypa:YPA_0668 putative ATPase protein;PROVISIONAL ; MIBI: recombination factor protein RarA	0.0654391	0.184096	1.84225
YPK_1062	YPK_1062		NCBI: hypothetical protein ; MIBI: hypothetical protein	0.697633	0.248802	180.554	205.83	168.742	185.318	283.298	310.83	320.634	126	118	136	183	164	204	13.2597	17.9169	14.835	10.9785	13.9658	16.9153	16.8403	19.995	YPK_1062	YP_001719816	NCBI: KEGG: ypi:YpsIP31758_1009 hypothetical protein;PROVISIONAL ; MIBI: hypothetical protein	0.00504774	0.0261018	2.80397
YPK_3845	YPK_3845	rhaB	NCBI: rhamnulokinase ; MIBI: rhamnulokinase	0.696282	0.245172	85.4947	62.0757	61.4907	51.7799	119.202	87.184	78.5868	38	43	38	77	46	50	1.13389	1.53376	1.22965	1.09954	1.07249	1.95615	1.29821	1.34692	YPK_3845	YP_001722563	NCBI: catalyzes the ATP-dependent phosphorylation of rhamnulose;PROVISIONAL ; MIBI: rhamnulokinase	0.00451169	0.0237513	2.83998	path:ypy00040;path:ypy00051;path:ypy01120	;Pentose and glucuronate interconversions - Yersinia pseudotuberculosis YPIII;Fructose and mannose metabolism - Yersinia pseudotuberculosis YPIII;Microbial metabolism in diverse environments - Yersinia pseudotuberculosis YPIII
YPK_3415	YPK_3415	arsR	NCBI: DNA-binding transcriptional repressor ArsR ; MIBI: DNA-binding transcriptional repressor ArsR	0.695985	0.744051	4.45511	1.63357	4.29005	1.36263	0	7.58122	6.28694	1	3	1	0	4	4	0.189884	0.305157	0.134263	0.318287	0.117102	0	0.468386	0.447084	YPK_3415	YP_001722135	NCBI: regulates the expression of of the arsRBC involved in resistance to arsenic;PROVISIONAL ; MIBI: DNA-binding transcriptional repressor ArsR	0.349582	0.55621	0.9354
YPK_0841	YPK_0841	endA	NCBI: deoxyribonuclease I ; MIBI: deoxyribonuclease I	0.694412	0.389591	24.4335	13.0686	22.8803	19.0768	21.6731	36.0108	34.5782	8	16	14	14	19	22	0.710256	0.991782	0.518846	0.819993	0.791929	0.712833	1.07471	1.1878	YPK_0841	YP_001719595	NCBI: PFAM: Endonuclease I~KEGG: ypa:YPA_0333 endonuclease I;3.1.21.1;PROVISIONAL ; MIBI: deoxyribonuclease I	0.0746821	0.199686	1.78241
YPK_2266	YPK_2266	ripC, ccl	NCBI: HpcH/HpaI aldolase ; MIBI: (S)-citramalyl-CoA lyase (Ccl)	0.693079	0.20774	100.129	117.617	128.702	102.197	184.221	164.891	215.328	72	90	75	119	87	137	3.78623	5.14466	3.92181	3.87381	3.56307	5.08877	4.13297	6.21224	YPK_2266	YP_001720998	NCBI: PFAM: HpcH/HpaI aldolase~KEGG: ypi:YpsIP31758_2156 HpcH/HpaI aldolase/citrate lyase family protein;PROVISIONAL ; MIBI: (S)-citramalyl-CoA lyase (Ccl)	0.000849043	0.00611801	3.33629	path:ypy00660;path:ypy01100	;C5-Branched dibasic acid metabolism - Yersinia pseudotuberculosis YPIII;Metabolic pathways - Yersinia pseudotuberculosis YPIII
YPK_0321	YPK_0321	aroE-1	NCBI: shikimate 5-dehydrogenase ; MIBI: shikimate 5-dehydrogenase	0.692969	0.190192	134.689	101.281	111.541	134.9	174.933	231.227	163.461	62	78	99	113	122	104	3.90996	5.24523	3.46339	3.44307	4.82341	4.95564	5.94372	4.83634	YPK_0321	YP_001719087	NCBI: AroE; catalyzes the conversion of shikimate to 3-dehydroshikimate;PROVISIONAL ; MIBI: shikimate 5-dehydrogenase	0.000268927	0.00236466	3.64353	path:ypy00400;path:ypy01100;path:ypy01110;path:ypy01230	;Phenylalanine, tyrosine and tryptophan biosynthesis - Yersinia pseudotuberculosis YPIII;Metabolic pathways - Yersinia pseudotuberculosis YPIII;Biosynthesis of secondary metabolites - Yersinia pseudotuberculosis YPIII;Biosynthesis of amino acids - Yersinia pseudotuberculosis YPIII
YPK_1639	YPK_1639		NCBI: hypothetical protein ; MIBI: hypothetical protein	0.69271	0.862185	3.90211	0	1.43002	1.36263	6.1923	0	0	0	1	1	4	0	0	0.0227998	0.0430693	0	0.0325132	0.0358862	0.129208	0	0	YPK_1639	YP_001720385	NCBI: KEGG: yps:YPTB2513 hypothetical protein;PROVISIONAL ; MIBI: hypothetical protein	0.421723	0.620103	0.803435
YPK_1707	YPK_1707	lolC	NCBI: outer membrane-specific lipoprotein transporter subunit LolC ; MIBI: outer membrane-specific lipoprotein transporter subunit LolC	0.692403	0.360847	21.6466	14.7021	25.7403	17.7142	35.6057	32.2202	28.2912	9	18	13	23	17	18	0.43974	0.60903	0.343525	0.542913	0.432782	0.689216	0.565918	0.571956	YPK_1707	YP_001720453	NCBI: part of the ATP-dependent transport system LolCDE; responsible for the localization of lipoproteins to the periplasmic surface of the outer membrane;PROVISIONAL ; MIBI: outer membrane-specific lipoprotein transporter subunit LolC	0.0550062	0.165029	1.91883	path:ypy02010	;ABC transporters - Yersinia pseudotuberculosis YPIII
pYV0011	pYV0011		NCBI: transposase remname ; MIBI: transposase remname	0.68916	0.389651	97.4788	24.5036	22.8803	40.8789	35.6057	53.0685	58.1542	15	16	30	23	28	37	4.35766	5.93438	3.64427	3.07172	6.35698	4.38691	5.93289	7.48334	pYV0011	YP_068424	NCBI: identical to C-term of Y. pestis YPCC1.85;PROVISIONAL ; MIBI: transposase remname	0.076951	0.203841	1.76866
YPK_0987	YPK_0987	kduD2	NCBI: 2-deoxy-D-gluconate 3-dehydrogenase ; MIBI: 2-deoxy-D-gluconate 3-dehydrogenase	0.688851	0.338864	38.9596	19.6029	25.7403	16.3516	29.4134	34.1155	37.7217	12	18	12	19	18	24	0.742825	1.02434	0.728855	0.863922	0.635698	0.905993	0.953501	1.21351	YPK_0987	YP_001719741	NCBI: catalyzes the formation of 3-dehydro-2-deoxy-D-gluconate from 2-deoxy-D-gluconate;PROVISIONAL ; MIBI: 2-deoxy-D-gluconate 3-dehydrogenase	0.0420704	0.135988	2.03282	path:ypy00040	;Pentose and glucuronate interconversions - Yersinia pseudotuberculosis YPIII
YPK_2567	YPK_2567	yeiB	NCBI: hypothetical protein ; MIBI: hypothetical protein	0.688092	0.301958	47.4796	19.6029	24.3103	39.5162	44.8942	53.0685	40.8651	12	17	29	29	28	26	0.665317	0.902772	0.472163	0.528569	0.995218	0.895819	0.960854	0.851644	YPK_2567	YP_001721297	NCBI: PFAM: protein of unknown function DUF405; protein of unknown function DUF418~KEGG: ypi:YpsIP31758_2469 hypothetical protein;PROVISIONAL ; MIBI: hypothetical protein	0.0226806	0.0843895	2.27877
YPK_3041	YPK_3041	iolC	NCBI: ribokinase-like domain-containing protein ; MIBI: ribokinase-like domain-containing protein	0.687052	0.351957	36.7228	32.6714	12.8702	28.6152	34.0577	54.9638	33.0065	20	9	21	22	29	21	0.352773	0.466291	0.465935	0.165684	0.426701	0.402373	0.589226	0.407275	YPK_3041	YP_001721767	NCBI: PFAM: PfkB domain protein~KEGG: yps:YPTB1078 putative carbohydrate kinase;PROVISIONAL ; MIBI: ribokinase-like domain-containing protein	0.0509273	0.155906	1.95209	path:ypy00562;path:ypy01100;path:ypy01120	;Inositol phosphate metabolism - Yersinia pseudotuberculosis YPIII;Metabolic pathways - Yersinia pseudotuberculosis YPIII;Microbial metabolism in diverse environments - Yersinia pseudotuberculosis YPIII
YPK_2216	YPK_2216		NCBI: NAD-dependent epimerase/dehydratase ; MIBI: NAD-dependent epimerase/dehydratase	0.686918	0.535816	14.4594	4.90071	5.72007	6.81315	7.74038	15.1624	7.85868	3	4	5	5	8	5	0.158354	0.226729	0.135451	0.142713	0.196898	0.177232	0.315021	0.187934	YPK_2216	YP_001720950	NCBI: PFAM: NAD-dependent epimerase/dehydratase; short-chain dehydrogenase/reductase SDR; 3-beta hydroxysteroid dehydrogenase/isomerase; dTDP-4-dehydrorhamnose reductase; Male sterility domain~KEGG: ypi:YpsIP31758_2107 NAD-dependent epimerase/dehydratase family protein;PROVISIONAL ; MIBI: NAD-dependent epimerase/dehydratase	0.199842	0.390871	1.282
YPK_3163	YPK_3163	ybbJ	NCBI: hypothetical protein ; MIBI: hypothetical protein	0.682574	0.244364	78.916	99.6479	52.9106	81.7578	130.038	104.242	141.456	61	37	60	84	55	90	4.84923	6.42297	6.22442	2.98341	5.33986	6.72914	4.89464	7.64514	YPK_3163	YP_001721887	NCBI: PFAM: protein of unknown function DUF107~KEGG: ypm:YP_0840 hypothetical protein;PROVISIONAL ; MIBI: hypothetical protein	0.00521781	0.0267387	2.79327
YPK_1733	YPK_1733	lrp-1	NCBI: AsnC family transcriptional regulator ; MIBI: AsnC family transcriptional regulator	0.682372	0.420705	29.2786	17.9693	17.1602	13.6263	43.3461	15.1624	20.4326	11	12	10	28	8	13	0.993335	1.3531	1.12244	0.967592	0.889977	2.24305	0.711947	1.1043	YPK_1733	YP_001720479	NCBI: PFAM: regulatory protein AsnC/Lrp family~KEGG: ypi:YpsIP31758_1625 transcriptional regulator, AsnC family;PROVISIONAL ; MIBI: AsnC family transcriptional regulator	0.10481	0.251745	1.62197
YPK_1369	YPK_1369		NCBI: hypothetical protein ; MIBI: hypothetical protein	0.681785	0.224853	142.381	207.464	203.062	192.131	342.125	352.527	278.197	127	142	141	221	186	177	43.9971	58.6813	46.2823	40.8923	44.8167	63.2288	59.1171	53.698	YPK_1369	YP_001720116	NCBI: PROVISIONAL ; MIBI: hypothetical protein	0.00242829	0.0143398	3.03214
YPK_3203	YPK_3203		NCBI: hypothetical protein ; MIBI: hypothetical protein	0.679997	0.268557	100.654	57.175	35.7504	73.582	78.9519	87.184	103.735	35	25	54	51	46	66	9.99335	13.2555	10.3021	5.81486	13.8631	11.7852	11.8087	16.1724	YPK_3203	YP_001721925	NCBI: KEGG: ypi:YpsIP31758_3063 hypothetical protein;PROVISIONAL ; MIBI: hypothetical protein	0.01134	0.0488871	2.53204
Ysr261	Ysr261		; Synonym: Ysr261; Class: asRNA	0.67972	0.19281	117.615	215.631	203.062	170.329	289.49	354.422	303.345	132	142	125	187	187	193	69.315	92.3398	77.7071	66.0568	64.181	86.4251	96.0102	94.5841	Ysr261		; Synonym: Ysr261; Class: asRNA	0.000422958	0.00344582	3.52533
YPK_3729	YPK_3729	rbfA	NCBI: ribosome-binding factor A ; MIBI: ribosome-binding factor A	0.678757	0.695418	5.89849	6.53429	0	4.08789	6.1923	5.68591	6.28694	4	0	3	4	3	4	0.246406	0.338394	0.446889	0	0.292328	0.350842	0.292314	0.372026	YPK_3729	YP_001722449	NCBI: associates with free 30S ribosomal subunits; essential for efficient processing of 16S rRNA; in Escherichia coli rbfA is induced by cold shock;PROVISIONAL ; MIBI: ribosome-binding factor A	0.329044	0.536771	0.976041
YPK_1632	YPK_1632	manB-1	NCBI: phosphomannomutase ; MIBI: phosphomannomutase	0.678345	0.376853	58.9911	14.7021	21.4503	17.7142	23.2211	41.6967	25.1478	9	15	13	15	22	16	0.354732	0.487972	0.297524	0.391844	0.374828	0.389298	0.634294	0.440325	YPK_1632	YP_001720378	NCBI: PFAM: phosphoglucomutase/phosphomannomutase ; phosphoglucomutase/phosphomannomutase alpha/beta/alpha domain I; phosphoglucomutase/phosphomannomutase alpha/beta/alpha domain II; phosphoglucomutase/phosphomannomutase alpha/beta/alpha domain III~KEGG: ypm:YP_2298 phosphomannomutase;5.4.2.8;PROVISIONAL ; MIBI: phosphomannomutase	0.0718561	0.194606	1.80003	path:ypy00051;path:ypy00520;path:ypy01100;path:ypy01110	;Fructose and mannose metabolism - Yersinia pseudotuberculosis YPIII;Amino sugar and nucleotide sugar metabolism - Yersinia pseudotuberculosis YPIII;Metabolic pathways - Yersinia pseudotuberculosis YPIII;Biosynthesis of secondary metabolites - Yersinia pseudotuberculosis YPIII
YPK_2693	YPK_2693	clpS	NCBI: ATP-dependent Clp protease adaptor protein ClpS ; MIBI: ATP-dependent Clp protease adaptor protein ClpS	0.677761	0.683836	8.32501	1.63357	2.86003	5.45052	3.09615	3.79061	11.0022	1	2	4	2	2	7	0.289391	0.4359	0.143046	0.226073	0.499052	0.224604	0.249514	0.833582	YPK_2693	YP_001721423	NCBI: involved in the modulation of the specificity of the ClpAP-mediated ATP-dependent protein degradation; binds to the N-terminal domain of the chaperone ClpA;PROVISIONAL ; MIBI: ATP-dependent Clp protease adaptor protein ClpS	0.321629	0.530555	0.991115
YPK_1790	YPK_1790	fimC-3	NCBI: pili assembly chaperone ; MIBI: pili assembly chaperone	0.67686	0.271748	86.6801	53.9079	78.6509	51.7799	88.2403	94.7652	114.737	33	55	38	57	50	73	2.08657	2.83898	1.88469	2.48216	1.89286	2.55571	2.49049	3.47074	YPK_1790	YP_001720534	NCBI: PFAM: pili assembly chaperone~KEGG: ypp:YPDSF_1737 chaperone protein;PROVISIONAL ; MIBI: pili assembly chaperone	0.0127469	0.053677	2.49076
pYV0063	pYV0063	sycN	NCBI: sycN; type III secretion protein ; MIBI: SycN, type III secretion protein	0.676856	0.408637	26.793	19.6029	32.8904	23.1647	40.25	53.0685	31.4347	12	23	17	26	28	20	1.85161	2.52966	1.48122	2.24341	1.83019	2.51955	3.01429	2.05514	pYV0063	YP_068472	NCBI: similar to Y. pestis YPCD1.37c;PROVISIONAL ; MIBI: SycN, type III secretion protein	0.0976456	0.23973	1.65638
YPK_3002	YPK_3002		NCBI: hypothetical protein ; MIBI: hypothetical protein	0.676735	0.468325	169.179	212.364	208.782	160.79	243.048	386.642	328.493	130	146	118	157	204	209	38.6296	52.7016	43.256	38.3882	34.2448	41.0122	59.2	57.8925	YPK_3002	YP_001721729	NCBI: KEGG: ype:YPO2622 hypothetical protein;PROVISIONAL ; MIBI: hypothetical protein	0.148455	0.316576	1.44501
YPK_1149	YPK_1149		NCBI: hypothetical protein ; MIBI: hypothetical protein	0.675896	0.272234	56.4969	34.305	44.3305	29.9778	60.375	51.1732	62.8694	21	31	22	39	27	40	5.59356	7.56348	5.44788	6.35495	4.97784	7.943	6.10887	8.63858	YPK_1149	YP_001719900	NCBI: KEGG: yps:YPTB2926 hypothetical protein;PROVISIONAL ; MIBI: hypothetical protein	0.0130362	0.0547218	2.48278
YPK_0393	YPK_0393	impJ-1, vasE-1	NCBI: type VI secretion protein ; MIBI: type VI secretion protein, VC_A0114 family	0.674333	0.503457	15.059	8.16786	8.5801	8.17578	12.3846	15.1624	14.1456	5	6	6	8	8	9	0.170154	0.235783	0.170445	0.161625	0.178392	0.214099	0.237844	0.255406	YPK_0393	YP_001719151	NCBI: TIGRFAM: type VI secretion protein, VC_A0114 family~PFAM: protein of unknown function DUF876~KEGG: ypi:YpsIP31758_0320 hypothetical protein;PROVISIONAL ; MIBI: type VI secretion protein, VC_A0114 family	0.180439	0.363978	1.3394
YPK_0278	YPK_0278	tuf-1	NCBI: elongation factor Tu ; MIBI: translation elongation factor Tu	0.673782	0.428128	257.235	294.043	265.983	181.23	356.057	416.967	438.514	180	186	133	230	220	279	5.72171	7.81057	6.97486	5.69532	4.49495	6.99685	7.43489	8.99997	YPK_0278	YP_001719044	NCBI: EF-Tu; promotes GTP-dependent binding of aminoacyl-tRNA to the A-site of ribosomes during protein biosynthesis; when the tRNA anticodon matches the mRNA codon, GTP hydrolysis results; the inactive EF-Tu-GDP leaves the ribosome and release of GDP is promoted by elongation factor Ts; many prokaryotes have two copies of the gene encoding EF-Tu;PROVISIONAL ; MIBI: translation elongation factor …	0.115537	0.268936	1.57378
YPK_3157	YPK_3157	ybbP-3	NCBI: hypothetical protein ; MIBI: hypothetical protein	0.673236	0.396516	32.7129	31.0379	57.2007	38.1536	68.1153	83.3934	55.0108	19	40	28	44	44	35	0.472592	0.642815	0.359029	0.597279	0.461469	0.652739	0.725132	0.550576	YPK_3157	YP_001721881	NCBI: PFAM: protein of unknown function DUF214~KEGG: ypi:YpsIP31758_3019 efflux ABC transporter, permease protein;PROVISIONAL ; MIBI: hypothetical protein	0.0895311	0.226926	1.69788
YPK_2138	YPK_2138	msbB	NCBI: lipid A biosynthesis (KDO)2-(lauroyl)-lipid IVA acyltransferase ; MIBI: lipid A biosynthesis (KDO)2-(lauroyl)-lipid IVA acyltransferase	0.673146	0.254102	83.7528	49.0071	77.2209	87.2083	95.9807	119.404	130.454	30	54	64	62	63	83	2.04224	2.74515	1.43046	2.03466	2.66161	2.32091	2.6199	3.29463	YPK_2138	YP_001720877	NCBI: Transfers myristate or laurate, activated on ACP, to the lipid IVA moiety of (KDO)2-(lauroyl)-lipid IVA;PROVISIONAL ; MIBI: lipid A biosynthesis (KDO)2-(lauroyl)-lipid IVA acyltransferase	0.0080702	0.0379757	2.64912	path:ypy00540;path:ypy01100	;Lipopolysaccharide biosynthesis - Yersinia pseudotuberculosis YPIII;Metabolic pathways - Yersinia pseudotuberculosis YPIII
YPK_3973	YPK_3973	livH	NCBI: branched-chain amino acid transporter permease subunit LivH ; MIBI: branched-chain amino acid transporter permease subunit LivH	0.670076	0.476809	18.1439	11.435	10.0101	4.08789	10.8365	15.1624	15.7174	7	7	3	7	8	10	0.250113	0.343393	0.346737	0.273995	0.129608	0.272215	0.345606	0.412359	YPK_3973	YP_001722689	NCBI: LivHMGF is the membrane component of the LIV-I/LS branched-chain amino acid transporter;PROVISIONAL ; MIBI: branched-chain amino acid transporter permease subunit LivH	0.159922	0.333024	1.40534	path:ypy02010	;ABC transporters - Yersinia pseudotuberculosis YPIII
YPK_3825	YPK_3825	aspA	NCBI: aspartate ammonia-lyase ; MIBI: aspartate ammonia-lyase	0.666645	0.337591	63.1111	39.2057	37.1804	28.6152	72.7596	54.9638	40.8651	24	26	21	47	29	26	0.669557	0.892956	0.766895	0.656508	0.585267	1.17906	0.808187	0.691627	YPK_3825	YP_001722544	NCBI: catalyzes the formation of fumarate from aspartate;PROVISIONAL ; MIBI: aspartate ammonia-lyase	0.0483006	0.149348	1.97471	path:ypy00250;path:ypy01100	;Alanine, aspartate and glutamate metabolism - Yersinia pseudotuberculosis YPIII;Metabolic pathways - Yersinia pseudotuberculosis YPIII
YPK_2672	YPK_2672	yadC	NCBI: hypothetical protein ; MIBI: adhesin YadB/C	0.664256	0.708951	10.3323	1.63357	2.86003	2.72526	3.09615	9.47652	1.57174	1	2	2	2	5	1	0.0358198	0.0560171	0.0248473	0.0392692	0.043343	0.0390141	0.108352	0.0206849	YPK_2672	YP_001721402	NCBI: KEGG: ypi:YpsIP31758_2584 hypothetical protein;PROVISIONAL ; MIBI: adhesin YadB/C	0.348781	0.555486	0.936956	path:ypy03070	;Bacterial secretion system - Yersinia pseudotuberculosis YPIII
YPK_3048	YPK_3048	iolD	NCBI: thiamine pyrophosphate binding domain-containing protein ; MIBI: thiamine pyrophosphate binding domain-containing protein	0.663526	0.509234	14.4406	6.53429	7.15009	8.17578	12.3846	11.3718	12.5739	4	5	6	8	6	8	0.103645	0.142866	0.0943356	0.0931811	0.123417	0.148121	0.123412	0.157065	YPK_3048	YP_001721774	NCBI: PFAM: thiamine pyrophosphate protein domain protein TPP-binding; thiamine pyrophosphate protein central region; thiamine pyrophosphate protein TPP binding domain protein~KEGG: yps:YPTB1072 putative thiamine pyrophosphate-dependent protein;PROVISIONAL ; MIBI: thiamine pyrophosphate binding domain-containing protein	0.192579	0.380501	1.30299	path:ypy00562;path:ypy01100;path:ypy01120	;Inositol phosphate metabolism - Yersinia pseudotuberculosis YPIII;Metabolic pathways - Yersinia pseudotuberculosis YPIII;Microbial metabolism in diverse environments - Yersinia pseudotuberculosis YPIII
YPK_1145	YPK_1145	celB	NCBI: PTS system N,N'-diacetylchitobiose-specific transporter subunit IIC ; MIBI: PTS system N,N_-diacetylchitobiose-specific transporter subunit IIC	0.662516	0.263826	96.9046	93.1136	58.6307	80.3951	126.942	123.195	119.452	57	41	59	82	65	76	1.58294	2.07152	1.92167	1.09227	1.73487	2.17035	1.9112	2.133	YPK_1145	YP_001719896	NCBI: catalyzes the phosphorylation of incoming sugar substrates concomitant with their translocation across the cell membrane; involved in N,N'-diacetylchitobiose transport; protein IIA transfers a phosphoryl group to IIB which then transfers the phosphoryl group to the sugar; IIC forms the translocation channel for the sugar uptake;PROVISIONAL ; MIBI: PTS system N,N_-diacetylchitobiose-specific…	0.0120327	0.0511548	2.51118	path:ypy02060	;Phosphotransferase system (PTS) - Yersinia pseudotuberculosis YPIII
YPK_0850	YPK_0850	tktA	NCBI: transketolase ; MIBI: transketolase	0.662308	0.335306	47.5725	42.4729	54.3406	49.0547	74.3076	83.3934	77.0151	26	38	36	48	44	49	0.670751	0.896488	0.598428	0.691137	0.722688	0.867344	0.883243	0.938877	YPK_0850	YP_001719604	NCBI: catalyzes the formation of ribose 5-phosphate and xylulose 5-phosphate from sedoheptulose 7-phosphate and glyceraldehyde 3-phosphate; can transfer ketol groups between several groups; in Escherichia coli there are two tkt genes, tktA expressed during exponential growth and the tktB during stationary phase;PROVISIONAL ; MIBI: transketolase	0.0482413	0.149348	1.97524	path:ypy00030;path:ypy01100;path:ypy01110;path:ypy01120;path:ypy01200;path:ypy01230	;Pentose phosphate pathway - Yersinia pseudotuberculosis YPIII;Metabolic pathways - Yersinia pseudotuberculosis YPIII;Biosynthesis of secondary metabolites - Yersinia pseudotuberculosis YPIII;Microbial metabolism in diverse environments - Yersinia pseudotuberculosis YPIII;Carbon metabolism - Yersinia pseudotuberculosis YPIII;Biosynthesis of amino acids - Yersinia pseudotuberculosis YPIII
YPK_1101	YPK_1101	dkgB	NCBI: 2,5-diketo-D-gluconate reductase B ; MIBI: 2,5-diketo-D-gluconate reductase B	0.66122	0.574639	14.4912	4.90071	7.15009	5.45052	7.74038	7.58122	14.1456	3	5	4	5	4	9	0.198745	0.283775	0.171335	0.225651	0.199249	0.224185	0.199239	0.4279	YPK_1101	YP_001719852	NCBI: catalyzes the reduction of 2,5-diketo-D-gluconic acid to 2-keto-L-gulonic acid;PROVISIONAL ; MIBI: 2,5-diketo-D-gluconate reductase B	0.249868	0.454017	1.15067
YPK_0023	YPK_0023	glyS	NCBI: glycyl-tRNA synthetase subunit beta ; MIBI: glycyl-tRNA synthetase subunit beta	0.660654	0.392254	30.5896	19.6029	15.7302	34.0657	37.1538	37.9061	37.7217	12	11	25	24	20	24	0.31423	0.416028	0.26619	0.192817	0.483683	0.417959	0.386928	0.443196	YPK_0023	YP_001718790	NCBI: glycine--tRNA ligase beta chain; glyS; class II aminoacyl tRNA synthetase; tetramer of alpha(2)beta(2); catalyzes a two-step reaction; first charging a glycine molecule by linking the carboxyl group to the alpha-phosphate of ATP; second by transfer of the aminoacyl-adenylate to its tRNA;6.1.1.14;PROVISIONAL ; MIBI: glycyl-tRNA synthetase subunit beta	0.0921337	0.230305	1.68425	path:ypy00970	;Aminoacyl-tRNA biosynthesis - Yersinia pseudotuberculosis YPIII
YPK_1661	YPK_1661	mdoG	NCBI: glucan biosynthesis protein G ; MIBI: glucan biosynthesis protein G	0.660546	0.363682	46.988	11.435	22.8803	24.5273	38.7019	36.0108	22.0043	7	16	18	25	19	14	0.340866	0.461516	0.202536	0.365819	0.454241	0.567879	0.479454	0.337215	YPK_1661	YP_001720407	NCBI: involved in the biosynthesis of osmoregulated periplasmic glucans; required for the assembly of the polyglucose structure of glucan;PROVISIONAL ; MIBI: glucan biosynthesis protein G	0.0693282	0.190212	1.81627
YPK_2096	YPK_2096	gapA	NCBI: glyceraldehyde-3-phosphate dehydrogenase ; MIBI: glyceraldehyde-3-phosphate dehydrogenase	0.660232	0.360736	88.8986	84.9457	55.7707	51.7799	122.298	104.242	81.7303	52	39	38	79	55	52	1.78203	2.35549	2.39732	1.42079	1.52797	2.85931	2.21143	1.99572	YPK_2096	YP_001720835	NCBI: KEGG: ypm:YP_1957 glyceraldehyde 3-phosphate dehydrogenase A~TIGRFAM: glyceraldehyde-3-phosphate dehydrogenase, type I~PFAM: glyceraldehyde 3-phosphate dehydrogenase;1.2.1.12;PROVISIONAL ; MIBI: glyceraldehyde-3-phosphate dehydrogenase	0.067215	0.187232	1.83023	path:ypy00010;path:ypy01100;path:ypy01110;path:ypy01120;path:ypy01200;path:ypy01230	;Glycolysis / Gluconeogenesis - Yersinia pseudotuberculosis YPIII;Metabolic pathways - Yersinia pseudotuberculosis YPIII;Biosynthesis of secondary metabolites - Yersinia pseudotuberculosis YPIII;Microbial metabolism in diverse environments - Yersinia pseudotuberculosis YPIII;Carbon metabolism - Yersinia pseudotuberculosis YPIII;Biosynthesis of amino acids - Yersinia pseudotuberculosis YPIII
YPK_3960	YPK_3960	ugpE	NCBI: glycerol-3-phosphate transporter membrane protein ; MIBI: glycerol-3-phosphate transporter membrane protein	0.659713	0.239095	118.651	122.518	114.401	89.9335	164.096	195.216	160.317	75	80	66	106	103	102	3.5421	4.66708	4.07073	3.43118	3.12439	4.51678	4.8757	4.60877	YPK_3960	YP_001722676	NCBI: with UgpABC is involved in uptake of glycerol-3-phosphate;PROVISIONAL ; MIBI: glycerol-3-phosphate transporter membrane protein	0.00579415	0.0289853	2.75921	path:ypy02010	;ABC transporters - Yersinia pseudotuberculosis YPIII
YPK_4196	YPK_4196	dsbA	NCBI: protein disulfide isomerase I ; MIBI: protein disulfide isomerase I	0.658338	0.603806	9.58482	6.53429	2.86003	5.45052	13.9327	7.58122	3.14347	4	2	4	9	4	2	0.222455	0.299722	0.294345	0.116297	0.256724	0.519937	0.256712	0.122518	YPK_4196	YP_001722908	NCBI: PFAM: DSBA oxidoreductase~KEGG: ypi:YpsIP31758_0020 thiol:disulfide interchange protein DsbA;PROVISIONAL ; MIBI: protein disulfide isomerase I	0.275575	0.484624	1.09031
YPK_1791	YPK_1791	yebQ	NCBI: major facilitator transporter ; MIBI: major facilitator transporter	0.65581	0.275146	38.5163	27.7707	32.8904	49.0547	54.1827	64.4403	58.1542	17	23	36	35	34	37	0.744862	0.983836	0.570617	0.61005	1.05392	0.922306	0.995321	1.03388	YPK_1791	YP_001720535	NCBI: PFAM: major facilitator superfamily MFS_1~KEGG: ypm:YP_1737 putative transport protein;PROVISIONAL ; MIBI: major facilitator transporter	0.0171491	0.067381	2.3835
pYV0067	pYV0067	sctN	NCBI: type III secretion system ATPase ; MIBI: type III secretion system ATPase	0.655579	0.349563	223.083	49.0071	51.4806	29.9778	82.048	58.7544	67.5846	30	36	22	53	31	43	0.900218	1.21105	1.04359	0.989583	0.667483	1.44742	0.940499	1.24523	pYV0067	YP_068476	NCBI: identical to Y. pestis YPCD1.40;PROVISIONAL ; MIBI: type III secretion system ATPase	0.0607346	0.176586	1.87542
YPK_0234	YPK_0234	nirD	NCBI: nitrite reductase small subunit ; MIBI: nitrite reductase small subunit	0.655562	0.719722	6.72562	3.26714	1.43002	2.72526	3.09615	3.79061	6.28694	2	1	2	2	2	4	0.212251	0.311004	0.280843	0.110962	0.244948	0.220483	0.244936	0.467593	YPK_0234	YP_001719000	NCBI: involved in reducing nitrite to ammonium to detoxify nitrite accumulation in anaerobic nitrate-respiring cells and regenerate NAD+; bounds to NirB, the cytoplasmic subunit, whose expression is induced at high nitrate concentrations;1.7.1.4;PROVISIONAL ; MIBI: nitrite reductase small subunit	0.362372	0.571009	0.910854	path:ypy00910;path:ypy01120	;Nitrogen metabolism - Yersinia pseudotuberculosis YPIII;Microbial metabolism in diverse environments - Yersinia pseudotuberculosis YPIII
YPK_0736	YPK_0736	slyB-1	NCBI: 17 kDa surface antigen ; MIBI: 17 kDa surface antigen	0.65484	0.603416	7.96775	4.90071	8.5801	5.45052	13.9327	11.3718	6.28694	3	6	4	9	6	4	0.367278	0.51113	0.294345	0.465189	0.342299	0.69325	0.513424	0.326715	YPK_0736	YP_001719490	NCBI: PFAM: 17 kDa surface antigen~KEGG: yps:YPTB3313 putative outer membrane lipoprotein Pcp precursor;PROVISIONAL ; MIBI: 17 kDa surface antigen	0.277824	0.487652	1.08522
YPK_2560	YPK_2560	yohK	NCBI: hypothetical protein ; MIBI: hypothetical protein	0.654614	0.298765	53.6703	50.6407	40.0405	35.4284	80.5	58.7544	59.726	31	28	26	52	31	38	1.667	2.18802	2.04519	1.45973	1.49608	2.69331	1.7837	2.08704	YPK_2560	YP_001721290	NCBI: PFAM: LrgB family protein~KEGG: ypi:YpsIP31758_2461 LrgB family protein;PROVISIONAL ; MIBI: hypothetical protein	0.0284469	0.10054	2.19107
[truncated: 3,229 more rows]
[truncated: 2 more columns]

## Sheet: YPIII T0 25°C vs T1 37°C-Ca2+
Dataset S2: RNA-Seq analysis wildtype (YPIII) T0-T2
[truncated: 4,081 more rows]
[truncated: 2 more columns]

## Sheet: YPIII  T0  25°C vs T2 37°C
Dataset S2: RNA-Seq analysis wildtype (YPIII) T0-T2
[truncated: 4,431 more rows]
[truncated: 2 more columns]

## Sheet: YPIII T0 25°C vs T2 37°C-Ca2+
Dataset S2: RNA-Seq analysis wildtype (YPIII) T0-T2
[truncated: 4,519 more rows]
[truncated: 2 more columns]

## Sheet: YPIII  T1  37°C vs 37°C-Ca2+
Dataset S2: RNA-Seq analysis wildtype (YPIII) T0-T2
[truncated: 1,192 more rows]

## Sheet: YPIII  T2  37°C vs 37°C-Ca2+
Dataset S2: RNA-Seq analysis wildtype (YPIII) T0-T2
[truncated: 4,431 more rows]
