# Supplementary material for: RNase-mediated reprogramming of Yersinia virulence
Source: PLoS Pathog. 2024 Aug 19;20(8):e1011965. doi: 10.1371/journal.ppat.1011965 (PMC11361751; doi:10.1371/journal.ppat.1011965)
Supplement: S3 Dataset — Comparisons of the global gene expression profiles of the Y. pseudotuberculosis Rnase III mutant strain (YP356) at different conditions (T0: growth at 25°C; T1: 1 h after shift to 37°C +/- Ca2+ depletion, T2: 4 h after shift to 37°C+/- Ca2+ depletion) are listed in separate sheets. (XLSX) [file ppat.1011965.s015.xlsx]

## Sheet: YP356 rnc  T0  25°C vs T1 37°C
Dataset S3: RNA-Seq analysis Drnc (YP356) T0-T2
	GenbankAcc	GeneSymbol	Definition	log2FoldChange	lfcSE	baseMean	DESeq2NormCounts.rnc_T0_25_I	DESeq2NormCounts.rnc_T0_25_II	DESeq2NormCounts.rnc_T0_25_III	DESeq2NormCounts.rnc_T1_37_plusCa_I	DESeq2NormCounts.rnc_T1_37_plusCa_II	DESeq2NormCounts.rnc_T1_37_plusCa_III	RawCounts.rnc_T0_25_I	RawCounts.rnc_T0_25_II	RawCounts.rnc_T0_25_III	RawCounts.rnc_T1_37_plusCa_I	RawCounts.rnc_T1_37_plusCa_II	RawCounts.rnc_T1_37_plusCa_III	meanRPKM.rnc_T0_25	meanRPKM.rnc_T1_37_plusCa	RPKMcounts.rnc_T0_25_I	RPKMcounts.rnc_T0_25_II	RPKMcounts.rnc_T0_25_III	RPKMcounts.rnc_T1_37_plusCa_I	RPKMcounts.rnc_T1_37_plusCa_II	RPKMcounts.rnc_T1_37_plusCa_III	RefLocus	GeneProduct	Description	pvalue	padj	stat	KeggPathwayID	KeggPathwayNames
YPK_2197	YPK_2197		NCBI: hypothetical protein ; MIBI: hypothetical protein	5.17957	0.397996	131.318	0.759165	6.03834	9.99036	199.821	235.602	213.701	1	7	9	266	247	185	0.243082	10.608	0.0369427	0.325937	0.366366	11.5038	11.0815	9.23862	YPK_2197	YP_001720933	NCBI: KEGG: yps:YPTB1988 hypothetical protein;PROVISIONAL ; MIBI: hypothetical protein	1.01703e-38	3.8527e-36	13.0141
pYV0056	pYV0056	lcrH, sycD	NCBI: lcrH, sycD; low calcium response protein H ; MIBI: LcrH, SycD, low calcium response protein H	4.60591	0.632146	108.276	3.03666	1.72524	1.11004	235.879	22.8925	20.7925	4	2	1	314	24	18	0.16774	9.26568	0.264064	0.166412	0.0727432	24.2666	1.92413	1.60631	pYV0056	YP_068465	NCBI: similar to Y. pestis YPCD1.30c;PROVISIONAL ; MIBI: LcrH, SycD, low calcium response protein H	3.18944e-13	1.37014e-11	7.28615
YPK_3389	YPK_3389	cybC-2	NCBI: cytochrome b562 ; MIBI: cytochrome b562	4.53069	0.466978	96.1324	3.79582	3.45048	1.11004	182.543	42.9234	50.8262	5	4	1	243	45	44	0.323762	11.5808	0.435809	0.439432	0.0960438	24.7949	4.76335	5.18424	YPK_3389	YP_001722109	NCBI: PFAM: cytochrome b562~KEGG: ypi:YpsIP31758_3255 cytochrome b562;PROVISIONAL ; MIBI: cytochrome b562	2.95205e-22	3.15415e-20	9.70215
Ysr290	Ysr290		; Synonym: Ysr290; Class: asRNA	4.05354	0.322855	969.488	15.9425	12.0767	34.4113	188.553	470.25	445.884	21	14	31	251	493	386	7.31764	142.156	6.33218	5.32069	10.3001	88.6008	180.532	157.336	Ysr290		; Synonym: Ysr290; Class: asRNA	3.71739e-36	1.10646e-33	12.5553
YPK_2565	YPK_2565	mglA	NCBI: galactose/methyl galaxtoside transporter ATP-binding protein ; MIBI: galactose/methyl galaxtoside transporter ATP-binding protein	3.60418	0.621242	12.5014	2.27749	1.72524	2.22008	87.1399	14.3078	6.93084	3	2	2	116	15	6	0.0566607	1.18919	0.066016	0.0554707	0.0484955	2.98824	0.400861	0.178478	YPK_2565	YP_001721295	NCBI: with MglBC transports galactose or methyl galactoside into the cell; contains 2 ATP binding domains;PROVISIONAL ; MIBI: galactose/methyl galaxtoside transporter ATP-binding protein	6.56938e-09	1.73257e-07	5.80158	path:ypy02010	;ABC transporters - Yersinia pseudotuberculosis YPIII
YPK_3391	YPK_3391	dmsD	NCBI: twin-argninine leader-binding protein DmsD ; MIBI: twin-argninine leader-binding protein DmsD	3.59978	0.325344	615.549	34.9216	68.147	117.664	515.327	1059.73	1293.76	46	79	106	686	1111	1120	4.11704	57.53	2.16544	4.68728	5.49841	37.8043	63.5149	71.2709	YPK_3391	YP_001722111	NCBI: binds to the twin-arginine signal peptides of certain proteins, including dimethylsulfoxide reductase and trimethylamine N-oxide reductase that are translocated to the cytoplasmic membrane;PROVISIONAL ; MIBI: twin-argninine leader-binding protein DmsD	1.86362e-28	3.10628e-26	11.0646
pYV0088	pYV0088	yscL	NCBI: type III secretion system protein ; MIBI: type III secretion system protein	3.59006	0.268766	567.938	35.6808	33.6422	27.751	438.704	435.911	355.783	47	39	25	584	457	308	2.18028	29.1697	2.48514	2.59911	1.45659	36.149	29.3457	22.0146	pYV0088	YP_068497	NCBI: similar to Y. pestis YPCD1.61;PROVISIONAL ; MIBI: type III secretion system protein	1.06957e-40	4.95209e-38	13.3576
pYV0077	pYV0077	yscA	NCBI: hypothetical protein ; MIBI: YscA, type III secretion protein	3.56009	0.25972	302.391	88.0631	60.3834	94.3534	878.911	1206.63	880.217	116	70	85	1170	1265	762	33.5703	443.562	39.2175	29.8281	31.6654	463.06	519.382	348.244	pYV0077	YP_068486	NCBI: similar to Y. pestis YPCD1.50;PROVISIONAL ; MIBI: YscA, type III secretion protein	9.16508e-43	5.45584e-40	13.7074
pYV0064	pYV0064	tyeA	NCBI: tyeA; Yop secretion and targeting protein ; MIBI: TyeA, Yop secretion and targeting protein	3.54957	0.414406	170.298	5.31415	11.2141	8.88032	224.61	63.9082	51.9813	7	13	8	299	67	45	1.28763	19.6831	0.839752	1.96563	1.05751	41.9908	9.76117	7.29746	pYV0064	YP_068473	NCBI: similar to Y. pestis YPCD1.38c;PROVISIONAL ; MIBI: TyeA, Yop secretion and targeting protein	1.07661e-17	7.7349e-16	8.56544
pYV0040	pYV0040	yopK, yopQ	NCBI: yop targeting protein yopK, yopQ;yop targeting protein YopK, YopQ ; MIBI: yop targeting protein YopK, YopQ	3.52729	0.316471	791.804	28.0891	30.1917	29.9711	594.955	310.003	182.512	37	35	27	792	325	158	2.25299	31.2029	2.25573	2.68942	1.81381	56.5249	24.0626	13.0211	pYV0040;YPTS_4264	YP_068449;YP_001874664	NCBI: similar to Y. pestis YPCD1.19c, yopK, yopQ, probable virulence determinant protein;PROVISIONAL;KEGG: yps:pYV0040 yop targeting protein YopK, YopQ;PROVISIONAL ; MIBI: yop targeting protein YopK, YopQ	7.51576e-29	1.36166e-26	11.1457
pYV0083	pYV0083	yscG	NCBI: yscG; type III secretion protein;YscG family type III secretion protein ; MIBI: YscG, type III secretion protein	3.51772	0.68068	18.6757	1.51833	5.17572	2.22008	139.724	7.63083	10.3963	2	6	2	186	8	9	0.377217	7.68222	0.192357	0.727336	0.211959	20.9421	0.93442	1.17011	pYV0083;YPTS_4212	YP_068492;YP_001874612	NCBI: similar to Y. pestis YPCD1.56;PROVISIONAL;TIGRFAM: type III secretion protein, YscG family~PFAM: Type III secretion system YscG family protein~KEGG: yps:pYV0083 YscG; putative type III secretion protein;PROVISIONAL ; MIBI: YscG, type III secretion protein	2.36669e-07	4.74135e-06	5.16796
pYV0054	pYV0054	yopD	NCBI: yopD; Yop negative regulation/targeting component;YopD family protein ; MIBI: YopD, Yop negative regulation/targeting component	3.30983	0.348931	3422.92	192.069	130.256	89.9133	3205.39	639.082	606.449	253	151	81	4267	670	525	6.45143	78.9637	9.19429	6.91641	3.24359	181.531	29.5697	25.7907	pYV0054;YPTS_4273	YP_068463;YP_001874673	NCBI: similar to Y. pestis YPCD1.28c;PROVISIONAL;PFAM: YopD family protein~KEGG: yps:pYV0054 YopD; putative Yop negative regulation/targeting component;PROVISIONAL ; MIBI: YopD, Yop negative regulation/targeting component	2.40918e-21	2.50976e-19	9.48563
YPK_3062	YPK_3062		NCBI: hypothetical protein ; MIBI: hypothetical protein	3.29589	0.746228	4.8768	1.51833	0	0	10.5169	18.1232	3.46542	2	0	0	14	19	3	0.0929725	2.02303	0.278918	0	0	2.28562	3.21791	0.565553	YPK_3062	YP_001721788	NCBI: KEGG: yps:YPTB1062 hypothetical protein;PROVISIONAL ; MIBI: hypothetical protein	1.00203e-05	0.000141542	4.41673
pYV0046	pYV0046		NCBI: transposase remnant;putative transposase remnant ; MIBI: putative transposase remnant	3.29433	0.31221	21895.5	224.713	169.074	293.051	1938.86	2669.84	2587.51	296	196	264	2581	2799	2240	31.0134	351.386	33.0238	27.5612	32.4551	337.096	379.239	337.824	pYV0046;YPTS_4269	YP_068455;YP_001874669	NCBI: similar to Y. pestis YPCD1.25;PROVISIONAL;KEGG: yps:pYV0046 putative transposase remnant;PROVISIONAL ; MIBI: putative transposase remnant	4.9922e-26	7.17328e-24	10.5516
Ysr285	Ysr285		; Synonym: Ysr285; Class: asRNA	3.2919	0.304293	12475.6	255.839	387.317	952.415	3302.3	5875.74	7413.69	337	449	858	4396	6160	6418	115.851	1335.22	63.3676	106.412	177.774	967.664	1406.67	1631.34	Ysr285		; Synonym: Ysr285; Class: asRNA	2.82201e-27	4.52281e-25	10.8182
YPK_0153	YPK_0153		NCBI: hypothetical protein ; MIBI: hypothetical protein	3.24601	0.422954	35.9689	5.31415	5.17572	11.1004	64.6037	85.8469	64.6878	7	6	10	86	90	56	0.761077	8.49919	0.624775	0.674968	0.983489	8.98575	9.75534	6.75648	YPK_0153	YP_001718919	NCBI: KEGG: ypn:YPN_3584 hypothetical protein;PROVISIONAL ; MIBI: hypothetical protein	1.65911e-14	7.768e-13	7.67462
Ysr291	Ysr291		; Synonym: Ysr291; Class: asRNA	3.21541	0.233718	96890.5	3228.73	2850.1	4042.77	30165.4	35115.2	31970.8	4253	3304	3642	40156	36814	27677	2616.66	27182.4	2685.82	2629.83	2534.34	29686.7	28233.7	23626.9	Ysr291		; Synonym: Ysr291; Class: asRNA	4.5806e-43	3.18123e-40	13.7577
Ysr292	Ysr292		; Synonym: Ysr292; Class: asRNA	3.21144	0.246932	82909.1	3059.43	2682.75	5367.05	29154.3	40542.6	37171.3	4030	3110	4835	38810	42504	32179	529.048	5600.29	481.731	468.56	636.853	5430.91	6170.25	5199.7	Ysr292		; Synonym: Ysr292; Class: asRNA	1.14074e-38	3.96122e-36	13.0054
YPK_2199	YPK_2199		NCBI: hypothetical protein ; MIBI: hypothetical protein	3.17364	0.484393	33.2857	3.79582	5.17572	1.11004	66.1061	26.7079	19.6374	5	6	1	88	28	17	0.160303	1.87708	0.175973	0.266155	0.0387811	3.62568	1.19676	0.808783	YPK_2199	YP_001720935	NCBI: KEGG: ypi:YpsIP31758_2092 hypothetical protein;PROVISIONAL ; MIBI: hypothetical protein	5.68552e-11	1.9743e-09	6.55178
YPK_3775	YPK_3775	cysQ	NCBI: adenosine-3'(2'),5'-bisphosphate nucleotidase ; MIBI: adenosine-3_(2_),5_-bisphosphate nucleotidase	3.15027	0.259193	631.071	86.5448	95.7509	117.664	715.148	896.623	1157.45	114	111	106	952	940	1002	5.58144	54.361	5.14925	6.31929	5.2758	50.3391	51.5633	61.1805	YPK_3775	YP_001722495	NCBI: catalyzes the formation of AMP from adenosine-3',5'-bisphosphate;PROVISIONAL ; MIBI: adenosine-3_(2_),5_-bisphosphate nucleotidase	5.45189e-34	1.26211e-31	12.1542	path:ypy00920;path:ypy01100;path:ypy01120	;Sulfur metabolism - Yersinia pseudotuberculosis YPIII;Metabolic pathways - Yersinia pseudotuberculosis YPIII;Microbial metabolism in diverse environments - Yersinia pseudotuberculosis YPIII
Ysr233_NU	Ysr233_NU		; Synonym: Ysr233_NU; Class: asRNA	3.13893	0.254168	147.454	24.2933	28.4665	42.1815	290.717	337.664	225.252	32	33	38	387	354	195	12.3867	122.997	10.2985	13.3858	13.4757	145.802	138.357	84.833	Ysr233_NU		; Synonym: Ysr233_NU; Class: asRNA	4.88337e-35	1.197e-32	12.3498
YPK_2076	YPK_2076		NCBI: hypothetical protein ; MIBI: hypothetical protein	3.10856	0.509923	16.9271	4.55499	0	5.5502	26.2922	37.2003	30.0336	6	0	5	35	39	26	0.764335	8.20033	1.19536	0	1.09764	8.16293	9.43597	7.00209	YPK_2076	YP_001720816	NCBI: PROVISIONAL ; MIBI: hypothetical protein	1.08658e-09	3.30495e-08	6.09614
YPK_2615	YPK_2615	cnfY	NCBI: cytotoxic necrotizing factor ; MIBI: cytotoxic necrotizing factor	3.09906	0.278704	502.575	63.0107	43.131	66.6024	776.747	329.08	443.574	83	50	60	1034	345	384	0.777246	7.87207	0.912322	0.692701	0.726716	13.3052	4.60535	5.70568	YPK_2615	YP_001721345	NCBI: PFAM: Cytotoxic necrotizing factor~KEGG: eci:UTI89_C4921 cytotoxic necrotizing factor 1;PROVISIONAL ; MIBI: cytotoxic necrotizing factor	1.00806e-28	1.75025e-26	11.1195
YPK_1268	YPK_1268	ailA	NCBI: virulence-related outer membrane protein ; MIBI: virulence-related outer membrane protein	3.09857	0.434895	487.285	13.665	37.0927	16.6506	461.24	67.7237	137.462	18	43	15	614	71	119	1.83312	19.9554	1.11567	3.35922	1.02447	44.5514	5.34436	9.9705	YPK_1268	YP_001720019	NCBI: PFAM: virulence-related outer membrane protein~KEGG: ypi:YpsIP31758_1160 attachment invasion locus protein;PROVISIONAL ; MIBI: virulence-related outer membrane protein	1.04183e-12	4.25619e-11	7.12486
Ysr293	Ysr293		; Synonym: Ysr293; Class: asRNA	3.09433	0.204804	59261.6	2829.41	2628.4	4046.1	25749.1	32985.2	24454.3	3727	3047	3645	34277	34581	21170	1050.71	10044.7	1014.17	1045.03	1092.93	10919	11427.8	7787.16	Ysr293		; Synonym: Ysr293; Class: asRNA	1.41784e-51	2.95407e-48	15.1088
YPK_2566	YPK_2566	mglB	NCBI: periplasmic binding protein/LacI transcriptional regulator ; MIBI: periplasmic binding protein/LacI transcriptional regulator	3.06444	0.391174	70.5083	19.7383	18.9777	13.3205	365.837	50.5543	63.5327	26	22	12	487	53	55	0.752224	7.96388	0.876358	0.934623	0.44569	19.2162	2.16949	2.50598	YPK_2566	YP_001721296	NCBI: PFAM: periplasmic binding protein/LacI transcriptional regulator~KEGG: ypa:YPA_0802 galactose-binding protein;PROVISIONAL ; MIBI: periplasmic binding protein/LacI transcriptional regulator	4.72801e-15	2.4627e-13	7.83394	path:ypy02010;path:ypy02030	;ABC transporters - Yersinia pseudotuberculosis YPIII;Bacterial chemotaxis - Yersinia pseudotuberculosis YPIII
YPK_1731	YPK_1731		NCBI: hypothetical protein ; MIBI: hypothetical protein	3.02104	0.38701	98.4919	25.0524	22.4281	8.88032	344.052	99.2008	65.843	33	26	8	458	104	57	4.07906	40.4438	5.41428	5.37658	1.44631	87.9675	20.7221	12.6418	YPK_1731	YP_001720477	NCBI: KEGG: ypm:YP_1779 hypothetical protein;PROVISIONAL ; MIBI: hypothetical protein	5.89885e-15	2.99762e-13	7.80609
pYV0055	pYV0055	yopB	NCBI: yopB; Yop targeting protein;secretion system effector C (SseC) family protein ; MIBI: YopB, Yop targeting protein	3.01685	0.447574	353.261	22.7749	25.016	14.4305	378.608	102.062	101.652	30	29	13	504	107	88	0.748185	7.76078	0.83259	1.01441	0.397555	16.3746	3.60635	3.30141	pYV0055;YPTS_4274	YP_068464;YP_001874674	NCBI: similar to Y. pestis YPCD1.29c;PROVISIONAL;PFAM: secretion system effector C (SseC) family protein~KEGG: yps:pYV0055 YopB; putative Yop targeting protein;PROVISIONAL ; MIBI: YopB, Yop targeting protein	1.57902e-11	5.92772e-10	6.74045
YPK_3388	YPK_3388	katG	NCBI: catalase/peroxidase HPI ; MIBI: catalase/peroxidase HPI	2.91215	0.29636	564.347	49.3457	63.8339	49.9518	727.167	240.371	326.905	65	74	45	968	252	283	1.04741	9.18029	0.982637	1.40999	0.74961	17.1311	4.62652	5.78326	YPK_3388	YP_001722108	NCBI: TIGRFAM: catalase/peroxidase HPI~PFAM: Haem peroxidase~KEGG: yps:YPTB0811 catalase; hydroperoxidase HPI(I);PROVISIONAL ; MIBI: catalase/peroxidase HPI	8.66666e-23	9.76053e-21	9.82639	path:ypy00360;path:ypy00380;path:ypy01100	;Phenylalanine metabolism - Yersinia pseudotuberculosis YPIII;Tryptophan metabolism - Yersinia pseudotuberculosis YPIII;Metabolic pathways - Yersinia pseudotuberculosis YPIII
pYV0057	pYV0057	lcrV	NCBI: lcrV; V antigen, antihost protein/regulator;low calcium response V antigen ; MIBI: LcrV, V antigen, antihost protein/regulator	2.86177	0.218419	1625.79	322.645	339.01	276.4	2565.37	2746.15	1687.66	425	393	249	3415	2879	1461	13.5872	107.69	14.5003	16.9	9.36119	136.398	119.29	67.3821	pYV0057;YPTS_4276	YP_068466;YP_001874676	NCBI: similar to Y. pestis YPCD1.31c;PROVISIONAL;PFAM: low calcium response V antigen~KEGG: yps:pYV0057 LcrV; putative V antigen, antihost protein/regulator;PROVISIONAL ; MIBI: LcrV, V antigen, antihost protein/regulator	3.19991e-39	1.3334e-36	13.1022
YPK_2839	YPK_2839	ompC-2	NCBI: outer membrane porin protein C ; MIBI: outer membrane porin protein C	2.79378	0.305931	225.646	91.0998	60.3834	64.3823	986.333	333.849	255.286	120	70	58	1313	350	221	2.72058	22.602	3.59894	2.64604	1.91675	46.0986	12.7478	8.95966	YPK_2839	YP_001721568	NCBI: allows for ions and hydrophilic solutes to cross the outer membrane;PROVISIONAL ; MIBI: outer membrane porin protein C	6.72001e-20	6.01544e-18	9.13207	path:ypy00312;path:ypy02020	;beta-Lactam resistance - Yersinia pseudotuberculosis YPIII;Two-component system - Yersinia pseudotuberculosis YPIII
Ysr244_NU	Ysr244_NU		; Synonym: Ysr244_NU; Class: asRNA	2.73348	0.219643	224.516	75.1573	87.9873	96.5735	519.083	513.174	731.204	99	102	87	691	538	633	29.5768	211.974	27.1602	35.2698	26.3003	221.925	179.248	234.751	Ysr244_NU		; Synonym: Ysr244_NU; Class: asRNA	1.48693e-35	3.87251e-33	12.4451
YPK_2838	YPK_2838		NCBI: TetR family transcriptional regulator ; MIBI: TetR family transcriptional regulator	2.71757	0.196479	218.061	92.6181	54.3451	95.4635	546.127	478.835	594.897	122	63	86	727	502	515	5.42572	39.5134	6.70501	4.36402	5.20813	46.774	33.5056	38.2608	YPK_2838	YP_001721567	NCBI: PFAM: regulatory protein TetR~KEGG: ypi:YpsIP31758_2760 transcriptional regulator, TetR family;PROVISIONAL ; MIBI: TetR family transcriptional regulator	1.64937e-43	1.71823e-40	13.8313
YPK_2548	YPK_2548	fhuF	NCBI: ferric hydroximate transport ferric iron reductase ; MIBI: ferric hydroximate transport ferric iron reductase	2.70995	0.343605	36.2096	15.1833	15.5272	25.5309	132.963	161.201	80.8598	20	18	23	177	169	70	0.973077	7.25287	0.858208	0.973511	1.08751	8.89131	8.80691	4.06038	YPK_2548	YP_001721278	NCBI: PFAM: ferric iron reductase~KEGG: ypi:YpsIP31758_2449 ferric iron reductase protein FhuF;PROVISIONAL ; MIBI: ferric hydroximate transport ferric iron reductase	3.09989e-15	1.67757e-13	7.88682
YPK_3445	YPK_3445	sodC	NCBI: superoxide dismutase ; MIBI: superoxide dismutase	2.6906	0.478381	84.0741	40.2357	37.9553	35.5213	706.885	64.8621	56.6019	53	44	32	941	68	49	2.64591	23.0205	2.92725	3.06297	1.9475	60.8421	4.56108	3.65837	YPK_3445	YP_001722165	NCBI: PFAM: superoxide dismutase copper/zinc binding~KEGG: ypm:YP_0311 superoxide dismutase [Cu-Zn] precursor;1.15.1.1;PROVISIONAL ; MIBI: superoxide dismutase	1.86169e-08	4.56334e-07	5.62439
pYV0027	pYV0027		NCBI: hypothetical protein;CopG/Arc/MetJ family addiction module antidote protein ; MIBI: hypothetical protein	2.68938	0.522568	57.3349	23.5341	18.115	7.77028	314.004	39.108	23.1028	31	21	7	418	41	20	2.99264	25.9939	4.26985	3.64566	1.06241	67.3996	6.85818	3.72381	pYV0027;YPTS_4254	YP_068438;YP_001874654	NCBI: similar to Y. pestis YPCD1.09c;PROVISIONAL;TIGRFAM: addiction module antidote protein, CC2985 family~PFAM: protein of unknown function UPF0156~KEGG: yps:pYV0027 hypothetical protein;PROVISIONAL ; MIBI: hypothetical protein	2.65423e-07	5.29195e-06	5.14648
YPK_1185	YPK_1185	rseC	NCBI: SoxR reducing system protein RseC ; MIBI: SoxR reducing system protein RseC	2.68703	0.677958	7.56738	0.759165	0	3.33012	9.76567	8.58469	18.4822	1	0	3	13	9	16	0.105345	1.16893	0.0733994	0	0.242637	1.11703	0.802249	1.58752	YPK_1185	YP_001719936	NCBI: involved in the reduction of the SoxR iron-sulfur cluster;PROVISIONAL ; MIBI: SoxR reducing system protein RseC	7.38853e-05	0.000805969	3.96341
YPK_1815	YPK_1815	yfeA, sitA	NCBI: periplasmic solute binding protein ; MIBI: periplasmic solute binding protein	2.68416	0.229668	543.345	119.948	104.377	99.9036	636.271	865.146	641.103	158	121	90	847	907	555	4.71689	32.7364	5.45746	5.26775	3.42546	34.2489	38.0465	25.9139	YPK_1815	YP_001720559	NCBI: PFAM: periplasmic solute binding protein~KEGG: yps:YPTB2347 ABC transporter, periplasmic iron siderophore-binding protein YfeA;PROVISIONAL ; MIBI: periplasmic solute binding protein	1.48289e-31	3.25221e-29	11.6871	path:ypy02010	;ABC transporters - Yersinia pseudotuberculosis YPIII
YPK_R0080	YPK_R0080	tRNA-Met	NCBI: NA ; MIBI: tRNA Met	2.67242	0.867615	1.93807	0	0	1.11004	10.5169	2.86156	1.15514	0	0	1	14	3	1	0.159657	3.09842	0	0	0.478972	7.12401	1.58366	0.587588	YPK_R0080		NCBI: NA ; MIBI: tRNA Met	0.00206866	0.0128467	3.08019	path:ypy00970	;Aminoacyl-tRNA biosynthesis - Yersinia pseudotuberculosis YPIII
pYV0098	pYV0098	yopP, yopJ	NCBI: yopP, yopJ; targeted effector protein;peptidase C55 ; MIBI: YopP, YopJ, targeted effector protein	2.65214	0.209861	649.198	50.1049	50.8946	63.2723	428.938	317.633	300.336	66	59	57	571	333	260	2.61445	18.3283	2.5479	2.87075	2.42469	25.805	15.6119	13.5681	pYV0098;YPTS_4223	YP_068507;YP_001874623	NCBI: similar to Y. pestis YPCD1.71c;PROVISIONAL;PFAM: peptidase C55~KEGG: yps:pYV0098 YopP, YopJ; putative targeted effector protein;PROVISIONAL ; MIBI: YopP, YopJ, targeted effector protein	1.30931e-36	4.19685e-34	12.6376
YPK_2563	YPK_2563	sanA	NCBI: hypothetical protein ; MIBI: SanA protein	2.63724	0.261348	124.361	34.9216	39.6805	36.6313	295.224	213.663	205.615	46	46	33	393	224	178	2.1216	14.7051	2.08621	2.62945	1.64914	20.8652	12.3374	10.9126	YPK_2563	YP_001721293	NCBI: PFAM: protein of unknown function DUF218~KEGG: ypa:YPA_0805 hypothetical protein;PROVISIONAL ; MIBI: SanA protein	6.06146e-24	7.89316e-22	10.0909
pYV0066	pYV0066		NCBI: hypothetical protein ; MIBI: hypothetical protein	2.63216	0.232082	328.585	107.801	86.2621	146.525	465.748	640.036	1055.8	142	100	132	620	671	914	43.9352	294.986	45.2643	40.1767	46.3645	231.361	259.755	393.841	pYV0066	YP_068475	NCBI: PROVISIONAL ; MIBI: hypothetical protein	8.17595e-30	1.62234e-27	11.3415
YPK_3146	YPK_3146		NCBI: hypothetical protein ; MIBI: hypothetical protein	2.57291	0.308336	79.7091	41.7541	31.0543	45.5117	265.176	277.572	184.822	55	36	41	353	291	160	4.92086	33.231	5.57835	4.60205	4.58216	41.9129	35.8435	21.9366	YPK_3146	YP_001721870	NCBI: KEGG: dps:DP2998 hypothetical protein;PROVISIONAL ; MIBI: hypothetical protein	7.15106e-17	4.72991e-15	8.34451
pYV0060	pYV0060	lcrD, yscV	NCBI: lcrD, yscV; membrane-bound Yop protein;type III secretion FHIPEP ; MIBI: LcrD, YscV, membrane-bound Yop protein	2.57193	0.222792	664.009	120.707	125.08	123.214	891.681	678.19	676.912	159	145	111	1187	711	586	2.44798	16.0634	2.51619	2.89215	1.93559	21.9901	13.6644	12.5358	pYV0060;Meso_0119	YP_068469;YP_672689	NCBI: similar to Y. pestis YPCD1.34c;PROVISIONAL;PFAM: type III secretion FHIPEP~KEGG: yps:pYV0060 putative membrane-bound Yop protein;PROVISIONAL ; MIBI: LcrD, YscV, membrane-bound Yop protein	7.90478e-31	1.64696e-28	11.5441
YPK_1140	YPK_1140	hdeB	NCBI: acid-resistance protein ; MIBI: acid-resistance protein	2.57103	0.54737	16.5724	17.4608	6.03834	8.88032	182.543	20.9848	17.3271	23	7	8	243	22	15	1.3739	11.2062	2.33277	0.894844	0.894081	28.8522	2.70982	2.05656	YPK_1140	YP_001719891	NCBI: KEGG: ypi:YpsIP31758_1086 hypothetical protein;PROVISIONAL ; MIBI: acid-resistance protein	2.63927e-06	4.31287e-05	4.69706
pYV0099	pYV0099		NCBI: hypothetical protein ; MIBI: hypothetical protein	2.56955	0.510339	30.1052	4.55499	4.3131	5.5502	36.0579	33.3849	27.7234	6	5	5	48	35	24	1.47198	10.8377	1.48756	1.56243	1.36596	13.9314	10.5382	8.04343	pYV0099	YP_068508	NCBI: PROVISIONAL ; MIBI: hypothetical protein	4.77874e-07	9.05137e-06	5.03499
YPK_3714	YPK_3714	yhbT	NCBI: sterol-binding domain-containing protein ; MIBI: sterol-binding domain-containing protein	2.56214	0.721561	4.49894	0	2.58786	1.11004	23.2874	1.90771	5.7757	0	3	1	31	2	5	0.104366	0.972005	0	0.242445	0.0706529	2.3269	0.155737	0.433374	YPK_3714	YP_001722434	NCBI: PFAM: Sterol-binding domain protein~KEGG: ypp:YPDSF_3287 lipid carrier protein;PROVISIONAL ; MIBI: sterol-binding domain-containing protein	0.000384025	0.00318772	3.55083
YPK_2486	YPK_2486		NCBI: hypothetical protein ; MIBI: hypothetical protein	2.53687	0.398218	32.9988	18.9791	8.62621	17.7606	74.3694	148.801	50.8262	25	10	16	99	156	44	3.73475	24.6682	5.07123	2.5567	3.57632	23.5092	38.4301	12.0651	YPK_2486	YP_001721216	NCBI: KEGG: ypm:YP_1476 hypothetical protein;PROVISIONAL ; MIBI: hypothetical protein	1.88331e-10	6.2782e-09	6.37057
Ysr286	Ysr286		; Synonym: Ysr286; Class: asRNA	2.53022	0.282964	50038.5	3801.14	3760.16	7526.07	23545	29507.5	37634.5	5007	4359	6780	31343	30935	32580	842.47	5545.61	704.138	772.633	1050.64	5160.01	5283.29	6193.52	Ysr286		; Synonym: Ysr286; Class: asRNA	3.82761e-19	3.18993e-17	8.94183
YPK_3764	YPK_3764		NCBI: hypothetical protein ; MIBI: hypothetical protein	2.52323	0.270539	466.98	130.576	119.904	146.525	687.353	841.299	835.166	172	139	132	915	882	723	39.8283	252.208	41.7164	42.4912	35.2773	259.794	259.789	237.041	YPK_3764	YP_001722484	NCBI: PROVISIONAL ; MIBI: hypothetical protein	1.09217e-20	1.05839e-18	9.3267
YPK_2840	YPK_2840		NCBI: hypothetical protein ; MIBI: hypothetical protein	2.51379	0.253714	124.169	53.1415	29.3291	22.2008	238.883	244.187	145.548	70	34	20	318	256	126	11.1477	70.5342	17.3549	10.6245	5.46383	92.2955	77.0793	42.228	YPK_2840	YP_001721569	NCBI: PROVISIONAL ; MIBI: hypothetical protein	3.84491e-23	4.71227e-21	9.90794
Ysr287	Ysr287		; Synonym: Ysr287; Class: asRNA	2.50477	0.257146	27116.7	2280.53	2338.56	4286.98	14580.2	17188.5	20420.6	3004	2711	3862	19409	18020	17678	1588.19	10190.1	1340.59	1524.87	1899.12	10139.8	9766.18	10664.4	Ysr287		; Synonym: Ysr287; Class: asRNA	2.02283e-22	2.2182e-20	9.74064
pYV0078	pYV0078		NCBI: hypothetical protein ; MIBI: hypothetical protein	2.48901	0.356588	123.442	61.4924	54.3451	55.502	703.129	137.355	177.892	81	63	50	936	144	154	5.80741	39.8512	6.5485	6.41953	4.45421	88.5855	14.1382	16.83	pYV0078	YP_068487	NCBI: identical to Y. pestis YPCD1.51;PROVISIONAL ; MIBI: hypothetical protein	2.95023e-12	1.17082e-10	6.98007
YPK_4058	YPK_4058		NCBI: hypothetical protein ; MIBI: hypothetical protein	2.48222	0.904457	2.34893	0	0	0	0.751206	1.90771	8.08598	0	0	0	1	2	7	0	0.736004	0	0	0	0.197889	0.410578	1.59954	YPK_4058	YP_001722773	NCBI: PROVISIONAL ; MIBI: hypothetical protein	0.00606157	0.0295768	2.74443
YPK_2966	YPK_2966	sucC	NCBI: succinyl-CoA synthetase subunit beta ; MIBI: succinyl-CoA synthetase subunit beta	2.47311	0.490541	32.6258	9.10998	14.6646	5.5502	133.715	18.1232	33.4991	12	17	5	178	19	29	0.372236	2.58749	0.344166	0.614527	0.158016	5.97635	0.661781	1.12432	YPK_2966	YP_001721693	NCBI: catalyzes the interconversion of succinyl-CoA and succinate;6.2.1.5;PROVISIONAL ; MIBI: succinyl-CoA synthetase subunit beta	4.61653e-07	8.78406e-06	5.0416	path:ypy00020;path:ypy00640;path:ypy00660;path:ypy01100;path:ypy01110;path:ypy01120;path:ypy01200	;Citrate cycle (TCA cycle) - Yersinia pseudotuberculosis YPIII;Propanoate metabolism - Yersinia pseudotuberculosis YPIII;C5-Branched dibasic acid metabolism - Yersinia pseudotuberculosis YPIII;Metabolic pathways - Yersinia pseudotuberculosis YPIII;Biosynthesis of secondary metabolites - Yersinia pseudotuberculosis YPIII;Microbial metabolism in diverse environments - Yersinia pseudotuberculosis YP…
YPK_1567	YPK_1567	nuoI	NCBI: NADH dehydrogenase subunit I ; MIBI: NADH dehydrogenase subunit I	2.42902	0.776695	3.30112	0	0.862621	1.11004	9.01447	0.953854	8.08598	0	1	1	12	1	7	0.0485367	0.508006	0	0.0776897	0.0679205	0.865901	0.0748568	0.583259	YPK_1567	YP_001720313	NCBI: Catalyzes the transfer of electrons from NADH to quinone;PROVISIONAL ; MIBI: NADH dehydrogenase subunit I	0.00176368	0.0112202	3.12739	path:ypy00190;path:ypy01100	;Oxidative phosphorylation - Yersinia pseudotuberculosis YPIII;Metabolic pathways - Yersinia pseudotuberculosis YPIII
YPK_4164	YPK_4164		NCBI: phage transcriptional regulator AlpA ; MIBI: phage transcriptional regulator AlpA	2.41047	0.427633	15.1671	7.59165	4.3131	7.77028	30.0482	45.785	34.6542	10	5	7	40	48	30	0.797415	4.83698	0.996134	0.62776	0.768351	4.66453	5.80675	4.03967	YPK_4164	YP_001722876	NCBI: PFAM: Prophage CP4-57 regulatory~KEGG: asa:ASA_3675 hypothetical protein;PROVISIONAL ; MIBI: phage transcriptional regulator AlpA	1.73263e-08	4.29754e-07	5.63678
YPK_3935	YPK_3935	fre	NCBI: FMN reductase ; MIBI: FMN reductase	2.40095	0.30014	92.5619	9.86914	12.0767	25.5309	67.6085	83.9392	103.963	13	14	23	90	88	90	0.889823	5.30642	0.619817	0.841306	1.20835	5.02334	5.09538	5.80055	YPK_3935	YP_001722651	NCBI: NAD(P)H-flavin reductase; catalyzes the reversible oxidation/reduction of NAD(P) and flavine mononucleotide; in Salmonella and E. coli this protein also reduces aquacob(III)alamin to cob(II)alamin;PROVISIONAL ; MIBI: FMN reductase	1.25006e-15	7.13562e-14	7.99942	path:ypy00740;path:ypy00860;path:ypy01100	;Riboflavin metabolism - Yersinia pseudotuberculosis YPIII;Porphyrin and chlorophyll metabolism - Yersinia pseudotuberculosis YPIII;Metabolic pathways - Yersinia pseudotuberculosis YPIII
Ysr296	Ysr296		; Synonym: Ysr296; Class: asRNA	2.34505	0.283653	6520.21	551.913	879.873	1728.33	3614.8	6162.85	6869.62	727	1020	1557	4812	6461	5947	649.924	3751.22	380.2	672.331	897.241	2946	4103.47	4204.18	Ysr296		; Synonym: Ysr296; Class: asRNA	1.37e-16	8.52058e-15	8.26732
YPK_3182	YPK_3182	fcl, wcaG	NCBI: NAD-dependent epimerase/dehydratase ; MIBI: GDP-fucose synthetase	2.31119	0.76395	2.42034	1.51833	0	2.22008	11.2681	3.81542	9.24112	2	0	2	15	4	8	0.0485514	0.383807	0.0692963	0	0.0763578	0.608417	0.168312	0.374694	YPK_3182	YP_001721904	NCBI: PFAM: NAD-dependent epimerase/dehydratase~KEGG: ypi:YpsIP31758_3040 GDP-L-fucose synthetase;PROVISIONAL ; MIBI: GDP-fucose synthetase	0.00248373	0.0147385	3.02532	path:ypy00051;path:ypy00520;path:ypy01100	;Fructose and mannose metabolism - Yersinia pseudotuberculosis YPIII;Amino sugar and nucleotide sugar metabolism - Yersinia pseudotuberculosis YPIII;Metabolic pathways - Yersinia pseudotuberculosis YPIII
YPK_1564	YPK_1564	nuoF	NCBI: NADH dehydrogenase I subunit F ; MIBI: NADH dehydrogenase I subunit F	2.31118	0.56395	14.2975	3.03666	6.90096	6.66024	66.1061	10.4924	17.3271	4	8	6	88	11	15	0.166582	1.1	0.0965949	0.243495	0.159657	2.48775	0.322597	0.489657	YPK_1564	YP_001720310	NCBI: shuttles electrons from NADH, via FMN and iron-sulfur (Fe-S) centers, to quinones in the respiratory chain; NuoF is part of the soluble NADH dehydrogenase fragment, which represents the electron input part of NADH dehydrogenase;1.6.99.5;PROVISIONAL ; MIBI: NADH dehydrogenase I subunit F	4.1636e-05	0.000487352	4.09821	path:ypy00190;path:ypy01100	;Oxidative phosphorylation - Yersinia pseudotuberculosis YPIII;Metabolic pathways - Yersinia pseudotuberculosis YPIII
pYV0053	pYV0053		NCBI: hypothetical protein ; MIBI: hypothetical protein	2.29676	0.256523	9067.9	829.008	592.62	810.33	3455.55	4439.24	3401.89	1092	687	730	4600	4654	2945	183.44	997.33	217.556	172.509	160.256	1072.84	1126.03	793.121	pYV0053	YP_068462	NCBI: PROVISIONAL ; MIBI: hypothetical protein	3.44632e-19	2.93078e-17	8.95342
pYV0094	pYV0094	yopH	NCBI: yopH; protein-tyrosine phosphatase Yop effector;protein-tyrosine phosphatase YopH ; MIBI: YopH, protein-tyrosine phosphatase Yop effector	2.29624	0.292052	6180.13	357.567	414.058	565.011	4435.87	1097.89	1281.05	471	480	509	5905	1151	1109	12.9793	77.7851	11.2043	14.3916	13.3421	164.442	33.2516	35.6616	pYV0094;YPTS_4221	YP_068503;YP_001874621	NCBI: similar to Y. pestis YPCD1.67c;PROVISIONAL;PFAM: tyrosine specific protein phosphatase; Protein-tyrosine phosphatase YopH~SMART: Protein-tyrosine phosphatase, catalytic~KEGG: yps:pYV0094 YopH; putative protein-tyrosine phosphatase Yop effector;PROVISIONAL ; MIBI: YopH, protein-tyrosine phosphatase Yop effector	3.76654e-15	1.98673e-13	7.86246
YPK_2027	YPK_2027	yciS	NCBI: hypothetical protein ; MIBI: hypothetical protein	2.29091	0.62914	10.3058	3.03666	2.58786	1.11004	18.0289	7.63083	12.7065	4	3	1	24	8	11	0.317647	1.8838	0.429104	0.40563	0.118208	3.014	1.04224	1.59515	YPK_2027	YP_001720767	NCBI: PFAM: protein of unknown function DUF1049~KEGG: ypm:YP_2023 hypothetical protein;PROVISIONAL ; MIBI: hypothetical protein	0.00027122	0.00240975	3.64134
YPK_1547	YPK_1547	ulaB, sgaB	NCBI: PTS system lactose/cellobiose-specific transporter subunit IIB ; MIBI: PTS system lactose/cellobiose-specific transporter subunit IIB	2.23695	0.62977	6.11556	0.759165	1.72524	4.44016	21.0338	7.63083	6.93084	1	2	4	28	8	6	0.307135	1.96035	0.116216	0.292955	0.512234	3.80937	1.12909	0.942589	YPK_1547	YP_001720293	NCBI: PFAM: phosphotransferase system lactose/cellobiose-specific IIB subunit~KEGG: ypi:YpsIP31758_1438 PTS system, lactose/cellobiose specific IIB subunit;PROVISIONAL ; MIBI: PTS system lactose/cellobiose-specific transporter subunit IIB	0.000382302	0.00318772	3.55201	path:ypy00053;path:ypy01100;path:ypy01120;path:ypy02060	;Ascorbate and aldarate metabolism - Yersinia pseudotuberculosis YPIII;Metabolic pathways - Yersinia pseudotuberculosis YPIII;Microbial metabolism in diverse environments - Yersinia pseudotuberculosis YPIII;Phosphotransferase system (PTS) - Yersinia pseudotuberculosis YPIII
YPK_0151	YPK_0151	glgP-1	NCBI: glycogen/starch/alpha-glucan phosphorylase ; MIBI: glycogen/starch/alpha-glucan phosphorylase	2.23566	0.25214	290.311	81.9898	56.0703	51.0619	252.405	280.433	392.748	108	65	46	336	294	340	1.09659	5.5145	1.47662	1.12012	0.693022	5.37793	4.88166	6.28393	YPK_0151	YP_001718917	NCBI: KEGG: yps:YPTB3783 glycogen phosphorylase~TIGRFAM: glycogen/starch/alpha-glucan phosphorylase~PFAM: glycosyl transferase family 35;2.4.1.1;PROVISIONAL ; MIBI: glycogen/starch/alpha-glucan phosphorylase	7.53333e-19	6.03681e-17	8.86672	path:ypy00500;path:ypy01100;path:ypy01110	;Starch and sucrose metabolism - Yersinia pseudotuberculosis YPIII;Metabolic pathways - Yersinia pseudotuberculosis YPIII;Biosynthesis of secondary metabolites - Yersinia pseudotuberculosis YPIII
pYV0080	pYV0080	yscD	NCBI: yscD; type III secretion protein ; MIBI: YscD, type III secretion protein	2.23221	0.290722	213.882	68.3248	87.9873	73.2627	703.129	178.371	233.338	90	102	66	936	187	202	2.5792	14.1309	2.39072	3.41502	1.93185	29.1067	6.03257	7.25345	pYV0080	YP_068489	NCBI: similar to Y. pestis YPCD1.53;PROVISIONAL ; MIBI: YscD, type III secretion protein	1.61408e-14	7.64302e-13	7.67815
Ysr303	Ysr303		; Synonym: Ysr303; Class: asRNA	2.22816	0.311918	7042.07	1973.07	1833.93	3113.66	8375.19	12466.9	12974.5	2599	2126	2805	11149	13070	11232	924.508	4872.22	861.276	887.984	1024.26	4325.15	5260	5031.52	Ysr303		; Synonym: Ysr303; Class: asRNA	9.10268e-13	3.75553e-11	7.14344
Ysr302	Ysr302		; Synonym: Ysr302; Class: asRNA	2.20153	0.330774	33778.4	7073.9	7999.08	14686.9	34660.6	50082.1	58788.5	9318	9273	13231	46140	52505	50893	1378.51	7227.62	1082.9	1358.29	1694.34	6277.29	7410.36	7995.2	Ysr302		; Synonym: Ysr302; Class: asRNA	2.81944e-11	1.02162e-09	6.65571
YPK_2748	YPK_2748	yiuR, fepA-1, cirA-1	NCBI: putative outer membrane receptor ; MIBI: putative outer membrane receptor	2.19648	0.265982	127.497	80.4715	62.1087	48.8418	298.98	348.157	259.907	106	72	44	398	365	225	1.36936	6.77522	1.77569	1.5202	0.81219	7.80503	7.42555	5.09508	YPK_2748	YP_001721478	NCBI: YiuR; outer membrane siderophore receptor;PROVISIONAL ; MIBI: putative outer membrane receptor	1.48119e-16	9.07667e-15	8.25801
YPK_1289	YPK_1289	ndk	NCBI: nucleoside diphosphate kinase ; MIBI: nucleoside diphosphate kinase	2.19265	0.606139	26.9496	28.8483	14.6646	9.99036	256.912	25.7541	8.08598	38	17	9	342	27	7	1.80338	11.5108	2.96472	1.67169	0.773724	31.236	2.55822	0.738252	YPK_1289	YP_001720040	NCBI: catalyzes the formation of nucleoside triphosphate from ATP and nucleoside diphosphate;2.7.4.6;PROVISIONAL ; MIBI: nucleoside diphosphate kinase	0.000297564	0.00261593	3.61741	path:ypy00230;path:ypy00240;path:ypy01100;path:ypy01110	;Purine metabolism - Yersinia pseudotuberculosis YPIII;Pyrimidine metabolism - Yersinia pseudotuberculosis YPIII;Metabolic pathways - Yersinia pseudotuberculosis YPIII;Biosynthesis of secondary metabolites - Yersinia pseudotuberculosis YPIII
YPK_1077	YPK_1077	fabZ-1	NCBI: (3R)-hydroxymyristoyl-ACP dehydratase ; MIBI: (3R)-hydroxymyristoyl-ACP dehydratase	2.18537	0.828543	4.84177	0	0	0	3.00482	2.86156	2.31028	0	0	0	4	3	2	0	0.231738	0	0	0	0.295157	0.229646	0.170412	YPK_1077	YP_001719831	NCBI: in Pseudomonas aeruginosa this enzyme is a trimer of dimers; essential for membrane formation; performs third step of type II fatty acid biosynthesis; catalyzes dehydration of (3R)-hydroxyacyl-ACP to trans-2-acyl-ACP;PROVISIONAL ; MIBI: (3R)-hydroxymyristoyl-ACP dehydratase	0.00834919	0.0384007	2.63761	path:ypy00061;path:ypy00780;path:ypy01100;path:ypy01212	;Fatty acid biosynthesis - Yersinia pseudotuberculosis YPIII;Biotin metabolism - Yersinia pseudotuberculosis YPIII;Metabolic pathways - Yersinia pseudotuberculosis YPIII;Fatty acid metabolism - Yersinia pseudotuberculosis YPIII
pYV0067	pYV0067	sctN	NCBI: type III secretion system ATPase ; MIBI: type III secretion system ATPase	2.17246	0.314983	223.083	53.1415	68.147	57.7221	555.892	157.386	124.755	70	79	52	740	165	108	1.91752	10.2495	1.77493	2.52474	1.45288	21.9657	5.08091	3.7018	pYV0067	YP_068476	NCBI: identical to Y. pestis YPCD1.40;PROVISIONAL ; MIBI: type III secretion system ATPase	5.30872e-12	2.04828e-10	6.89707
YPK_3192	YPK_3192	ddhD, rfbI, ascD	NCBI: CDP-6-deoxy-delta-3,4-glucoseen reductase ; MIBI: CDP-6-deoxy-delta-3,4-glucoseen reductase	2.15587	0.401116	36.9163	34.9216	20.7029	22.2008	114.183	165.017	88.9458	46	24	20	152	173	77	1.10764	5.54594	1.55518	1.02268	0.745067	6.01583	7.10301	3.519	YPK_3192	YP_001721914	NCBI: catalyzes the formation of 3,6-dideoxy-D-glycero-D-glycero-4-hexulose;PROVISIONAL ; MIBI: CDP-6-deoxy-delta-3,4-glucoseen reductase	7.67227e-08	1.70964e-06	5.37467	path:ypy00520;path:ypy01110	;Amino sugar and nucleotide sugar metabolism - Yersinia pseudotuberculosis YPIII;Biosynthesis of secondary metabolites - Yersinia pseudotuberculosis YPIII
YPK_R0067	YPK_R0067	tRNA-Lys	NCBI: NA ; MIBI: tRNA Lys	2.15184	0.807344	2.4823	0	0.862621	3.33012	2.25362	6.67698	15.0168	0	1	3	3	7	13	0.727752	4.71549	0	0.60265	1.58061	1.67923	4.06473	8.40251	YPK_R0067		NCBI: NA ; MIBI: tRNA Lys	0.0076913	0.0360514	2.66533	path:ypy00970	;Aminoacyl-tRNA biosynthesis - Yersinia pseudotuberculosis YPIII
YPK_3180	YPK_3180	wbyL	NCBI: glycosyl transferase family protein ; MIBI: glycosyl transferase family protein	2.13688	0.355103	20.7198	22.0158	11.2141	11.1004	87.8911	65.8159	50.8262	29	13	10	117	69	44	0.839046	4.16876	1.29418	0.731215	0.491744	6.1124	3.73955	2.65433	YPK_3180	YP_001721902	NCBI: PFAM: glycosyl transferase family 2~KEGG: ypi:YpsIP31758_3038 glycosyl transferase, group 2 family protein;PROVISIONAL ; MIBI: glycosyl transferase family protein	1.76995e-09	5.18861e-08	6.01762
pYV0002	pYV0002		NCBI: hypothetical protein;hypothetical protein ; MIBI: hypothetical protein	2.13527	0.364642	125.485	32.6441	33.6422	37.7414	146.485	148.801	187.133	43	39	34	195	156	162	3.21363	15.786	3.19826	3.65608	2.78655	16.9789	14.0911	16.2879	pYV0002;YPTS_4225	YP_068415;YP_001874625	NCBI: similar to Y. pestis YPCD1.73c;PROVISIONAL;KEGG: yps:pYV0002 hypothetical protein;PROVISIONAL ; MIBI: hypothetical protein	4.74669e-09	1.29277e-07	5.85582
pYV0095	pYV0095		NCBI: transposase;integrase catalytic region ; MIBI: transposase	2.12681	0.403235	103.481	8.35081	6.03834	15.5406	27.7946	51.5081	60.0673	11	7	14	37	54	52	0.732341	3.72277	0.685608	0.549904	0.961511	2.69969	4.08743	4.3812	pYV0095;YPTS_4222	YP_068504;YP_001874622	NCBI: similar to Y. pestis YPCD1.69;PROVISIONAL;PFAM: Integrase catalytic region~KEGG: yps:pYV0095 putative transposase;PROVISIONAL ; MIBI: transposase	1.3322e-07	2.80367e-06	5.27436
Ysr297	Ysr297		; Synonym: Ysr297; Class: asRNA	2.12497	0.230884	6155.48	1247.31	1095.53	1754.97	4647.71	6680.8	6933.15	1643	1270	1581	6187	7004	6002	427.886	2047.87	423.011	412.12	448.528	1864.76	2189.95	2088.89	Ysr297		; Synonym: Ysr297; Class: asRNA	3.4604e-20	3.20433e-18	9.20364
YPK_1560	YPK_1560	nuoA	NCBI: NADH dehydrogenase subunit A ; MIBI: NADH dehydrogenase subunit A	2.12225	0.40548	25.3795	12.9058	19.8403	8.88032	124.7	26.7079	41.585	17	23	8	166	28	36	1.22043	6.16842	1.13571	1.93666	0.588915	12.9825	2.2717	3.25109	YPK_1560	YP_001720306	NCBI: Catalyzes the transfer of electrons from NADH to quinone;PROVISIONAL ; MIBI: NADH dehydrogenase subunit A	1.65952e-07	3.4404e-06	5.23392	path:ypy00190;path:ypy01100	;Oxidative phosphorylation - Yersinia pseudotuberculosis YPIII;Metabolic pathways - Yersinia pseudotuberculosis YPIII
pYV0089	pYV0089	yscM, lcrQ	NCBI: yscM, lcrQ; type III secretion regulatory;protein-tyrosine phosphatase YopH ; MIBI: YscM, LcrQ, type III secretion regulatory	2.11926	0.402324	68.3151	8.35081	18.115	12.2104	99.1591	37.2003	42.7402	11	21	11	132	39	37	1.5898	8.07597	1.05796	2.54568	1.16577	14.8622	4.5553	4.81045	pYV0089;YPTS_4218	YP_068498;YP_001874618	NCBI: identical to Y. pestis YPCD1.62;PROVISIONAL;PFAM: Protein-tyrosine phosphatase YopH~KEGG: yps:pYV0089 YscM, LcrQ; putative type III secretion regulatory;PROVISIONAL ; MIBI: YscM, LcrQ, type III secretion regulatory	1.38262e-07	2.89517e-06	5.26754
YPK_3753	YPK_3753		NCBI: hypothetical protein ; MIBI: hypothetical protein	2.11814	0.464241	16.4711	7.59165	9.48883	7.77028	78.8766	23.8464	12.7065	10	11	7	105	25	11	0.391447	2.08444	0.37189	0.515601	0.286851	4.57124	1.12909	0.552986	YPK_3753	YP_001722473	NCBI: KEGG: shn:Shewana3_2954 hypothetical protein;PROVISIONAL ; MIBI: hypothetical protein	5.05307e-06	7.65677e-05	4.56257
YPK_1075	YPK_1075	ompH, skp	NCBI: periplasmic chaperone ; MIBI: periplasmic chaperone	2.117	0.452062	27.5096	14.4241	18.9777	5.5502	111.93	23.8464	49.671	19	22	5	149	25	43	1.17029	5.8901	1.27697	1.86362	0.370289	11.7231	2.04053	3.90663	YPK_1075	YP_001719829	NCBI: PFAM: outer membrane chaperone Skp (OmpH)~KEGG: yps:YPTB2994 cationic 19 kDa outer membrane protein precursor;PROVISIONAL ; MIBI: periplasmic chaperone	2.82723e-06	4.60199e-05	4.68299
YPK_2264	YPK_2264		NCBI: putative lipoprotein ; MIBI: putative lipoprotein	2.10483	0.439903	21.5318	4.55499	8.62621	3.33012	16.5265	29.5695	34.6542	6	10	3	22	31	30	0.515695	2.44683	0.423672	0.889989	0.233423	1.81858	2.65837	2.86356	YPK_2264	YP_001720996	NCBI: KEGG: ypm:YP_1672 putative lipoprotein;PROVISIONAL ; MIBI: putative lipoprotein	1.71186e-06	2.94765e-05	4.78477
YPK_0602	YPK_0602		NCBI: YheO domain-containing protein ; MIBI: YheO domain protein	2.1035	0.660934	5.78476	5.31415	4.3131	0	35.3067	3.81542	12.7065	7	5	0	47	4	11	0.234449	1.31745	0.370128	0.333219	0	2.90925	0.256855	0.786235	YPK_0602	YP_001719358	NCBI: PFAM: YheO domain protein~KEGG: ypi:YpsIP31758_0541 hypothetical protein;PROVISIONAL ; MIBI: YheO domain protein	0.00145947	0.00971501	3.18262
Ysr294	Ysr294		; Synonym: Ysr294; Class: asRNA	2.10054	0.273957	8912.92	1513.02	1468.18	3521.05	7648.02	9838.05	11254.5	1993	1702	3172	10181	10314	9743	811.085	3996.71	635.295	683.807	1114.15	3799.17	3992.72	4198.24	Ysr294		; Synonym: Ysr294; Class: asRNA	1.75546e-14	8.12779e-13	7.66738
Ysr295	Ysr295		; Synonym: Ysr295; Class: asRNA	2.07845	0.269614	8721.17	967.176	1230.96	2589.72	5110.45	7692.83	8010.9	1274	1427	2333	6803	8065	6935	777.295	3737.22	526.431	743.194	1062.26	3290.81	4047.16	3873.69	Ysr295		; Synonym: Ysr295; Class: asRNA	1.26821e-14	6.14492e-13	7.70899
YPK_2819	YPK_2819		NCBI: Mu tail sheath family protein ; MIBI: Mu tail sheath family protein	2.07514	0.245466	186.992	40.2357	51.7572	53.2819	138.222	216.525	273.768	53	60	48	184	227	237	1.34202	5.99941	1.17556	1.67736	1.17315	4.77766	6.1146	7.10596	YPK_2819	YP_001721548	NCBI: PFAM: Mu tail sheath family protein~KEGG: ypi:YpsIP31758_2741 bacteriophage Mu tail sheath protein (GpL);PROVISIONAL ; MIBI: Mu tail sheath family protein	2.81714e-17	1.98966e-15	8.45391
YPK_2230	YPK_2230		NCBI: hypothetical protein ; MIBI: hypothetical protein	2.0699	0.440322	20.2252	5.31415	3.45048	4.44016	22.5362	22.8925	16.172	7	4	4	30	24	14	1.4565	7.36618	1.85945	1.33922	1.17082	9.32906	7.74234	5.02714	YPK_2230	YP_001720964	NCBI: PROVISIONAL ; MIBI: hypothetical protein	2.59045e-06	4.24976e-05	4.70088
pYV0086	pYV0086	yscJ, ylpB	NCBI: yscJ, ylpB; type III secretion lipoprotein ; MIBI: YscJ, YlpB, type III secretion lipoprotein	2.05898	0.244397	208.716	63.7699	69.8723	54.392	404.149	178.371	219.477	84	81	49	538	187	190	3.6443	16.9058	3.82516	4.64901	2.45872	28.6802	10.3415	11.6958	pYV0086	YP_068495	NCBI: similar to Y. pestis YPCD1.59;PROVISIONAL ; MIBI: YscJ, YlpB, type III secretion lipoprotein	3.61625e-17	2.51149e-15	8.42472
YPK_0603	YPK_0603	tdcF-1	NCBI: endoribonuclease L-PSP ; MIBI: endoribonuclease L-PSP	2.05322	0.739353	3.26352	3.03666	3.45048	0	16.5265	6.67698	11.5514	4	4	0	22	7	10	0.264762	1.39893	0.351392	0.442892	0	2.26248	0.7468	1.18751	YPK_0603	YP_001719359	NCBI: TIGRFAM: endoribonuclease L-PSP~PFAM: Endoribonuclease L-PSP~KEGG: yps:YPTB3428 putative translational inhibitor protein;PROVISIONAL ; MIBI: endoribonuclease L-PSP	0.00548549	0.0274182	2.77705
YPK_1133	YPK_1133	ureC	NCBI: urease subunit alpha ; MIBI: urease subunit alpha	2.03073	0.51339	12.459	2.27749	2.58786	7.77028	26.2922	9.53854	18.4822	3	3	7	35	10	16	0.0940726	0.485118	0.0584121	0.0736222	0.150184	0.797773	0.236459	0.421122	YPK_1133	YP_001719884	NCBI: ureases catalyze the hydrolysis of urea into ammonia and carbon dioxide; in Yersinia enterocolitica the ammonia released plays a key role in bacterial survival by neutralizing acids when colonizing the gastric mucosa; the holoenzyme is composed of 3 ureC (alpha) and 3 ureAB (gamma/beta) subunits;3.5.1.5;PROVISIONAL ; MIBI: urease subunit alpha	7.63667e-05	0.000820155	3.95553	path:ypy00230;path:ypy00330;path:ypy01100;path:ypy01120	;Purine metabolism - Yersinia pseudotuberculosis YPIII;Arginine and proline metabolism - Yersinia pseudotuberculosis YPIII;Metabolic pathways - Yersinia pseudotuberculosis YPIII;Microbial metabolism in diverse environments - Yersinia pseudotuberculosis YPIII
YPK_0252	YPK_0252		NCBI: hypothetical protein ; MIBI: hypothetical protein	2.01694	0.477487	12.7194	11.3875	3.45048	9.99036	40.5651	36.2465	30.0336	15	4	9	54	38	26	0.382864	1.8468	0.575088	0.19329	0.380215	2.42363	1.7693	1.34748	YPK_0252	YP_001719018	NCBI: KEGG: eca:ECA3675 hypothetical protein;PROVISIONAL ; MIBI: hypothetical protein	2.39919e-05	0.000297543	4.22408
YPK_1687	YPK_1687	acpP	NCBI: acyl carrier protein ; MIBI: acyl carrier protein	2.0027	0.63532	27.0722	39.4766	34.5048	4.44016	332.033	27.6618	11.5514	52	40	4	442	29	10	5.02868	26.6521	7.34365	7.11992	0.622461	73.0737	4.97372	1.90904	YPK_1687	YP_001720433	NCBI: carries the fatty acid chain in fatty acid biosynthesis;PROVISIONAL ; MIBI: acyl carrier protein	0.00162009	0.0105512	3.15227
pYV0026	pYV0026		NCBI: hypothetical protein;plasmid stabilization system protein ; MIBI: hypothetical protein	1.98528	0.299396	1756.7	316.572	254.473	238.659	1153.1	1214.26	955.301	417	295	215	1535	1273	827	38.1457	165.895	46.5235	41.4824	26.4313	200.481	172.48	124.723	pYV0026;YPTS_4253	YP_068437;YP_001874653	NCBI: similar to Y. pestis YPCD1.08c;PROVISIONAL;PFAM: plasmid stabilization system~KEGG: yps:pYV0026 hypothetical protein;PROVISIONAL ; MIBI: hypothetical protein	3.33535e-11	1.19814e-09	6.63095
Ysr110_KO_sR065_YA	Ysr110_KO_sR065_YA		; Synonym: Ysr110_KO_sR065_YA; Class: transRNA	1.97988	0.663033	6.21673	0.759165	1.72524	4.44016	6.76085	19.0771	5.7757	1	2	4	9	20	5	0.273009	1.4319	0.103303	0.260404	0.455319	1.08839	2.50909	0.698214	Ysr110_KO_sR065_YA		; Synonym: Ysr110_KO_sR065_YA; Class: transRNA	0.00282564	0.0162855	2.9861
pYV0082	pYV0082	yscF	NCBI: yscF; type III secretion protein ; MIBI: YscF, type III secretion protein	1.96692	0.509615	14.5454	6.83248	6.03834	2.22008	39.8139	13.354	13.8617	9	7	2	53	14	12	0.846327	4.02606	1.14103	1.11855	0.2794	7.86609	2.15554	2.05656	pYV0082	YP_068491	NCBI: identical to Y. pestis YPCD1.55;PROVISIONAL ; MIBI: YscF, type III secretion protein	0.000113569	0.00113487	3.85961
YPK_2759	YPK_2759	psaA	NCBI: pH 6 antigen ; MIBI: pH 6 antigen	1.96146	0.84271	3.6249	0.759165	0	2.22008	10.5169	5.72313	1.15514	1	0	2	14	6	1	0.0749348	0.585378	0.070168	0	0.154637	1.15	0.511286	0.0948517	YPK_2759	YP_001721489	NCBI: KEGG: yps:YPTB1334 pH 6 antigen precursor (antigen 4) (adhesin);PROVISIONAL ; MIBI: pH 6 antigen	0.0199355	0.0752456	2.32756
YPK_2183	YPK_2183		NCBI: hypothetical protein ; MIBI: hypothetical protein	1.95641	0.724381	3.75792	3.79582	2.58786	1.11004	28.5458	4.76927	2.31028	5	3	1	38	5	2	0.854749	4.60631	1.29729	0.981058	0.285898	11.542	1.57548	0.701462	YPK_2183	YP_001720919	NCBI: PROVISIONAL ; MIBI: hypothetical protein	0.00691724	0.0330932	2.7008
YPK_1895	YPK_1895	pspB	NCBI: phage shock protein B ; MIBI: phage shock protein B	1.94094	0.817631	2.63326	0.759165	0.862621	0	3.75603	2.86156	5.7757	1	1	0	5	3	5	0.110608	0.795429	0.146799	0.185024	0	0.859255	0.534832	0.992199	YPK_1895	YP_001720639	NCBI: acts together with PspC to induce psp operon during infection with phage, exposure to ethanol or osmotic shock; forms a complex with PspA and C; PspC is required for PspAB binding;PROVISIONAL ; MIBI: phage shock protein B	0.0176034	0.0687471	2.37386
Ysr257	Ysr257		; Synonym: Ysr257; Class: asRNA	1.9384	0.189325	2916.98	266.467	257.061	168.726	681.344	1126.5	896.389	351	298	152	907	1181	776	68.3223	270.895	80.4658	86.1046	38.3965	243.412	328.797	240.476	Ysr257		; Synonym: Ysr257; Class: asRNA	1.33347e-24	1.79245e-22	10.2385
pYV0030	pYV0030		NCBI: hypothetical protein ; MIBI: hypothetical protein	1.93414	0.218388	325.562	190.55	175.975	109.894	586.692	785.022	489.779	251	204	99	781	823	424	23.4218	94.3735	28.5748	29.2716	12.4191	104.086	113.785	65.2502	pYV0030	YP_068441	NCBI: PROVISIONAL ; MIBI: hypothetical protein	8.26182e-19	6.49566e-17	8.85643
Ysr201_NU	Ysr201_NU		; Synonym: Ysr201_NU; Class: transRNA	1.93371	0.211774	632.465	249.006	313.994	319.692	827.077	1171.33	1428.91	328	364	288	1101	1228	1237	175.978	709.626	156.831	219.365	151.738	616.278	713.069	799.531	Ysr201_NU		; Synonym: Ysr201_NU; Class: transRNA	6.78488e-20	6.01544e-18	9.13103
YPK_1875	YPK_1875		NCBI: aldo/keto reductase ; MIBI: aldo/keto reductase	1.91895	0.252786	137.805	22.0158	43.9937	53.2819	115.686	184.094	155.944	29	51	48	154	193	135	1.81805	7.42733	1.08209	2.39851	1.97356	6.72691	8.74573	6.80934	YPK_1875	YP_001720619	NCBI: PFAM: aldo/keto reductase~KEGG: yps:YPTB2289 putative aldo/keto reductase;PROVISIONAL ; MIBI: aldo/keto reductase	3.16928e-14	1.45125e-12	7.59121
pYV0045	pYV0045		NCBI: hypothetical protein ; MIBI: hypothetical protein	1.91892	0.253074	1780.9	445.63	298.467	420.705	1184.65	1918.2	1408.12	587	346	379	1577	2011	1219	83.717	344.938	102.328	76.0218	72.8012	321.823	425.738	287.254	pYV0045	YP_068454	NCBI: similar to Y. pestis YPCD1.24c;PROVISIONAL ; MIBI: hypothetical protein	3.39091e-14	1.53586e-12	7.58245
YPK_2024	YPK_2024	pyrF	NCBI: orotidine 5'-phosphate decarboxylase ; MIBI: orotidine 5_-phosphate decarboxylase	1.91536	0.649672	6.44331	3.03666	4.3131	0	27.0434	2.86156	4.62056	4	5	0	36	3	4	0.15574	0.773926	0.18141	0.28581	0	1.91132	0.165233	0.245226	YPK_2024	YP_001720764	NCBI: type 1 subfamily; involved in last step of pyrimidine biosynthesis; converts orotidine 5'-phosphate to UMP and carbon dioxide; OMP decarboxylase; OMPDCase; OMPdecase;4.1.1.23;PROVISIONAL ; MIBI: orotidine 5_-phosphate decarboxylase	0.00319639	0.0180724	2.94819	path:ypy00240;path:ypy01100	;Pyrimidine metabolism - Yersinia pseudotuberculosis YPIII;Metabolic pathways - Yersinia pseudotuberculosis YPIII
YPK_1134	YPK_1134	ureE	NCBI: urease accessory protein UreE ; MIBI: urease accessory protein UreE	1.90577	0.639703	6.7143	0	4.3131	2.22008	15.0241	2.86156	11.5514	0	5	2	20	3	10	0.136345	0.650395	0	0.303057	0.105979	1.12592	0.175204	0.650061	YPK_1134	YP_001719885	NCBI: involved in the assembly of the urease metallocenter; possible nickel donor;PROVISIONAL ; MIBI: urease accessory protein UreE	0.00289052	0.0165906	2.97915
pYV0074	pYV0074	yscU	NCBI: yscU; type III secretion protein;type III secretion exporter ; MIBI: YscU, type III secretion protein	1.89454	0.176423	633.991	206.493	163.898	174.276	721.909	762.13	566.019	272	190	157	961	799	490	7.17039	28.8891	8.54824	7.52605	5.43689	35.3558	30.495	20.8166	pYV0074;Meso_0113	YP_068483;YP_672683	NCBI: identical to Y. pestis YPCD1.47;PROVISIONAL;PFAM: type III secretion exporter~KEGG: yps:pYV0074 putative type III secretion protein;PROVISIONAL ; MIBI: YscU, type III secretion protein	6.70339e-27	9.97608e-25	10.7386
YPK_2529	YPK_2529	hisH	NCBI: imidazole glycerol phosphate synthase subunit HisH ; MIBI: imidazole glycerol phosphate synthase subunit HisH	1.89216	0.721286	5.93223	0	1.72524	1.11004	6.00965	8.58469	1.15514	0	2	1	8	9	1	0.0683879	0.408644	0	0.14276	0.0624041	0.530383	0.618994	0.0765554	YPK_2529	YP_001721259	NCBI: with HisF IGPS catalyzes the conversion of phosphoribulosyl-formimino-5-aminoimidazole-4-carboxamide ribonucleotide phosphate and glutamine to imidazole-glycerol phosphate, 5-aminoimidazol-4-carboxamide ribonucleotide, and glutamate in histidine biosynthesis; the HisH subunit provides the glutamine amidotransferase activity that produces the ammonia necessary to HisF for the synthesis of im…	0.00870783	0.0398304	2.62332	path:ypy00340;path:ypy01100;path:ypy01110;path:ypy01230	;Histidine metabolism - Yersinia pseudotuberculosis YPIII;Metabolic pathways - Yersinia pseudotuberculosis YPIII;Biosynthesis of secondary metabolites - Yersinia pseudotuberculosis YPIII;Biosynthesis of amino acids - Yersinia pseudotuberculosis YPIII
YPK_3252	YPK_3252	ispA	NCBI: geranyltranstransferase ; MIBI: geranyltranstransferase	1.89052	0.251161	76.3758	40.2357	41.4058	26.641	120.193	190.771	103.963	53	48	24	160	200	90	1.69524	6.68497	1.92608	2.19859	0.961064	6.80687	8.82677	4.42126	YPK_3252	YP_001721974	NCBI: PFAM: Polyprenyl synthetase~KEGG: ypi:YpsIP31758_3111 geranyltranstransferase;PROVISIONAL ; MIBI: geranyltranstransferase	5.18576e-14	2.29884e-12	7.52716	path:ypy00900;path:ypy01100;path:ypy01110	;Terpenoid backbone biosynthesis - Yersinia pseudotuberculosis YPIII;Metabolic pathways - Yersinia pseudotuberculosis YPIII;Biosynthesis of secondary metabolites - Yersinia pseudotuberculosis YPIII
YPK_1906	YPK_1906	mppA, oppA	NCBI: extracellular solute-binding protein ; MIBI: extracellular solute-binding protein family 5	1.88983	0.302173	62.3094	34.1624	27.6039	17.7606	189.304	51.5081	64.6878	45	32	16	252	54	56	0.710407	3.01021	0.93145	0.83484	0.364931	6.10629	1.35742	1.5669	YPK_1906	YP_001720650	NCBI: PFAM: extracellular solute-binding protein family 5~KEGG: yps:YPTB2258 putative ABC transporter, periplasmic murein peptide-binding protein;PROVISIONAL ; MIBI: extracellular solute-binding protein family 5	3.99668e-10	1.30111e-08	6.25416	path:ypy00312;path:ypy02010	;beta-Lactam resistance - Yersinia pseudotuberculosis YPIII;ABC transporters - Yersinia pseudotuberculosis YPIII
pYV0049	pYV0049		NCBI: hypothetical protein;hypothetical protein ; MIBI: hypothetical protein	1.88941	0.245711	73.8151	40.2357	25.8786	37.7414	114.934	163.109	114.359	53	30	34	153	171	99	6.62566	26.89	8.21257	5.8591	5.80532	27.7539	32.1791	20.737	pYV0049;YPTS_4271	YP_068458;YP_001874671	NCBI: PROVISIONAL;KEGG: yps:pYV0049 hypothetical protein;PROVISIONAL ; MIBI: hypothetical protein	1.4766e-14	7.07242e-13	7.68954
Ysr215_NU	Ysr215_NU		; Synonym: Ysr215_NU; Class: transRNA	1.88735	0.440197	52.3143	11.3875	30.1917	43.2916	123.949	93.4777	114.359	15	35	39	165	98	99	23.7284	103.664	10.4594	30.7603	29.9657	134.688	82.9882	93.3163	Ysr215_NU		; Synonym: Ysr215_NU; Class: transRNA	1.80695e-05	0.000233114	4.2875
YPK_1189	YPK_1189	rnc	NCBI: ribonuclease III ; MIBI: ribonuclease III	1.87453	0.714019	7.05268	2.27749	0	0	7.51206	4.76927	2.31028	3	0	0	10	5	2	0.0491485	0.335558	0.147445	0	0	0.57536	0.298438	0.132876	YPK_1189	YP_001719940	NCBI: cytoplasmic enzyme involved in processing rRNA and some mRNAs; substrates typically have dsRNA regions; forms a homodimer; have N-terminal nuclease and C-terminal RNA-binding domains; requires magnesium as preferred ion for activity;3.1.26.3;PROVISIONAL ; MIBI: ribonuclease III	0.00865651	0.0396392	2.62533
YPK_2300	YPK_2300		NCBI: tail sheath protein ; MIBI: tail sheath protein	1.86077	0.823946	1.9888	0	0.862621	1.11004	3.75603	5.72313	1.15514	0	1	1	5	6	1	0.022526	0.138187	0	0.036056	0.0315221	0.167445	0.208447	0.0386703	YPK_2300	YP_001721030	NCBI: PFAM: tail sheath protein~KEGG: ypi:YpsIP31758_2187 tail sheath protein;PROVISIONAL ; MIBI: tail sheath protein	0.0239227	0.0854938	2.25837
YPK_2465	YPK_2465	manY	NCBI: PTS system mannose/fructose/sorbose family transporter subunit IIC ; MIBI: PTS system mannose/fructose/sorbose family transporter subunit IIC	1.84491	0.546166	17.0924	3.79582	12.9393	5.5502	54.0868	20.0309	15.0168	5	15	5	72	21	13	0.411252	1.78065	0.209713	0.79296	0.231083	3.53522	1.06966	0.737062	YPK_2465	YP_001721195	NCBI: TIGRFAM: PTS system, mannose/fructose/sorbose family, IIC subunit~PFAM: phosphotransferase system PTS sorbose-specific IIC subunit~KEGG: ypa:YPA_1129 PTS system, mannose-specific IIC component;PROVISIONAL ; MIBI: PTS system mannose/fructose/sorbose family transporter subunit IIC	0.000730365	0.00549356	3.37792	path:ypy00051;path:ypy00520;path:ypy01100;path:ypy02060	;Fructose and mannose metabolism - Yersinia pseudotuberculosis YPIII;Amino sugar and nucleotide sugar metabolism - Yersinia pseudotuberculosis YPIII;Metabolic pathways - Yersinia pseudotuberculosis YPIII;Phosphotransferase system (PTS) - Yersinia pseudotuberculosis YPIII
YPK_4126	YPK_4126	pfkA	NCBI: 6-phosphofructokinase ; MIBI: 6-phosphofructokinase	1.84261	0.547631	11.1076	9.10998	7.76359	4.44016	63.8525	9.53854	11.5514	12	9	4	85	10	10	0.314646	1.41917	0.408172	0.385843	0.149922	3.38463	0.413082	0.459799	YPK_4126	YP_001722838	NCBI: catalyzes the formation of D-fructose 1,6-bisphosphate from D-fructose 6-phosphate in glycolysis;2.7.1.11;PROVISIONAL ; MIBI: 6-phosphofructokinase	0.000766303	0.00570211	3.36469	path:ypy00010;path:ypy00030;path:ypy00051;path:ypy00052;path:ypy00680;path:ypy01100;path:ypy01110;path:ypy01120;path:ypy01200;path:ypy01230	;Glycolysis / Gluconeogenesis - Yersinia pseudotuberculosis YPIII;Pentose phosphate pathway - Yersinia pseudotuberculosis YPIII;Fructose and mannose metabolism - Yersinia pseudotuberculosis YPIII;Galactose metabolism - Yersinia pseudotuberculosis YPIII;Methane metabolism - Yersinia pseudotuberculosis YPIII;Metabolic pathways - Yersinia pseudotuberculosis YPIII;Biosynthesis of secondary metabolite…
pYV0012	pYV0012		NCBI: hypothetical protein ; MIBI: hypothetical protein	1.83984	0.458373	26.3534	7.59165	10.3514	7.77028	35.3067	40.0619	24.2579	10	12	7	47	42	21	1.74459	7.14106	1.59382	2.4106	1.22936	8.76931	8.12945	4.52443	pYV0012	YP_068425	NCBI: PROVISIONAL ; MIBI: hypothetical protein	5.97352e-05	0.000663778	4.01385
pYV0047	pYV0047	yopM	NCBI: yopM; targeted effector protein;YopM; putative targeted effector protein ; MIBI: YopM, targeted effector protein	1.8258	0.228649	245.283	50.1049	30.1917	64.3823	170.524	161.201	185.978	66	35	58	227	169	161	1.22109	4.83187	1.38933	0.928612	1.34534	5.59391	4.32037	4.58134	pYV0047;YPTS_4270	YP_068456;YP_001874670	NCBI: similar to Y. pestis YPCD1.26c;PROVISIONAL;KEGG: yps:pYV0047 YopM; putative targeted effector protein;PROVISIONAL ; MIBI: YopM, targeted effector protein	1.40362e-15	7.90387e-14	7.98514
YPK_2034	YPK_2034		NCBI: hypothetical protein ; MIBI: hypothetical protein	1.81903	0.219713	224.456	155.629	126.805	117.664	404.9	553.235	481.693	205	147	106	539	580	417	18.8578	70.6238	22.8712	20.6709	13.0312	70.3971	78.5847	62.8895	YPK_2034	YP_001720774	NCBI: KEGG: ypn:YPN_1685 hypothetical protein;PROVISIONAL ; MIBI: hypothetical protein	1.24111e-16	7.8359e-15	8.2791
pYV0032	pYV0032	sopA	NCBI: plasmid-partitioning protein SopA;cobyrinic acid a,c-diamide synthase ; MIBI: plasmid-partitioning protein SopA	1.81891	0.288264	147.688	50.8641	63.8339	39.9615	168.27	207.94	189.443	67	74	36	224	218	164	1.91144	7.15737	1.92159	2.675	1.13771	7.5208	7.59306	6.35824	pYV0032;Maqu_3948	YP_068443;YP_957142	NCBI: similar to Y. pestis YPCD1.13c;PROVISIONAL;PFAM: Cobyrinic acid a,c-diamide synthase~KEGG: yps:pYV0032 SopA; putative plasmid partitioning transcription repressor;PROVISIONAL ; MIBI: plasmid-partitioning protein SopA	2.79245e-10	9.16232e-09	6.30988
YPK_1069	YPK_1069	frr	NCBI: ribosome recycling factor ; MIBI: ribosome recycling factor	1.81596	0.467609	13.2024	6.83248	6.03834	7.77028	53.3356	14.3078	8.08598	9	7	7	71	15	7	0.510571	2.21526	0.539841	0.529209	0.462663	4.98553	1.09267	0.56758	YPK_1069	YP_001719823	NCBI: Rrf; Frr; ribosome-recycling factor; release factor 4; RF4; recycles ribosomes upon translation termination along with release factor RF-3 and elongation factor EF-G; A GTPase-dependent process results in release of 50S from 70S; inhibited by release factor RF-1; essential for viability; structurally similar to tRNAs;PROVISIONAL ; MIBI: ribosome recycling factor	0.000102962	0.00105676	3.8835
YPK_2931	YPK_2931	bioB	NCBI: biotin synthase ; MIBI: biotin synthase	1.80723	0.564243	7.89277	6.83248	0.862621	1.11004	6.76085	17.1694	15.0168	9	1	1	9	18	13	0.122125	0.537079	0.290203	0.0406411	0.0355307	0.339729	0.704866	0.566643	YPK_2931	YP_001721658	NCBI: KEGG: ypa:YPA_1058 biotin synthase~TIGRFAM: biotin synthase~PFAM: Radical SAM domain protein; biotin and thiamin synthesis associated~SMART: Elongator protein 3/MiaB/NifB;2.8.1.6;PROVISIONAL ; MIBI: biotin synthase	0.00136041	0.00920262	3.20292	path:ypy00780;path:ypy01100	;Biotin metabolism - Yersinia pseudotuberculosis YPIII;Metabolic pathways - Yersinia pseudotuberculosis YPIII
YPK_3822	YPK_3822	groEL	NCBI: chaperonin GroEL ; MIBI: chaperonin GroEL	1.80451	0.357529	135.112	63.0107	56.0703	83.253	486.03	103.97	143.237	83	65	75	647	109	124	1.67702	7.16285	1.68671	1.66488	1.67945	15.3921	2.69007	3.40637	YPK_3822	YP_001722541	NCBI: 60 kDa chaperone family; promotes refolding of misfolded polypeptides especially under stressful conditions; forms two stacked rings of heptamers to form a barrel-shaped 14mer; ends can be capped by GroES; misfolded proteins enter the barrel where they are refolded when GroES binds; many bacteria have multiple copies of the groEL gene which are active under different environmental condition…	4.48393e-07	8.57089e-06	5.04717	path:ypy03018	;RNA degradation - Yersinia pseudotuberculosis YPIII
YPK_2804	YPK_2804		NCBI: hypothetical protein ; MIBI: hypothetical protein	1.79796	0.29079	150.464	50.8641	31.0543	54.392	148.739	233.694	99.342	67	36	49	198	245	86	5.11326	19.8417	6.17768	4.18369	4.9784	21.372	27.4341	10.719	YPK_2804	YP_001721533	NCBI: KEGG: yps:YPTB1291 hypothetical protein;PROVISIONAL ; MIBI: hypothetical protein	6.28786e-10	1.97004e-08	6.18304
YPK_3487	YPK_3487	acnB	NCBI: bifunctional aconitate hydratase 2/2-methylisocitrate dehydratase ; MIBI: bifunctional aconitate hydratase 2/2-methylisocitrate dehydratase	1.79288	0.33731	106.099	47.8274	37.9553	37.7414	281.702	54.3697	108.583	63	44	34	375	57	94	0.669583	2.72814	0.811631	0.714458	0.482659	5.65561	0.891799	1.63701	YPK_3487	YP_001722207	NCBI: catalyzes the conversion of citrate to isocitrate and the conversion of 2-methylaconitate to 2-methylisocitrate;PROVISIONAL ; MIBI: bifunctional aconitate hydratase 2/2-methylisocitrate dehydratase	1.06526e-07	2.31194e-06	5.31522	path:ypy00020;path:ypy00630;path:ypy00640;path:ypy01100;path:ypy01110;path:ypy01120;path:ypy01200;path:ypy01210;path:ypy01230	;Citrate cycle (TCA cycle) - Yersinia pseudotuberculosis YPIII;Glyoxylate and dicarboxylate metabolism - Yersinia pseudotuberculosis YPIII;Propanoate metabolism - Yersinia pseudotuberculosis YPIII;Metabolic pathways - Yersinia pseudotuberculosis YPIII;Biosynthesis of secondary metabolites - Yersinia pseudotuberculosis YPIII;Microbial metabolism in diverse environments - Yersinia pseudotuberculosi…
YPK_3439	YPK_3439		NCBI: hypothetical protein ; MIBI: hypothetical protein	1.78996	0.343144	177.634	22.7749	12.0767	44.4016	60.8477	83.9392	139.772	30	14	40	81	88	121	2.50812	9.98796	2.46104	1.44754	3.61577	7.77879	8.76706	13.418	YPK_3439	YP_001722159	NCBI: PFAM: protein of unknown function UPF0150~KEGG: ypi:YpsIP31758_3308 hypothetical protein;PROVISIONAL ; MIBI: hypothetical protein	1.82477e-07	3.76426e-06	5.21636
YPK_1983	YPK_1983	ynfM	NCBI: major facilitator transporter ; MIBI: major facilitator transporter	1.78709	0.357661	63.193	46.3091	23.2908	38.8514	204.328	109.693	73.929	61	27	35	272	115	64	1.14742	4.67734	1.57173	0.876835	0.99371	8.2044	3.59849	2.22912	YPK_1983	YP_001720725	NCBI: PFAM: major facilitator superfamily MFS_1~KEGG: yps:YPTB2188 putative MFS multidrug efflux pump;PROVISIONAL ; MIBI: major facilitator transporter	5.83495e-07	1.08063e-05	4.9966
YPK_0294	YPK_0294	rplX	NCBI: 50S ribosomal protein L24 ; MIBI: 50S ribosomal protein L24	1.77827	0.588267	39.1074	14.4241	10.3514	38.8514	205.079	24.8002	16.172	19	12	35	273	26	14	2.57459	13.1079	2.01883	1.60707	4.09787	33.9578	3.35501	2.01086	YPK_0294	YP_001719060	NCBI: assembly initiator protein; binds to 5' end of 23S rRNA and nucleates assembly of the 50S; surrounds polypeptide exit tunnel;PROVISIONAL ; MIBI: 50S ribosomal protein L24	0.00250368	0.0147984	3.0229	path:ypy03010	;Ribosome - Yersinia pseudotuberculosis YPIII
YPK_3942	YPK_3942	tatA	NCBI: twin arginine-targeting protein translocase ; MIBI: twin arginine-targeting protein translocase	1.77776	0.689314	3.75689	3.03666	1.72524	1.11004	14.2729	5.72313	4.62056	4	2	1	19	6	4	0.318517	1.45982	0.501425	0.315996	0.13813	2.78824	0.913422	0.677817	YPK_3942	YP_001722658	NCBI: TIGRFAM: twin-arginine translocation protein, TatA/E family subunit~PFAM: sec-independent translocation protein mttA/Hcf106~KEGG: ypi:YpsIP31758_0274 twin arginine-targeting protein translocase TatA;PROVISIONAL ; MIBI: twin arginine-targeting protein translocase	0.00990773	0.0432831	2.57903	path:ypy03060;path:ypy03070	;Protein export - Yersinia pseudotuberculosis YPIII;Bacterial secretion system - Yersinia pseudotuberculosis YPIII
pYV0035	pYV0035		NCBI: hypothetical protein;hypothetical protein ; MIBI: hypothetical protein	1.77708	0.775925	8.87547	1.51833	1.72524	0	10.5169	2.86156	3.46542	2	2	0	14	3	3	0.109885	0.585493	0.145839	0.183815	0	1.19509	0.265668	0.295714	pYV0035;YPTS_4234	YP_068446;YP_001874634	NCBI: similar to Y. pestis YPCD1.15c;PROVISIONAL;KEGG: yps:pYV0035 hypothetical protein;PROVISIONAL ; MIBI: hypothetical protein	0.0220055	0.0807901	2.29027
YPK_1563	YPK_1563	nuoE	NCBI: NADH dehydrogenase subunit E ; MIBI: NADH dehydrogenase subunit E	1.75801	0.751072	3.62439	0.759165	0.862621	7.77028	25.541	7.63083	2.31028	1	1	7	34	8	2	0.197294	1.03301	0.0593442	0.074797	0.457741	2.36204	0.576557	0.160441	YPK_1563	YP_001720309	NCBI: Catalyzes the transfer of electrons from NADH to quinone;PROVISIONAL ; MIBI: NADH dehydrogenase subunit E	0.0192496	0.0732538	2.34066	path:ypy00190;path:ypy01100	;Oxidative phosphorylation - Yersinia pseudotuberculosis YPIII;Metabolic pathways - Yersinia pseudotuberculosis YPIII
YPK_1520	YPK_1520	fabB-1	NCBI: 3-oxoacyl-ACP synthase ; MIBI: 3-oxoacyl-ACP synthase	1.75621	0.367431	72.1236	30.3666	45.7189	39.9615	262.171	59.139	85.4804	40	53	36	349	62	74	1.33506	5.3221	1.09379	1.82666	1.08473	11.172	2.05893	2.73536	YPK_1520	YP_001720266	NCBI: FabB, beta-Ketoacyl-ACP synthase I, KASI; catalyzes a condensation reaction in fatty acid biosynthesis: addition of an acyl acceptor of two carbons from malonyl-ACP; required for the elongation of short-chain unsaturated acyl-ACP;PROVISIONAL ; MIBI: 3-oxoacyl-ACP synthase	1.75556e-06	3.01046e-05	4.7797	path:ypy00061;path:ypy00780;path:ypy01100;path:ypy01212	;Fatty acid biosynthesis - Yersinia pseudotuberculosis YPIII;Biotin metabolism - Yersinia pseudotuberculosis YPIII;Metabolic pathways - Yersinia pseudotuberculosis YPIII;Fatty acid metabolism - Yersinia pseudotuberculosis YPIII
pYV0023	pYV0023		NCBI: transposase remnant ; MIBI: possible transposase remnant	1.74425	0.231464	8652.02	1310.32	1139.52	1894.84	4622.92	5697.37	4494.65	1726	1321	1707	6154	5973	3891	95.638	357.701	93.934	90.6131	102.367	392.075	394.774	286.253	pYV0023	YP_068434	NCBI: similar to Y. pestis YPCD1.04;PROVISIONAL ; MIBI: possible transposase remnant	4.8565e-14	2.17603e-12	7.53572
YPK_3727	YPK_3727	rpsO	NCBI: 30S ribosomal protein S15 ; MIBI: 30S ribosomal protein S15	1.74265	0.673563	15.3806	20.4975	23.2908	12.2104	201.323	13.354	4.62056	27	27	11	268	14	4	3.0227	13.8899	3.34701	4.21855	1.50255	38.8918	2.10764	0.670285	YPK_3727	YP_001722447	NCBI: primary rRNA binding protein; helps nucleate assembly of 30S; binds directly to the 16S rRNA and an intersubunit bridge to the 23S rRNA; autoregulates translation through interactions with the mRNA leader sequence;PROVISIONAL ; MIBI: 30S ribosomal protein S15	0.00967559	0.042615	2.58721	path:ypy03010	;Ribosome - Yersinia pseudotuberculosis YPIII
YPK_4113	YPK_4113	glpK-2	NCBI: glycerol kinase ; MIBI: glycerol kinase	1.74133	0.313193	198.052	96.414	103.514	91.0233	706.133	132.586	162.875	127	120	82	940	139	141	2.69842	10.6869	2.78918	3.32169	1.9844	24.1674	3.70733	4.18599	YPK_4113	YP_001722825	NCBI: TIGRFAM: glycerol kinase~PFAM: carbohydrate kinase FGGY~KEGG: ypm:YP_0094 glycerol kinase;PROVISIONAL ; MIBI: glycerol kinase	2.69875e-08	6.46304e-07	5.55994	path:ypy00561;path:ypy01100	;Glycerolipid metabolism - Yersinia pseudotuberculosis YPIII;Metabolic pathways - Yersinia pseudotuberculosis YPIII
pYV0090	pYV0090		NCBI: transposase;transposase IS3/IS911 family protein ; MIBI: transposase	1.73884	0.43256	30.7096	6.07332	8.62621	12.2104	42.8187	22.8925	27.7234	8	10	11	57	24	24	1.36742	5.36176	1.00285	1.57998	1.51943	8.36471	3.65369	4.0669	pYV0090;YPTS_4219	YP_068499;YP_001874619	NCBI: identical to Y. pestis YPCD1.63;PROVISIONAL;PFAM: transposase IS3/IS911 family protein~KEGG: yps:pYV0090 putative transposase;PROVISIONAL ; MIBI: transposase	5.82269e-05	0.000648748	4.01988
YPK_1661	YPK_1661	mdoG	NCBI: glucan biosynthesis protein G ; MIBI: glucan biosynthesis protein G	1.73788	0.292202	46.988	17.4608	34.5048	23.3108	96.9055	81.0776	78.5495	23	40	21	129	85	68	0.678792	2.43355	0.485074	1.06328	0.488026	3.18493	2.17707	1.93863	YPK_1661	YP_001720407	NCBI: involved in the biosynthesis of osmoregulated periplasmic glucans; required for the assembly of the polyglucose structure of glucan;PROVISIONAL ; MIBI: glucan biosynthesis protein G	2.72219e-09	7.76944e-08	5.94753
YPK_3586	YPK_3586	slpA, fkpB	NCBI: FKBP-type peptidylprolyl isomerase ; MIBI: FKBP-type peptidylprolyl isomerase	1.73526	0.719685	3.33042	0	0.862621	5.5502	15.7753	5.72313	1.15514	0	1	5	21	6	1	0.143866	0.706	0	0.0803533	0.351246	1.56728	0.46454	0.0861796	YPK_3586	YP_001722306	NCBI: PFAM: peptidylprolyl isomerase FKBP-type~KEGG: ypp:YPDSF_3155 FKBP-type peptidyl-prolyl cis-trans isomerase;PROVISIONAL ; MIBI: FKBP-type peptidylprolyl isomerase	0.0159025	0.0630503	2.41114
Ysr300	Ysr300		; Synonym: Ysr300; Class: asRNA	1.72365	0.303546	23709.9	7030.63	6115.98	11007.2	23355.7	31441.9	27468.1	9261	7090	9916	31091	32963	23779	2151.81	8021.92	2052.76	1980.76	2421.92	8067.61	8873.22	7124.92	Ysr300		; Synonym: Ysr300; Class: asRNA	1.35977e-08	3.45498e-07	5.67838
YPK_2198	YPK_2198		NCBI: hypothetical protein ; MIBI: hypothetical protein	1.71864	0.463829	14.357	10.6283	3.45048	2.22008	27.7946	14.3078	18.4822	14	4	2	37	15	16	0.25405	0.99441	0.502231	0.18086	0.0790586	1.55384	0.653493	0.775893	YPK_2198	YP_001720934	NCBI: KEGG: ypm:YP_1842 hypothetical protein;PROVISIONAL ; MIBI: hypothetical protein	0.000211111	0.0019334	3.70534
YPK_3823	YPK_3823	groES	NCBI: co-chaperonin GroES ; MIBI: co-chaperonin GroES	1.71861	0.594216	6.79113	6.07332	4.3131	2.22008	32.3018	6.67698	6.93084	8	5	2	43	7	6	0.626361	2.54062	0.910751	0.71744	0.25089	5.73071	0.967792	0.923352	YPK_3823	YP_001722542	NCBI: 10 kDa chaperonin; Cpn10; GroES; forms homoheptameric ring; binds to one or both ends of the GroEL double barrel in the presence of adenine nucleotides capping it; folding of unfolded substrates initiates in a GroEL-substrate bound and capped by GroES; release of the folded substrate is dependent on ATP binding and hydrolysis in the trans ring;PROVISIONAL ; MIBI: co-chaperonin GroES	0.00382523	0.0208362	2.89223
YPK_1819	YPK_1819		NCBI: hypothetical protein ; MIBI: hypothetical protein	1.70758	0.218109	488.651	223.954	244.122	375.194	764.727	1045.42	978.404	295	283	338	1018	1096	847	53.643	192.111	46.3553	56.0493	58.5245	187.264	209.152	179.915	YPK_1819	YP_001720563	NCBI: KEGG: ypi:YpsIP31758_1711 hypothetical protein;PROVISIONAL ; MIBI: hypothetical protein	4.91818e-15	2.53013e-13	7.82899
YPK_2626	YPK_2626	yccF	NCBI: hypothetical protein ; MIBI: hypothetical protein	1.70319	0.310541	119.954	85.0265	63.8339	105.454	211.089	292.833	347.697	112	74	95	281	307	301	7.73606	27.6714	8.38625	6.98373	7.83821	24.6312	27.9166	30.4665	YPK_2626	YP_001721356	NCBI: PFAM: protein of unknown function DUF307~KEGG: ypa:YPA_0731 hypothetical protein;PROVISIONAL ; MIBI: hypothetical protein	4.14422e-08	9.54086e-07	5.48459
YPK_2505	YPK_2505	argG	NCBI: argininosuccinate synthase ; MIBI: argininosuccinate synthase	1.6883	0.354974	37.8742	10.6283	12.9393	26.641	41.3163	51.5081	72.7738	14	15	24	55	54	63	0.484041	1.75447	0.34253	0.46256	0.647032	1.5753	1.6045	2.08362	YPK_2505	YP_001721235	NCBI: catalyzes the formation of arginosuccinate from citrulline and aspartate in arginine biosynthesis;6.3.4.5;PROVISIONAL ; MIBI: argininosuccinate synthase	1.97348e-06	3.35653e-05	4.75612	path:ypy00250;path:ypy00330;path:ypy01100;path:ypy01110;path:ypy01230	;Alanine, aspartate and glutamate metabolism - Yersinia pseudotuberculosis YPIII;Arginine and proline metabolism - Yersinia pseudotuberculosis YPIII;Metabolic pathways - Yersinia pseudotuberculosis YPIII;Biosynthesis of secondary metabolites - Yersinia pseudotuberculosis YPIII;Biosynthesis of amino acids - Yersinia pseudotuberculosis YPIII
YPK_1258	YPK_1258		NCBI: hypothetical protein ; MIBI: hypothetical protein	1.68746	0.578893	7.30589	4.55499	1.72524	5.5502	25.541	6.67698	9.24112	6	2	5	34	7	8	0.146565	0.617564	0.188034	0.0789991	0.172663	1.24737	0.266415	0.338908	YPK_1258	YP_001720009	NCBI: KEGG: ypn:YPN_1223 lipoprotein;PROVISIONAL ; MIBI: hypothetical protein	0.00355716	0.019711	2.91498
YPK_1738	YPK_1738		NCBI: hypothetical protein ; MIBI: hypothetical protein	1.6826	0.31392	23.7541	25.8116	19.8403	27.751	80.379	91.57	68.1533	34	23	25	107	96	59	7.01452	24.9167	7.90267	6.73796	6.40292	29.1144	27.0982	18.5376	YPK_1738	YP_001720484	NCBI: PROVISIONAL ; MIBI: hypothetical protein	8.32371e-08	1.84494e-06	5.35997
YPK_1566	YPK_1566	nuoH	NCBI: NADH dehydrogenase subunit H ; MIBI: NADH dehydrogenase subunit H	1.68099	0.456803	13.9943	3.79582	7.76359	5.5502	33.8043	8.58469	15.0168	5	9	5	45	9	13	0.249292	0.926105	0.171115	0.38821	0.188552	1.80285	0.374055	0.601406	YPK_1566	YP_001720312	NCBI: Catalyzes the transfer of electrons from NADH to quinone;1.6.99.5;PROVISIONAL ; MIBI: NADH dehydrogenase subunit H	0.000233317	0.00209985	3.67991	path:ypy00190;path:ypy01100	;Oxidative phosphorylation - Yersinia pseudotuberculosis YPIII;Metabolic pathways - Yersinia pseudotuberculosis YPIII
YPK_2803	YPK_2803		NCBI: hypothetical protein ; MIBI: hypothetical protein	1.67795	0.288301	998.59	97.9323	98.3387	35.5213	253.908	318.587	198.684	129	114	32	338	334	172	36.9426	124.021	46.4263	51.7113	12.6902	142.404	145.98	83.6776	YPK_2803	YP_001721532	NCBI: KEGG: ypp:YPDSF_2438 hypothetical protein;PROVISIONAL ; MIBI: hypothetical protein	5.88051e-09	1.58091e-07	5.82012
YPK_2200	YPK_2200		NCBI: hypothetical protein ; MIBI: hypothetical protein	1.67295	0.761929	10.2334	1.51833	0	1.11004	11.2681	0.953854	0	2	0	1	15	1	0	0.240327	1.45458	0.464863	0	0.256117	4.08146	0.282273	0	YPK_2200	YP_001720936	NCBI: PROVISIONAL ; MIBI: hypothetical protein	0.0281153	0.0965044	2.19567
YPK_0172	YPK_0172	ompR	NCBI: osmolarity response regulator ; MIBI: osmolarity response regulator	1.66851	0.550049	14.565	9.10998	10.3514	12.2104	79.6278	7.63083	21.9477	12	12	11	106	8	19	0.608128	2.47135	0.557835	0.703092	0.563457	5.76847	0.451636	1.19395	YPK_0172	YP_001718938	NCBI: part of two-component system EnvZ/OmpR; regulates transcription of outer membrane porin genes ompC/F; under high osmolarity EnvZ functions as kinase/phosphotransferase and phosphorylates OmpR; the result is increased expression of ompC and repression of ompF; also functions in regulation of other genes; forms dimers upon phosphorylation;PROVISIONAL ; MIBI: osmolarity response regulator	0.00241827	0.0144784	3.03338	path:ypy02020	;Two-component system - Yersinia pseudotuberculosis YPIII
YPK_1592	YPK_1592	menC	NCBI: O-succinylbenzoate synthase ; MIBI: O-succinylbenzoate synthase	1.6661	0.685862	4.49986	0.759165	2.58786	1.11004	7.51206	5.72313	4.62056	1	3	1	10	6	4	0.0675266	0.280069	0.0344343	0.130202	0.0379432	0.403107	0.250909	0.18619	YPK_1592	YP_001720338	NCBI: catalyzes the dehydration of 2-succinyl-6-hydroxy-2,4-cyclohexadiene-1-carboxylic acid to form O-succinylbenzoate;PROVISIONAL ; MIBI: O-succinylbenzoate synthase	0.0151316	0.0610221	2.42921	path:ypy00130;path:ypy01100;path:ypy01110	;Ubiquinone and other terpenoid-quinone biosynthesis - Yersinia pseudotuberculosis YPIII;Metabolic pathways - Yersinia pseudotuberculosis YPIII;Biosynthesis of secondary metabolites - Yersinia pseudotuberculosis YPIII
Ysr200_NU	Ysr200_NU		; Synonym: Ysr200_NU; Class: transRNA	1.6645	0.36786	113.479	35.6808	34.5048	69.9325	110.427	147.847	203.305	47	40	63	147	155	176	11.7065	41.9771	9.89368	10.6127	14.6132	36.2249	39.6247	50.0817	Ysr200_NU		; Synonym: Ysr200_NU; Class: transRNA	6.04435e-06	9.02754e-05	4.52483
YPK_0504	YPK_0504	yhbH	NCBI: putative sigma(54) modulation protein ; MIBI: putative sigma(54) modulation protein	1.66443	0.803525	3.92153	0	0	2.22008	6.00965	1.90771	1.15514	0	0	2	8	2	1	0.0853723	0.509254	0	0	0.256117	1.08839	0.282273	0.157098	YPK_0504	YP_001719260	NCBI: YhbH; resting ribosome-binding protein involved in ribosome stabilization and preservation in stationary phase; binds specifically 100S ribosomes (an inactive ribosome product of a 70S ribosome dimerization); seems to be involved in modulation of the sigma(54) (RpoN) activity for quorum sensing;PROVISIONAL ; MIBI: putative sigma(54) modulation protein	0.0383207	0.121616	2.07141
YPK_0302	YPK_0302	rplO	NCBI: 50S ribosomal protein L15 ; MIBI: 50S ribosomal protein L15	1.6617	0.563294	14.5251	5.31415	10.3514	7.77028	64.6037	10.4924	5.7757	7	12	7	86	11	5	0.765274	3.09808	0.5386	1.16374	0.593485	7.74633	1.02786	0.520049	YPK_0302	YP_001719068	NCBI: late assembly protein;PROVISIONAL ; MIBI: 50S ribosomal protein L15	0.00317814	0.0179936	2.94996	path:ypy03010	;Ribosome - Yersinia pseudotuberculosis YPIII
YPK_2395	YPK_2395	fliJ-2	NCBI: flagellar biosynthesis chaperone ; MIBI: flagellar biosynthesis chaperone	1.65829	0.809301	3.89174	0	0.862621	0	1.50241	4.76927	1.15514	0	1	0	2	5	1	0.0314582	0.243732	0	0.0943747	0	0.175311	0.454667	0.101218	YPK_2395	YP_001721125	NCBI: rod/hook and filament chaperone;PROVISIONAL ; MIBI: flagellar biosynthesis chaperone	0.0404581	0.126001	2.04904	path:ypy02040	;Flagellar assembly - Yersinia pseudotuberculosis YPIII
YPK_1166	YPK_1166		NCBI: hypothetical protein ; MIBI: hypothetical protein	1.65784	0.487579	16.9113	4.55499	5.17572	1.11004	12.0193	5.72313	24.2579	6	6	1	16	6	21	1.04875	3.89087	1.28731	1.62252	0.236416	4.01867	1.56336	6.09057	YPK_1166	YP_001719917	NCBI: PROVISIONAL ; MIBI: hypothetical protein	0.000673496	0.00514947	3.40015
YPK_3257	YPK_3257	ribH	NCBI: 6,7-dimethyl-8-ribityllumazine synthase ; MIBI: 6,7-dimethyl-8-ribityllumazine synthase	1.65781	0.625293	6.56138	7.59165	0.862621	1.11004	24.0386	8.58469	3.46542	10	1	1	32	9	3	0.292829	1.24231	0.710618	0.0895658	0.0783032	2.66205	0.776699	0.28818	YPK_3257	YP_001721979	NCBI: RibE; 6,7-diimethyl-8-ribityllumazine synthase; DMRL synthase; lumazine synthase; beta subunit of riboflavin synthase; condenses 5-amino-6-(1'-D)-ribityl-amino-2,4(1H,3H)-pyrimidinedione with L-3,4-dihydrohy-2-butanone-4-phosphate to generate 6,6-dimethyl-8-lumazine (DMRL); riboflavin synthase then uses 2 molecules of DMRL to produce riboflavin (vitamin B12); involved in the last steps of r…	0.00801939	0.0371912	2.65125	path:ypy00740;path:ypy01100	;Riboflavin metabolism - Yersinia pseudotuberculosis YPIII;Metabolic pathways - Yersinia pseudotuberculosis YPIII
YPK_0044	YPK_0044		NCBI: hypothetical protein ; MIBI: hypothetical protein	1.65718	0.345719	17.7767	11.3875	19.8403	15.5406	50.3308	60.0928	39.2748	15	23	14	67	63	34	1.99064	6.73101	1.50766	2.91371	1.55055	7.88347	7.69002	4.61954	YPK_0044	YP_001718811	NCBI: KEGG: yps:YPTB3934 hypothetical protein;PROVISIONAL ; MIBI: hypothetical protein	1.63945e-06	2.83468e-05	4.79344
pYV0076	pYV0076	lcrF, virF	NCBI: lcrF, virF; thermoregulatory protein ; MIBI: LcrF, VirF, thermoregulatory protein	1.65442	0.362168	76.2235	39.4766	33.6422	33.3012	162.26	108.739	77.3944	52	39	30	216	114	67	1.83501	6.58843	2.1329	2.01622	1.35591	10.3717	5.67866	3.71491	pYV0076	YP_068485	NCBI: identical to Y. pestis YPCD1.49;PROVISIONAL ; MIBI: LcrF, VirF, thermoregulatory protein	4.92144e-06	7.48454e-05	4.56811
pYV0004	pYV0004		NCBI: hypothetical protein;hypothetical protein ; MIBI: hypothetical protein	1.63567	0.709702	19.9336	0.759165	3.45048	7.77028	11.2681	12.4001	23.1028	1	4	7	15	13	20	0.639414	2.80699	0.139459	0.703092	1.07569	2.44888	2.20173	3.77036	pYV0004;YPTS_4228	YP_068417;YP_001874628	NCBI: PROVISIONAL;KEGG: yps:pYV0004 hypothetical protein;PROVISIONAL ; MIBI: hypothetical protein	0.0211817	0.0787798	2.30473
YPK_3213	YPK_3213		NCBI: hypothetical protein ; MIBI: hypothetical protein	1.63566	0.321866	42.1648	48.5866	51.7572	35.5213	237.381	111.601	84.3252	64	60	32	316	117	73	5.28763	18.4644	5.80511	6.85943	3.19834	33.5543	12.8882	8.95076	YPK_3213	YP_001721935	NCBI: KEGG: ypm:YP_0794 hypothetical protein;PROVISIONAL ; MIBI: hypothetical protein	3.73857e-07	7.3139e-06	5.08181
YPK_0037	YPK_0037	fdoG-1	NCBI: molybdopterin oxidoreductase Fe4S4 region ; MIBI: molybdopterin oxidoreductase Fe4S4 region	1.62979	0.588658	7.57962	3.79582	4.3131	0	20.2826	4.76927	4.62056	5	5	0	27	5	4	0.214443	0.817533	0.28461	0.35872	0	1.79918	0.34564	0.307784	YPK_0037	YP_001718804	NCBI: PFAM: molybdopterin oxidoreductase Fe4S4 region~KEGG: yps:YPTB3927 formate dehydrogenase-O, major subunit (formate dehydrogenase);PROVISIONAL ; MIBI: molybdopterin oxidoreductase Fe4S4 region	0.00562869	0.0278891	2.76866	path:ypy00630;path:ypy00680;path:ypy01100;path:ypy01120;path:ypy01200	;Glyoxylate and dicarboxylate metabolism - Yersinia pseudotuberculosis YPIII;Methane metabolism - Yersinia pseudotuberculosis YPIII;Metabolic pathways - Yersinia pseudotuberculosis YPIII;Microbial metabolism in diverse environments - Yersinia pseudotuberculosis YPIII;Carbon metabolism - Yersinia pseudotuberculosis YPIII
YPK_2736	YPK_2736	ybjG	NCBI: undecaprenyl pyrophosphate phosphatase ; MIBI: undecaprenyl pyrophosphate phosphatase	1.628	0.364356	29.3878	14.4241	11.2141	15.5406	30.7994	55.3235	47.3607	19	13	14	41	58	41	0.935465	3.20078	1.04939	0.904969	0.852032	2.65093	3.89033	3.06108	YPK_2736	YP_001721466	NCBI: PFAM: phosphoesterase PA-phosphatase related~KEGG: ypi:YpsIP31758_2651 PAP2 family protein;3.6.1.27;PROVISIONAL ; MIBI: undecaprenyl pyrophosphate phosphatase	7.88976e-06	0.000114155	4.46815
YPK_0366	YPK_0366	aceK	NCBI: bifunctional isocitrate dehydrogenase kinase/phosphatase protein ; MIBI: bifunctional isocitrate dehydrogenase kinase/phosphatase protein	1.61722	0.370372	203.542	17.4608	14.6646	35.5213	32.3018	33.3849	153.634	23	17	32	43	35	133	0.483443	1.65397	0.418604	0.389969	0.641754	0.916165	0.773602	3.27215	YPK_0366	YP_001719126	NCBI: catalyzes the phosphorylation/dephosphorylation of the enzyme isocitrate dehydrogenase on a specific serine which regulates activity; unphosphorylated IDH is fully active when cells are grown on glucose while the enzyme becomes phosphorylated and inactive in the presence of acetate or ethanol;2.7.11.5;PROVISIONAL ; MIBI: bifunctional isocitrate dehydrogenase kinase/phosphatase protein	1.26276e-05	0.000171398	4.36646
pYV0005	pYV0005	repA, repA1	NCBI: replication protein ; MIBI: putative replication initiation protein	1.6148	0.32274	154.832	33.4033	49.1694	31.0811	111.178	109.693	142.082	44	57	28	148	115	123	1.88771	6.16625	1.6986	2.77344	1.19108	6.68851	5.39151	6.41874	pYV0005	YP_068418	NCBI: RepA;PROVISIONAL ; MIBI: putative replication initiation protein	5.63234e-07	1.04777e-05	5.00342
YPK_2403	YPK_2403	fliQ-2	NCBI: flagellar biosynthesis protein FliQ ; MIBI: flagellar biosynthesis protein FliQ	1.61475	0.75547	5.10935	1.51833	0.862621	0	2.25362	2.86156	8.08598	2	1	0	3	3	7	0.134723	0.686664	0.247927	0.156243	0	0.435356	0.451636	1.173	YPK_2403	YP_001721133	NCBI: with proteins FliP and FliR forms the core of the central channel in the flagella export apparatus;PROVISIONAL ; MIBI: flagellar biosynthesis protein FliQ	0.0325644	0.107952	2.13741	path:ypy02040	;Flagellar assembly - Yersinia pseudotuberculosis YPIII
pYV0037	pYV0037		NCBI: NA ; MIBI: pseudogene	1.61475	0.448085	61.5187	4.55499	10.3514	18.8707	44.3211	27.6618	36.9645	6	12	17	59	29	32	0.733785	2.71635	0.331387	0.835356	1.03461	3.81475	1.94517	2.38914	pYV0037		NCBI: NA ; MIBI: pseudogene	0.000313755	0.00271248	3.60367
YPK_2368	YPK_2368		NCBI: hypothetical protein ; MIBI: hypothetical protein	1.61371	0.599985	5.75542	3.79582	6.03834	2.22008	30.0482	6.67698	3.46542	5	7	2	40	7	3	0.903048	3.34604	0.845205	1.49141	0.372534	7.91556	1.43702	0.685519	YPK_2368	YP_001721098	NCBI: KEGG: ypm:YP_1541 hypothetical protein;PROVISIONAL ; MIBI: hypothetical protein	0.0071541	0.0340699	2.68958
YPK_0246	YPK_0246		NCBI: hypothetical protein ; MIBI: hypothetical protein	1.61225	0.200736	214.99	44.7907	50.032	65.4924	125.451	192.679	175.581	59	58	59	167	202	152	20.9443	68.6707	18.807	23.3025	20.7235	62.3181	78.1976	65.4965	YPK_0246	YP_001719012	NCBI: PROVISIONAL ; MIBI: hypothetical protein	9.61349e-16	5.64217e-14	8.0317
Ysr298	Ysr298		; Synonym: Ysr298; Class: asRNA	1.61164	0.174657	2075.81	2124.9	1723.52	1581.81	5657.33	6558.7	4535.08	2799	1998	1425	7531	6876	3926	267.741	873.635	326.421	293.682	183.119	1028.15	973.835	618.916	Ysr298		; Synonym: Ysr298; Class: asRNA	2.77091e-20	2.62418e-18	9.22747
YPK_2514	YPK_2514	yeeX	NCBI: hypothetical protein ; MIBI: hypothetical protein	1.60967	0.474494	23.9301	15.1833	18.9777	17.7606	136.719	15.2617	15.0168	20	22	16	182	16	13	2.29306	8.77323	2.10504	2.91849	1.85564	22.4249	2.04515	1.84961	YPK_2514	YP_001721244	NCBI: PFAM: protein of unknown function DUF496~KEGG: ypi:YpsIP31758_2417 hypothetical protein;PROVISIONAL ; MIBI: hypothetical protein	0.000692878	0.00525124	3.39238
pYV0052	pYV0052		NCBI: hypothetical protein ; MIBI: hypothetical protein	1.60597	0.558871	21.1922	4.55499	1.72524	2.22008	8.26326	10.4924	12.7065	6	2	2	11	11	11	0.972773	3.72848	1.63269	0.685943	0.599688	3.50409	3.63512	4.04624	pYV0052	YP_068461	NCBI: similar to N-term Y. pestis YPCD1.24c, possible transposase remnant;PROVISIONAL ; MIBI: hypothetical protein	0.00405821	0.0218483	2.8736
YPK_1136	YPK_1136	ureG	NCBI: urease accessory protein UreG ; MIBI: urease accessory protein UreG	1.60538	0.72832	3.31404	2.27749	1.72524	0	9.01447	2.86156	4.62056	3	2	0	12	3	4	0.0929016	0.388689	0.151448	0.127256	0	0.709177	0.183924	0.272967	YPK_1136	YP_001719887	NCBI: TIGRFAM: urease accessory protein UreG~PFAM: cobalamin synthesis protein P47K~KEGG: ypm:YP_2471 urease accessory protein;PROVISIONAL ; MIBI: urease accessory protein UreG	0.0275083	0.0948115	2.20423
pYV0018	pYV0018		NCBI: transposase;transposase IS3/IS911 family protein;transposase IS3/IS911 family protein;transposase IS3/IS911 family protein;transposase IS3/IS911 family protein;transposase IS3/IS911 family protein;transposase IS3/IS911 family protein ; MIBI: putative transposase	1.60252	0.737663	5.49699	3.79582	0.862621	2.22008	12.7705	7.63083	5.7757	5	1	2	17	8	5	0.35368	1.51997	0.626781	0.157998	0.276261	2.49474	1.2179	0.847271	pYV0018;YPK_3926;YPK_0066;Mrad2831_0442;Mrad2831_2634;Mrad2831_6104;YPTS_0325	YP_068429;YP_001722644;YP_001718833;YP_001753137;YP_001755301;YP_001766834;YP_001870771	NCBI: identical to Y. pestis YPCD1.93;PROVISIONAL;PFAM: transposase IS3/IS911 family protein~KEGG: yps:pYV0018 putative transposase;PROVISIONAL;PFAM: transposase IS3/IS911 family protein~KEGG: yps:pYV0018 putative transposase;PROVISIONAL;PFAM: transposase IS3/IS911 family protein~KEGG: yps:pYV0018 putative transposase;PROVISIONAL;PFAM: transposase IS3/IS911 family protein~KEGG: yps:pYV0018 putati…	0.029823	0.100871	2.17243
pYV0065	pYV0065	yopN, lcrE	NCBI: yopN, lcrE; membrane-bound Yop targeting protein;type III secretion regulator YopN/LcrE/InvE/MxiC ; MIBI: YopN, LcrE, membrane-bound Yop targeting protein	1.59991	0.267891	326.749	104.006	108.69	89.9133	569.414	182.186	183.667	137	126	81	758	191	159	4.8708	16.8773	5.19887	6.0265	3.38701	33.6735	8.8023	8.15628	pYV0065;YPTS_4284	YP_068474;YP_001874684	NCBI: similar to Y. pestis YPCD1.39c;PROVISIONAL;TIGRFAM: type III secretion regulator YopN/LcrE/InvE/MxiC~PFAM: Hypersensitivity response secretion HrpJ domain protein~KEGG: yps:pYV0065 YopN, LcrE; putative membrane-bound Yop targeting protein;PROVISIONAL ; MIBI: YopN, LcrE, membrane-bound Yop targeting protein	2.3402e-09	6.72526e-08	5.97224
YPK_1651	YPK_1651	fae	NCBI: formaldehyde-activating enzyme ; MIBI: formaldehyde-activating enzyme	1.59414	0.428082	16.2733	4.55499	12.9393	5.5502	17.2777	25.7541	32.3439	6	15	5	23	27	28	0.673285	2.15972	0.398454	1.25552	0.365881	1.78807	2.17753	2.51357	YPK_1651	YP_001720397	NCBI: TIGRFAM: formaldehyde-activating enzyme~PFAM: Formaldehyde-activating enzyme (Fae)~KEGG: ypi:YpsIP31758_1542 hypothetical protein;PROVISIONAL ; MIBI: formaldehyde-activating enzyme	0.000196151	0.00181636	3.72392	path:ypy00680;path:ypy01120;path:ypy01200	;Methane metabolism - Yersinia pseudotuberculosis YPIII;Microbial metabolism in diverse environments - Yersinia pseudotuberculosis YPIII;Carbon metabolism - Yersinia pseudotuberculosis YPIII
YPK_3231	YPK_3231	hupB	NCBI: transcriptional regulator HU subunit beta ; MIBI: transcriptional regulator HU subunit beta	1.5911	0.452013	24.7574	25.0524	13.8019	19.9807	135.968	30.5233	19.6374	33	16	18	181	32	17	2.98332	11.1866	4.04584	2.47241	2.4317	25.9778	4.76451	2.81741	YPK_3231	YP_001721953	NCBI: histone-like DNA-binding protein;PROVISIONAL ; MIBI: transcriptional regulator HU subunit beta	0.000431484	0.00356039	3.52004
Ysr235_NU	Ysr235_NU		; Synonym: Ysr235_NU; Class: asRNA	1.58958	0.33675	34.8003	13.665	14.6646	22.2008	37.5603	56.2774	62.3776	18	17	20	50	59	54	12.699	41.9783	11.1567	13.2806	13.6596	36.2797	44.4109	45.2443	Ysr235_NU		; Synonym: Ysr235_NU; Class: asRNA	2.35444e-06	3.89323e-05	4.72035
YPK_3509	YPK_3509	secA	NCBI: preprotein translocase subunit SecA ; MIBI: preprotein translocase subunit SecA	1.58932	0.385894	25.0448	17.4608	17.2524	12.2104	89.3935	30.5233	26.5682	23	20	11	119	32	23	0.247908	0.859913	0.283541	0.310759	0.149425	1.71737	0.479084	0.383285	YPK_3509	YP_001722229	NCBI: functions in protein export; can interact with acidic membrane phospholipids and the SecYEG protein complex; binds to preproteins; binds to ATP and undergoes a conformational change to promote membrane insertion of SecA/bound preprotein; ATP hydrolysis appears to drive release of the preprotein from SecA and deinsertion of SecA from the membrane; additional proteins SecD/F/YajC aid SecA rec…	3.81294e-05	0.000450099	4.11853	path:ypy03060;path:ypy03070	;Protein export - Yersinia pseudotuberculosis YPIII;Bacterial secretion system - Yersinia pseudotuberculosis YPIII
YPK_2031	YPK_2031		NCBI: hypothetical protein ; MIBI: hypothetical protein	1.58912	0.624016	7.19785	7.59165	6.03834	0	12.7705	20.0309	16.172	10	7	0	17	21	14	0.246479	0.842374	0.392842	0.346594	0	0.781801	1.00187	0.74345	YPK_2031	YP_001720771	NCBI: KEGG: ypp:YPDSF_0914 hypothetical protein;PROVISIONAL ; MIBI: hypothetical protein	0.0108777	0.0465373	2.5466
pYV0011	pYV0011		NCBI: transposase remname ; MIBI: transposase remname	1.58689	0.335299	97.4788	93.3773	63.8339	75.4828	262.922	270.895	188.288	123	74	68	350	284	163	17.1895	57.5527	21.7821	16.5171	13.2693	72.5593	61.0784	39.0202	pYV0011	YP_068424	NCBI: identical to C-term of Y. pestis YPCC1.85;PROVISIONAL ; MIBI: transposase remname	2.21478e-06	3.69159e-05	4.73277
YPK_1970	YPK_1970		NCBI: TnpA family transposase ; MIBI: TnpA family transposase	1.58666	0.441001	10.8702	6.07332	5.17572	9.99036	27.7946	21.9386	15.0168	8	6	9	37	23	13	1.08915	3.79668	1.0259	0.969782	1.27175	5.55454	3.58194	2.25355	YPK_1970	YP_001720712	NCBI: KEGG: ypm:YP_pCD93 putative transposase;PROVISIONAL ; MIBI: TnpA family transposase	0.000320856	0.00276241	3.59785
YPK_3706	YPK_3706	msmX, msmK, malK, sugC, ggtA, msiK	NCBI: ABC transporter-like protein ; MIBI: ABC transporter-like protein	1.58567	0.803664	3.05392	1.51833	0	0	3.75603	3.81542	1.15514	2	0	0	5	4	1	0.0203775	0.122905	0.0611326	0	0	0.178913	0.148483	0.041319	YPK_3706	YP_001722426	NCBI: PFAM: ABC transporter related; TOBE domain protein; Transport-associated OB domain protein~SMART: AAA ATPase~KEGG: ypk:y0715 ATP-binding component of sn-glycerol 3-phosphate transport system;PROVISIONAL ; MIBI: ABC transporter-like protein	0.0484892	0.145154	1.97306	path:ypy02010	;ABC transporters - Yersinia pseudotuberculosis YPIII
YPK_0636	YPK_0636	rpsU	NCBI: 30S ribosomal protein S21 ; MIBI: 30S ribosomal protein S21	1.58396	0.582621	33.4657	81.2307	43.9937	34.4113	464.245	40.0619	25.4131	107	51	31	618	42	22	10.6112	41.5387	16.5801	9.96046	5.29308	112.104	7.90363	4.60821	YPK_0636	YP_001719392	NCBI: a small basic protein that is one of the last in the subunit assembly; omission does not prevent assembly but the subunit is inactive; binds central domain of 16S rRNA;PROVISIONAL ; MIBI: 30S ribosomal protein S21	0.00655431	0.0315015	2.71868	path:ypy03010	;Ribosome - Yersinia pseudotuberculosis YPIII
YPK_0525	YPK_0525	rpsI	NCBI: 30S ribosomal protein S9 ; MIBI: 30S ribosomal protein S9	1.58346	0.624942	26.5596	35.6808	37.0927	7.77028	249.4	15.2617	10.3963	47	43	7	332	16	9	3.0918	11.9304	4.00279	4.61572	0.65691	33.1004	1.65485	1.03613	YPK_0525	YP_001719281	NCBI: forms a direct contact with the tRNA during translation;PROVISIONAL ; MIBI: 30S ribosomal protein S9	0.0112841	0.0479473	2.53377	path:ypy03010	;Ribosome - Yersinia pseudotuberculosis YPIII
YPK_0039	YPK_0039	fdoH	NCBI: formate dehydrogenase subunit beta ; MIBI: formate dehydrogenase subunit beta	1.58309	0.675588	4.84601	0.759165	2.58786	2.22008	9.76567	0.953854	9.24112	1	3	2	13	1	8	0.0801743	0.312746	0.0344343	0.130202	0.0758865	0.52404	0.0418182	0.372381	YPK_0039	YP_001718806	NCBI: TIGRFAM: formate dehydrogenase, beta subunit~PFAM: 4Fe-4S ferredoxin iron-sulfur binding domain protein; Formate dehydrogenase transmembrane domain protein~KEGG: ypi:YpsIP31758_4118 putative aerobic formate dehydrogenase, iron-sulfur subunit;PROVISIONAL ; MIBI: formate dehydrogenase subunit beta	0.0191155	0.0730103	2.34327	path:ypy00630;path:ypy00680;path:ypy01100;path:ypy01120;path:ypy01200	;Glyoxylate and dicarboxylate metabolism - Yersinia pseudotuberculosis YPIII;Methane metabolism - Yersinia pseudotuberculosis YPIII;Metabolic pathways - Yersinia pseudotuberculosis YPIII;Microbial metabolism in diverse environments - Yersinia pseudotuberculosis YPIII;Carbon metabolism - Yersinia pseudotuberculosis YPIII
pYV0024	pYV0024	sycE, yerA	NCBI: sycE, yerA; yopE chaperone;TIR chaperone family protein ; MIBI: YopE chaperone	1.58058	0.190899	453.795	161.702	160.447	168.726	627.257	412.065	441.264	213	186	152	835	432	382	17.4568	57.3027	18.1403	19.9657	14.2643	83.2494	44.681	43.9779	pYV0024;YPTS_4251	YP_068435;YP_001874651	NCBI: similar to Y. pestis YPCD1.05c;PROVISIONAL;PFAM: Tir chaperone family protein~KEGG: yps:pYV0024 SycE, YerA; putative YopE chaperone;PROVISIONAL ; MIBI: YopE chaperone	1.23503e-16	7.8359e-15	8.27968
YPK_4098	YPK_4098	rpmE	NCBI: 50S ribosomal protein L31 ; MIBI: 50S ribosomal protein L31	1.5785	0.592552	24.7926	44.7907	41.4058	16.6506	306.492	20.0309	15.0168	59	48	15	408	21	13	7.02601	26.8951	9.1423	9.37455	2.56117	74.0105	3.95182	2.72303	YPK_4098	YP_001722810	NCBI: RpmE; there appears to be two types of ribosomal proteins L31 in bacterial genomes; some contain a CxxC motif while others do not; Bacillus subtilis has both types; the proteins in this cluster have the CXXC motif; RpmE is found in exponentially growing Bacilli while YtiA was found after exponential growth; expression of ytiA is controlled by a zinc-specific transcriptional repressor; RpmE …	0.00772413	0.036124	2.6639	path:ypy03010	;Ribosome - Yersinia pseudotuberculosis YPIII
YPK_3726	YPK_3726	pnp	NCBI: polynucleotide phosphorylase/polyadenylase ; MIBI: polynucleotide phosphorylase/polyadenylase	1.57397	0.542012	84.4328	135.131	107.828	101.014	872.15	117.324	120.135	178	125	91	1161	123	104	2.29572	8.68671	2.81288	2.4897	1.58459	21.478	2.36054	2.22163	YPK_3726	YP_001722446	NCBI: KEGG: ypa:YPA_2992 polyribonucleotide nucleotidyltransferase~PFAM: 3' exoribonuclease; RNA binding S1 domain protein; KH type 1 domain protein; Exoribonuclease, phosphorolytic domain 2; Polynucleotide phosphorylase, phosphorolytic RNA-binding, bacterial/organelle-type~SMART: KH domain protein;2.7.7.8;PROVISIONAL ; MIBI: polynucleotide phosphorylase/polyadenylase	0.00368502	0.0203182	2.90394	path:ypy00230;path:ypy00240;path:ypy03018	;Purine metabolism - Yersinia pseudotuberculosis YPIII;Pyrimidine metabolism - Yersinia pseudotuberculosis YPIII;RNA degradation - Yersinia pseudotuberculosis YPIII
YPK_3185	YPK_3185	wzy	NCBI: O-antigen biosynthesis protein Wxy ; MIBI: O-antigen biosynthesis protein Wzy	1.56875	0.460342	14.042	18.22	11.2141	14.4305	82.6326	37.2003	16.172	24	13	13	110	39	14	0.48443	1.72717	0.637526	0.435247	0.380516	3.42065	1.25813	0.502714	YPK_3185	YP_001721907	NCBI: KEGG: ypi:YpsIP31758_3043 O-antigen biosynthesis protein Wxy;PROVISIONAL ; MIBI: O-antigen biosynthesis protein Wzy	0.000654904	0.00504433	3.40779
YPK_3259	YPK_3259	nrdR	NCBI: transcriptional regulator NrdR ; MIBI: transcriptional regulator NrdR	1.56873	0.631589	6.19011	0	2.58786	6.66024	15.7753	2.86156	10.3963	0	3	6	21	3	9	0.25766	1.00145	0	0.281237	0.491744	1.8285	0.270982	0.904885	YPK_3259	YP_001721981	NCBI: PFAM: ATP-cone domain protein~KEGG: ypi:YpsIP31758_3118 transcriptional regulator, NrdR family;PROVISIONAL ; MIBI: transcriptional regulator NrdR	0.0129994	0.0539475	2.48378
pYV0051	pYV0051		NCBI: hypothetical protein ; MIBI: hypothetical protein	1.56716	0.26986	196.291	60.7332	34.5048	61.0522	123.198	186.002	164.03	80	40	55	164	195	142	6.57765	21.3753	8.26423	5.20809	6.26063	19.8329	24.4636	19.8293	pYV0051	YP_068460	NCBI: similar to Y. pestis Y0056, similar to Y. intermedia transposase;PROVISIONAL ; MIBI: hypothetical protein	6.34818e-09	1.68489e-07	5.80732
YPK_1392	YPK_1392	yaiI	NCBI: hypothetical protein ; MIBI: hypothetical protein	1.55976	0.416435	79.0361	6.07332	7.76359	23.3108	15.0241	32.431	68.1533	8	9	21	20	34	59	1.03263	3.5113	0.583357	0.827167	1.68736	1.70728	3.01091	5.81571	YPK_1392	YP_001720139	NCBI: PFAM: protein of unknown function DUF188~KEGG: ypi:YpsIP31758_1279 YaiI/YqxD family protein;PROVISIONAL ; MIBI: hypothetical protein	0.000180032	0.00168583	3.7455
Ysr186_BE_sR026_YA	Ysr186_BE_sR026_YA	CsrC	binds global regulatory protein CsrA, antagonizing CsrA regulation; Synonym: Ysr186_BE_sR026_YA; Class: transRNA	1.55788	0.844398	2.64773	1.51833	0	1.11004	6.00965	0.953854	4.62056	2	0	1	8	1	4	0.116522	0.600539	0.225388	0	0.124178	1.05541	0.136859	0.60935	Ysr186_BE_sR026_YA		binds global regulatory protein CsrA, antagonizing CsrA regulation; Synonym: Ysr186_BE_sR026_YA; Class: transRNA	0.0650433	0.179099	1.84496
YPK_3138	YPK_3138		NCBI: hypothetical protein ; MIBI: hypothetical protein	1.55749	0.245489	60.3302	37.1991	27.6039	22.2008	80.379	109.693	75.0841	49	32	20	107	115	65	0.89843	2.84594	1.18585	0.976092	0.533345	3.03144	3.37992	2.12645	YPK_3138	YP_001721862	NCBI: KEGG: eca:ECA2861 hypothetical protein;PROVISIONAL ; MIBI: hypothetical protein	2.23209e-10	7.38183e-09	6.34446
Ysr289	Ysr289		; Synonym: Ysr289; Class: asRNA	1.55527	0.282564	180.196	47.0682	62.9713	145.415	132.212	284.249	345.387	62	73	131	176	298	299	47.5527	154.938	29.645	43.9934	69.0198	98.5148	173.041	193.258	Ysr289		; Synonym: Ysr289; Class: asRNA	3.70988e-08	8.63636e-07	5.50413
pYV0093	pYV0093		NCBI: transposase ; MIBI: transposase	1.55184	0.455541	360.751	38.7174	33.6422	48.8418	104.418	152.617	123.6	51	39	44	139	160	107	9.2129	31.0944	9.4832	9.14019	9.01531	30.2572	36.1309	26.8952	pYV0093	YP_068502	NCBI: similar to Y. pestis YPCD1.66;PROVISIONAL ; MIBI: transposase	0.000657788	0.0050572	3.40659
Ysr288	Ysr288		; Synonym: Ysr288; Class: asRNA	1.55059	0.413839	204.612	22.0158	51.7572	134.315	127.705	206.033	306.112	29	60	121	170	216	265	17.9377	61.7804	6.55833	17.1022	30.1526	45.0064	59.323	81.0117	Ysr288		; Synonym: Ysr288; Class: asRNA	0.00017908	0.00168069	3.74684
pYV0048	pYV0048		NCBI: hypothetical protein ; MIBI: hypothetical protein	1.5489	0.631575	10.5928	4.55499	3.45048	6.66024	16.5265	16.2155	15.0168	6	4	6	22	17	13	2.05155	7.43467	2.09188	1.75773	2.30505	8.97922	7.19795	6.12683	pYV0048	YP_068457	NCBI: PROVISIONAL ; MIBI: hypothetical protein	0.0141892	0.0580239	2.45244
YPK_1861	YPK_1861		NCBI: hypothetical protein ; MIBI: hypothetical protein	1.54089	0.263756	67.313	26.5708	21.5655	45.5117	66.8573	84.893	123.6	35	25	41	89	89	107	7.69178	24.5801	7.2312	6.51011	9.33404	21.5259	22.3309	29.8836	YPK_1861	YP_001720605	NCBI: PROVISIONAL ; MIBI: hypothetical protein	5.15486e-09	1.39483e-07	5.84209
YPK_4196	YPK_4196	dsbA	NCBI: protein disulfide isomerase I ; MIBI: protein disulfide isomerase I	1.53415	0.497158	9.58482	5.31415	5.17572	4.44016	22.5362	14.3078	9.24112	7	6	4	30	15	8	0.33917	1.14697	0.375466	0.40563	0.236416	1.88375	0.977098	0.580055	YPK_4196	YP_001722908	NCBI: PFAM: DSBA oxidoreductase~KEGG: ypi:YpsIP31758_0020 thiol:disulfide interchange protein DsbA;PROVISIONAL ; MIBI: protein disulfide isomerase I	0.00202971	0.0126804	3.08585
YPK_1562	YPK_1562	nuoD	NCBI: bifunctional NADH:ubiquinone oxidoreductase subunit C/D ; MIBI: bifunctional NADH:ubiquinone oxidoreductase subunit C/D	1.53303	0.38615	43.2283	24.2933	25.016	38.8514	175.782	37.2003	48.5159	32	29	35	234	39	42	0.665044	2.34726	0.596018	0.68079	0.718324	5.10217	0.882161	1.05746	YPK_1562	YP_001720308	NCBI: NuoCD; NDH-1 shuttles electrons from NADH, via FMN and iron-sulfur (Fe-S) centers, to quinones in the respiratory chain; subunits NuoCD, E, F, and G constitute the peripheral sector of the complex; in Escherichia coli this gene encodes a fusion protein of NuoC and NuoD that are found separate in other organisms;PROVISIONAL ; MIBI: bifunctional NADH:ubiquinone oxidoreductase subunit C/D	7.18654e-05	0.00078806	3.97002	path:ypy00190;path:ypy01100	;Oxidative phosphorylation - Yersinia pseudotuberculosis YPIII;Metabolic pathways - Yersinia pseudotuberculosis YPIII
YPK_1921	YPK_1921	ydbL	NCBI: hypothetical protein ; MIBI: hypothetical protein	1.53038	0.646603	6.81561	3.79582	0	0	7.51206	3.81542	4.62056	5	0	0	10	4	4	0.149956	0.658949	0.449867	0	0	1.05328	0.437067	0.486498	YPK_1921	YP_001720665	NCBI: PFAM: conserved hypothetical protein~KEGG: ypi:YpsIP31758_1811 hypothetical protein;PROVISIONAL ; MIBI: hypothetical protein	0.0179424	0.0696796	2.3668
YPK_0132	YPK_0132		NCBI: hypothetical protein ; MIBI: hypothetical protein	1.52785	0.349281	21.8339	10.6283	10.3514	9.99036	33.053	37.2003	21.9477	14	12	9	44	39	19	2.04497	6.52409	2.19991	2.37665	1.55834	8.09394	7.44246	4.03587	YPK_0132	YP_001718898	NCBI: KEGG: ypn:YPN_3606 hypothetical protein;PROVISIONAL ; MIBI: hypothetical protein	1.21834e-05	0.000168666	4.37428
YPK_1681	YPK_1681	yceD	NCBI: hypothetical protein ; MIBI: hypothetical protein	1.52601	0.531868	18.9574	25.8116	21.5655	16.6506	172.777	8.58469	17.3271	34	25	15	230	9	15	1.74339	6.38499	2.16759	2.00883	1.05374	17.1655	0.69681	1.29269	YPK_1681	YP_001720427	NCBI: PFAM: protein of unknown function DUF177~KEGG: ypi:YpsIP31758_1573 hypothetical protein;PROVISIONAL ; MIBI: hypothetical protein	0.00411575	0.0219602	2.86915
Ysr301	Ysr301		; Synonym: Ysr301; Class: asRNA	1.52523	0.293703	7477.79	2681.37	3184.8	4878.63	8870.24	11978.5	10867.6	3532	3692	4395	11808	12558	9408	2691.71	8634.37	2189.19	2884.24	3001.69	8567.81	9452.75	7882.56	Ysr301		; Synonym: Ysr301; Class: asRNA	2.06832e-07	4.20129e-06	5.19309
YPK_2041	YPK_2041	trpH, yciV	NCBI: phosphotransferase domain-containing protein ; MIBI: phosphotransferase domain-containing protein	1.52436	0.629208	5.33744	3.79582	4.3131	3.33012	27.7946	4.76927	3.46542	5	5	3	37	5	3	0.174117	0.637003	0.178793	0.22535	0.118208	1.54886	0.217133	0.145014	YPK_2041	YP_001720781	NCBI: PFAM: PHP domain protein~SMART: phosphoesterase PHP domain protein~KEGG: ypp:YPDSF_0924 hypothetical protein;PROVISIONAL ; MIBI: phosphotransferase domain-containing protein	0.0154069	0.0616127	2.42267
pYV0075	pYV0075	virG, yscW	NCBI: virG; Yop targeting lipoprotein;type III secretion system chaperone YscW ; MIBI: VirG, YscW, Yop targeting lipoprotein	1.52024	0.234224	476.161	265.708	258.786	182.047	759.469	828.899	472.452	350	300	164	1011	869	409	25.6049	78.6536	29.5822	31.9587	15.2739	100.033	89.1982	46.7296	pYV0075;YPTS_4293	YP_068484;YP_001874693	NCBI: similar to Y. pestis YPCD1.48;PROVISIONAL;TIGRFAM: type III secretion system chaperone YscW~PFAM: Type III secretion system chaperone YscW~KEGG: yps:pYV0075 VirG; putative Yop targeting lipoprotein;PROVISIONAL ; MIBI: VirG, YscW, Yop targeting lipoprotein	8.55208e-11	2.92103e-09	6.49055
YPK_2589	YPK_2589		NCBI: hypothetical protein ; MIBI: hypothetical protein	1.51814	0.443893	13.3103	6.83248	11.2141	8.88032	15.0241	38.1542	28.8785	9	13	8	20	40	25	0.360305	1.11446	0.284449	0.517858	0.278609	0.739982	1.53531	1.06809	YPK_2589	YP_001721319	NCBI: KEGG: ypp:YPDSF_1492 hypothetical protein;PROVISIONAL ; MIBI: hypothetical protein	0.000626061	0.00484007	3.42007
YPK_1854	YPK_1854	lpp	NCBI: LPP repeat-containing protein ; MIBI: LPP repeat-containing protein	1.51304	0.470671	436.126	201.938	168.211	69.9325	1053.19	192.679	103.963	266	195	63	1402	202	90	27.3597	94.5372	37.5656	34.7096	9.80376	231.786	34.6445	17.1814	YPK_1854	YP_001720598	NCBI: PFAM: LPP repeat-containing protein~KEGG: ypi:YpsIP31758_1748 major outer membrane lipoprotein;PROVISIONAL ; MIBI: LPP repeat-containing protein	0.00130608	0.0089801	3.21464
YPK_4138	YPK_4138	secB	NCBI: preprotein translocase subunit SecB ; MIBI: preprotein translocase subunit SecB	1.51091	0.477346	15.1425	8.35081	8.62621	12.2104	54.0868	17.1694	15.0168	11	10	11	72	18	13	0.83558	2.89373	0.771848	0.884392	0.850501	5.91427	1.53386	1.23307	YPK_4138	YP_001722850	NCBI: molecular chaperone that is required for the normal export of envelope proteins out of the cell cytoplasm; in Escherichia coli this proteins forms a homotetramer in the cytoplasm and delivers proteins to be exported to SecA;PROVISIONAL ; MIBI: preprotein translocase subunit SecB	0.00154955	0.0102066	3.16524	path:ypy03060;path:ypy03070	;Protein export - Yersinia pseudotuberculosis YPIII;Bacterial secretion system - Yersinia pseudotuberculosis YPIII
YPK_2441	YPK_2441		NCBI: hypothetical protein ; MIBI: hypothetical protein	1.50679	0.330842	47.0184	20.4975	17.2524	41.0715	51.8332	58.1851	118.979	27	20	37	69	61	103	9.0994	28.7813	7.92713	7.40096	11.9701	23.7154	21.7499	40.8786	YPK_2441	YP_001721171	NCBI: KEGG: ypi:YpsIP31758_2345 hypothetical protein;PROVISIONAL ; MIBI: hypothetical protein	5.25338e-06	7.93146e-05	4.55441
YPK_2965	YPK_2965	sucD	NCBI: succinyl-CoA synthetase subunit alpha ; MIBI: succinyl-CoA synthetase subunit alpha	1.50491	0.344166	65.0918	17.4608	31.0543	23.3108	125.451	28.6156	54.2916	23	36	21	167	30	47	1.16953	3.77598	0.881801	1.73961	0.887168	7.4953	1.39681	2.43583	YPK_2965	YP_001721692	NCBI: Catalyzes the only substrate-level phosphorylation in the TCA cycle;PROVISIONAL ; MIBI: succinyl-CoA synthetase subunit alpha	1.22763e-05	0.00016883	4.37262	path:ypy00020;path:ypy00640;path:ypy00660;path:ypy01100;path:ypy01110;path:ypy01120;path:ypy01200	;Citrate cycle (TCA cycle) - Yersinia pseudotuberculosis YPIII;Propanoate metabolism - Yersinia pseudotuberculosis YPIII;C5-Branched dibasic acid metabolism - Yersinia pseudotuberculosis YPIII;Metabolic pathways - Yersinia pseudotuberculosis YPIII;Biosynthesis of secondary metabolites - Yersinia pseudotuberculosis YPIII;Microbial metabolism in diverse environments - Yersinia pseudotuberculosis YP…
YPK_2398	YPK_2398	fliL	NCBI: flagellar basal body-associated protein FliL ; MIBI: flagellar basal body-associated protein FliL	1.5025	0.323693	23.1272	12.9058	16.3898	11.1004	40.5651	41.0157	36.9645	17	19	10	54	43	32	1.23094	3.75901	1.20805	1.70175	0.783032	4.49221	3.7109	3.07392	YPK_2398	YP_001721128	NCBI: interacts with cytoplasmic MS ring of the basal body and may act to stabilize the MotAB complexes which surround the MS ring;PROVISIONAL ; MIBI: flagellar basal body-associated protein FliL	3.45497e-06	5.52775e-05	4.64173
YPK_1682	YPK_1682	rpmF	NCBI: 50S ribosomal protein L32 ; MIBI: 50S ribosomal protein L32	1.50238	0.766135	5.14503	12.1466	12.0767	1.11004	82.6326	0.953854	1.15514	16	14	1	110	1	1	2.30754	8.72206	3.18763	3.51546	0.219529	25.6549	0.241948	0.269311	YPK_1682	YP_001720428	NCBI: some L32 proteins have zinc finger motifs consisting of CXXC while others do not;PROVISIONAL ; MIBI: 50S ribosomal protein L32	0.0498803	0.148361	1.96099	path:ypy03010	;Ribosome - Yersinia pseudotuberculosis YPIII
YPK_3585	YPK_3585	ispH, lytB	NCBI: 4-hydroxy-3-methylbut-2-enyl diphosphate reductase ; MIBI: 4-hydroxy-3-methylbut-2-enyl diphosphate reductase	1.50187	0.541697	8.13691	5.31415	5.17572	5.5502	33.053	5.72313	9.24112	7	6	5	44	6	8	0.234734	0.814063	0.245588	0.265318	0.193296	1.80714	0.255643	0.379407	YPK_3585	YP_001722305	NCBI: catalyzes the conversion of 1-hydroxy-2-methyl-2-(E)-butenyl 4-diphosphate into isopentenyl diphosphate (IPP) and dimethylallyl diphosphate (DMAPP); functions in the nonmevalonate isoprenoid biosynthesis pathway;1.17.1.2;PROVISIONAL ; MIBI: 4-hydroxy-3-methylbut-2-enyl diphosphate reductase	0.00556208	0.0276577	2.77254	path:ypy00900;path:ypy01100;path:ypy01110	;Terpenoid backbone biosynthesis - Yersinia pseudotuberculosis YPIII;Metabolic pathways - Yersinia pseudotuberculosis YPIII;Biosynthesis of secondary metabolites - Yersinia pseudotuberculosis YPIII
Ysr284	Ysr284		; Synonym: Ysr284; Class: asRNA	1.50186	0.385554	32.9498	13.665	18.115	39.9615	46.5748	71.5391	90.1009	18	21	36	62	75	78	5.04672	16.1414	3.23904	4.76288	7.13822	13.0607	16.39	18.9734	Ysr284		; Synonym: Ysr284; Class: asRNA	9.80712e-05	0.00100904	3.89531
YPK_1295	YPK_1295	yfgM	NCBI: hypothetical protein ; MIBI: hypothetical protein	1.50172	0.577195	7.18553	7.59165	5.17572	5.5502	34.5555	12.4001	9.24112	10	6	5	46	13	8	0.404727	1.41129	0.52626	0.397976	0.289944	2.83392	0.83084	0.56911	YPK_1295	YP_001720046	NCBI: KEGG: ypm:YP_2743 hypothetical protein;PROVISIONAL ; MIBI: hypothetical protein	0.00927496	0.0415578	2.60175
YPK_1948	YPK_1948	yrfG-2, yigB-2, yihX-2	NCBI: nucleotidase ; MIBI: nucleotidase	1.50034	0.370992	35.4349	17.4608	18.9777	16.6506	65.3549	50.5543	39.2748	23	22	15	87	53	34	1.11166	3.50689	1.14046	1.37493	0.819574	5.05013	3.19156	2.27897	YPK_1948	YP_001720690	NCBI: manganese-dependent 5'-nucleotidase; specific for 5'-UMP, 5'-dUMP, and 5'-dTMP; member of haloacid dehalogenase (HAD)-like hydrolase superfamily;PROVISIONAL ; MIBI: nucleotidase	5.25178e-05	0.000596246	4.04413
YPK_0861	YPK_0861	zapA	NCBI: Z-ring-associated protein ; MIBI: Z-ring-associated protein	1.4994	0.524964	12.1728	8.35081	11.2141	15.5406	84.8862	9.53854	9.24112	11	13	14	113	10	8	1.44739	5.24848	1.11567	1.66185	1.56464	13.4169	1.23174	1.09683	YPK_0861	YP_001719615	NCBI: PFAM: protein of unknown function DUF710~KEGG: ypi:YpsIP31758_0858 hypothetical protein;PROVISIONAL ; MIBI: Z-ring-associated protein	0.00428748	0.0226438	2.8562
YPK_1190	YPK_1190	era	NCBI: GTP-binding protein Era ; MIBI: GTP-binding protein Era	1.49604	0.529057	11.814	9.86914	16.3898	4.44016	74.3694	10.4924	8.08598	13	19	4	99	11	7	0.505906	1.69695	0.477096	0.878865	0.161758	4.25331	0.490263	0.34727	YPK_1190	YP_001719941	NCBI: Era; Escherichia coli Ras-like protein; Bex; Bacillus Era-complementing segment; essential protein in Escherichia coli that is involved in many cellular processes; GTPase; binds the cell membrane through apparent C-terminal domain; mutants are arrested during the cell cycle; Streptococcus pneumoniae Era binds to RNA and Escherichia coli Era binds 16S rRNA and 30S ribosome;PROVISIONAL ; MIBI…	0.00468757	0.0242647	2.82776
YPK_3418	YPK_3418	dhaL	NCBI: dihydroxyacetone kinase subunit DhaL ; MIBI: dihydroxyacetone kinase subunit DhaL	1.49138	0.510023	11.0741	5.31415	2.58786	8.88032	11.2681	5.72313	34.6542	7	3	8	15	6	30	0.323898	1.08096	0.347097	0.187491	0.437106	0.870712	0.361309	2.01086	YPK_3418	YP_001722138	NCBI: TIGRFAM: dihydroxyacetone kinase, L subunit~PFAM: Dak phosphatase~KEGG: ypm:YP_0338 dihydroxyacetone kinase;PROVISIONAL ; MIBI: dihydroxyacetone kinase subunit DhaL	0.00345405	0.0192936	2.92414	path:ypy00561;path:ypy01100	;Glycerolipid metabolism - Yersinia pseudotuberculosis YPIII;Metabolic pathways - Yersinia pseudotuberculosis YPIII
YPK_0354	YPK_0354	hupA	NCBI: transcriptional regulator HU subunit alpha ; MIBI: transcriptional regulator HU subunit alpha	1.4902	0.521148	14.5535	12.1466	9.48883	7.77028	69.8621	11.4463	6.93084	16	11	7	93	12	6	1.519	5.31783	1.9403	1.68131	0.935383	13.2026	1.76727	0.983571	YPK_0354	YP_001719117	NCBI: histone-like DNA-binding protein;PROVISIONAL ; MIBI: transcriptional regulator HU subunit alpha	0.00424368	0.0225266	2.85946
YPK_3187	YPK_3187		NCBI: glycosyl transferase family protein ; MIBI: glycosyl transferase family protein	1.4867	0.694626	4.29305	0.759165	6.90096	3.33012	27.7946	2.86156	3.46542	1	8	3	37	3	3	0.1667	0.591004	0.0347561	0.350451	0.114894	1.50544	0.126627	0.140948	YPK_3187	YP_001721909	NCBI: PFAM: glycosyl transferase family 2~KEGG: yen:YE3081 putative 6-deoxy-D-Gul transferase;PROVISIONAL ; MIBI: glycosyl transferase family protein	0.0323309	0.107349	2.1403
pYV0015	pYV0015		NCBI: NA ; MIBI: pseudogene	1.48261	0.371211	36.5042	9.86914	9.48883	22.2008	27.7946	44.8312	46.2056	13	11	20	37	47	40	3.19058	10.0778	2.54451	2.71369	4.31355	8.47799	11.1721	10.5835	pYV0015		NCBI: NA ; MIBI: pseudogene	6.49726e-05	0.000718145	3.99398
YPK_R0058	YPK_R0058	tRNA-Arg	NCBI: NA ; MIBI: tRNA Arg	1.47779	0.642675	6.37664	3.03666	1.72524	4.44016	8.26326	8.58469	12.7065	4	2	4	11	9	11	1.6934	5.99312	1.85945	1.17182	2.04893	5.98615	5.08091	6.91232	YPK_R0058		NCBI: NA ; MIBI: tRNA Arg	0.0214802	0.079492	2.29944	path:ypy00970	;Aminoacyl-tRNA biosynthesis - Yersinia pseudotuberculosis YPIII
YPK_3515	YPK_3515	ftsQ	NCBI: cell division protein FtsQ ; MIBI: cell division protein FtsQ	1.47659	0.731105	3.32335	0.759165	1.72524	5.5502	18.7801	2.86156	2.31028	1	2	5	25	3	2	0.127208	0.501676	0.0422602	0.106529	0.232833	1.23681	0.153967	0.114253	YPK_3515	YP_001722235	NCBI: involved in septum formation;PROVISIONAL ; MIBI: cell division protein FtsQ	0.0434177	0.132835	2.01967
YPK_1847	YPK_1847	sufA	NCBI: iron-sulfur cluster assembly scaffold protein ; MIBI: iron-sulfur cluster assembly scaffold protein	1.46784	0.568086	7.92412	6.07332	5.17572	3.33012	29.297	8.58469	5.7757	8	6	3	39	9	5	0.565875	1.89977	0.719787	0.680411	0.297426	4.10779	0.983402	0.608122	YPK_1847	YP_001720591	NCBI: functions as a scaffold on which iron-sulfur clusters ([2Fe-2S]; [4Fe-4S]) are assembled; forms a homodimer; similar to IscA protein;PROVISIONAL ; MIBI: iron-sulfur cluster assembly scaffold protein	0.00977087	0.0429478	2.58383
YPK_3825	YPK_3825	aspA	NCBI: aspartate ammonia-lyase ; MIBI: aspartate ammonia-lyase	1.4633	0.319906	63.1111	18.9791	30.1917	19.9807	113.432	40.0619	40.4299	25	35	18	151	42	35	0.690582	2.13575	0.582292	1.02748	0.461973	4.11725	1.18802	1.10198	YPK_3825	YP_001722544	NCBI: catalyzes the formation of fumarate from aspartate;PROVISIONAL ; MIBI: aspartate ammonia-lyase	4.78145e-06	7.32511e-05	4.57416	path:ypy00250;path:ypy01100	;Alanine, aspartate and glutamate metabolism - Yersinia pseudotuberculosis YPIII;Metabolic pathways - Yersinia pseudotuberculosis YPIII
YPK_3207	YPK_3207	acrA	NCBI: RND family efflux transporter MFP subunit ; MIBI: RND family efflux transporter MFP subunit	1.45814	0.370973	24.2491	12.9058	8.62621	21.0908	58.594	36.2465	21.9477	17	10	19	78	38	19	0.47463	1.53211	0.478949	0.355097	0.589845	2.57256	1.30016	0.723604	YPK_3207	YP_001721929	NCBI: TIGRFAM: efflux transporter, RND family, MFP subunit~PFAM: secretion protein HlyD family protein~KEGG: ypm:YP_0799 multidrug efflux protein;PROVISIONAL ; MIBI: RND family efflux transporter MFP subunit	8.4743e-05	0.000898534	3.93057	path:ypy00312	;beta-Lactam resistance - Yersinia pseudotuberculosis YPIII
YPK_3520	YPK_3520	murD	NCBI: UDP-N-acetylmuramoyl-L-alanyl-D-glutamate synthetase ; MIBI: UDP-N-acetylmuramoyl-L-alanyl-D-glutamate synthetase	1.45369	0.45338	13.5986	3.79582	10.3514	2.22008	26.2922	15.2617	5.7757	5	12	2	35	16	5	0.189152	0.568957	0.12707	0.384378	0.0560073	1.04128	0.493816	0.17177	YPK_3520	YP_001722240	NCBI: UDP-N-acetylmuramoylalanine--D-glutamate ligase; involved in peptidoglycan biosynthesis; cytoplasmic; catalyzes the addition of glutamate to the nucleotide precursor UDP-N-acetylmuramoyl-L-alanine during cell wall formation;PROVISIONAL ; MIBI: UDP-N-acetylmuramoyl-L-alanyl-D-glutamate synthetase	0.00134431	0.00913823	3.20635	path:ypy00471;path:ypy00550;path:ypy01100	;D-Glutamine and D-glutamate metabolism - Yersinia pseudotuberculosis YPIII;Peptidoglycan biosynthesis - Yersinia pseudotuberculosis YPIII;Metabolic pathways - Yersinia pseudotuberculosis YPIII
YPK_1614	YPK_1614	lacI-4, galR-4	NCBI: LacI family transcriptional regulator ; MIBI: LacI family transcriptional regulator	1.44475	0.39977	20.3542	11.3875	10.3514	9.99036	30.7994	26.7079	33.4991	15	12	9	41	28	29	0.444512	1.3455	0.499554	0.503707	0.330276	1.59847	1.13246	1.30556	YPK_1614	YP_001720360	NCBI: PFAM: regulatory protein LacI; periplasmic binding protein/LacI transcriptional regulator~KEGG: ypi:YpsIP31758_1510 sugar-binding transcriptional regulator, LacI family;PROVISIONAL ; MIBI: LacI family transcriptional regulator	0.000301567	0.00263998	3.61395
YPK_1973	YPK_1973		NCBI: hypothetical protein ; MIBI: hypothetical protein	1.44105	0.23951	121.419	69.084	56.933	69.9325	129.959	152.617	261.062	91	66	63	173	160	226	1.77289	5.11139	1.98681	1.81621	1.51565	4.42172	4.24238	6.67006	YPK_1973	YP_001720715	NCBI: KEGG: yps:YPTB2198 hypothetical protein;PROVISIONAL ; MIBI: hypothetical protein	1.78059e-09	5.18861e-08	6.01665
YPK_2460	YPK_2460	hpaG-1	NCBI: 4-hydroxyphenylacetate degradation bifunctional isomerase/decarboxylase subunit HpaG2 ; MIBI: 4-hydroxyphenylacetate degradation bifunctional isomerase/decarboxylase subunit HpaG2	1.43999	0.613285	5.23654	3.03666	6.03834	0	12.0193	6.67698	10.3963	4	7	0	16	7	9	0.187006	0.574572	0.175007	0.386011	0	0.819494	0.371936	0.532286	YPK_2460	YP_001721190	NCBI: KEGG: ypi:YpsIP31758_2364 4-hydroxyphenylacetate degradation bifunctional isomerase/decarboxylase, C-terminal subunit~TIGRFAM: 4-hydroxyphenylacetate degradation bifunctional isomerase/decarboxylase,HpaG2 subunit~PFAM: fumarylacetoacetate (FAA) hydrolase;4.1.1.68;PROVISIONAL ; MIBI: 4-hydroxyphenylacetate degradation bifunctional isomerase/decarboxylase subunit HpaG2	0.0188747	0.0723559	2.348	path:ypy00350;path:ypy01120;path:ypy01220	;Tyrosine metabolism - Yersinia pseudotuberculosis YPIII;Microbial metabolism in diverse environments - Yersinia pseudotuberculosis YPIII;Degradation of aromatic compounds - Yersinia pseudotuberculosis YPIII
YPK_3212	YPK_3212		NCBI: hypothetical protein ; MIBI: hypothetical protein	1.43828	0.23833	81.7317	96.414	71.5975	114.334	235.127	317.633	217.166	127	83	103	313	333	188	10.8765	32.3027	12.0076	9.89095	10.7309	34.644	38.236	24.028	YPK_3212	YP_001721934	NCBI: KEGG: ypi:YpsIP31758_3071 hypothetical protein;PROVISIONAL ; MIBI: hypothetical protein	1.59113e-09	4.73589e-08	6.03485
YPK_1991	YPK_1991		NCBI: NA ; MIBI: pseudogene	1.43779	0.339547	183.555	12.1466	19.8403	18.8707	42.8187	43.8773	57.757	16	23	17	57	46	50	0.56512	1.68664	0.425693	0.771277	0.49839	1.77534	1.48631	1.79826	YPK_1991		NCBI: NA ; MIBI: pseudogene	2.29136e-05	0.000287594	4.23443
Ysr135	Ysr135		; Synonym: Ysr135; Class: transRNA	1.4376	0.328754	344.812	97.1731	128.53	434.026	461.24	654.344	717.342	128	149	391	614	686	621	41.0348	131.426	21.1043	30.9637	71.0365	118.511	137.36	138.407	Ysr135		; Synonym: Ysr135; Class: transRNA	1.22614e-05	0.00016883	4.37289
YPK_4007	YPK_4007	uvrD	NCBI: DNA-dependent helicase II ; MIBI: DNA-dependent helicase II	1.43478	0.198385	583.891	76.6757	115.591	93.2434	208.835	267.079	307.267	101	134	84	278	280	266	1.86952	5.28723	1.56287	2.61343	1.43227	5.03588	5.26178	5.56402	YPK_4007	YP_001722723	NCBI: unwinds DNA duplexes with 3' to 5' polarity with respect to the bound strand and initiates unwinding most effectively when a single-stranded region is present; involved in the post-incision events of nucleotide excision repair and methyl-directed mismatch repair.;PROVISIONAL ; MIBI: DNA-dependent helicase II	4.74879e-13	1.97882e-11	7.2323	path:ypy03420;path:ypy03430	;Nucleotide excision repair - Yersinia pseudotuberculosis YPIII;Mismatch repair - Yersinia pseudotuberculosis YPIII
Ysr299	Ysr299		; Synonym: Ysr299; Class: asRNA	1.43281	0.309502	12651.6	8690.92	7444.42	6229.55	23776.4	24114.4	14096.2	11448	8630	5612	31651	25281	12203	3926.76	11604.4	4730.44	4494.58	2555.25	15310.5	12686.5	6816.24	Ysr299		; Synonym: Ysr299; Class: asRNA	3.66743e-06	5.82253e-05	4.62939
YPK_0772	YPK_0772		NCBI: RHS protein ; MIBI: RHS protein	1.43151	0.808341	2.10924	2.27749	0.862621	1.11004	6.00965	0.953854	8.08598	3	1	1	8	1	7	0.0607983	0.22724	0.102043	0.0428714	0.0374805	0.318553	0.0413082	0.32186	YPK_0772	YP_001719526	NCBI: PFAM: RHS protein~KEGG: ypn:YPN_3201 hypothetical protein;PROVISIONAL ; MIBI: RHS protein	0.0765743	0.202547	1.77092
YPK_3446	YPK_3446	eno	NCBI: phosphopyruvate hydratase ; MIBI: phosphopyruvate hydratase	1.42997	0.430179	41.7642	31.8849	37.9553	34.4113	234.376	26.7079	31.1888	42	44	31	312	28	27	1.13303	3.75116	1.08468	1.43222	0.88218	9.43271	0.878182	0.942589	YPK_3446	YP_001722166	NCBI: enolase; catalyzes the formation of phosphoenolpyruvate from 2-phospho-D-glycerate in glycolysis;4.2.1.11;PROVISIONAL ; MIBI: phosphopyruvate hydratase	0.000886939	0.00641645	3.32413	path:ypy00010;path:ypy00680;path:ypy01100;path:ypy01110;path:ypy01120;path:ypy01200;path:ypy01230;path:ypy03018	;Glycolysis / Gluconeogenesis - Yersinia pseudotuberculosis YPIII;Methane metabolism - Yersinia pseudotuberculosis YPIII;Metabolic pathways - Yersinia pseudotuberculosis YPIII;Biosynthesis of secondary metabolites - Yersinia pseudotuberculosis YPIII;Microbial metabolism in diverse environments - Yersinia pseudotuberculosis YPIII;Carbon metabolism - Yersinia pseudotuberculosis YPIII;Biosynthesis o…
YPK_1591	YPK_1591	menB	NCBI: naphthoate synthase ; MIBI: naphthoate synthase	1.42249	0.871595	2.39292	0	0.862621	0	0.751206	3.81542	1.15514	0	1	0	1	4	1	0.0163891	0.0959656	0	0.0491672	0	0.0456667	0.189498	0.0527323	YPK_1591	YP_001720337	NCBI: catalyzes the formation of 1,4-dihydroxy-2-naphthoate from O-succinylbenzoyl-CoA;PROVISIONAL ; MIBI: naphthoate synthase	0.102668	0.249603	1.63205	path:ypy00130;path:ypy01100;path:ypy01110	;Ubiquinone and other terpenoid-quinone biosynthesis - Yersinia pseudotuberculosis YPIII;Metabolic pathways - Yersinia pseudotuberculosis YPIII;Biosynthesis of secondary metabolites - Yersinia pseudotuberculosis YPIII
YPK_2904	YPK_2904		NCBI: ethyl tert-butyl ether degradation EthD ; MIBI: ethyl tert-butyl ether degradation EthD	1.4219	0.214666	157.296	81.2307	69.8723	124.325	172.026	250.864	321.129	107	81	112	229	263	278	11.3445	32.8653	10.952	10.4496	12.632	27.4394	32.6918	38.4645	YPK_2904	YP_001721631	NCBI: PFAM: Ethyl tert-butyl ether degradation EthD~KEGG: ypi:YpsIP31758_2816 hypothetical protein;PROVISIONAL ; MIBI: ethyl tert-butyl ether degradation EthD	3.50111e-11	1.2445e-09	6.62379
YPK_2148	YPK_2148	aspS	NCBI: aspartyl-tRNA synthetase ; MIBI: aspartyl-tRNA synthetase	1.41893	0.512009	14.9405	9.86914	13.8019	11.1004	75.1206	6.67698	16.172	13	16	10	100	7	14	0.274325	0.897079	0.242132	0.375608	0.205236	2.18041	0.158337	0.352487	YPK_2148	YP_001720887	NCBI: catalyzes a two-step reaction, first charging an aspartate molecule by linking its carboxyl group to the alpha-phosphate of ATP, followed by transfer of the aminoacyl-adenylate to its tRNA; contains discriminating and non-discriminating subtypes;PROVISIONAL ; MIBI: aspartyl-tRNA synthetase	0.00558349	0.0276981	2.77129	path:ypy00970	;Aminoacyl-tRNA biosynthesis - Yersinia pseudotuberculosis YPIII
YPK_3541	YPK_3541		NCBI: hypothetical protein ; MIBI: hypothetical protein	1.41639	0.461323	15.2819	8.35081	12.0767	3.33012	27.7946	18.1232	21.9477	11	14	3	37	19	19	1.21248	3.49396	1.25228	2.00883	0.376335	4.93107	2.62686	2.92395	YPK_3541	YP_001722261	NCBI: KEGG: ypm:YP_3656 hypothetical protein;PROVISIONAL ; MIBI: hypothetical protein	0.00213858	0.0132611	3.07028
YPK_0061	YPK_0061		NCBI: integrase family protein ; MIBI: integrase family protein	1.41155	0.527072	10.6824	5.31415	10.3514	3.33012	36.8091	11.4463	5.7757	7	12	3	49	12	5	0.23822	0.73717	0.196718	0.425043	0.0928988	1.61202	0.409544	0.189942	YPK_0061	YP_001718828	NCBI: PFAM: integrase family protein~KEGG: plu:plu0125 hypothetical protein;PROVISIONAL ; MIBI: integrase family protein	0.00740421	0.0350606	2.6781
YPK_0287	YPK_0287	rpsS	NCBI: 30S ribosomal protein S19 ; MIBI: 30S ribosomal protein S19	1.41127	0.525083	12.0266	8.35081	10.3514	13.3205	69.1109	7.63083	11.5514	11	12	12	92	8	10	1.57344	5.2358	1.31961	1.81443	1.58627	12.9202	1.16551	1.62166	YPK_0287	YP_001719053	NCBI: protein S19 forms a complex with S13 that binds strongly to the 16S ribosomal RNA;PROVISIONAL ; MIBI: 30S ribosomal protein S19	0.00719426	0.034183	2.68772	path:ypy03010	;Ribosome - Yersinia pseudotuberculosis YPIII
YPK_1825	YPK_1825	pheT	NCBI: phenylalanyl-tRNA synthetase subunit beta ; MIBI: phenylalanyl-tRNA synthetase subunit beta	1.40858	0.305455	109	33.4033	42.2684	46.6217	203.577	57.2313	66.9981	44	49	42	271	60	58	0.710325	2.18891	0.616702	0.865615	0.648658	4.44654	1.02129	1.0989	YPK_1825	YP_001720569	NCBI: catalyzes a two-step reaction, first charging a phenylalanine molecule by linking its carboxyl group to the alpha-phosphate of ATP, followed by transfer of the aminoacyl-adenylate to its tRNA; forms a tetramer of alpha(2)beta(2); binds two magnesium ions per tetramer; type 2 subfamily;6.1.1.20;PROVISIONAL ; MIBI: phenylalanyl-tRNA synthetase subunit beta	3.99918e-06	6.28852e-05	4.61143	path:ypy00970	;Aminoacyl-tRNA biosynthesis - Yersinia pseudotuberculosis YPIII
YPK_2684	YPK_2684	lolA	NCBI: outer-membrane lipoprotein carrier protein ; MIBI: outer-membrane lipoprotein carrier protein	1.40798	0.461814	10.4973	7.59165	4.3131	8.88032	33.053	10.4924	12.7065	10	5	8	44	11	11	0.46014	1.46076	0.549591	0.346351	0.484477	2.83089	0.734187	0.81722	YPK_2684	YP_001721414	NCBI: participates with LolB in the incorporation of lipoprotein into the outer membrane;PROVISIONAL ; MIBI: outer-membrane lipoprotein carrier protein	0.00229751	0.0139762	3.04881
Ysr251_NU	Ysr251_NU		; Synonym: Ysr251_NU; Class: asRNA	1.40734	0.227131	593.23	180.681	143.195	190.927	338.043	437.819	611.069	238	166	172	450	459	529	27.7502	78.4157	31.1167	27.3547	24.7793	68.8747	72.8793	93.493	Ysr251_NU		; Synonym: Ysr251_NU; Class: asRNA	5.78491e-10	1.84013e-08	6.19618
YPK_4220	YPK_4220	atpB	NCBI: F0F1 ATP synthase subunit A ; MIBI: F0F1 ATP synthase subunit A	1.40479	0.362331	52.1269	25.0524	23.2908	29.9711	152.495	32.431	25.4131	33	27	27	203	34	22	1.30881	4.17428	1.3388	1.38062	1.20701	9.64116	1.67516	1.20651	YPK_4220	YP_001722929	NCBI: Produces ATP from ADP in the presence of a proton gradient across the membrane. Subunit A is part of the membrane proton channel F0;3.6.3.14;PROVISIONAL ; MIBI: F0F1 ATP synthase subunit A	0.000105708	0.00107699	3.8771	path:ypy00190;path:ypy01100	;Oxidative phosphorylation - Yersinia pseudotuberculosis YPIII;Metabolic pathways - Yersinia pseudotuberculosis YPIII
YPK_1531	YPK_1531	accD	NCBI: acetyl-CoA carboxylase subunit beta ; MIBI: acetyl-CoA carboxylase subunit beta	1.40467	0.475771	22.9534	19.7383	18.115	18.8707	128.456	17.1694	11.5514	26	21	17	171	18	10	0.868158	2.87221	0.951063	0.968192	0.685218	7.32255	0.799618	0.494473	YPK_1531	YP_001720277	NCBI: catalyzes the carboxylation of acetyl-CoA to malonyl-CoA; forms a tetramer of AccA2D2 subunits;PROVISIONAL ; MIBI: acetyl-CoA carboxylase subunit beta	0.00315301	0.0178756	2.95241	path:ypy00061;path:ypy00620;path:ypy00640;path:ypy01100;path:ypy01110;path:ypy01120;path:ypy01200;path:ypy01212	;Fatty acid biosynthesis - Yersinia pseudotuberculosis YPIII;Pyruvate metabolism - Yersinia pseudotuberculosis YPIII;Propanoate metabolism - Yersinia pseudotuberculosis YPIII;Metabolic pathways - Yersinia pseudotuberculosis YPIII;Biosynthesis of secondary metabolites - Yersinia pseudotuberculosis YPIII;Microbial metabolism in diverse environments - Yersinia pseudotuberculosis YPIII;Carbon metabol…
YPK_0248	YPK_0248	crp	NCBI: cAMP-regulatory protein ; MIBI: cAMP-regulatory protein	1.40305	0.529051	9.77957	8.35081	7.76359	8.88032	49.5796	11.4463	8.08598	11	9	8	66	12	7	0.549177	1.78541	0.581629	0.599794	0.466108	4.08533	0.770564	0.500332	YPK_0248	YP_001719014	NCBI: complexes with cyclic AMP and binds to specific DNA sites near the promoter to regulate the transcription of several catabolite-sensitive operons;PROVISIONAL ; MIBI: cAMP-regulatory protein	0.00800121	0.0371695	2.65202	path:ypy02020	;Two-component system - Yersinia pseudotuberculosis YPIII
YPK_1438	YPK_1438	nupC-1	NCBI: nucleoside transporter ; MIBI: nucleoside transporter	1.4007	0.402361	27.5949	25.0524	36.2301	21.0908	160.007	28.6156	35.8093	33	42	19	213	30	31	1.0062	3.08517	0.932079	1.49518	0.591338	7.04285	1.02904	1.18361	YPK_1438	YP_001720184	NCBI: TIGRFAM: nucleoside transporter~PFAM: Na+ dependent nucleoside transporter; nucleoside recognition domain protein; Na+ dependent nucleoside transporter domain protein~KEGG: ypm:YP_2608 nucleoside permease;PROVISIONAL ; MIBI: nucleoside transporter	0.000499166	0.00403888	3.4812
YPK_3527	YPK_3527	mraZ	NCBI: cell division protein MraZ ; MIBI: cell division protein MraZ	1.3986	0.630841	5.96782	3.79582	9.48883	4.44016	39.8139	2.86156	8.08598	5	11	4	53	3	7	0.56566	1.82665	0.364598	1.01098	0.321402	4.52429	0.265668	0.69	YPK_3527	YP_001722247	NCBI: MraZ; UPF0040; crystal structure shows similarity to AbrB;PROVISIONAL ; MIBI: cell division protein MraZ	0.0266207	0.0925946	2.21704
pYV0096	pYV0096		NCBI: IS630 family transposase ; MIBI: IS630 family transposase	1.39776	0.276142	82.2193	26.5708	44.8563	34.4113	74.3694	93.4777	117.824	35	52	31	99	98	102	11.6496	32.2413	9.08104	17.005	8.86283	30.0699	30.8793	35.7745	pYV0096	YP_068505	NCBI: similar to Y. pestis YPCD1.70c;PROVISIONAL ; MIBI: IS630 family transposase	4.15454e-07	8.0897e-06	5.06174
YPK_2056	YPK_2056		NCBI: hypothetical protein ; MIBI: hypothetical protein	1.39744	0.465142	10.4938	9.10998	6.03834	3.33012	18.0289	19.0771	16.172	12	7	3	24	20	14	2.18857	6.46811	3.26538	2.4008	0.899532	7.64528	6.60931	5.14975	YPK_2056	YP_001720796	NCBI: PROVISIONAL ; MIBI: hypothetical protein	0.0026617	0.0155123	3.00433
YPK_0663	YPK_0663	plsC	NCBI: 1-acyl-sn-glycerol-3-phosphate acyltransferase ; MIBI: 1-acyl-sn-glycerol-3-phosphate acyltransferase	1.39695	0.364201	27.7658	18.22	24.1534	16.6506	45.0723	80.1238	35.8093	24	28	15	60	84	31	1.1556	3.26406	1.09738	1.61365	0.755755	3.21164	4.66444	1.91608	YPK_0663	YP_001719419	NCBI: KEGG: ypi:YpsIP31758_0582 1-acyl-sn-glycerol-3-phosphate acyltransferase~TIGRFAM: 1-acyl-sn-glycerol-3-phosphate acyltransferase~PFAM: phospholipid/glycerol acyltransferase;2.3.1.51;PROVISIONAL ; MIBI: 1-acyl-sn-glycerol-3-phosphate acyltransferase	0.000125236	0.00123957	3.83564	path:ypy00561;path:ypy00564;path:ypy01100	;Glycerolipid metabolism - Yersinia pseudotuberculosis YPIII;Glycerophospholipid metabolism - Yersinia pseudotuberculosis YPIII;Metabolic pathways - Yersinia pseudotuberculosis YPIII
YPK_3963	YPK_3963		NCBI: hypothetical protein ; MIBI: hypothetical protein	1.39419	0.480218	7.21758	11.3875	6.90096	11.1004	28.5458	30.5233	20.7925	15	8	10	38	32	18	0.823684	2.45673	1.02669	0.690151	0.754209	3.04482	2.65994	1.66543	YPK_3963	YP_001722679	NCBI: KEGG: yps:YPTB0237 hypothetical protein;PROVISIONAL ; MIBI: hypothetical protein	0.00369305	0.0203289	2.90326
YPK_2096	YPK_2096	gapA	NCBI: glyceraldehyde-3-phosphate dehydrogenase ; MIBI: glyceraldehyde-3-phosphate dehydrogenase	1.39053	0.35093	88.8986	38.7174	51.7572	44.4016	251.654	51.5081	58.9121	51	60	40	335	54	51	1.91209	5.89973	1.71383	2.5413	1.48116	13.1787	2.20377	2.31672	YPK_2096	YP_001720835	NCBI: KEGG: ypm:YP_1957 glyceraldehyde 3-phosphate dehydrogenase A~TIGRFAM: glyceraldehyde-3-phosphate dehydrogenase, type I~PFAM: glyceraldehyde 3-phosphate dehydrogenase;1.2.1.12;PROVISIONAL ; MIBI: glyceraldehyde-3-phosphate dehydrogenase	7.41986e-05	0.000805974	3.9624	path:ypy00010;path:ypy01100;path:ypy01110;path:ypy01120;path:ypy01200;path:ypy01230	;Glycolysis / Gluconeogenesis - Yersinia pseudotuberculosis YPIII;Metabolic pathways - Yersinia pseudotuberculosis YPIII;Biosynthesis of secondary metabolites - Yersinia pseudotuberculosis YPIII;Microbial metabolism in diverse environments - Yersinia pseudotuberculosis YPIII;Carbon metabolism - Yersinia pseudotuberculosis YPIII;Biosynthesis of amino acids - Yersinia pseudotuberculosis YPIII
YPK_3393	YPK_3393	dmsB-2	NCBI: dimethylsulfoxide reductase subunit B ; MIBI: dimethylsulfoxide reductase subunit B	1.38991	0.579269	6.8054	1.51833	6.03834	4.44016	9.01447	9.53854	16.172	2	7	4	12	10	14	0.274953	0.814497	0.108318	0.477829	0.238711	0.760816	0.657723	1.02495	YPK_3393	YP_001722113	NCBI: TIGRFAM: dimethylsulfoxide reductase, chain B~PFAM: 4Fe-4S ferredoxin iron-sulfur binding domain protein~KEGG: ypi:YpsIP31758_3260 anaerobic dimethyl sulfoxide reductase, B subunit;PROVISIONAL ; MIBI: dimethylsulfoxide reductase subunit B	0.016421	0.0646751	2.39942	path:ypy00920	;Sulfur metabolism - Yersinia pseudotuberculosis YPIII
YPK_2606	YPK_2606		NCBI: polyketide biosynthesis enoyl-CoA hydratase ; MIBI: polyketide biosynthesis enoyl-CoA hydratase	1.38578	0.824626	1.74425	0.759165	0.862621	1.11004	1.50241	4.76927	3.46542	1	1	1	2	5	3	0.0498169	0.184742	0.044449	0.0560232	0.0489785	0.104069	0.269902	0.180256	YPK_2606	YP_001721336	NCBI: involved in polyketide production;PROVISIONAL ; MIBI: polyketide biosynthesis enoyl-CoA hydratase	0.092861	0.231569	1.6805
YPK_2106	YPK_2106	bcr-1	NCBI: Bcr/CflA subfamily drug resistance transporter ; MIBI: Bcr/CflA subfamily drug resistance transporter	1.38501	0.198754	616.353	148.037	132.844	174.276	293.721	416.834	492.09	195	154	157	391	437	426	5.25224	14.6167	5.46622	5.44101	4.84949	12.831	14.8768	16.1424	YPK_2106	YP_001720845	NCBI: TIGRFAM: drug resistance transporter, Bcr/CflA subfamily~PFAM: General substrate transporter; major facilitator superfamily MFS_1~KEGG: ypi:YpsIP31758_1996 drug resistance transporter, Bcr/CflA family;PROVISIONAL ; MIBI: Bcr/CflA subfamily drug resistance transporter	3.20394e-12	1.25951e-10	6.96848
YPK_2188	YPK_2188		NCBI: hypothetical protein ; MIBI: hypothetical protein	1.38479	0.571201	6.84017	3.03666	4.3131	2.22008	7.51206	8.58469	12.7065	4	5	2	10	9	11	0.165508	0.496375	0.158814	0.250211	0.087499	0.464793	0.433957	0.590376	YPK_2188	YP_001720924	NCBI: KEGG: yps:YPTB1997 hypothetical protein;PROVISIONAL ; MIBI: hypothetical protein	0.0153356	0.0614749	2.42436
YPK_3501	YPK_3501	guaC	NCBI: guanosine 5'-monophosphate oxidoreductase ; MIBI: guanosine 5_-monophosphate oxidoreductase	1.38346	0.451477	23.5558	27.3299	18.9777	18.8707	128.456	17.1694	32.3439	36	22	17	171	18	28	0.881219	2.77734	1.15414	0.888966	0.60055	6.41775	0.700815	1.21345	YPK_3501	YP_001722221	NCBI: catalyzes the NADPH-dependent deamination of GMP to inosine monophosphate;PROVISIONAL ; MIBI: guanosine 5_-monophosphate oxidoreductase	0.00218182	0.0134891	3.0643	path:ypy00230	;Purine metabolism - Yersinia pseudotuberculosis YPIII
YPK_3122	YPK_3122		NCBI: Mu tail sheath family protein ; MIBI: Mu tail sheath family protein	1.3815	0.227552	99.7351	31.1258	50.8946	36.6313	90.8959	94.4316	130.531	41	59	33	121	99	113	1.18045	3.22587	0.956956	1.73567	0.848722	3.30616	2.80619	3.56527	YPK_3122	YP_001721846	NCBI: PFAM: Mu tail sheath family protein~KEGG: yps:YPTB1277 putative bacteriophage tail sheath protein;PROVISIONAL ; MIBI: Mu tail sheath family protein	1.26999e-09	3.83481e-08	6.07115
YPK_2790	YPK_2790	yejG	NCBI: hypothetical protein ; MIBI: hypothetical protein	1.37505	0.24823	295.579	58.4557	56.0703	126.545	132.212	194.586	304.957	77	65	114	176	204	264	9.20161	26.215	7.47014	7.94799	12.1867	19.9885	24.0349	34.6217	YPK_2790	YP_001721520	NCBI: KEGG: ypi:YpsIP31758_2715 hypothetical protein;PROVISIONAL ; MIBI: hypothetical protein	3.03503e-08	7.14518e-07	5.5394
pYV0085	pYV0085	yscI, lcrO	NCBI: yscI, lcrO; type III secretion protein ; MIBI: YscI, LcrO, type III secretion protein	1.37425	0.337103	124.231	36.4399	47.4441	48.8418	231.371	63.9082	55.4467	48	55	44	308	67	48	5.31564	16.2482	4.61657	6.66725	4.66309	34.6784	7.82577	6.24059	pYV0085	YP_068494	NCBI: identical to Y. pestis YPCD1.58;PROVISIONAL ; MIBI: YscI, LcrO, type III secretion protein	4.56883e-05	0.000528842	4.07665
pYV0050	pYV0050		NCBI: hypothetical protein ; MIBI: hypothetical protein	1.37381	0.198877	388.72	152.592	144.92	117.664	335.038	467.389	287.63	201	168	106	446	490	249	48.0326	131.865	54.6951	57.6192	31.7835	142.075	161.928	91.5921	pYV0050	YP_068459	NCBI: PROVISIONAL ; MIBI: hypothetical protein	4.92082e-12	1.91636e-10	6.90784
YPK_1887	YPK_1887		NCBI: hypothetical protein ; MIBI: hypothetical protein	1.36931	0.172692	452.238	231.545	258.786	249.759	506.313	655.298	768.168	305	300	225	674	687	665	8.10883	21.9674	7.96908	9.87951	6.4779	20.6157	21.7991	23.4875	YPK_1887	YP_001720631	NCBI: KEGG: ypi:YpsIP31758_1779 hypothetical protein;PROVISIONAL ; MIBI: hypothetical protein	2.20517e-15	1.20907e-13	7.92923
YPK_3661	YPK_3661		NCBI: AraC family transcriptional regulator ; MIBI: AraC family transcriptional regulator	1.36633	0.752805	3.0693	2.27749	2.58786	0	10.5169	1.90771	3.46542	3	3	0	14	2	3	0.0863649	0.291315	0.114624	0.144471	0	0.626197	0.092802	0.154946	YPK_3661	YP_001722381	NCBI: PFAM: helix-turn-helix- domain containing protein AraC type~KEGG: ypm:YP_3780 putative transcriptional regulator;PROVISIONAL ; MIBI: AraC family transcriptional regulator	0.0695259	0.188862	1.81499
YPK_2179	YPK_2179	prfA	NCBI: peptide chain release factor 1 ; MIBI: peptide chain release factor 1	1.36591	0.402502	14.2378	11.3875	7.76359	6.66024	36.0579	19.0771	13.8617	15	9	6	48	20	12	0.339491	0.996188	0.463575	0.350572	0.204326	1.7366	0.750642	0.501322	YPK_2179	YP_001720915	NCBI: recognizes the termination signals UAG and UAA during protein translation a specificity which is dependent on amino acid residues residing in loops of the L-shaped tRNA-like molecule of RF1; this protein is similar to release factor 2;PROVISIONAL ; MIBI: peptide chain release factor 1	0.000689932	0.00524625	3.39355
YPK_0472	YPK_0472	tldD	NCBI: protease TldD ; MIBI: protease TldD	1.36439	0.566206	7.92518	6.07332	8.62621	3.33012	31.5506	9.53854	9.24112	8	10	3	42	10	8	0.184476	0.556494	0.185174	0.291739	0.0765162	1.13807	0.281101	0.250314	YPK_0472	YP_001719228	NCBI: responsible for the proteolytic maturation of the E. coli pMccB17 plasmid-encoded microcin B17, an exported protein that targets the essential topoisomerase II DNA gyrase; degrades the E. coli plasmid F-encoded CcdA;PROVISIONAL ; MIBI: protease TldD	0.0159656	0.0632401	2.4097
YPK_2711	YPK_2711	artI	NCBI: cationic amino acid ABC transporter periplasmic binding protein ; MIBI: cationic amino acid ABC transporter periplasmic binding protein	1.36364	0.25755	150.54	89.5815	60.3834	57.7221	167.519	263.264	115.514	118	70	52	223	276	100	4.01651	11.1478	5.39546	4.03413	2.61995	11.9366	15.326	6.18091	YPK_2711	YP_001721441	NCBI: KEGG: ypa:YPA_0638 arginine-binding periplasmic protein 1 precursor~TIGRFAM: cationic amino acid ABC transporter, periplasmic binding protein~PFAM: extracellular solute-binding protein family 3~SMART: ionotropic glutamate receptor;PROVISIONAL ; MIBI: cationic amino acid ABC transporter periplasmic binding protein	1.19246e-07	2.56133e-06	5.29465	path:ypy02010	;ABC transporters - Yersinia pseudotuberculosis YPIII
YPK_3268	YPK_3268		NCBI: hypothetical protein ; MIBI: hypothetical protein	1.36185	0.188048	7227.18	3511.9	2933.77	3290.16	6956.92	8801.21	9496.41	4626	3401	2964	9261	9227	8221	1161.31	3162.02	1323.36	1226.26	934.314	3101.41	3205.58	3179.09	YPK_3268	YP_001721990	NCBI: PROVISIONAL ; MIBI: hypothetical protein	4.42099e-13	1.86084e-11	7.24201
YPK_2671	YPK_2671	serC	NCBI: phosphoserine aminotransferase ; MIBI: phosphoserine aminotransferase	1.35229	0.489764	17.6261	6.83248	11.2141	3.33012	41.3163	7.63083	9.24112	9	13	3	55	8	8	0.294747	0.872359	0.277377	0.504983	0.101881	1.98436	0.299427	0.333291	YPK_2671	YP_001721401	NCBI: catalyzes the formation of 3-phosphonooxypyruvate and glutamate from O-phospho-L-serine and 2-oxoglutarate; required both in major phosphorylated pathway of serine biosynthesis and in the biosynthesis of pyridoxine;2.6.1.52;PROVISIONAL ; MIBI: phosphoserine aminotransferase	0.00576065	0.0283355	2.7611	path:ypy00260;path:ypy00680;path:ypy00750;path:ypy01100;path:ypy01120;path:ypy01200;path:ypy01230	;Glycine, serine and threonine metabolism - Yersinia pseudotuberculosis YPIII;Methane metabolism - Yersinia pseudotuberculosis YPIII;Vitamin B6 metabolism - Yersinia pseudotuberculosis YPIII;Metabolic pathways - Yersinia pseudotuberculosis YPIII;Microbial metabolism in diverse environments - Yersinia pseudotuberculosis YPIII;Carbon metabolism - Yersinia pseudotuberculosis YPIII;Biosynthesis of am…
Ysr179_BE_sR003	Ysr179_BE_sR003	CsrB	CsrA-binding sRNA, antagonizing CsrA regulation; Synonym: Ysr179_BE_sR003; Class: transRNA	1.35209	0.652905	6.93406	3.79582	6.90096	1.11004	25.541	1.90771	6.93084	5	8	1	34	2	6	0.569627	1.77177	0.52792	1.06462	0.116343	4.20249	0.25645	0.856358	Ysr179_BE_sR003		CsrA-binding sRNA, antagonizing CsrA regulation; Synonym: Ysr179_BE_sR003; Class: transRNA	0.0383699	0.12168	2.07088
YPK_1606	YPK_1606	ompX,ailD	NCBI: outer membrane protein X ; MIBI: outer membrane protein X	1.34969	0.427606	32.2069	25.0524	26.7412	12.2104	127.705	21.9386	20.7925	33	31	11	170	23	18	1.78918	5.33983	2.10384	2.49095	0.772741	12.6875	1.78074	1.55123	YPK_1606	YP_001720352	NCBI: OmpX; involved in cell adhesion; forms an eight-stranded antiparallel beta-barrel that protrudes from the cell surface; mutations in the gene increase cell-surface contact in fimbriated strains but decrease contact in nonfimbriated strains;PROVISIONAL ; MIBI: outer membrane protein X	0.00159744	0.0104498	3.15637
YPK_1684	YPK_1684	fabH-1	NCBI: 3-oxoacyl-ACP synthase ; MIBI: 3-oxoacyl-ACP synthase	1.34782	0.520532	11.2199	6.83248	12.9393	14.4305	60.0965	9.53854	20.7925	9	15	13	80	10	18	0.495431	1.52662	0.316752	0.665386	0.504154	3.29607	0.427416	0.856358	YPK_1684	YP_001720430	NCBI: FabH; beta-ketoacyl-acyl carrier protein synthase III; catalyzes the condensation of acetyl-CoA with malonyl-ACP to initiate cycles of fatty acid elongation; differs from 3-oxoacyl-(acyl carrier protein) synthase I and II in that it utilizes CoA thioesters as primers rather than acyl-ACPs;2.3.1.41;PROVISIONAL ; MIBI: 3-oxoacyl-ACP synthase	0.00961699	0.0425563	2.58931	path:ypy00061;path:ypy01100;path:ypy01212	;Fatty acid biosynthesis - Yersinia pseudotuberculosis YPIII;Metabolic pathways - Yersinia pseudotuberculosis YPIII;Fatty acid metabolism - Yersinia pseudotuberculosis YPIII
YPK_3267	YPK_3267	ahpC	NCBI: alkyl hydroperoxide reductase ; MIBI: alkyl hydroperoxide reductase	1.34598	0.270237	111.315	66.8065	51.7572	93.2434	269.683	152.617	118.979	88	60	84	359	160	103	4.73991	13.947	4.88453	4.19756	5.13763	23.3273	10.7853	7.72829	YPK_3267	YP_001721989	NCBI: PFAM: alkyl hydroperoxide reductase/ Thiol specific antioxidant/ Mal allergen; Redoxin domain protein~KEGG: ypm:YP_0737 putative alkyl hydroperoxide reductase subunit c;PROVISIONAL ; MIBI: alkyl hydroperoxide reductase	6.33429e-07	1.15767e-05	4.98074
YPK_2402	YPK_2402	fliP-2	NCBI: flagellar biosynthesis protein FliP ; MIBI: flagellar biosynthesis protein FliP	1.34466	0.313591	45.0891	9.86914	12.9393	11.1004	19.5313	38.1542	33.4991	13	15	10	26	40	29	0.580486	1.59867	0.527408	0.767009	0.44704	1.23483	1.97078	1.5904	YPK_2402	YP_001721132	NCBI: FliP, with proteins FliQ and FliR, forms the core of the central channel in the flagella export apparatus;3.1.1.3;PROVISIONAL ; MIBI: flagellar biosynthesis protein FliP	1.80339e-05	0.000233114	4.28794	path:ypy02040	;Flagellar assembly - Yersinia pseudotuberculosis YPIII
Ysr230_NU	Ysr230_NU		; Synonym: Ysr230_NU; Class: asRNA	1.34324	0.442663	21.4142	7.59165	9.48883	21.0908	15.7753	35.2926	49.671	10	11	19	21	37	43	3.04772	8.68349	2.04086	2.82952	4.27278	5.01721	9.17042	11.8628	Ysr230_NU		; Synonym: Ysr230_NU; Class: asRNA	0.00240977	0.0144482	3.03445
YPK_1321	YPK_1321	thiD	NCBI: phosphomethylpyrimidine kinase ; MIBI: phosphomethylpyrimidine kinase	1.34257	0.383505	59.1602	6.07332	10.3514	17.7606	25.541	33.3849	30.0336	8	12	16	34	35	26	0.567657	1.63595	0.334283	0.631992	0.736696	1.66316	1.7761	1.4686	YPK_1321	YP_001720068	NCBI: catalyzes the formation of 4-amino-2-methyl-5-diphosphomethylpyrimidine;2.7.4.7;PROVISIONAL ; MIBI: phosphomethylpyrimidine kinase	0.000463884	0.00381263	3.50079	path:ypy00730;path:ypy01100	;Thiamine metabolism - Yersinia pseudotuberculosis YPIII;Metabolic pathways - Yersinia pseudotuberculosis YPIII
YPK_0064	YPK_0064		NCBI: hypothetical protein ; MIBI: hypothetical protein	1.3395	0.711053	4.36619	6.07332	3.45048	1.11004	17.2777	8.58469	5.7757	8	4	1	23	9	5	0.141393	0.446008	0.239929	0.151202	0.0330473	0.807515	0.327801	0.202707	YPK_0064	YP_001718831	NCBI: PFAM: protein of unknown function DUF262~KEGG: pcr:Pcryo_2494 protein of unknown function DUF262;PROVISIONAL ; MIBI: hypothetical protein	0.0595888	0.169146	1.88382
YPK_1826	YPK_1826	ihfA	NCBI: integration host factor subunit alpha ; MIBI: integration host factor subunit alpha	1.33373	0.931049	1.71328	0	0	2.22008	7.51206	0.953854	0	0	0	2	10	1	0	0.0827852	0.485373	0	0	0.248356	1.31926	0.136859	0	YPK_1826	YP_001720570	NCBI: This protein is one of the two subunits of integration host factor, a specific DNA-binding protein that functions in genetic recombination as well as in transcriptional and translational control;PROVISIONAL ; MIBI: integration host factor subunit alpha	0.151999	0.326597	1.43251
pYV0061	pYV0061	yscY	NCBI: yscY; type III secretion protein ; MIBI: YscY, type III secretion protein	1.33338	0.314411	33.7099	33.4033	18.9777	11.1004	48.0772	50.5543	71.6187	44	22	10	64	53	62	2.67592	7.21459	4.26865	2.69009	1.06901	7.26855	6.24436	8.13085	pYV0061	YP_068470	NCBI: similar to Y. pestis YPCD1.35c;PROVISIONAL ; MIBI: YscY, type III secretion protein	2.22639e-05	0.000280284	4.24089
YPK_4111	YPK_4111	zapB, yiiU	NCBI: hypothetical protein ; MIBI: septal ring assembly protein ZapB	1.33262	0.515081	7.39936	4.55499	9.48883	5.5502	36.0579	7.63083	6.93084	6	11	5	48	8	6	1.17954	3.44081	0.836753	1.9335	0.768351	7.83641	1.35491	1.13111	YPK_4111	YP_001722823	NCBI: PFAM: protein of unknown function DUF904~KEGG: ypi:YpsIP31758_0103 hypothetical protein;PROVISIONAL ; MIBI: septal ring assembly protein ZapB	0.009676	0.042615	2.5872
pYV0087	pYV0087	yscK	NCBI: yscK; type III secretion protein ; MIBI: YscK, type III secretion protein	1.32869	0.293354	62.0868	25.0524	25.016	27.751	66.1061	68.6775	64.6878	33	29	25	88	72	56	1.66406	4.56134	1.69664	1.87923	1.41631	5.2965	4.49555	3.89198	pYV0087	YP_068496	NCBI: identical to Y. pestis YPCD1.60;PROVISIONAL ; MIBI: YscK, type III secretion protein	5.91803e-06	8.87065e-05	4.5293
YPK_0152	YPK_0152	glpD	NCBI: glycerol-3-phosphate dehydrogenase ; MIBI: glycerol-3-phosphate dehydrogenase	1.32809	0.370149	84.7372	30.3666	42.2684	51.0619	241.137	36.2465	39.2748	40	49	46	321	38	34	1.12264	3.44562	0.883699	1.36442	1.11981	8.30194	1.01954	1.01538	YPK_0152	YP_001718918	NCBI: in Escherichia coli this homodimeric enzyme is expressed under aerobic conditions; anaerobic expression is repressed by the arcAB system; converts sn-glycerol-3-phosphate and ubiquinone-8 to dihydroxy acetone phosphate and ubiquinol-8; associates with the cytoplasmic membrane;PROVISIONAL ; MIBI: glycerol-3-phosphate dehydrogenase	0.00033325	0.00283978	3.58798	path:ypy00564	;Glycerophospholipid metabolism - Yersinia pseudotuberculosis YPIII
YPK_0601	YPK_0601		NCBI: hypothetical protein ; MIBI: hypothetical protein	1.32587	0.751483	2.28284	3.79582	0	3.33012	12.0193	2.86156	4.62056	5	0	3	16	3	4	0.211562	0.707634	0.382079	0	0.252608	1.43131	0.278406	0.41319	YPK_0601	YP_001719357	NCBI: KEGG: ypi:YpsIP31758_0540 hypothetical protein;PROVISIONAL ; MIBI: hypothetical protein	0.0776747	0.204596	1.76434
YPK_1078	YPK_1078	lpxA	NCBI: UDP-N-acetylglucosamine acyltransferase ; MIBI: UDP-N-acetylglucosamine acyltransferase	1.32271	0.507374	10.1762	6.07332	8.62621	2.22008	25.541	7.63083	12.7065	8	10	2	34	8	11	0.322508	0.910458	0.339367	0.53467	0.0934875	1.68845	0.41214	0.630782	YPK_1078	YP_001719832	NCBI: catalyzes the addition of (R)-3-hydroxytetradecanoyl to the glucosamine disaccharide in lipid A biosynthesis;2.3.1.129;PROVISIONAL ; MIBI: UDP-N-acetylglucosamine acyltransferase	0.00913485	0.0411002	2.60697	path:ypy00540;path:ypy01100	;Lipopolysaccharide biosynthesis - Yersinia pseudotuberculosis YPIII;Metabolic pathways - Yersinia pseudotuberculosis YPIII
YPK_0334	YPK_0334	nusG	NCBI: transcription antitermination protein NusG ; MIBI: transcription antitermination protein NusG	1.32142	0.695869	6.58469	12.9058	9.48883	4.44016	68.3597	5.72313	1.15514	17	11	4	91	6	1	0.72073	2.35329	1.04211	0.849891	0.270189	6.53034	0.446673	0.082865	YPK_0334	YP_001719097	NCBI: Modulates Rho-dependent transcription termination;PROVISIONAL ; MIBI: transcription antitermination protein NusG	0.0575709	0.164535	1.89895
YPK_4226	YPK_4226	atpD	NCBI: F0F1 ATP synthase subunit beta ; MIBI: F0F1 ATP synthase subunit beta	1.31714	0.435419	120.412	53.1415	70.7349	104.344	441.709	68.6775	83.1701	70	82	94	588	72	72	2.23401	7.04344	1.69408	2.50124	2.50672	16.6587	2.11613	2.35545	YPK_4226	YP_001722935	NCBI: Produces ATP from ADP in the presence of a proton gradient across the membrane. The beta chain is a regulatory subunit;PROVISIONAL ; MIBI: F0F1 ATP synthase subunit beta	0.00248648	0.0147385	3.02498	path:ypy00190;path:ypy01100	;Oxidative phosphorylation - Yersinia pseudotuberculosis YPIII;Metabolic pathways - Yersinia pseudotuberculosis YPIII
sR094	sR094		; Synonym: sR094; Class: asRNA	1.31372	0.44289	974.417	101.728	188.051	450.676	382.364	595.205	965.697	134	218	406	509	624	836	164.684	477.769	77.3275	158.559	258.166	343.856	437.308	652.142	sR094		; Synonym: sR094; Class: asRNA	0.00301467	0.0171614	2.96624
YPK_0520	YPK_0520	degQ	NCBI: protease Do ; MIBI: protease Do	1.31125	0.295401	30.7998	25.0524	28.4665	16.6506	74.3694	45.785	58.9121	33	33	15	99	48	51	0.739895	1.97417	0.803867	1.01319	0.402629	2.82316	1.41999	1.67937	YPK_0520	YP_001719276	NCBI: KEGG: ypm:YP_3821 protease~TIGRFAM: protease Do~PFAM: peptidase S1 and S6 chymotrypsin/Hap; PDZ/DHR/GLGF domain protein;3.4.21.107;PROVISIONAL ; MIBI: protease Do	9.04237e-06	0.00012904	4.43889
YPK_1824	YPK_1824	pheS	NCBI: phenylalanyl-tRNA synthetase subunit alpha ; MIBI: phenylalanyl-tRNA synthetase subunit alpha	1.30966	0.335197	49.4056	24.2933	24.1534	51.0619	128.456	48.6466	70.4635	32	28	46	171	51	61	1.33765	3.90686	1.08846	1.2004	1.7241	6.80907	2.10672	2.80478	YPK_1824	YP_001720568	NCBI: catalyzes a two-step reaction, first charging a phenylalanine molecule by linking its carboxyl group to the alpha-phosphate of ATP, followed by transfer of the aminoacyl-adenylate to its tRNA; forms a heterotetramer of alpha(2)beta(2); binds two magnesium ions per tetramer; type 1 subfamily;PROVISIONAL ; MIBI: phenylalanyl-tRNA synthetase subunit alpha	9.34039e-05	0.000972466	3.90712	path:ypy00970	;Aminoacyl-tRNA biosynthesis - Yersinia pseudotuberculosis YPIII
YPK_2213	YPK_2213		NCBI: NAD-dependent epimerase/dehydratase ; MIBI: NAD-dependent epimerase/dehydratase	1.3074	0.671981	4.7748	2.27749	0.862621	2.22008	2.25362	10.4924	3.46542	3	1	2	3	11	3	0.0748901	0.242436	0.104268	0.0438063	0.0765957	0.122062	0.464299	0.140948	YPK_2213	YP_001720947	NCBI: PFAM: NAD-dependent epimerase/dehydratase; 3-beta hydroxysteroid dehydrogenase/isomerase; dTDP-4-dehydrorhamnose reductase; Male sterility domain~KEGG: ypi:YpsIP31758_2103 NAD dependent epimerase/dehydratase family protein;PROVISIONAL ; MIBI: NAD-dependent epimerase/dehydratase	0.0517033	0.151867	1.9456
YPK_1849	YPK_1849	sufC	NCBI: cysteine desulfurase ATPase ; MIBI: cysteine desulfurase ATPase	1.30652	0.574096	8.05756	3.79582	8.62621	3.33012	25.541	4.76927	11.5514	5	10	3	34	5	10	0.312293	0.887045	0.22403	0.564732	0.148116	1.78339	0.27207	0.60568	YPK_1849	YP_001720593	NCBI: part of SUF system involved in inserting iron-sulfur clusters into proteins; in Escherichia coli this protein forms a complex with SufBD; the SufBCD complex stimulates the cysteine desulfurase SufS in conjunction with SufE;PROVISIONAL ; MIBI: cysteine desulfurase ATPase	0.0228589	0.0831179	2.27578
YPK_3097	YPK_3097		NCBI: hypothetical protein ; MIBI: hypothetical protein	1.30558	0.456029	29.8789	23.5341	33.6422	7.77028	132.963	20.9848	15.0168	31	39	7	177	22	13	1.5487	4.43267	1.63914	2.59911	0.407845	10.9561	1.4127	0.929187	YPK_3097	YP_001721821	NCBI: KEGG: ypk:y2193 hypothetical protein;PROVISIONAL ; MIBI: hypothetical protein	0.0041975	0.0223384	2.86292
YPK_2103	YPK_2103		NCBI: hypothetical protein ; MIBI: hypothetical protein	1.30402	0.251187	244.978	57.6965	73.3228	142.085	167.519	168.832	344.232	76	85	128	223	177	298	3.23212	8.76227	2.27322	3.20444	4.21872	7.8084	6.42946	12.049	YPK_2103	YP_001720842	NCBI: PFAM: protein of unknown function DUF6 transmembrane~KEGG: ypm:YP_1952 hypothetical protein;PROVISIONAL ; MIBI: hypothetical protein	2.08703e-07	4.20129e-06	5.19141
YPK_1783	YPK_1783	prc	NCBI: carboxy-terminal protease ; MIBI: carboxy-terminal protease	1.30345	0.385116	22.5393	12.9058	16.3898	15.5406	67.6085	19.0771	25.4131	17	19	14	90	20	22	0.302525	0.855332	0.273685	0.385534	0.248356	1.69619	0.391027	0.478775	YPK_1783	YP_001720527	NCBI: Involved in the cleavage of a C-terminal peptide of 11 residues from the precursor form of penicillin-binding protein 3;3.4.21.102;PROVISIONAL ; MIBI: carboxy-terminal protease	0.000712891	0.00537182	3.38457
YPK_2968	YPK_2968	sucA, kgd	NCBI: 2-oxoglutarate dehydrogenase E1 component ; MIBI: 2-oxoglutarate dehydrogenase E1 component	1.30019	0.296814	119.199	63.0107	61.2461	54.392	271.185	80.1238	95.8766	83	71	49	361	84	83	0.899852	2.53019	0.989323	1.06666	0.643576	5.03729	1.21594	1.33735	YPK_2968	YP_001721695	NCBI: SucA; E1 component of the oxoglutarate dehydrogenase complex which catalyzes the formation of succinyl-CoA from 2-oxoglutarate; SucA catalyzes the reaction of 2-oxoglutarate with dihydrolipoamide succinyltransferase-lipoate to form dihydrolipoamide succinyltransferase-succinyldihydrolipoate and carbon dioxide;1.2.4.2;PROVISIONAL ; MIBI: 2-oxoglutarate dehydrogenase E1 component	1.18423e-05	0.000164489	4.38047	path:ypy00020;path:ypy00310;path:ypy00380;path:ypy01100;path:ypy01110;path:ypy01120;path:ypy01200	;Citrate cycle (TCA cycle) - Yersinia pseudotuberculosis YPIII;Lysine degradation - Yersinia pseudotuberculosis YPIII;Tryptophan metabolism - Yersinia pseudotuberculosis YPIII;Metabolic pathways - Yersinia pseudotuberculosis YPIII;Biosynthesis of secondary metabolites - Yersinia pseudotuberculosis YPIII;Microbial metabolism in diverse environments - Yersinia pseudotuberculosis YPIII;Carbon metabo…
YPK_3750	YPK_3750		NCBI: AntA/AntB antirepressor domain-containing protein ; MIBI: AntA/AntB antirepressor domain-containing protein	1.29621	0.405368	12.9466	7.59165	7.76359	16.6506	22.5362	18.1232	39.2748	10	9	15	30	19	34	1.02805	2.8273	0.814358	0.92377	1.34602	2.86	1.87907	3.74284	YPK_3750	YP_001722470	NCBI: PFAM: AntA/AntB antirepressor domain protein~KEGG: ypi:YpsIP31758_0049 hypothetical protein;PROVISIONAL ; MIBI: AntA/AntB antirepressor domain-containing protein	0.00138571	0.00931344	3.19761
YPK_1644	YPK_1644	cas-1	NCBI: CRISPR-associated Cas1 family protein ; MIBI: CRISPR-associated Cas1 family protein	1.295	0.705805	3.42158	1.51833	0.862621	2.22008	1.50241	6.67698	5.7757	2	1	2	2	7	5	0.0621432	0.200175	0.0682367	0.0430025	0.0751903	0.0798818	0.290042	0.230603	YPK_1644	YP_001720390	NCBI: TIGRFAM: CRISPR-associated protein Cas1~KEGG: ypi:YpsIP31758_1535 crispr-associated protein Cas1;PROVISIONAL ; MIBI: CRISPR-associated Cas1 family protein	0.0665377	0.18217	1.83478
YPK_0155	YPK_0155		NCBI: hypothetical protein ; MIBI: hypothetical protein	1.29454	0.603585	5.1241	3.79582	1.72524	5.5502	7.51206	11.4463	10.3963	5	2	5	10	12	9	0.348622	1.02861	0.40132	0.202329	0.442216	0.939617	1.16971	0.976495	YPK_0155	YP_001718921	NCBI: KEGG: yps:YPTB3780 hypothetical protein;PROVISIONAL ; MIBI: hypothetical protein	0.0319724	0.106457	2.14476
YPK_0200	YPK_0200		NCBI: hypothetical protein ; MIBI: hypothetical protein	1.29411	0.564817	9.18378	5.31415	1.72524	1.11004	12.0193	6.67698	4.62056	7	2	1	16	7	4	0.438942	1.34867	0.867744	0.312485	0.136596	2.3219	1.05382	0.670285	YPK_0200	YP_001718966	NCBI: PROVISIONAL ; MIBI: hypothetical protein	0.0219521	0.0806653	2.2912
Ysr246_NU	Ysr246_NU		; Synonym: Ysr246_NU; Class: asRNA	1.29313	0.294421	94.0314	59.974	74.1854	102.124	125.451	215.571	248.355	79	86	92	167	226	215	18.3052	48.2144	15.0235	20.6134	19.2786	37.1784	52.1948	55.27	Ysr246_NU		; Synonym: Ysr246_NU; Class: asRNA	1.12246e-05	0.000157484	4.39213
YPK_1507	YPK_1507	yfcZ	NCBI: hypothetical protein ; MIBI: hypothetical protein	1.29301	0.336043	26.1106	15.1833	12.9393	11.1004	38.3115	34.3388	26.5682	20	15	10	51	36	23	1.87541	5.05298	2.25388	2.13058	1.24178	6.72823	4.92694	3.50377	YPK_1507	YP_001720253	NCBI: PFAM: conserved hypothetical protein~KEGG: ypi:YpsIP31758_1398 conserved hypothetical protein TIGR00743;PROVISIONAL ; MIBI: hypothetical protein	0.000119206	0.00118269	3.84775
pYV0044	pYV0044		NCBI: hypothetical protein;hypothetical protein ; MIBI: hypothetical protein	1.29254	0.349012	67.6124	14.4241	12.0767	17.7606	36.0579	39.108	35.8093	19	14	16	48	41	31	1.44176	3.92845	1.51412	1.40618	1.40498	4.47795	3.96795	3.33946	pYV0044;YPTS_4268	YP_068453;YP_001874668	NCBI: similar to Y. pestis YPCD1.23;PROVISIONAL;KEGG: yps:pYV0044 hypothetical protein;PROVISIONAL ; MIBI: hypothetical protein	0.000212718	0.0019396	3.70341
Ysr149_KO_Ysr181_BE_sR014_YA	Ysr149_KO_Ysr181_BE_sR014_YA	OmrA,B	OmpR-regulated sRNA, small RNA that interacts with Hfq; Synonym: Ysr149_KO_Ysr181_BE_sR014_YA; Class: transRNA	1.29155	0.275911	42.8874	23.5341	28.4665	24.4209	59.3452	67.7237	63.5327	31	33	22	79	71	55	17.4251	45.5364	16.7351	22.4536	13.0867	49.9255	46.5477	40.136	Ysr149_KO_Ysr181_BE_sR014_YA		OmpR-regulated sRNA, small RNA that interacts with Hfq; Synonym: Ysr149_KO_Ysr181_BE_sR014_YA; Class: transRNA	2.85443e-06	4.62818e-05	4.68103
YPK_2955	YPK_2955	pal	NCBI: peptidoglycan-associated outer membrane lipoprotein ; MIBI: peptidoglycan-associated outer membrane lipoprotein	1.29082	0.382976	24.3873	27.3299	12.9393	17.7606	92.3983	27.6618	25.4131	36	15	16	123	29	22	1.59619	4.59799	2.37658	1.24809	1.16389	9.5057	2.32499	1.96326	YPK_2955	YP_001721682	NCBI: TIGRFAM: peptidoglycan-associated lipoprotein~PFAM: OmpA/MotB domain protein~KEGG: ypi:YpsIP31758_2867 peptidoglycan-associated lipoprotein;PROVISIONAL ; MIBI: peptidoglycan-associated outer membrane lipoprotein	0.000750331	0.00561334	3.3705
YPK_4035	YPK_4035	trxA	NCBI: thioredoxin ; MIBI: thioredoxin	1.2893	0.435934	50.1292	44.7907	57.7956	56.6121	313.253	49.6004	41.585	59	67	51	417	52	36	6.81151	20.4703	6.03895	8.64351	5.75206	49.9661	6.46378	4.98102	YPK_4035	YP_001722750	NCBI: TIGRFAM: thioredoxin~PFAM: Thioredoxin domain~KEGG: ypi:YpsIP31758_0179 thioredoxin;PROVISIONAL ; MIBI: thioredoxin	0.00310079	0.0176035	2.95757
YPK_0853	YPK_0853	fbaA-2	NCBI: fructose-bisphosphate aldolase ; MIBI: fructose-bisphosphate aldolase	1.28828	0.432857	47.1838	32.6441	18.9777	24.4209	142.729	17.1694	33.4991	43	22	22	190	18	29	0.981072	2.92849	1.33261	0.859334	0.751276	6.89314	0.677454	1.21489	YPK_0853	YP_001719607	NCBI: catalyzes the formation of glycerone phosphate and glyceraldehyde 3-phosphate from fructose 1,6, bisphosphate;4.1.2.13;PROVISIONAL ; MIBI: fructose-bisphosphate aldolase	0.00291825	0.0167267	2.97622	path:ypy00010;path:ypy00030;path:ypy00051;path:ypy00680;path:ypy01100;path:ypy01110;path:ypy01120;path:ypy01200;path:ypy01230	;Glycolysis / Gluconeogenesis - Yersinia pseudotuberculosis YPIII;Pentose phosphate pathway - Yersinia pseudotuberculosis YPIII;Fructose and mannose metabolism - Yersinia pseudotuberculosis YPIII;Methane metabolism - Yersinia pseudotuberculosis YPIII;Metabolic pathways - Yersinia pseudotuberculosis YPIII;Biosynthesis of secondary metabolites - Yersinia pseudotuberculosis YPIII;Microbial metabolis…
YPK_2765	YPK_2765		NCBI: NUDIX hydrolase ; MIBI: NUDIX hydrolase	1.28661	0.532961	8.70281	6.07332	0.862621	5.5502	6.76085	14.3078	12.7065	8	1	5	9	15	11	0.361367	1.06728	0.587195	0.0925121	0.404395	0.77333	1.33708	1.09142	YPK_2765	YP_001721495	NCBI: PFAM: NUDIX hydrolase~KEGG: yps:YPTB1328 putative Mut family protein;PROVISIONAL ; MIBI: NUDIX hydrolase	0.0157752	0.0626647	2.41408
YPK_4053	YPK_4053		NCBI: hypothetical protein ; MIBI: hypothetical protein	1.28596	0.596927	5.73948	0.759165	5.17572	4.44016	15.0241	8.58469	2.31028	1	6	4	20	9	2	0.689058	1.96818	0.159382	1.2053	0.702492	3.73162	1.74203	0.430898	YPK_4053	YP_001722768	NCBI: KEGG: ypa:YPA_0130 hypothetical protein;PROVISIONAL ; MIBI: hypothetical protein	0.0312171	0.104905	2.15429
YPK_0909	YPK_0909		NCBI: hypothetical protein ; MIBI: putative phage gene	1.2848	0.817789	2.30863	0	2.58786	3.33012	3.75603	10.4924	2.31028	0	3	3	5	11	2	0.296129	0.915754	0	0.473994	0.414391	0.733746	1.67461	0.338908	YPK_0909	YP_001719663	NCBI: KEGG: spt:SPA2611 putative phage gene;PROVISIONAL ; MIBI: putative phage gene	0.116167	0.271187	1.57107
YPK_3025	YPK_3025	ybeD	NCBI: hypothetical protein ; MIBI: hypothetical protein	1.28353	0.279362	83.5271	35.6808	25.8786	24.4209	90.8959	58.1851	65.843	47	30	22	121	61	57	4.60863	12.373	5.95869	4.79381	3.0734	17.9584	9.39198	9.76865	YPK_3025	YP_001721751	NCBI: PFAM: protein of unknown function DUF493~KEGG: ypi:YpsIP31758_2953 hypothetical protein;PROVISIONAL ; MIBI: hypothetical protein	4.33772e-06	6.76977e-05	4.59451
YPK_4153	YPK_4153	rpmG	NCBI: 50S ribosomal protein L33 ; MIBI: 50S ribosomal protein L33	1.28271	0.791975	8.30087	21.2566	11.2141	12.2104	114.934	2.86156	9.24112	28	13	11	153	3	8	3.75251	12.8547	5.57835	3.26435	2.41482	35.6836	0.725844	2.15449	YPK_4153	YP_001722865	NCBI: in Escherichia coli BM108, a mutation that results in lack of L33 synthesis had no effect on ribosome synthesis or function; there are paralogous genes in several bacterial genomes, and a CXXC motif for zinc binding and an upstream regulation region of the paralog lacking this motif that are regulated by zinc similar to other ribosomal proteins like L31; the proteins in this group lack the …	0.10531	0.253715	1.61964	path:ypy03010	;Ribosome - Yersinia pseudotuberculosis YPIII
YPK_2925	YPK_2925		NCBI: hypothetical protein ; MIBI: hypothetical protein	1.2806	0.411581	18.2382	15.9425	6.90096	13.3205	17.2777	27.6618	48.5159	21	8	12	23	29	42	2.00939	5.39325	2.8572	1.37189	1.79906	3.66336	4.79175	7.72463	YPK_2925	YP_001721652	NCBI: KEGG: yps:YPTB1188 hypothetical protein;PROVISIONAL ; MIBI: hypothetical protein	0.0018619	0.0117911	3.11142
YPK_2802	YPK_2802		NCBI: colicin D ; MIBI: colicin D	1.27986	0.671884	6.35388	0.759165	2.58786	3.33012	4.50723	1.90771	12.7065	1	3	3	6	2	11	0.316572	0.952133	0.117439	0.444058	0.388219	0.824885	0.285244	1.74627	YPK_2802	YP_001721531	NCBI: PFAM: Colicin D~KEGG: yps:YPTB1292 hypothetical protein;PROVISIONAL ; MIBI: colicin D	0.0567949	0.162792	1.90489
YPK_1022	YPK_1022	araJ	NCBI: major facilitator transporter ; MIBI: major facilitator superfamily MFS_1	1.27543	0.321995	52.3485	14.4241	16.3898	39.9615	37.5603	54.3697	80.8598	19	19	36	50	57	70	0.793904	2.13698	0.547745	0.690374	1.14359	1.68743	1.9956	2.72791	YPK_1022	YP_001719776	NCBI: PFAM: major facilitator superfamily MFS_1~KEGG: ypi:YpsIP31758_0971 transporter, major facilitator family;PROVISIONAL ; MIBI: major facilitator superfamily MFS_1	7.46313e-05	0.000807763	3.96102
YPK_1079	YPK_1079	lpxB	NCBI: lipid-A-disaccharide synthase ; MIBI: lipid-A-disaccharide synthase	1.26623	0.518099	8.36948	7.59165	7.76359	4.44016	32.3018	8.58469	9.24112	10	9	4	43	9	8	0.242446	0.678652	0.282448	0.320396	0.124492	1.4218	0.308713	0.305447	YPK_1079	YP_001719833	NCBI: catalyzes the formation of lipid A disaccharide from UDP-2,3-diacylglucosamine and 2,3-diacylglucosamine-1-phosphate, lipid A disaccharide is a precursor of lipid A that anchors LPS to the OM;2.4.1.182;PROVISIONAL ; MIBI: lipid-A-disaccharide synthase	0.0145254	0.0589589	2.444	path:ypy00540;path:ypy01100	;Lipopolysaccharide biosynthesis - Yersinia pseudotuberculosis YPIII;Metabolic pathways - Yersinia pseudotuberculosis YPIII
YPK_1660	YPK_1660	mdoC, opgC	NCBI: osmoregulated periplasmic glucan biosynthetic protein ; MIBI: osmoregulated periplasmic glucan biosynthetic protein	1.26571	0.54961	6.32379	4.55499	3.45048	8.88032	19.5313	10.4924	11.5514	6	4	8	26	11	10	0.576918	1.66519	0.522971	0.439432	0.768351	2.65295	1.16437	1.17824	YPK_1660	YP_001720406	NCBI: KEGG: yen:YE1604 osmoregulated periplasmic glucan biosynthetic protein;PROVISIONAL ; MIBI: osmoregulated periplasmic glucan biosynthetic protein	0.0212834	0.0789037	2.30292
YPK_3186	YPK_3186	rfbX	NCBI: LPS side chain defect: putative O-antigen transferase ; MIBI: LPS side chain defect: putative O-antigen transferase	1.26491	0.539628	6.03831	9.10998	7.76359	4.44016	19.5313	20.0309	15.0168	12	9	4	26	21	13	0.236706	0.627039	0.307065	0.290267	0.112785	0.778848	0.652594	0.449675	YPK_3186	YP_001721908	NCBI: KEGG: stm:STM2088 LPS side chain defect: putative O-antigen transferase;PROVISIONAL ; MIBI: LPS side chain defect: putative O-antigen transferase	0.0190757	0.0729251	2.34405
YPK_2475	YPK_2475	YobF	NCBI: hypothetical protein ; MIBI: hypothetical protein	1.26214	0.600077	6.9274	2.27749	2.58786	4.44016	15.0241	5.72313	2.31028	3	3	4	20	6	2	1.06692	3.18522	0.858208	1.08168	1.26088	6.69778	2.08447	0.773406	YPK_2475	YP_001721205	NCBI: KEGG: yen:YE1764 hypothetical protein;PROVISIONAL ; MIBI: hypothetical protein	0.0354397	0.11439	2.1033
pYV0081	pYV0081	yscE	NCBI: yscE; type III secretion protein;type III secretion system protein YseE family ; MIBI: YscE, type III secretion protein	1.26181	0.805555	3.36606	1.51833	0.862621	1.11004	7.51206	0	3.46542	2	1	1	10	0	3	0.242134	0.874881	0.333036	0.209878	0.183487	1.94936	0	0.675288	pYV0081;YPTS_4210	YP_068490;YP_001874610	NCBI: similar to Y. pestis YPCD1.54;PROVISIONAL;TIGRFAM: type III secretion system protein, YseE family~PFAM: Protein of unknown function DUF1895~KEGG: yps:pYV0081 YscE; putative type III secretion protein;PROVISIONAL ; MIBI: YscE, type III secretion protein	0.117259	0.272971	1.56638
YPK_2294	YPK_2294		NCBI: hypothetical protein ; MIBI: hypothetical protein	1.25983	0.723959	5.14951	3.03666	0.862621	0	7.51206	4.76927	0	4	1	0	10	5	0	0.201679	0.681623	0.46007	0.144967	0	1.34646	0.698407	0	YPK_2294	YP_001721024	NCBI: KEGG: ypm:YP_1509 hypothetical protein;PROVISIONAL ; MIBI: hypothetical protein	0.0818237	0.212303	1.7402
YPK_3188	YPK_3188	rfbS, prt	NCBI: NAD-dependent epimerase/dehydratase ; MIBI: paratose synthase	1.2524	0.492938	8.7323	9.10998	5.17572	13.3205	25.541	25.7541	16.172	12	6	12	34	27	14	0.426311	1.19001	0.468114	0.295003	0.515816	1.55267	1.27911	0.738252	YPK_3188	YP_001721910	NCBI: PFAM: NAD-dependent epimerase/dehydratase~KEGG: ypi:YpsIP31758_3048 CDP-paratose synthetase;PROVISIONAL ; MIBI: paratose synthase	0.0110635	0.0471869	2.54069	path:ypy00520;path:ypy01110	;Amino sugar and nucleotide sugar metabolism - Yersinia pseudotuberculosis YPIII;Biosynthesis of secondary metabolites - Yersinia pseudotuberculosis YPIII
YPK_2658	YPK_2658	smtA	NCBI: putative metallothionein SmtA ; MIBI: putative metallothionein SmtA	1.24942	0.723601	3.52393	3.79582	0.862621	1.11004	11.2681	4.76927	0	5	1	1	15	5	0	0.104503	0.33544	0.212914	0.0536711	0.0469222	0.747749	0.25857	0	YPK_2658	YP_001721388	NCBI: involved in cellular zinc and cadmium homeostasis by binding excess metal ions to its cysteine sulfurs and histidine nitrogens; expression of smtA in cyanobacteria is repressed by SmtB at low concentrations of zinc; NO elicits release of Zn ions from SmtA;PROVISIONAL ; MIBI: putative metallothionein SmtA	0.0842261	0.217184	1.72667
YPK_3197	YPK_3197	ybaB	NCBI: hypothetical protein ; MIBI: hypothetical protein	1.24857	0.636454	6.85925	6.07332	4.3131	1.11004	24.0386	0.953854	5.7757	8	5	1	32	1	5	0.516085	1.52222	0.804087	0.633416	0.110753	3.76524	0.122064	0.679343	YPK_3197	YP_001721919	NCBI: PFAM: conserved hypothetical protein~KEGG: ypi:YpsIP31758_3058 conserved hypothetical protein TIGR00103;PROVISIONAL ; MIBI: hypothetical protein	0.0497909	0.148305	1.96176
YPK_2474	YPK_2474	cspC-2	NCBI: cold shock-like protein CspC ; MIBI: cold shock-like protein CspC	1.24464	0.648851	5.36376	2.27749	6.90096	7.77028	28.5458	3.81542	10.3963	3	8	7	38	4	9	1.10486	3.26779	0.478145	1.60707	1.22936	7.09008	0.774234	1.93904	YPK_2474	YP_001721204	NCBI: PFAM: Cold-shock protein DNA-binding~SMART: Cold shock protein~KEGG: spe:Spro_2822 cold-shock DNA-binding domain protein;PROVISIONAL ; MIBI: cold shock-like protein CspC	0.0550824	0.158624	1.91823
YPK_0981	YPK_0981		NCBI: ThiJ/PfpI domain-containing protein ; MIBI: ThiJ/PfpI domain-containing protein	1.24292	0.362978	55.221	10.6283	13.8019	43.2916	30.0482	64.8621	66.9981	14	16	39	40	68	58	1.48641	4.0043	0.809295	1.16575	2.4842	2.70688	4.77377	4.53224	YPK_0981	YP_001719735	NCBI: PFAM: ThiJ/PfpI domain protein~KEGG: yps:YPTB3089 ThiJ/PfpI-family thiamine biogenesis protein;PROVISIONAL ; MIBI: ThiJ/PfpI domain-containing protein	0.000616525	0.0047841	3.42424
YPK_2032	YPK_2032	cysB	NCBI: transcriptional regulator CysB ; MIBI: transcriptional regulator CysB	1.24208	0.530205	7.44677	7.59165	7.76359	3.33012	30.7994	5.72313	10.3963	10	9	3	41	6	9	0.282056	0.771811	0.343283	0.389405	0.113479	1.64766	0.250137	0.417639	YPK_2032	YP_001720772	NCBI: LysR-type transcriptional regulator; contains helix-turn-helix (HTH) motif; in Escherichia coli this protein regulates cysteine biosynthesis by controlling expression of the cys regulon; autoregulates expression; crystal structure of Klebsiella aerogenes showed tetramer formation;PROVISIONAL ; MIBI: transcriptional regulator CysB	0.0191482	0.0730683	2.34263
YPK_1821	YPK_1821	infC	NCBI: translation initiation factor IF-3 ; MIBI: translation initiation factor IF-3	1.23825	0.480676	72.0873	107.801	106.102	31.0811	495.796	54.3697	61.2224	142	123	28	660	57	53	10.4219	29.0361	13.5406	14.783	2.94206	73.6756	6.60084	6.83176	YPK_1821	YP_001720565	NCBI: IF-3 has several functions that are required and promote translation initiation including; preventing association of 70S by binding to 30S; monitoring codon-anticodon interactions by promoting disassociation of fMet-tRNA(fMet) from initiation complexes formed on leaderless mRNAs or incorrectly bound noninitiatior tRNAs and complexes with noncanonical start sites; stimulates codon-anticodon …	0.00999349	0.0436051	2.57605
YPK_3155	YPK_3155	purE	NCBI: phosphoribosylaminoimidazole carboxylase catalytic subunit ; MIBI: phosphoribosylaminoimidazole carboxylase catalytic subunit	1.2367	0.379747	19.5066	11.3875	10.3514	4.44016	19.5313	28.6156	18.4822	15	12	4	26	30	16	0.733842	1.88067	0.956289	0.96424	0.280997	1.94044	2.3227	1.37887	YPK_3155	YP_001721879	NCBI: KEGG: ypm:YP_0848 phosphoribosylaminoimidazole carboxylase catalytic subunit PurE~TIGRFAM: phosphoribosylaminoimidazole carboxylase, catalytic subunit~PFAM: 1-(5-phosphoribosyl)-5-amino-4-imidazole-carboxylate (AIR) carboxylase;4.1.1.21;PROVISIONAL ; MIBI: phosphoribosylaminoimidazole carboxylase catalytic subunit	0.00112743	0.00789579	3.25663	path:ypy00230;path:ypy01100;path:ypy01110	;Purine metabolism - Yersinia pseudotuberculosis YPIII;Metabolic pathways - Yersinia pseudotuberculosis YPIII;Biosynthesis of secondary metabolites - Yersinia pseudotuberculosis YPIII
YPK_3043	YPK_3043	rbsC-5, iatP	NCBI: monosaccharide-transporting ATPase ; MIBI: monosaccharide-transporting ATPase	1.23324	0.576706	5.37724	3.79582	4.3131	3.33012	10.5169	9.53854	9.24112	5	5	3	14	10	8	0.15838	0.42662	0.162634	0.204983	0.107524	0.533089	0.395017	0.351753	YPK_3043	YP_001721769	NCBI: PFAM: inner-membrane translocator~KEGG: ypm:YP_1132 sugar transport system permease protein;3.6.3.17;PROVISIONAL ; MIBI: monosaccharide-transporting ATPase	0.0324833	0.107769	2.13841	path:ypy02010	;ABC transporters - Yersinia pseudotuberculosis YPIII
YPK_2534	YPK_2534		NCBI: hypothetical protein ; MIBI: hypothetical protein	1.23138	0.605659	3.92901	4.55499	4.3131	1.11004	9.76567	8.58469	8.08598	6	5	1	13	9	7	0.958609	2.5468	1.28731	1.3521	0.236416	3.26517	2.34503	2.03019	YPK_2534	YP_001721264	NCBI: KEGG: ypp:YPDSF_2525 hypothetical protein;PROVISIONAL ; MIBI: hypothetical protein	0.0420399	0.129859	2.03312
YPK_3950	YPK_3950	udp	NCBI: uridine phosphorylase ; MIBI: uridine phosphorylase	1.22898	0.342104	32.2141	17.4608	18.9777	32.1912	102.164	33.3849	23.1028	23	22	29	136	35	20	1.2106	3.34921	1.01025	1.21795	1.4036	6.99312	1.867	1.18751	YPK_3950	YP_001722666	NCBI: catalyzes the reversible phosphorylytic cleavage of uridine and deoxyuridine to uracil and ribose- or deoxyribose-1-phosphate; involved in the pyrimidine salvage pathway;PROVISIONAL ; MIBI: uridine phosphorylase	0.00032762	0.00281483	3.59242	path:ypy00240;path:ypy01100	;Pyrimidine metabolism - Yersinia pseudotuberculosis YPIII;Metabolic pathways - Yersinia pseudotuberculosis YPIII
YPK_2221	YPK_2221	hutC	NCBI: histidine utilization repressor ; MIBI: histidine utilization repressor	1.22234	0.269096	156.775	101.728	80.2237	109.894	217.85	215.571	258.751	134	93	99	290	226	224	5.23414	13.3176	5.83984	5.1084	4.75417	14.7953	11.9613	13.1962	YPK_2221	YP_001720955	NCBI: TIGRFAM: histidine utilization repressor~PFAM: regulatory protein GntR HTH; UbiC transcription regulator-associated domain protein~KEGG: yps:YPTB1967 putative GntR-family transcriptional regulatory protein;PROVISIONAL ; MIBI: histidine utilization repressor	5.56212e-06	8.36728e-05	4.54239
YPK_1323	YPK_1323		NCBI: inhibitor of vertebrate lysozyme ; MIBI: inhibitor of vertebrate lysozyme	1.22027	0.368855	44.8795	9.10998	8.62621	23.3108	21.0338	30.5233	46.2056	12	10	21	28	32	40	1.04444	2.75005	0.787532	0.827167	1.51862	2.15117	2.55042	3.54857	YPK_1323	YP_001720070	NCBI: PFAM: Inhibitor of vertebrate lysozyme~KEGG: yps:YPTB2822 hypothetical protein;PROVISIONAL ; MIBI: inhibitor of vertebrate lysozyme	0.000938804	0.00672164	3.30825
YPK_4227	YPK_4227	atpC	NCBI: F0F1 ATP synthase subunit epsilon ; MIBI: F0F1 ATP synthase subunit epsilon	1.21997	0.400921	24.3804	16.7016	10.3514	23.3108	70.6133	20.9848	26.5682	22	12	21	94	22	23	1.58949	4.42708	1.74076	1.19675	1.83096	8.70712	2.11404	2.46009	YPK_4227	YP_001722936	NCBI: part of catalytic core of ATP synthase; alpha(3)beta(3)gamma(1)delta(1)epsilon(1); involved in producing ATP from ADP in the presence of the proton motive force across the membrane;PROVISIONAL ; MIBI: F0F1 ATP synthase subunit epsilon	0.00234288	0.0141901	3.04293	path:ypy00190;path:ypy01100	;Oxidative phosphorylation - Yersinia pseudotuberculosis YPIII;Metabolic pathways - Yersinia pseudotuberculosis YPIII
YPK_3724	YPK_3724	deaD	NCBI: ATP-dependent RNA helicase DeaD ; MIBI: ATP-dependent RNA helicase DeaD	1.21714	0.204889	216.636	104.006	129.393	96.5735	246.395	304.28	225.252	137	150	87	328	319	195	2.35954	5.78794	2.29845	3.17184	1.60834	6.44196	6.49949	4.42237	YPK_3724	YP_001722444	NCBI: participates in the assembly of the large subunit of the ribosome; plays a key role in optimal cell growth at low temperature and is required for normal cell division;PROVISIONAL ; MIBI: ATP-dependent RNA helicase DeaD	2.84125e-09	7.94597e-08	5.94052	path:ypy03018	;RNA degradation - Yersinia pseudotuberculosis YPIII
YPK_1534	YPK_1534	cvpA	NCBI: colicin V production protein ; MIBI: colicin V production protein	1.21656	0.64936	4.63893	4.55499	4.3131	0	12.0193	3.81542	8.08598	6	5	0	16	4	7	0.269116	0.723014	0.393766	0.413583	0	1.22924	0.318802	0.621	YPK_1534	YP_001720280	NCBI: membrane protein required for colicin V production;PROVISIONAL ; MIBI: colicin V production protein	0.0610036	0.172151	1.87347
YPK_3795	YPK_3795	hflC	NCBI: FtsH protease regulator HflC ; MIBI: FtsH protease regulator HflC	1.21502	0.394347	24.5586	15.1833	16.3898	19.9807	68.3597	21.9386	31.1888	20	19	18	91	23	27	0.708054	1.89786	0.666072	0.797537	0.660552	3.54783	0.930236	1.21552	YPK_3795	YP_001722515	NCBI: with HflK inhibits proteolysis of lambda cII protein by FtsH;PROVISIONAL ; MIBI: FtsH protease regulator HflC	0.00206244	0.0128463	3.08109
YPK_0615	YPK_0615		NCBI: hypothetical protein ; MIBI: hypothetical protein	1.21321	0.747716	3.39214	3.03666	0.862621	0	7.51206	1.90771	2.31028	4	1	0	10	2	2	0.0805057	0.257706	0.183649	0.0578676	0	0.537477	0.111515	0.124127	YPK_0615	YP_001719371	NCBI: PROVISIONAL ; MIBI: hypothetical protein	0.104686	0.253178	1.62255
YPK_0103	YPK_0103		NCBI: EAL domain-containing protein ; MIBI: EAL domain-containing protein	1.20748	0.32637	38.4057	12.1466	13.8019	21.0908	30.0482	33.3849	47.3607	16	16	19	40	35	41	0.753044	1.90896	0.633005	0.797834	0.828293	1.85258	1.68162	2.19269	YPK_0103	YP_001718869	NCBI: in Escherichia coli this protein is involved in flagellar function;PROVISIONAL ; MIBI: EAL domain-containing protein	0.000215844	0.00196381	3.69971
YPK_0850	YPK_0850	tktA	NCBI: transketolase ; MIBI: transketolase	1.20747	0.336408	47.5725	21.2566	20.7029	31.0811	104.418	31.4772	32.3439	28	24	28	139	33	28	0.498292	1.34578	0.469756	0.507495	0.517626	2.72998	0.672361	0.635007	YPK_0850	YP_001719604	NCBI: catalyzes the formation of ribose 5-phosphate and xylulose 5-phosphate from sedoheptulose 7-phosphate and glyceraldehyde 3-phosphate; can transfer ketol groups between several groups; in Escherichia coli there are two tkt genes, tktA expressed during exponential growth and the tktB during stationary phase;PROVISIONAL ; MIBI: transketolase	0.00033156	0.00283117	3.58931	path:ypy00030;path:ypy01100;path:ypy01110;path:ypy01120;path:ypy01200;path:ypy01230	;Pentose phosphate pathway - Yersinia pseudotuberculosis YPIII;Metabolic pathways - Yersinia pseudotuberculosis YPIII;Biosynthesis of secondary metabolites - Yersinia pseudotuberculosis YPIII;Microbial metabolism in diverse environments - Yersinia pseudotuberculosis YPIII;Carbon metabolism - Yersinia pseudotuberculosis YPIII;Biosynthesis of amino acids - Yersinia pseudotuberculosis YPIII
YPK_1170	YPK_1170		NCBI: hypothetical protein ; MIBI: hypothetical protein	1.2044	0.872337	2.38768	0	4.3131	0	8.26326	2.86156	2.31028	0	5	0	11	3	2	0.0960508	0.293002	0	0.288152	0	0.588801	0.166587	0.123618	YPK_1170	YP_001719921	NCBI: PFAM: protein of unknown function DUF969~KEGG: ypi:YpsIP31758_1118 hypothetical protein;PROVISIONAL ; MIBI: hypothetical protein	0.167383	0.347699	1.38066
YPK_0065	YPK_0065	hsdM-1	NCBI: N4/N6-methyltransferase family protein ; MIBI: N4/N6-methyltransferase family protein	1.20382	0.33437	41.1923	50.8641	31.0543	24.4209	99.9104	95.3854	56.6019	67	36	22	133	100	49	1.98462	4.98824	2.91992	1.97745	1.05648	6.78543	5.29261	2.88668	YPK_0065	YP_001718832	NCBI: KEGG: ecw:EcE24377A_0286 N4/N6-methyltransferase family protein;PROVISIONAL ; MIBI: N4/N6-methyltransferase family protein	0.000317893	0.00274257	3.60027
YPK_2631	YPK_2631		NCBI: transposase IS200-family protein ; MIBI: transposase IS200-family protein	1.20122	0.483384	13.9537	7.59165	2.58786	11.1004	12.0193	20.9848	18.4822	10	3	10	16	22	16	0.602807	1.6304	0.729196	0.275722	0.803504	1.36582	1.94823	1.57714	YPK_2631	YP_001721361	NCBI: PFAM: transposase IS200-family protein~KEGG: ypi:YpsIP31758_3905 IS1541, transposase;PROVISIONAL ; MIBI: transposase IS200-family protein	0.0129542	0.0538187	2.48503
YPK_3104	YPK_3104		NCBI: hypothetical protein ; MIBI: hypothetical protein	1.19969	0.409983	15.1626	14.4241	12.0767	9.99036	39.0627	20.9848	26.5682	19	14	9	52	22	23	0.695429	1.77257	0.851315	0.790625	0.444347	2.72753	1.19711	1.39306	YPK_3104	YP_001721828	NCBI: KEGG: maq:Maqu_0024 hypothetical protein;PROVISIONAL ; MIBI: hypothetical protein	0.00343144	0.0191939	2.92619
YPK_3153	YPK_3153	ppiB	NCBI: peptidyl-prolyl cis-trans isomerase B ; MIBI: peptidyl-prolyl cis-trans isomerase B	1.19931	0.230197	149.217	117.671	105.24	168.726	396.637	266.125	239.114	155	122	152	528	279	207	10.7343	27.8749	10.4805	10.3972	11.325	41.7942	22.9103	18.9203	YPK_3153	YP_001721877	NCBI: PFAM: peptidyl-prolyl cis-trans isomerase cyclophilin type~KEGG: ypi:YpsIP31758_3015 peptidyl-prolyl cis-trans isomerase B;PROVISIONAL ; MIBI: peptidyl-prolyl cis-trans isomerase B	1.88909e-07	3.87775e-06	5.20993
YPK_2283	YPK_2283		NCBI: hypothetical protein ; MIBI: hypothetical protein	1.19816	0.561784	10.1887	2.27749	2.58786	4.44016	6.00965	9.53854	8.08598	3	3	4	8	10	7	0.594429	1.64546	0.478145	0.60265	0.702492	1.49265	1.93558	1.50814	YPK_2283	YP_001721013	NCBI: KEGG: yps:YPTB1911 hypothetical protein;PROVISIONAL ; MIBI: hypothetical protein	0.0329433	0.108948	2.13277
YPK_0991	YPK_0991	agaW	NCBI: PTS sorbose-specific transporter subunit IIC ; MIBI: PTS sorbose-specific transporter subunit IIC	1.19569	0.832484	2.17412	0.759165	0	2.22008	6.00965	1.90771	0	1	0	2	8	2	0	0.0453028	0.166773	0.0424209	0	0.0934875	0.397283	0.103035	0	YPK_0991	YP_001719745	NCBI: PFAM: phosphotransferase system PTS sorbose-specific IIC subunit~KEGG: ypa:YPA_0435 putative PTS permease protein;PROVISIONAL ; MIBI: PTS sorbose-specific transporter subunit IIC	0.150921	0.324738	1.43629	path:ypy00052;path:ypy02060	;Galactose metabolism - Yersinia pseudotuberculosis YPIII;Phosphotransferase system (PTS) - Yersinia pseudotuberculosis YPIII
YPK_2072	YPK_2072	adhE	NCBI: bifunctional acetaldehyde-CoA/alcohol dehydrogenase ; MIBI: bifunctional acetaldehyde-CoA/alcohol dehydrogenase	1.19397	0.266568	64.5887	46.3091	50.032	54.392	199.821	62.9544	82.0149	61	58	49	266	66	71	0.784205	2.03257	0.762959	0.914334	0.675322	3.89478	1.00251	1.20043	YPK_2072	YP_001720812	NCBI: PFAM: iron-containing alcohol dehydrogenase; Aldehyde Dehydrogenase_~KEGG: ypm:YP_1976 aldehyde-alcohol dehydrogenase;PROVISIONAL ; MIBI: bifunctional acetaldehyde-CoA/alcohol dehydrogenase	7.49826e-06	0.000110407	4.47903	path:ypy00010;path:ypy00071;path:ypy00350;path:ypy00620;path:ypy00625;path:ypy00626;path:ypy00650;path:ypy01100;path:ypy01110;path:ypy01120;path:ypy01220	;Glycolysis / Gluconeogenesis - Yersinia pseudotuberculosis YPIII;Fatty acid degradation - Yersinia pseudotuberculosis YPIII;Tyrosine metabolism - Yersinia pseudotuberculosis YPIII;Pyruvate metabolism - Yersinia pseudotuberculosis YPIII;Chloroalkane and chloroalkene degradation - Yersinia pseudotuberculosis YPIII;Naphthalene degradation - Yersinia pseudotuberculosis YPIII;Butanoate metabolism - Y…
YPK_3516	YPK_3516	ddl	NCBI: D-alanine--D-alanine ligase ; MIBI: D-alanine--D-alanine ligase	1.19373	0.419309	16.739	10.6283	8.62621	9.99036	39.8139	14.3078	13.8617	14	10	9	53	15	12	0.442405	1.16876	0.508775	0.45804	0.360399	2.25478	0.662008	0.589502	YPK_3516	YP_001722236	NCBI: D-alanine--D-alanine ligase; DdlA; DdlB; cytoplasmic; catalyzes the formation of D-alanyl-D-alanine from two D-alanines in peptidoglycan synthesis; there are two forms of this enzyme in Escherichia coli;6.3.2.4;PROVISIONAL ; MIBI: D-alanine--D-alanine ligase	0.00441465	0.0231394	2.84691	path:ypy00473;path:ypy00550;path:ypy01100	;D-Alanine metabolism - Yersinia pseudotuberculosis YPIII;Peptidoglycan biosynthesis - Yersinia pseudotuberculosis YPIII;Metabolic pathways - Yersinia pseudotuberculosis YPIII
pYV0031	pYV0031	sopB	NCBI: plasmid-partitioning protein ; MIBI: plasmid-partitioning protein	1.19363	0.159862	519.205	203.456	211.342	194.257	391.378	454.035	561.398	268	245	175	521	476	486	8.88874	21.308	9.2857	10.6992	6.68131	21.1323	20.0291	22.7626	pYV0031	YP_068442	NCBI: SopB;PROVISIONAL ; MIBI: plasmid-partitioning protein	8.23049e-14	3.57255e-12	7.46658
YPK_2969	YPK_2969	sdhB	NCBI: succinate dehydrogenase iron-sulfur subunit ; MIBI: succinate dehydrogenase iron-sulfur subunit	1.19328	0.37764	28.1118	12.1466	16.3898	17.7606	69.8621	17.1694	18.4822	16	19	16	93	18	16	0.895927	2.37075	0.746892	1.11789	0.823003	5.08219	1.02043	1.00964	YPK_2969	YP_001721696	NCBI: part of four member succinate dehydrogenase enzyme complex that forms a trimeric complex (trimer of tetramers); SdhA/B are the catalytic subcomplex and can exhibit succinate dehydrogenase activity in the absence of SdhC/D which are the membrane components and form cytochrome b556; SdhC binds ubiquinone; oxidizes succinate to fumarate while reducing ubiquinone to ubiquinol; the catalytic sub…	0.00157855	0.0103751	3.15984	path:ypy00020;path:ypy00190;path:ypy00650;path:ypy01100;path:ypy01110;path:ypy01120;path:ypy01200	;Citrate cycle (TCA cycle) - Yersinia pseudotuberculosis YPIII;Oxidative phosphorylation - Yersinia pseudotuberculosis YPIII;Butanoate metabolism - Yersinia pseudotuberculosis YPIII;Metabolic pathways - Yersinia pseudotuberculosis YPIII;Biosynthesis of secondary metabolites - Yersinia pseudotuberculosis YPIII;Microbial metabolism in diverse environments - Yersinia pseudotuberculosis YPIII;Carbon …
YPK_0261	YPK_0261	tauD	NCBI: taurine dioxygenase ; MIBI: taurine dioxygenase	1.19043	0.320594	94.8983	37.1991	29.3291	53.2819	63.8525	80.1238	136.307	49	34	48	85	84	118	1.90209	4.74427	1.93173	1.68941	2.08514	3.92282	4.02164	6.28837	YPK_0261	YP_001719027	NCBI: catalyzes the conversion of taurine (2-aminoethanesulfonate) to sulfite and aminoacetaldehyde concurrently with the conversion of alpha-ketoglutarate to succinate and carbon dioxide; non-heme iron oxidase; allows the use of taurine as an alternative sulfur source; forms homodimers;1.14.11.17;PROVISIONAL ; MIBI: taurine dioxygenase	0.000204661	0.00187846	3.71319	path:ypy00430;path:ypy00920	;Taurine and hypotaurine metabolism - Yersinia pseudotuberculosis YPIII;Sulfur metabolism - Yersinia pseudotuberculosis YPIII
YPK_1038	YPK_1038	ppdB	NCBI: hypothetical protein ; MIBI: putative prepilin peptidase dependent protein	1.18576	0.759021	3.60244	1.51833	0.862621	1.11004	1.50241	6.67698	2.31028	2	1	1	2	7	2	0.079916	0.248157	0.109918	0.0692701	0.0605596	0.128677	0.46721	0.148585	YPK_1038	YP_001719792	NCBI: KEGG: ypa:YPA_0487 putative prepilin peptidase dependent protein;PROVISIONAL ; MIBI: putative prepilin peptidase dependent protein	0.118236	0.274785	1.56222
YPK_0304	YPK_0304	rpmJ-1	NCBI: 50S ribosomal protein L36 ; MIBI: 50S ribosomal protein L36	1.18263	0.705684	5.54707	0.759165	6.03834	7.77028	30.7994	1.90771	2.31028	1	7	7	41	2	2	1.67218	5.06623	0.286069	2.52392	2.20655	13.7305	0.694825	0.773406	YPK_0304	YP_001719070	NCBI: smallest protein in the large subunit; similar to what is found with protein L31 and L33 several bacterial genomes contain paralogs which may be regulated by zinc; the protein from Thermus thermophilus has a zinc-binding motif and contains a bound zinc ion; the proteins in this group have the motif;PROVISIONAL ; MIBI: 50S ribosomal protein L36	0.0937637	0.233401	1.67587	path:ypy03010	;Ribosome - Yersinia pseudotuberculosis YPIII
pYV0022	pYV0022		NCBI: transposase;hypothetical protein;integrase catalytic region ; MIBI: putative transposase	1.18114	0.271324	208.933	75.1573	84.5368	108.784	158.504	248.956	210.235	99	98	98	211	261	182	3.14352	7.70412	2.82484	3.52445	3.08126	7.04809	9.04428	7.02	pYV0022;Acid_0647;YPTS_4248	YP_068433;YP_821933;YP_001874648	NCBI: similar to fusion of Y.pestis YPCD1.03c and YPCD1.97c;PROVISIONAL;KEGG: yps:pYV0022 transposase;PROVISIONAL;PFAM: Integrase catalytic region~KEGG: yps:pYV0022 putative transposase;PROVISIONAL ; MIBI: putative transposase	1.34138e-05	0.000181478	4.35324
YPK_3242	YPK_3242	cyoB	NCBI: cytochrome o ubiquinol oxidase subunit I ; MIBI: cytochrome o ubiquinol oxidase subunit I	1.1756	0.386287	42.9296	28.0891	28.4665	15.5406	118.69	20.0309	28.8785	37	33	14	158	21	25	0.526581	1.36805	0.621684	0.698856	0.259203	3.10781	0.42851	0.567825	YPK_3242	YP_001721964	NCBI: KEGG: ypi:YpsIP31758_3099 cytochrome o ubiquinol oxidase, subunit I~TIGRFAM: cytochrome o ubiquinol oxidase, subunit I~PFAM: cytochrome c oxidase subunit I;1.9.3.1;PROVISIONAL ; MIBI: cytochrome o ubiquinol oxidase subunit I	0.0023398	0.0141901	3.04332	path:ypy00190;path:ypy01100	;Oxidative phosphorylation - Yersinia pseudotuberculosis YPIII;Metabolic pathways - Yersinia pseudotuberculosis YPIII
YPK_1882	YPK_1882	pdxY	NCBI: pyridoxamine kinase ; MIBI: pyridoxamine kinase	1.17415	0.395257	84.1344	14.4241	14.6646	32.1912	36.8091	44.8312	61.2224	19	17	29	49	47	53	0.937913	2.41126	0.738597	0.832931	1.24221	2.22987	2.21884	2.78507	YPK_1882	YP_001720626	NCBI: catalyzes the formation of pyridoxal 5'-phosphate from pyridoxal;PROVISIONAL ; MIBI: pyridoxamine kinase	0.00297224	0.016943	2.97059	path:ypy00750;path:ypy01100	;Vitamin B6 metabolism - Yersinia pseudotuberculosis YPIII;Metabolic pathways - Yersinia pseudotuberculosis YPIII
YPK_0278	YPK_0278	tuf-1	NCBI: elongation factor Tu ; MIBI: translation elongation factor Tu	1.17314	0.425257	257.235	273.299	247.572	155.406	1228.22	170.74	190.598	360	287	140	1635	179	165	8.24748	22.167	10.1681	10.2171	4.35723	54.0613	6.13997	6.29984	YPK_0278	YP_001719044	NCBI: EF-Tu; promotes GTP-dependent binding of aminoacyl-tRNA to the A-site of ribosomes during protein biosynthesis; when the tRNA anticodon matches the mRNA codon, GTP hydrolysis results; the inactive EF-Tu-GDP leaves the ribosome and release of GDP is promoted by elongation factor Ts; many prokaryotes have two copies of the gene encoding EF-Tu;PROVISIONAL ; MIBI: translation elongation factor …	0.00580402	0.0284533	2.75865
YPK_2764	YPK_2764	fruB	NCBI: bifunctional PTS system fructose-specific transporter subunit IIA/HPr protein ; MIBI: bifunctional PTS system fructose-specific transporter subunit IIA/HPr protein	1.17258	0.264094	59.8018	35.6808	24.1534	25.5309	57.0916	82.9853	57.757	47	28	23	76	87	50	1.05895	2.57976	1.38721	1.04162	0.748024	2.62596	3.11844	1.9949	YPK_2764	YP_001721494	NCBI: phosphoenolpyruvate (PEP)-dependent, sugar transporting phosphotransferase system; catalyzes the phosphorylation of incoming sugar substrates concomitant with their translocation across the cell membrane; IIA is phosphorylated by phospho-HP which then transfers the phosphoryl group to the IIB componentr;PROVISIONAL ; MIBI: bifunctional PTS system fructose-specific transporter subunit IIA/HP…	8.99538e-06	0.00012881	4.44001	path:ypy00051;path:ypy01100;path:ypy01120;path:ypy02060	;Fructose and mannose metabolism - Yersinia pseudotuberculosis YPIII;Metabolic pathways - Yersinia pseudotuberculosis YPIII;Microbial metabolism in diverse environments - Yersinia pseudotuberculosis YPIII;Phosphotransferase system (PTS) - Yersinia pseudotuberculosis YPIII
YPK_0467	YPK_0467	mreD	NCBI: rod shape-determining protein MreD ; MIBI: rod shape-determining protein MreD	1.16977	0.694605	3.48834	2.27749	1.72524	3.33012	7.51206	1.90771	9.24112	3	2	3	10	2	8	0.20138	0.569236	0.205338	0.172538	0.226263	0.801269	0.166246	0.740193	YPK_0467	YP_001719223	NCBI: part of cell wall structural complex MreBCD; transmembrane component;PROVISIONAL ; MIBI: rod shape-determining protein MreD	0.0921661	0.230857	1.68408
YPK_2293	YPK_2293		NCBI: hypothetical protein ; MIBI: hypothetical protein	1.16656	0.527408	8.52912	3.79582	7.76359	6.66024	18.7801	8.58469	15.0168	5	9	6	25	9	13	0.237792	0.598438	0.155386	0.352525	0.205464	0.909518	0.339671	0.546124	YPK_2293	YP_001721023	NCBI: KEGG: ypk:y2426 hypothetical protein;PROVISIONAL ; MIBI: hypothetical protein	0.026975	0.0936112	2.21188
YPK_0281	YPK_0281	bfr	NCBI: bacterioferritin ; MIBI: bacterioferritin	1.16377	0.618245	6.69261	4.55499	4.3131	0	9.76567	6.67698	6.93084	6	5	0	13	7	6	0.289556	0.7492	0.423672	0.444995	0	1.07461	0.600276	0.572712	YPK_0281	YP_001719047	NCBI: iron storage protein;PROVISIONAL ; MIBI: bacterioferritin	0.059784	0.169272	1.88238	path:ypy00860	;Porphyrin and chlorophyll metabolism - Yersinia pseudotuberculosis YPIII
pYV0063	pYV0063	sycN	NCBI: sycN; type III secretion protein ; MIBI: SycN, type III secretion protein	1.15826	0.396445	26.793	13.665	18.9777	14.4305	32.3018	24.8002	53.1364	18	22	13	43	26	46	1.80107	4.32159	1.61952	2.49484	1.28885	4.52911	2.84094	5.59472	pYV0063	YP_068472	NCBI: similar to Y. pestis YPCD1.37c;PROVISIONAL ; MIBI: SycN, type III secretion protein	0.00348213	0.0194137	2.92162
YPK_0547	YPK_0547	yqjD	NCBI: hypothetical protein ; MIBI: hypothetical protein	1.15758	0.396494	23.5698	21.2566	28.4665	15.5406	34.5555	56.2774	61.2224	28	33	14	46	59	53	3.0998	7.18792	3.06262	4.54942	1.68736	5.89011	7.83722	7.83643	YPK_0547	YP_001719303	NCBI: PFAM: protein of unknown function DUF883 ElaB~KEGG: ypi:YpsIP31758_0483 hypothetical protein;PROVISIONAL ; MIBI: hypothetical protein	0.00350556	0.0195029	2.91953
YPK_0134	YPK_0134	gntR	NCBI: LacI family transcriptional regulator ; MIBI: transcriptional regulator, LacI family	1.15706	0.195085	237.301	57.6965	93.163	66.6024	143.48	205.079	140.927	76	108	60	191	215	122	3.30586	7.7184	2.70898	4.85201	2.3566	7.96994	9.30688	5.87838	YPK_0134	YP_001718900	NCBI: PFAM: periplasmic binding protein/LacI transcriptional regulator~SMART: regulatory protein LacI~KEGG: yps:YPTB3798 gluconate utilization system Gnt-I transcriptional repressor;PROVISIONAL ; MIBI: transcriptional regulator, LacI family	3.01031e-09	8.36263e-08	5.93104
YPK_1192	YPK_1192	pdxJ	NCBI: pyridoxine 5'-phosphate synthase ; MIBI: pyridoxine 5_-phosphate synthase	1.15438	0.801979	2.44363	3.03666	1.72524	0	8.26326	2.86156	2.31028	4	2	0	11	3	2	0.0993859	0.293002	0.182897	0.115261	0	0.588801	0.166587	0.123618	YPK_1192	YP_001719943	NCBI: involved in the de novo synthesis of pyridoxine (Vitamin B6);PROVISIONAL ; MIBI: pyridoxine 5_-phosphate synthase	0.150032	0.323762	1.43942	path:ypy00750;path:ypy01100	;Vitamin B6 metabolism - Yersinia pseudotuberculosis YPIII;Metabolic pathways - Yersinia pseudotuberculosis YPIII
Ysr256	Ysr256		; Synonym: Ysr256; Class: asRNA	1.14996	0.351	102.272	30.3666	31.917	61.0522	66.8573	71.5391	142.082	40	37	55	89	75	123	9.22868	22.6607	7.52137	8.7689	11.3958	19.591	17.1267	31.2643	Ysr256		; Synonym: Ysr256; Class: asRNA	0.00105202	0.00744275	3.27623
YPK_1750	YPK_1750	cheW	NCBI: purine-binding chemotaxis protein ; MIBI: purine-binding chemotaxis protein	1.14824	0.653299	3.62926	6.07332	0.862621	1.11004	7.51206	7.63083	5.7757	8	1	1	10	8	5	0.232147	0.631339	0.537673	0.0847098	0.0740579	0.786788	0.652968	0.45426	YPK_1750	YP_001720496	NCBI: PFAM: CheW domain protein~KEGG: ypi:YpsIP31758_1639 chemotaxis protein CheW;PROVISIONAL ; MIBI: purine-binding chemotaxis protein	0.0788148	0.206554	1.7576	path:ypy02020;path:ypy02030	;Two-component system - Yersinia pseudotuberculosis YPIII;Bacterial chemotaxis - Yersinia pseudotuberculosis YPIII
YPK_1953	YPK_1953	srfB	NCBI: putative virulence factor SrfB ; MIBI: putative virulence factor SrfB	1.14688	0.307508	28.9499	15.1833	12.0767	22.2008	31.5506	33.3849	46.2056	20	14	20	42	35	40	0.578014	1.41148	0.581078	0.512671	0.640292	1.42851	1.23494	1.57098	YPK_1953	YP_001720695	NCBI: KEGG: ypi:YpsIP31758_1843 putative virulence factor SrfB;PROVISIONAL ; MIBI: putative virulence factor SrfB	0.000191785	0.00178386	3.7296
YPK_3432	YPK_3432	ftsB	NCBI: cell division protein FtsB ; MIBI: cell division protein FtsB	1.14657	0.525846	7.2709	7.59165	9.48883	2.22008	25.541	8.58469	11.5514	10	11	2	34	9	10	0.906026	2.23308	1.04268	1.44561	0.229787	4.15012	1.13964	1.40948	YPK_3432	YP_001722152	NCBI: forms a complex with FtsL and FtsQ; colocalizes to the septal region of the dividing cell; membrane protein;PROVISIONAL ; MIBI: cell division protein FtsB	0.0292254	0.0996581	2.18043
YPK_R0006	YPK_R0006	tRNA-Tyr	NCBI: NA ; MIBI: tRNA Tyr	1.14654	0.885015	1.8615	2.27749	5.17572	2.22008	24.0386	0	1.15514	3	6	2	32	0	1	1.67563	5.09439	1.1813	2.9778	0.867784	14.7509	0	0.532286	YPK_R0006		NCBI: NA ; MIBI: tRNA Tyr	0.195145	0.383932	1.29551	path:ypy00970	;Aminoacyl-tRNA biosynthesis - Yersinia pseudotuberculosis YPIII
YPK_0445	YPK_0445	pcp-1	NCBI: 17 kDa surface antigen ; MIBI: 17 kDa surface antigen	1.14582	0.594272	8.93227	3.79582	5.17572	0	10.5169	3.81542	9.24112	5	6	0	14	4	8	0.299475	0.76431	0.357587	0.54084	0	1.17211	0.347412	0.773406	YPK_0445	YP_001719201	NCBI: PFAM: 17 kDa surface antigen~KEGG: ypi:YpsIP31758_0378 outer membrane lipoprotein PcP;PROVISIONAL ; MIBI: 17 kDa surface antigen	0.0538411	0.156128	1.92811
YPK_2551	YPK_2551	dcd	NCBI: deoxycytidine triphosphate deaminase ; MIBI: deoxycytidine triphosphate deaminase	1.14286	0.534774	7.96074	7.59165	5.17572	5.5502	27.7946	9.53854	4.62056	10	6	5	37	10	4	0.442279	1.16677	0.575088	0.434902	0.316846	2.49095	0.698407	0.310957	YPK_2551	YP_001721281	NCBI: Catalyzes the formation of dUTP from dCTP in thymidylate biosynthesis;PROVISIONAL ; MIBI: deoxycytidine triphosphate deaminase	0.0325903	0.107952	2.13709	path:ypy00240;path:ypy01100	;Pyrimidine metabolism - Yersinia pseudotuberculosis YPIII;Metabolic pathways - Yersinia pseudotuberculosis YPIII
YPK_4080	YPK_4080		NCBI: glutaredoxin family protein ; MIBI: glutaredoxin family protein	1.1392	0.196117	544.04	226.231	242.396	219.788	501.054	532.251	496.71	298	281	198	667	558	430	13.2653	31.0886	13.6258	16.1942	9.97596	35.7028	30.9852	26.5779	YPK_4080	YP_001722792	NCBI: KEGG: ypa:YPA_0106 putative peroxiredoxin/glutaredoxin family protein~TIGRFAM: glutaredoxin-family domain protein~PFAM: alkyl hydroperoxide reductase/ Thiol specific antioxidant/ Mal allergen; glutaredoxin; Redoxin domain protein;1.11.1.15;PROVISIONAL ; MIBI: glutaredoxin family protein	6.29441e-09	1.68133e-07	5.80874
YPK_1971	YPK_1971		NCBI: hypothetical protein ; MIBI: hypothetical protein	1.13804	0.335528	25.2787	17.4608	15.5272	17.7606	24.0386	38.1542	54.2916	23	18	16	32	40	47	0.809181	1.91149	0.881801	0.869804	0.675937	1.43623	1.86242	2.43583	YPK_1971	YP_001720713	NCBI: KEGG: bps:BPSS1385 ATP/GTP binding protein;PROVISIONAL ; MIBI: hypothetical protein	0.000694381	0.00525133	3.39179
YPK_3191	YPK_3191	ddhA, rfbF	NCBI: glucose-1-phosphate cytidylyltransferase ; MIBI: glucose-1-phosphate cytidylyltransferase	1.13764	0.519018	11.118	7.59165	14.6646	5.5502	42.0675	10.4924	11.5514	10	17	5	56	11	10	0.532411	1.33237	0.43243	0.926555	0.238248	2.83488	0.577674	0.584551	YPK_3191	YP_001721913	NCBI: TIGRFAM: glucose-1-phosphate cytidylyltransferase~PFAM: Nucleotidyl transferase~KEGG: ypm:YP_0815 glucose-1-phosphate cytidylyltransferase;PROVISIONAL ; MIBI: glucose-1-phosphate cytidylyltransferase	0.028386	0.0973536	2.19191	path:ypy00500;path:ypy00520;path:ypy01100;path:ypy01110	;Starch and sucrose metabolism - Yersinia pseudotuberculosis YPIII;Amino sugar and nucleotide sugar metabolism - Yersinia pseudotuberculosis YPIII;Metabolic pathways - Yersinia pseudotuberculosis YPIII;Biosynthesis of secondary metabolites - Yersinia pseudotuberculosis YPIII
YPK_2621	YPK_2621	hspQ	NCBI: heat shock protein HspQ ; MIBI: heat shock protein HspQ	1.13678	0.247394	111.914	63.7699	46.5815	45.5117	160.758	97.2931	88.9458	84	54	41	214	102	77	6.91994	16.787	8.84116	7.16358	4.75508	26.3678	13.0378	10.9554	YPK_2621	YP_001721351	NCBI: TIGRFAM: hemimethylated DNA binding protein~PFAM: Hemimethylated DNA-binding region~KEGG: ypa:YPA_0736 hypothetical protein;PROVISIONAL ; MIBI: heat shock protein HspQ	4.32706e-06	6.76977e-05	4.59502
YPK_2630	YPK_2630	ompA	NCBI: outer membrane protein A ; MIBI: outer membrane protein A	1.13633	0.355088	182.877	261.912	185.463	97.6836	930.744	153.571	146.703	345	215	88	1239	161	127	7.48983	19.095	10.8731	8.54038	3.05604	45.7124	6.16216	5.41057	YPK_2630	YP_001721360	NCBI: OmpA is believed to be a porin, involved in diffusion of nonspecific small solutes across the outer membrane. It is the most abundant integral protein of the outer membrane of E. coli, and it is known to play a role as a phage receptor, a mediator of F-factor dependent conjugation, and in maintaining the structural shape of the outer membrane; 3a; II*; G; d;PROVISIONAL ; MIBI: outer membran…	0.00137357	0.00927663	3.20015
Ysr237_NU	Ysr237_NU		; Synonym: Ysr237_NU; Class: asRNA	1.13605	0.437358	16.9552	9.86914	12.0767	51.0619	30.0482	62.9544	69.3084	13	14	46	40	66	60	18.9044	48.3657	9.06482	12.3041	35.3441	32.6517	55.89	56.5553	Ysr237_NU		; Synonym: Ysr237_NU; Class: asRNA	0.00938976	0.0418025	2.59753
YPK_3019	YPK_3019	ybeB	NCBI: hypothetical protein ; MIBI: hypothetical protein	1.13602	0.666132	5.26198	10.6283	13.8019	2.22008	51.8332	3.81542	8.08598	14	16	2	69	4	7	1.27601	3.33633	1.47353	2.12254	0.231955	8.50176	0.511286	0.995943	YPK_3019	YP_001721745	NCBI: TIGRFAM: iojap-like protein~PFAM: Iojap-related protein~KEGG: ypi:YpsIP31758_2947 iojap-related protein;PROVISIONAL ; MIBI: hypothetical protein	0.0881211	0.224338	1.70539
Ysr267	Ysr267		; Synonym: Ysr267; Class: asRNA	1.13482	0.362591	66.7068	18.22	18.9777	37.7414	28.5458	55.3235	85.4804	24	22	34	38	58	74	5.35002	12.8934	4.31872	4.98968	6.74166	8.00493	12.675	18.0004	Ysr267		; Synonym: Ysr267; Class: asRNA	0.00174959	0.0111647	3.12974
Ysr239_NU	Ysr239_NU		; Synonym: Ysr239_NU; Class: asRNA	1.1327	0.281523	367.607	145.76	171.662	271.96	275.692	466.435	570.639	192	199	245	367	489	494	39.7616	94.345	32.1313	41.9746	45.179	71.899	99.3826	111.753	Ysr239_NU		; Synonym: Ysr239_NU; Class: asRNA	5.73459e-05	0.000642367	4.02347
YPK_2021	YPK_2021	araD-1	NCBI: L-ribulose-5-phosphate 4-epimerase ; MIBI: L-ribulose-5-phosphate 4-epimerase	1.13084	0.245025	82.9989	72.8798	61.2461	56.6121	134.466	150.709	139.772	96	71	51	179	158	121	3.87415	9.05671	4.61657	4.30341	2.70247	10.077	9.2274	7.86574	YPK_2021	YP_001720761	NCBI: catalyzes the isomerization of L-ribulose 5-phosphate to D-xylulose 5-phosphate in the anaerobic catabolism of L-ascorbate; links the arabinose metabolic pathway to the pentose phosphate pathway and allows the bacteria to use arabinose as an energy source;5.1.3.4;PROVISIONAL ; MIBI: L-ribulose-5-phosphate 4-epimerase	3.92737e-06	6.19899e-05	4.61519	path:ypy00040;path:ypy01100	;Pentose and glucuronate interconversions - Yersinia pseudotuberculosis YPIII;Metabolic pathways - Yersinia pseudotuberculosis YPIII
YPK_0534	YPK_0534	elbB	NCBI: isoprenoid biosynthesis protein with amidotransferase-like domain ; MIBI: isoprenoid biosynthesis protein with amidotransferase-like domain	1.12941	0.724367	4.41351	1.51833	1.72524	1.11004	6.00965	0.953854	4.62056	2	2	1	8	1	4	0.0959185	0.272722	0.102355	0.129008	0.0563927	0.479291	0.0621518	0.276723	YPK_0534	YP_001719290	NCBI: PFAM: ThiJ/PfpI domain protein~KEGG: ypi:YpsIP31758_0470 enhancing lycopene biosynthesis protein 2;PROVISIONAL ; MIBI: isoprenoid biosynthesis protein with amidotransferase-like domain	0.118958	0.275694	1.55916
YPK_1409	YPK_1409	cysT	NCBI: sulfate/thiosulfate transporter subunit ; MIBI: sulfate/thiosulfate transporter subunit	1.12892	0.892215	2.0175	0	0.862621	3.33012	8.26326	2.86156	0	0	1	3	11	3	0	0.0610823	0.221001	0	0.0505821	0.132665	0.51679	0.146213	0	YPK_1409	YP_001720156	NCBI: TIGRFAM: sulfate ABC transporter, inner membrane subunit; sulfate ABC transporter, inner membrane subunit CysT~PFAM: binding-protein-dependent transport systems inner membrane component~KEGG: ypm:YP_2638 sulfate transport system permease protein CysT;PROVISIONAL ; MIBI: sulfate/thiosulfate transporter subunit	0.205763	0.398241	1.2653	path:ypy00920;path:ypy02010	;Sulfur metabolism - Yersinia pseudotuberculosis YPIII;ABC transporters - Yersinia pseudotuberculosis YPIII
pYV0020	pYV0020	sycH	NCBI: sycH; yopH targeting protein;TIR chaperone family protein ; MIBI: SycH, YopH targeting protein	1.12863	0.211157	142.414	44.7907	41.4058	54.392	123.198	90.6162	92.4112	59	48	49	164	95	80	4.54366	10.8818	4.63553	4.7533	4.24216	15.0842	9.06453	8.49658	pYV0020;YPTS_4246	YP_068431;YP_001874646	NCBI: similar to Y. pestis YPCD1.95c;PROVISIONAL;PFAM: Tir chaperone family protein~KEGG: yps:pYV0020 SycH; putative YopH targeting protein;PROVISIONAL ; MIBI: SycH, YopH targeting protein	9.04301e-08	1.99377e-06	5.34497
YPK_3513	YPK_3513	ftsZ	NCBI: cell division protein FtsZ ; MIBI: cell division protein FtsZ	1.12774	0.40771	27.9824	12.9058	10.3514	19.9807	56.3404	20.9848	17.3271	17	12	18	75	22	15	0.503204	1.30543	0.493917	0.439432	0.576263	2.55091	0.77625	0.589118	YPK_3513	YP_001722233	NCBI: GTPase; similar structure to tubulin; forms ring-shaped polymers at the site of cell division; other proteins such as FtsA, ZipA, and ZapA, interact with and regulate FtsZ function;PROVISIONAL ; MIBI: cell division protein FtsZ	0.0056742	0.0280147	2.76604
YPK_1366	YPK_1366		NCBI: hypothetical protein ; MIBI: hypothetical protein	1.12729	0.557471	6.33139	2.27749	5.17572	3.33012	11.2681	6.67698	6.93084	3	6	3	15	7	6	0.177841	0.43821	0.115414	0.290934	0.127175	0.675552	0.327047	0.312029	YPK_1366	YP_001720113	NCBI: PFAM: protein of unknown function zinc metallopeptidase putative~KEGG: ypi:YpsIP31758_1250 metalloprotease-like protein;PROVISIONAL ; MIBI: hypothetical protein	0.0431613	0.132513	2.02215
YPK_3181	YPK_3181	manC, cpsB	NCBI: mannose-1-phosphate guanylyltransferase/mannose-6-phosphate isomerase ; MIBI: mannose-1-phosphate guanylyltransferase/mannose-6-phosphate isomerase	1.12546	0.487557	9.60235	8.35081	6.90096	9.99036	35.3067	13.354	6.93084	11	8	9	47	14	6	0.249	0.643648	0.265062	0.242969	0.238969	1.32581	0.409692	0.19544	YPK_3181	YP_001721903	NCBI: KEGG: yps:YPTB1011 mannose-1-phosphate guanylyltransferase~TIGRFAM: mannose-1-phosphate guanylyltransferase/mannose-6-phosphate isomerase~PFAM: mannose-6-phosphate isomerase type II; Nucleotidyl transferase; Cupin 2 conserved barrel domain protein;2.7.7.22;PROVISIONAL ; MIBI: mannose-1-phosphate guanylyltransferase/mannose-6-phosphate isomerase	0.0209784	0.0782357	2.30837	path:ypy00051;path:ypy00520;path:ypy01100;path:ypy01110	;Fructose and mannose metabolism - Yersinia pseudotuberculosis YPIII;Amino sugar and nucleotide sugar metabolism - Yersinia pseudotuberculosis YPIII;Metabolic pathways - Yersinia pseudotuberculosis YPIII;Biosynthesis of secondary metabolites - Yersinia pseudotuberculosis YPIII
YPK_3126	YPK_3126		NCBI: antitermination protein ; MIBI: antitermination protein	1.12492	0.650387	6.14808	3.03666	0.862621	4.44016	3.00482	7.63083	10.3963	4	1	4	4	8	9	0.236542	0.64993	0.293598	0.0925121	0.323516	0.343702	0.71311	0.892979	YPK_3126	YP_001721850	NCBI: PFAM: antitermination protein~KEGG: stm:STM0903 putative chaparone;PROVISIONAL ; MIBI: antitermination protein	0.0836993	0.21621	1.72961
pYV0014	pYV0014		NCBI: NA ; MIBI: pseudogene	1.12163	0.633024	9.25265	2.27749	3.45048	5.5502	8.26326	13.354	4.62056	3	4	5	11	14	4	0.671936	1.74969	0.446268	0.749964	0.819574	1.91557	2.52916	0.804343	pYV0014		NCBI: NA ; MIBI: pseudogene	0.076418	0.202547	1.77186
YPK_0993	YPK_0993	agaS	NCBI: AgaS family sugar isomerase ; MIBI: AgaS family sugar isomerase	1.11955	0.39233	23.5626	15.1833	4.3131	7.77028	12.7705	27.6618	24.2579	20	5	7	17	29	21	0.325192	0.798342	0.57361	0.180743	0.221222	0.570775	1.01009	0.814164	YPK_0993	YP_001719747	NCBI: TIGRFAM: sugar isomerase, AgaS family~PFAM: sugar isomerase (SIS)~KEGG: ypi:YpsIP31758_0941 putative tagatose-6-phosphate ketose/aldose isomerase AgaS;PROVISIONAL ; MIBI: AgaS family sugar isomerase	0.00432288	0.022773	2.85359
YPK_1354	YPK_1354	hda	NCBI: DNA replication initiation factor ; MIBI: DNA replication initiation factor	1.11762	0.29325	117.003	17.4608	18.115	23.3108	33.8043	46.7389	50.8262	23	21	21	45	49	44	1.14416	2.70511	1.08731	1.25126	1.09392	2.49038	2.81316	2.81179	YPK_1354	YP_001720101	NCBI: controls initiation of DNA replication by inhibiting re-initiation of replication, promotes hydrolysis of DnaA-bound ATP;PROVISIONAL ; MIBI: DNA replication initiation factor	0.00013832	0.00134354	3.81115
YPK_2857	YPK_2857	ompC-3	NCBI: porin ; MIBI: porin	1.11726	0.505209	9.55884	6.07332	7.76359	12.2104	26.2922	16.2155	15.0168	8	9	11	35	17	13	0.314552	0.791682	0.239929	0.340206	0.363521	1.22883	0.619179	0.527039	YPK_2857	YP_001721586	NCBI: PFAM: porin Gram-negative type~KEGG: yps:YPTB1244 general bacterial porin (GBP) family protein;PROVISIONAL ; MIBI: porin	0.0270028	0.0936112	2.21148
YPK_2091	YPK_2091	sppA	NCBI: protease 4 ; MIBI: protease 4	1.11688	0.230417	102.838	84.2673	62.9713	88.8032	146.485	165.017	206.77	111	73	80	195	173	179	1.75494	4.1007	2.00712	1.66372	1.59398	4.12777	3.79901	4.37532	YPK_2091	YP_001720830	NCBI: SppA; catalyzes the degradation of cleaved signal peptides; essential to maintain secretion of mature proteins across the membrane;3.1.3.2;PROVISIONAL ; MIBI: protease 4	1.25209e-06	2.20146e-05	4.84721
YPK_1398	YPK_1398	yfeY	NCBI: hypothetical protein ; MIBI: hypothetical protein	1.11492	0.461221	11.1962	5.31415	3.45048	6.66024	15.0241	6.67698	12.7065	7	4	6	20	7	11	0.340042	0.852864	0.382828	0.275722	0.361577	1.28046	0.46492	0.813214	YPK_1398	YP_001720145	NCBI: PFAM: protein of unknown function DUF1131~KEGG: ypm:YP_2649 putative lipoprotein;PROVISIONAL ; MIBI: hypothetical protein	0.0156354	0.0623469	2.41732
YPK_2681	YPK_2681	serS	NCBI: seryl-tRNA synthetase ; MIBI: seryl-tRNA synthetase	1.11462	0.380731	28.5988	25.8116	18.115	22.2008	96.1543	25.7541	23.1028	34	21	20	128	27	20	0.711909	1.80914	0.880111	0.685147	0.570469	3.87881	0.848783	0.699834	YPK_2681	YP_001721411	NCBI: catalyzes a two-step reaction, first charging a serine molecule by linking its carboxyl group to the alpha-phosphate of ATP, followed by transfer of the aminoacyl-adenylate to its tRNA;6.1.1.11;PROVISIONAL ; MIBI: seryl-tRNA synthetase	0.003416	0.0191581	2.92759	path:ypy00970	;Aminoacyl-tRNA biosynthesis - Yersinia pseudotuberculosis YPIII
YPK_2411	YPK_2411	yphD-5, ytfT-5, yjfF-5	NCBI: monosaccharide-transporting ATPase ; MIBI: monosaccharide-transporting ATPase	1.11427	0.319129	22.1808	18.22	7.76359	15.5406	25.541	26.7079	41.585	24	9	14	34	28	36	0.52447	1.26516	0.74378	0.351546	0.478085	1.23351	1.05382	1.50814	YPK_2411	YP_001721141	NCBI: PFAM: inner-membrane translocator~KEGG: ypp:YPDSF_1312 sugar transport system permease protein;3.6.3.17;PROVISIONAL ; MIBI: monosaccharide-transporting ATPase	0.000480138	0.00392301	3.4916
YPK_2972	YPK_2972	sdhC	NCBI: succinate dehydrogenase cytochrome b556 large membrane subunit ; MIBI: succinate dehydrogenase cytochrome b556 large membrane subunit	1.11416	0.353346	42.543	34.9216	37.9553	21.0908	142.729	34.3388	30.0336	46	44	19	190	36	26	3.5013	8.61901	3.94776	4.75939	1.79676	19.0887	3.75205	3.01628	YPK_2972	YP_001721699	NCBI: TIGRFAM: succinate dehydrogenase, cytochrome b556 subunit~PFAM: succinate dehydrogenase cytochrome b subunit~KEGG: yps:YPTB1143 succinate dehydrogenase cytochrome b-556 subunit;PROVISIONAL ; MIBI: succinate dehydrogenase cytochrome b556 large membrane subunit	0.00161505	0.0105484	3.15318	path:ypy00020;path:ypy00190;path:ypy00650;path:ypy01100;path:ypy01110;path:ypy01120;path:ypy01200	;Citrate cycle (TCA cycle) - Yersinia pseudotuberculosis YPIII;Oxidative phosphorylation - Yersinia pseudotuberculosis YPIII;Butanoate metabolism - Yersinia pseudotuberculosis YPIII;Metabolic pathways - Yersinia pseudotuberculosis YPIII;Biosynthesis of secondary metabolites - Yersinia pseudotuberculosis YPIII;Microbial metabolism in diverse environments - Yersinia pseudotuberculosis YPIII;Carbon …
YPK_2366	YPK_2366	efeU-2	NCBI: iron permease FTR1 ; MIBI: oxidase dependent Fe+2 transporter	1.11282	0.322953	27.7163	9.86914	18.115	11.1004	33.053	29.5695	23.1028	13	21	10	44	31	20	0.663453	1.52688	0.512499	1.04346	0.434403	2.03064	1.48418	1.06582	YPK_2366	YP_001721096	NCBI: PFAM: iron permease FTR1~KEGG: ypm:YP_1539 putative membrane protein;PROVISIONAL ; MIBI: oxidase dependent Fe+2 transporter	0.000569479	0.00448586	3.44575
YPK_0822	YPK_0822	yggL	NCBI: hypothetical protein ; MIBI: hypothetical protein	1.11278	0.863041	1.86261	1.51833	0.862621	1.11004	9.01447	0	0	2	1	1	12	0	0	0.148834	0.479291	0.20471	0.129008	0.112785	1.43787	0	0	YPK_0822	YP_001719576	NCBI: PFAM: protein of unknown function DUF469~KEGG: ypi:YpsIP31758_0821 hypothetical protein;PROVISIONAL ; MIBI: hypothetical protein	0.197268	0.38665	1.28937
YPK_3875	YPK_3875	terB	NCBI: tellurite resistance TerB ; MIBI: tellurite resistance TerB	1.11237	0.586313	6.43061	3.79582	2.58786	2.22008	8.26326	5.72313	6.93084	5	3	2	11	6	6	0.268764	0.691778	0.366997	0.277536	0.161758	0.945181	0.534832	0.595319	YPK_3875	YP_001722593	NCBI: PFAM: Tellurite resistance TerB~KEGG: ypi:YpsIP31758_3787 tellurite resistance protein;PROVISIONAL ; MIBI: tellurite resistance TerB	0.0577983	0.16485	1.89722
YPK_0661	YPK_0661	mdaB	NCBI: NAD(P)H dehydrogenase (quinone) ; MIBI: putative modulator of drug activity	1.11167	0.267053	68.7103	61.4924	43.9937	72.1526	179.538	79.1699	127.065	81	51	65	239	83	110	4.13663	10.0941	4.63432	3.67771	4.09787	16.0077	5.76705	8.50747	YPK_0661	YP_001719417	NCBI: PFAM: NAD(P)H dehydrogenase (quinone)~KEGG: ypi:YpsIP31758_0580 putative NADH-quinone reductase MdaB;PROVISIONAL ; MIBI: putative modulator of drug activity	3.14478e-05	0.000378737	4.16272
YPK_1174	YPK_1174	grcA	NCBI: autonomous glycyl radical cofactor GrcA ; MIBI: autonomous glycyl radical cofactor GrcA	1.1113	0.370819	36.1285	20.4975	11.2141	7.77028	52.5844	14.3078	21.9477	27	13	7	70	15	19	1.48461	3.65633	2.35337	1.42815	0.672307	7.14256	1.58778	2.23865	YPK_1174	YP_001719925	NCBI: stress-induced glycyl radical protein that can replace an oxidatively damaged pyruvate formate-lyase subunit;PROVISIONAL ; MIBI: autonomous glycyl radical cofactor GrcA	0.00272758	0.015853	2.99688
YPK_2415	YPK_2415	flgL	NCBI: flagellar hook-associated protein FlgL ; MIBI: flagellar hook-associated protein FlgL	1.11048	0.177959	192.238	134.372	126.805	140.975	220.103	294.741	362.714	177	147	127	293	309	314	5.71164	12.9959	6.03895	6.32137	4.77458	11.7027	12.8033	14.4819	YPK_2415	YP_001721145	NCBI: with FlgK acts as a hook filament junction protein to join the flagellar filament to the hook; Yersinia, Vibrio parahaemolyticus, Bradyrhizobium and other organisms have 2 copies of this and other flagellar genes;PROVISIONAL ; MIBI: flagellar hook-associated protein FlgL	4.37375e-10	1.41282e-08	6.24007	path:ypy02040	;Flagellar assembly - Yersinia pseudotuberculosis YPIII
YPK_3491	YPK_3491	aceE	NCBI: pyruvate dehydrogenase subunit E1 ; MIBI: pyruvate dehydrogenase subunit E1	1.10984	0.291057	121.168	71.3615	74.1854	95.4635	327.526	88.7085	107.428	94	86	86	436	93	93	1.24448	3.13705	1.181	1.36184	1.1906	6.41268	1.41899	1.57947	YPK_3491	YP_001722211	NCBI: E1 component; part of pyruvate dehydrogenase; forms a complex with DlaT and LpdC;1.2.4.1;PROVISIONAL ; MIBI: pyruvate dehydrogenase subunit E1	0.000137209	0.00133587	3.81315	path:ypy00010;path:ypy00020;path:ypy00620;path:ypy01100;path:ypy01110;path:ypy01120;path:ypy01200	;Glycolysis / Gluconeogenesis - Yersinia pseudotuberculosis YPIII;Citrate cycle (TCA cycle) - Yersinia pseudotuberculosis YPIII;Pyruvate metabolism - Yersinia pseudotuberculosis YPIII;Metabolic pathways - Yersinia pseudotuberculosis YPIII;Biosynthesis of secondary metabolites - Yersinia pseudotuberculosis YPIII;Microbial metabolism in diverse environments - Yersinia pseudotuberculosis YPIII;Carbo…
YPK_2874	YPK_2874		NCBI: hypothetical protein ; MIBI: hypothetical protein	1.10884	0.674098	4.56327	8.35081	3.45048	2.22008	20.2826	7.63083	5.7757	11	4	2	27	8	5	0.429448	1.13173	0.776733	0.355996	0.155615	2.23189	0.68603	0.47726	YPK_2874	YP_001721603	NCBI: PFAM: protein of unknown function DUF1456~KEGG: ypi:YpsIP31758_2795 hypothetical protein;PROVISIONAL ; MIBI: hypothetical protein	0.099985	0.245369	1.64493
YPK_1266	YPK_1266		NCBI: hypothetical protein ; MIBI: hypothetical protein	1.10807	0.381754	22.3137	9.86914	7.76359	8.88032	21.785	20.0309	17.3271	13	9	8	29	21	15	1.66641	4.00681	1.95996	1.71022	1.32904	5.11837	3.84501	3.05705	YPK_1266	YP_001720017	NCBI: KEGG: ypi:YpsIP31758_1159 hypothetical protein;PROVISIONAL ; MIBI: hypothetical protein	0.00370114	0.0203465	2.90257
pYV0008	pYV0008		NCBI: transposase remnant ; MIBI: possible transposase remnant	1.10791	0.53046	46.3408	10.6283	16.3898	12.2104	23.2874	24.8002	43.8953	14	19	11	31	26	38	1.37926	3.28457	1.15699	1.97907	1.0017	2.99912	2.60945	4.24514	pYV0008	YP_068421	NCBI: identical to Y. pestis YPCD1.81;PROVISIONAL ; MIBI: possible transposase remnant	0.0367446	0.11769	2.08859
YPK_2070	YPK_2070	oppA	NCBI: extracellular solute-binding protein ; MIBI: extracellular solute-binding protein	1.10728	0.35148	85.3289	59.2149	49.1694	44.4016	246.395	50.5543	38.1196	78	57	40	328	53	33	1.32081	3.35757	1.59382	1.46799	0.900631	7.84598	1.3152	0.911515	YPK_2070	YP_001720810	NCBI: PFAM: extracellular solute-binding protein family 5~KEGG: yps:YPTB2105 ABC transporter, periplasmic oligopeptide-binding protein oppA;PROVISIONAL ; MIBI: extracellular solute-binding protein	0.0016309	0.0105918	3.15032	path:ypy00312;path:ypy02010	;beta-Lactam resistance - Yersinia pseudotuberculosis YPIII;ABC transporters - Yersinia pseudotuberculosis YPIII
YPK_3692	YPK_3692	nrdG	NCBI: anaerobic ribonucleoside-triphosphate reductase activating protein ; MIBI: anaerobic ribonucleoside-triphosphate reductase activating protein	1.10473	0.328412	31.0844	7.59165	25.8786	23.3108	24.7898	49.6004	49.671	10	30	21	33	52	43	2.51298	5.66367	1.06254	4.01767	2.45872	4.10479	6.71002	6.1762	YPK_3692	YP_001722412	NCBI: KEGG: ypm:YP_0630 anaerobic ribonucleoside-triphosphate reductase activating protein;PROVISIONAL ; MIBI: anaerobic ribonucleoside-triphosphate reductase activating protein	0.000768581	0.00570888	3.36387
YPK_4172	YPK_4172		NCBI: hypothetical protein ; MIBI: hypothetical protein	1.1041	0.480483	9.77769	2.27749	6.90096	8.88032	10.5169	15.2617	13.8617	3	8	8	14	16	12	2.46781	5.86477	1.01425	3.40893	2.98027	5.54089	6.56925	5.48415	YPK_4172	YP_001722884	NCBI: PROVISIONAL ; MIBI: hypothetical protein	0.0215682	0.0796562	2.29789
YPK_3184	YPK_3184	wbyK	NCBI: group 1 glycosyl transferase ; MIBI: group 1 glycosyl transferase	1.10334	0.459756	11.7804	12.9058	13.8019	14.4305	57.8428	19.0771	12.7065	17	16	13	77	20	11	0.566539	1.42263	0.561136	0.665649	0.472831	2.97536	0.801721	0.490816	YPK_3184	YP_001721906	NCBI: PFAM: glycosyl transferase group 1~KEGG: ypi:YpsIP31758_3042 glycosyl transferase WbyK, group 1 family protein;PROVISIONAL ; MIBI: group 1 glycosyl transferase	0.0164026	0.0646638	2.39983
YPK_3363	YPK_3363	rimM	NCBI: 16S rRNA-processing protein RimM ; MIBI: 16S rRNA-processing protein RimM	1.10212	0.588406	23.8989	42.5132	27.6039	17.7606	176.533	7.63083	18.4822	56	32	16	235	8	16	2.31594	6.22761	3.41407	2.4589	1.07485	16.7719	0.59231	1.31859	YPK_3363	YP_001722083	NCBI: Essential for efficient processing of 16S rRNA;PROVISIONAL ; MIBI: 16S rRNA-processing protein RimM	0.0610604	0.172151	1.87306
YPK_0174	YPK_0174	pckA	NCBI: phosphoenolpyruvate carboxykinase ; MIBI: phosphoenolpyruvate carboxykinase	1.09888	0.259045	212.96	72.8798	86.2621	237.549	238.132	282.341	332.68	96	100	214	317	296	288	3.15312	7.71248	1.98341	2.60404	4.87191	7.6671	7.42691	8.04343	YPK_0174	YP_001718940	NCBI: PEP carboxykinase; PEP carboxylase; PEPCK; catalyzes the phosphorylation and decarboxylation of oxaloacetate to form phosphoenolpyruvate using ATP;4.1.1.49;PROVISIONAL ; MIBI: phosphoenolpyruvate carboxykinase	2.215e-05	0.000279694	4.24204	path:ypy00010;path:ypy00020;path:ypy00620;path:ypy01100;path:ypy01110;path:ypy01120;path:ypy01200	;Glycolysis / Gluconeogenesis - Yersinia pseudotuberculosis YPIII;Citrate cycle (TCA cycle) - Yersinia pseudotuberculosis YPIII;Pyruvate metabolism - Yersinia pseudotuberculosis YPIII;Metabolic pathways - Yersinia pseudotuberculosis YPIII;Biosynthesis of secondary metabolites - Yersinia pseudotuberculosis YPIII;Microbial metabolism in diverse environments - Yersinia pseudotuberculosis YPIII;Carbo…
pYV0091	pYV0091		NCBI: transposase;putative transposase ; MIBI: transposase	1.09845	0.256804	73.8914	33.4033	49.1694	45.5117	66.8573	73.4468	139.772	44	57	41	89	77	121	4.24694	9.52845	3.48153	5.68457	3.57474	8.24398	7.39915	12.9422	pYV0091;YPTS_4220	YP_068500;YP_001874620	NCBI: similar to Y. pestis YPCD1.64;PROVISIONAL;KEGG: yps:pYV0091 putative transposase;PROVISIONAL ; MIBI: transposase	1.89088e-05	0.000241696	4.2774
YPK_1609	YPK_1609		NCBI: hypothetical protein ; MIBI: hypothetical protein	1.09621	0.875724	1.91172	1.51833	0	2.22008	6.76085	0.953854	2.31028	2	0	2	9	1	2	0.07074	0.243225	0.100966	0	0.111254	0.531883	0.0613081	0.136483	YPK_1609	YP_001720355	NCBI: KEGG: ypi:YpsIP31758_1505 hypothetical protein;PROVISIONAL ; MIBI: hypothetical protein	0.210652	0.404971	1.25177
pYV0079	pYV0079	yscC	NCBI: yscC; type III secretion protein ; MIBI: YscC, type III secretion protein	1.09589	0.166447	997.64	677.934	690.096	656.034	1902.05	956.716	1490.13	893	800	591	2532	1003	1290	15.6129	36.2469	16.3864	18.5024	11.9499	54.3909	22.3515	31.9984	pYV0079	YP_068488	NCBI: similar to Y. pestis YPCD1.52;PROVISIONAL ; MIBI: YscC, type III secretion protein	4.57888e-11	1.60338e-09	6.58402
YPK_3301	YPK_3301	nqrE	NCBI: Na(+)-translocating NADH-quinone reductase subunit E ; MIBI: Na(+)-translocating NADH-quinone reductase subunit E	1.09579	0.541777	5.54444	6.07332	3.45048	6.66024	10.5169	5.72313	20.7925	8	4	6	14	6	18	0.367274	0.897169	0.448511	0.28265	0.370662	0.918842	0.408515	1.36415	YPK_3301	YP_001722023	NCBI: Part of the NQR complex which consists of NqrA, NqrB, NqrC, NqrD, NqrE and NqrF; NQR complex catalyzes the reduction of ubiquinone-1 to ubiquinol by two successive reactions, coupled with the transport of Na(+) ions from the cytoplasm to the periplasm; NqrE is probably involved in the second step, the conversion of ubisemiquinone to ubiquinol.;PROVISIONAL ; MIBI: Na(+)-translocating NADH-qu…	0.0431164	0.132497	2.02258
YPK_2634	YPK_2634	fabA	NCBI: 3-hydroxydecanoyl-ACP dehydratase ; MIBI: 3-hydroxydecanoyl-ACP dehydratase	1.09562	0.496717	10.5094	8.35081	12.0767	7.77028	46.5748	5.72313	9.24112	11	14	7	62	6	8	0.646961	1.61357	0.587195	0.941941	0.411748	3.87446	0.388969	0.577279	YPK_2634	YP_001721364	NCBI: catalyzes the dehydration of (3R)-3-hydroxydecanoyl-ACP to 2,3-decenoyl-ACP or 3,4-decenoyl-ACP;4.2.1.60;PROVISIONAL ; MIBI: 3-hydroxydecanoyl-ACP dehydratase	0.027403	0.094605	2.20573	path:ypy00061;path:ypy01100;path:ypy01212	;Fatty acid biosynthesis - Yersinia pseudotuberculosis YPIII;Metabolic pathways - Yersinia pseudotuberculosis YPIII;Fatty acid metabolism - Yersinia pseudotuberculosis YPIII
pYV0016	pYV0016	tnpA	NCBI: tnpA; transposase protein ; MIBI: TnpA, transposase protein	1.09432	0.140643	1135.51	261.153	271.725	249.759	464.996	613.328	605.293	344	315	225	619	643	524	4.76401	10.6646	4.97138	5.73766	3.58298	10.4722	11.2851	10.2366	pYV0016	YP_068427	NCBI: similar to Y. pestis YPCD1.90c;PROVISIONAL ; MIBI: TnpA, transposase protein	7.20266e-15	3.61608e-13	7.78087
YPK_2019	YPK_2019	fsaA, mipB	NCBI: fructose-6-phosphate aldolase ; MIBI: fructose-6-phosphate aldolase	1.09321	0.779067	3.08653	1.51833	0.862621	1.11004	1.50241	2.86156	5.7757	2	1	1	2	3	5	0.0730764	0.213477	0.100511	0.0633416	0.0553766	0.117664	0.183096	0.339672	YPK_2019	YP_001720759	NCBI: similar to transaldolase from Escherichia coli; many organisms have multiple copies;2.2.1.2;PROVISIONAL ; MIBI: fructose-6-phosphate aldolase	0.160547	0.338221	1.40323
YPK_3392	YPK_3392	dmsC-2	NCBI: DMSO reductase anchor subunit DmsC ; MIBI: DMSO reductase anchor subunit DmsC	1.09184	0.5343	7.53627	2.27749	9.48883	7.77028	9.76567	13.354	20.7925	3	11	7	13	14	18	0.318473	0.732801	0.116621	0.538955	0.299844	0.591599	0.660931	0.945873	YPK_3392	YP_001722112	NCBI: PFAM: DMSO reductase anchor subunit (DmsC)~KEGG: ypm:YP_0363 anaerobic dimethyl sulfoxide reductase subunit C;PROVISIONAL ; MIBI: DMSO reductase anchor subunit DmsC	0.0410026	0.127316	2.0435	path:ypy00920	;Sulfur metabolism - Yersinia pseudotuberculosis YPIII
pYV0028	pYV0028		NCBI: transposase remnant;putative transposase remnant ; MIBI: putative transposase remnant	1.09056	0.340058	30.163	22.0158	16.3898	14.4305	29.297	45.785	42.7402	29	19	13	39	48	37	3.6791	8.42027	4.75801	3.92904	2.35025	7.49068	9.56406	8.20607	pYV0028;YPTS_4255	YP_068439;YP_001874655	NCBI: similar to Y. pestis YPCD1.10c;PROVISIONAL;KEGG: yps:pYV0028 putative transposase remnant;PROVISIONAL ; MIBI: putative transposase remnant	0.0013413	0.00913265	3.20699
YPK_2466	YPK_2466	manZ	NCBI: PTS system mannose-specific transporter subunit IID ; MIBI: PTS system mannose-specific transporter subunit IID	1.08766	0.230376	126.781	40.9949	52.6199	38.8514	100.662	92.5239	92.4112	54	61	35	134	97	80	2.15075	4.85882	2.05618	2.92755	1.46852	5.97314	4.48553	4.11779	YPK_2466	YP_001721196	NCBI: hosphoenolpyruvate-dependent sugar phosphotransferase system catalyzes the phosphorylation of incoming sugar substrates concomitant with their translocation across the cell membrane; IID with IIC forms the translocation channel;PROVISIONAL ; MIBI: PTS system mannose-specific transporter subunit IID	2.34422e-06	3.89178e-05	4.72123	path:ypy00051;path:ypy00520;path:ypy01100;path:ypy02060	;Fructose and mannose metabolism - Yersinia pseudotuberculosis YPIII;Amino sugar and nucleotide sugar metabolism - Yersinia pseudotuberculosis YPIII;Metabolic pathways - Yersinia pseudotuberculosis YPIII;Phosphotransferase system (PTS) - Yersinia pseudotuberculosis YPIII
YPK_2364	YPK_2364	efeB, ycdB	NCBI: Dyp-type peroxidase family protein ; MIBI: deferrochelatase/peroxidase EfeB	1.08659	0.398092	32.6787	4.55499	15.5272	21.0908	51.8332	13.354	20.7925	6	18	19	69	14	18	0.424239	1.04394	0.153886	0.581869	0.536962	2.07169	0.436063	0.624059	YPK_2364	YP_001721094	NCBI: TIGRFAM: Dyp-type peroxidase family~PFAM: Dyp-type peroxidase~KEGG: yps:YPTB1727 putative iron-dependent peroxidase;PROVISIONAL ; MIBI: deferrochelatase/peroxidase EfeB	0.00634327	0.0307411	2.72949
YPK_0624	YPK_0624		NCBI: hypothetical protein ; MIBI: hypothetical protein	1.08456	0.410909	14.3087	13.665	11.2141	5.5502	21.0338	24.8002	23.1028	18	13	5	28	26	20	1.00246	2.2964	1.3569	1.23516	0.415325	2.47094	2.38025	2.03803	YPK_0624	YP_001719380	NCBI: KEGG: ecv:APECO1_3699 hypothetical protein;PROVISIONAL ; MIBI: hypothetical protein	0.00830495	0.0382395	2.63941
YPK_3988	YPK_3988	drcB	NCBI: hypothetical protein ; MIBI: hypothetical protein	1.08255	0.267952	53.8432	31.1258	31.0543	41.0715	84.8862	64.8621	69.3084	41	36	37	113	68	60	2.68658	6.25394	2.59901	2.87628	2.58445	8.38555	5.23487	5.14139	YPK_3988	YP_001722704	NCBI: KEGG: ypi:YpsIP31758_0230 putative lipoprotein;PROVISIONAL ; MIBI: hypothetical protein	5.34326e-05	0.000603397	4.04008
YPK_1954	YPK_1954		NCBI: hypothetical protein ; MIBI: hypothetical protein	1.08077	0.248719	62.8175	31.1258	30.1917	31.0811	45.8235	66.7698	88.9458	41	35	28	61	70	77	0.832568	1.87027	0.88306	0.950124	0.664519	1.53803	1.83096	2.24183	YPK_1954	YP_001720696	NCBI: KEGG: ypi:YpsIP31758_1844 hypothetical protein;PROVISIONAL ; MIBI: hypothetical protein	1.39052e-05	0.000187517	4.34535
YPK_0042	YPK_0042	selA	NCBI: selenocysteine synthase ; MIBI: selenocysteine synthase	1.07829	0.522389	10.9644	3.79582	6.03834	11.1004	23.2874	14.3078	6.93084	5	7	10	31	15	6	0.199534	0.502956	0.120483	0.212598	0.265521	0.874473	0.438955	0.19544	YPK_0042	YP_001718809	NCBI: catalyzes the formation of selenocysteinyl-tRNA(Sec) from seryl-tRNA(Sec) and L-selenophosphate in selenoprotein biosynthesis;2.9.1.1;PROVISIONAL ; MIBI: selenocysteine synthase	0.0390037	0.123034	2.06415	path:ypy00450;path:ypy00970	;Selenocompound metabolism - Yersinia pseudotuberculosis YPIII;Aminoacyl-tRNA biosynthesis - Yersinia pseudotuberculosis YPIII
YPK_2837	YPK_2837		NCBI: hypothetical protein ; MIBI: hypothetical protein	1.07819	0.570262	10.5133	5.31415	3.45048	1.11004	10.5169	8.58469	4.62056	7	4	1	14	9	4	0.317398	0.790297	0.507123	0.365242	0.0798286	1.18733	0.79183	0.391725	YPK_2837	YP_001721566	NCBI: PFAM: protein of unknown function DUF1348~KEGG: ypi:YpsIP31758_2759 hypothetical protein;PROVISIONAL ; MIBI: hypothetical protein	0.0586641	0.16709	1.8907
Ysr182_BE_sR017_YA	Ysr182_BE_sR017_YA	6S RNA, SsrS	ssrS (6S) RNA interacts with the E-sigma-70 RNAP (RNA Polymerase) holoenzyme; Synonym: Ysr182_BE_sR017_YA; Class: transRNA	1.07763	0.469462	165.417	85.7856	64.6965	45.5117	268.932	104.924	61.2224	113	75	41	358	110	53	15.6632	38.6969	21.0118	17.5773	8.40063	77.9287	24.84	13.3219	Ysr182_BE_sR017_YA		ssrS (6S) RNA interacts with the E-sigma-70 RNAP (RNA Polymerase) holoenzyme; Synonym: Ysr182_BE_sR017_YA; Class: transRNA	0.0217066	0.0799041	2.29546
YPK_1411	YPK_1411	cysA	NCBI: sulfate/thiosulfate transporter subunit ; MIBI: sulfate/thiosulfate transporter subunit	1.07731	0.34902	20.7036	9.86914	9.48883	13.3205	24.7898	23.8464	20.7925	13	11	12	33	25	18	0.409561	0.953476	0.398454	0.424945	0.405284	1.18407	0.930569	0.745785	YPK_1411	YP_001720158	NCBI: KEGG: ypi:YpsIP31758_1302 sulfate/thiosulfate ABC transporter, ATP-binding protein CysA~TIGRFAM: sulfate ABC transporter, ATPase subunit~PFAM: ABC transporter related~SMART: AAA ATPase;PROVISIONAL ; MIBI: sulfate/thiosulfate transporter subunit	0.00202421	0.012665	3.08666	path:ypy00920;path:ypy02010	;Sulfur metabolism - Yersinia pseudotuberculosis YPIII;ABC transporters - Yersinia pseudotuberculosis YPIII
YPK_3283	YPK_3283		NCBI: putative methyltransferase ; MIBI: putative methyltransferase	1.07642	0.38542	21.8097	9.86914	6.90096	12.2104	19.5313	26.7079	16.172	13	8	11	26	28	14	0.703874	1.66683	0.77977	0.60481	0.727041	1.82569	2.03965	1.13516	YPK_3283	YP_001722005	NCBI: KEGG: ypi:YpsIP31758_3144 putative methyltransferase;PROVISIONAL ; MIBI: putative methyltransferase	0.00522466	0.0264856	2.79285
pYV0097	pYV0097		NCBI: hypothetical protein ; MIBI: hypothetical protein	1.07617	0.300551	73.6776	42.5132	49.1694	48.8418	67.6085	136.401	98.1869	56	57	44	90	143	85	21.1529	47.257	20.154	25.8556	17.449	37.9181	62.5006	41.3523	pYV0097	YP_068506	NCBI: PROVISIONAL ; MIBI: hypothetical protein	0.000342741	0.00290876	3.58065
YPK_2638	YPK_2638	pqiB	NCBI: paraquat-inducible protein B ; MIBI: paraquat-inducible protein B	1.07588	0.466914	9.9508	14.4241	6.03834	9.99036	38.3115	10.4924	17.3271	19	7	9	51	11	15	0.25472	0.629979	0.384714	0.178644	0.200803	1.20888	0.27049	0.410565	YPK_2638	YP_001721368	NCBI: PFAM: Mammalian cell entry related domain protein~KEGG: ypp:YPDSF_2274 paraquat-inducible protein B;PROVISIONAL ; MIBI: paraquat-inducible protein B	0.0212093	0.0787798	2.30424
YPK_4130	YPK_4130		NCBI: hypothetical protein ; MIBI: hypothetical protein	1.07522	0.294302	56.1698	26.5708	21.5655	27.751	50.3308	73.4468	38.1196	35	25	25	67	77	33	9.7164	22.3707	10.8468	9.76516	8.53723	24.3074	28.98	13.8246	YPK_4130	YP_001722842	NCBI: PROVISIONAL ; MIBI: hypothetical protein	0.000258719	0.00230853	3.65347
YPK_1270	YPK_1270	csiE	NCBI: stationary phase inducible protein CsiE ; MIBI: stationary phase inducible protein CsiE	1.07447	0.185752	377.926	290.76	307.093	412.935	579.931	711.575	849.028	383	356	372	772	746	735	10.1705	22.9628	9.41193	11.0265	10.0732	22.2089	22.2635	24.416	YPK_1270	YP_001720021	NCBI: PFAM: PRD domain protein~KEGG: ypi:YpsIP31758_1161 stationary phase inducible protein CsiE;PROVISIONAL ; MIBI: stationary phase inducible protein CsiE	7.27555e-09	1.89483e-07	5.78444
YPK_3605	YPK_3605		NCBI: hypothetical protein ; MIBI: hypothetical protein	1.07275	0.717885	3.0866	7.59165	2.58786	1.11004	6.76085	14.3078	5.7757	10	3	1	9	15	5	1.53746	3.66842	3.09908	1.17182	0.341489	3.26517	5.64545	2.09464	YPK_3605	YP_001722325	NCBI: PROVISIONAL ; MIBI: hypothetical protein	0.135093	0.301032	1.49432
YPK_0845	YPK_0845	speA	NCBI: arginine decarboxylase ; MIBI: arginine decarboxylase	1.07222	0.239563	65.0896	31.8849	39.6805	33.3012	100.662	56.2774	63.5327	42	46	30	134	59	55	0.749613	1.70657	0.709972	0.980067	0.5588	2.65171	1.21121	1.25679	YPK_0845	YP_001719599	NCBI: catalyzes the formation of agmatine from arginine in putrescine and spermidine biosynthesis;PROVISIONAL ; MIBI: arginine decarboxylase	7.61405e-06	0.000111717	4.47576	path:ypy00330;path:ypy01100	;Arginine and proline metabolism - Yersinia pseudotuberculosis YPIII;Metabolic pathways - Yersinia pseudotuberculosis YPIII
YPK_0038	YPK_0038	fdoG-2	NCBI: formate dehydrogenase subunit alpha ; MIBI: formate dehydrogenase subunit alpha	1.07219	0.373232	27.6961	13.665	17.2524	13.3205	55.5892	22.8925	15.0168	18	20	12	74	24	13	0.26102	0.616802	0.249777	0.349797	0.183487	1.2021	0.40445	0.243854	YPK_0038	YP_001718805	NCBI: KEGG: ypi:YpsIP31758_4119 aerobic formate dehydrogenase, alpha subunit, proteobacterial-type~TIGRFAM: formate dehydrogenase, alpha subunit~PFAM: molybdopterin oxidoreductase; molydopterin dinucleotide-binding region;1.2.1.2;PROVISIONAL ; MIBI: formate dehydrogenase subunit alpha	0.00406977	0.021868	2.8727	path:ypy00630;path:ypy00680;path:ypy01100;path:ypy01120;path:ypy01200	;Glyoxylate and dicarboxylate metabolism - Yersinia pseudotuberculosis YPIII;Methane metabolism - Yersinia pseudotuberculosis YPIII;Metabolic pathways - Yersinia pseudotuberculosis YPIII;Microbial metabolism in diverse environments - Yersinia pseudotuberculosis YPIII;Carbon metabolism - Yersinia pseudotuberculosis YPIII
YPK_2144	YPK_2144	ruvA	NCBI: Holliday junction DNA helicase RuvA ; MIBI: Holliday junction DNA helicase RuvA	1.07034	0.509255	9.01047	6.07332	10.3514	5.5502	37.5603	6.67698	2.31028	8	12	5	50	7	2	0.519453	1.26511	0.435384	0.823132	0.299844	3.18553	0.462652	0.147136	YPK_2144	YP_001720883	NCBI: plays an essential role in ATP-dependent branch migration of the Holliday junction;PROVISIONAL ; MIBI: Holliday junction DNA helicase RuvA	0.0355727	0.11473	2.10178	path:ypy03440	;Homologous recombination - Yersinia pseudotuberculosis YPIII
YPK_0040	YPK_0040	fdoI	NCBI: formate dehydrogenase-O subunit gamma ; MIBI: formate dehydrogenase-O subunit gamma	1.07014	0.645002	4.53252	2.27749	0.862621	7.77028	6.00965	7.63083	10.3963	3	1	7	8	8	9	0.197907	0.516461	0.148756	0.062497	0.382468	0.46438	0.481745	0.603257	YPK_0040	YP_001718807	NCBI: cytochrome b556(FDO) component; heme containing;PROVISIONAL ; MIBI: formate dehydrogenase-O subunit gamma	0.0970912	0.239964	1.65912	path:ypy00630;path:ypy00680;path:ypy01100;path:ypy01120;path:ypy01200	;Glyoxylate and dicarboxylate metabolism - Yersinia pseudotuberculosis YPIII;Methane metabolism - Yersinia pseudotuberculosis YPIII;Metabolic pathways - Yersinia pseudotuberculosis YPIII;Microbial metabolism in diverse environments - Yersinia pseudotuberculosis YPIII;Carbon metabolism - Yersinia pseudotuberculosis YPIII
YPK_2587	YPK_2587	impG-3, vasA-3	NCBI: type VI secretion protein ; MIBI: type VI secretion protein	1.06789	0.58297	9.44493	0	6.03834	5.5502	7.51206	13.354	4.62056	0	7	5	10	14	4	0.0906468	0.215771	0	0.167403	0.104537	0.22212	0.322597	0.102595	YPK_2587	YP_001721317	NCBI: TIGRFAM: type VI secretion protein, VC_A0110 family~PFAM: protein of unknown function DUF879~KEGG: ypp:YPDSF_1490 hypothetical protein;PROVISIONAL ; MIBI: type VI secretion protein	0.0669799	0.183082	1.83181
YPK_1908	YPK_1908		NCBI: MerR family transcriptional regulator ; MIBI: MerR family transcriptional regulator	1.06621	0.340793	19.7865	28.0891	13.8019	17.7606	49.5796	36.2465	42.7402	37	16	16	66	38	37	0.993435	2.30343	1.47428	0.803533	0.702492	3.07859	1.8388	1.9929	YPK_1908	YP_001720652	NCBI: PFAM: regulatory protein MerR~KEGG: ypi:YpsIP31758_1800 transcriptional regulator, MerR family;PROVISIONAL ; MIBI: MerR family transcriptional regulator	0.00175636	0.0111908	3.12861
pYV0062	pYV0062	yscX	NCBI: yscX; type III secretion protein ; MIBI: YscX, type III secretion protein	1.06327	0.314103	51.2526	28.0891	38.8179	34.4113	66.8573	50.5543	99.342	37	45	31	89	53	86	3.86635	8.61112	3.35608	5.14457	3.09839	9.45041	5.83822	10.5447	pYV0062	YP_068471	NCBI: similar to Y. pestis YPCD1.36c;PROVISIONAL ; MIBI: YscX, type III secretion protein	0.000711544	0.00537138	3.38509
YPK_1593	YPK_1593	menE	NCBI: O-succinylbenzoic acid--CoA ligase ; MIBI: O-succinylbenzoic acid--CoA ligase	1.06114	0.714856	3.9144	2.27749	4.3131	1.11004	8.26326	6.67698	3.46542	3	5	1	11	7	3	0.0819724	0.200392	0.0709113	0.14896	0.0260458	0.30438	0.20094	0.0958565	YPK_1593	YP_001720339	NCBI: TIGRFAM: O-succinylbenzoate-CoA ligase~PFAM: AMP-dependent synthetase and ligase~KEGG: ypp:YPDSF_1933 O-succinylbenzoic acid--CoA ligase;PROVISIONAL ; MIBI: O-succinylbenzoic acid--CoA ligase	0.137701	0.30505	1.48441	path:ypy00130;path:ypy01100;path:ypy01110	;Ubiquinone and other terpenoid-quinone biosynthesis - Yersinia pseudotuberculosis YPIII;Metabolic pathways - Yersinia pseudotuberculosis YPIII;Biosynthesis of secondary metabolites - Yersinia pseudotuberculosis YPIII
YPK_2714	YPK_2714		NCBI: hypothetical protein ; MIBI: hypothetical protein	1.0587	0.64554	5.2083	0.759165	4.3131	6.66024	7.51206	4.76927	13.8617	1	5	6	10	5	12	0.940773	2.29897	0.202849	1.27835	1.34112	2.37467	1.23174	3.29049	YPK_2714	YP_001721444	NCBI: KEGG: ypi:YpsIP31758_2629 hypothetical protein;PROVISIONAL ; MIBI: hypothetical protein	0.101	0.246842	1.64003
YPK_4134	YPK_4134	ada	NCBI: AraC family transcriptional regulator ; MIBI: AraC family transcriptional regulator	1.05815	0.290867	38.8138	15.9425	14.6646	23.3108	34.5555	39.108	39.2748	21	17	21	46	41	34	0.686862	1.5672	0.659974	0.673384	0.727228	1.69237	1.56482	1.44442	YPK_4134	YP_001722846	NCBI: TIGRFAM: methylated-DNA--protein-cysteine methyltransferase~PFAM: helix-turn-helix- domain containing protein AraC type; Ada metal-binding domain protein; methylguanine DNA methyltransferase ribonuclease domain protein; Methylated-DNA-[protein]-cysteine S-methyltransferase DNA binding~KEGG: ypm:YP_0072 bifunctional regulatory protein/DNA repair protein;PROVISIONAL ; MIBI: AraC family transc…	0.000274866	0.00243178	3.6379
YPK_0293	YPK_0293	rplN	NCBI: 50S ribosomal protein L14 ; MIBI: 50S ribosomal protein L14	1.05571	0.426068	36.9368	18.22	33.6422	18.8707	106.671	20.9848	23.1028	24	39	17	142	22	20	2.75582	6.59765	2.15936	4.42267	1.68541	14.9566	2.40387	2.43249	YPK_0293	YP_001719059	NCBI: binds to the 23S rRNA between the centers for peptidyl transferase and GTPase;PROVISIONAL ; MIBI: 50S ribosomal protein L14	0.0132195	0.0545718	2.4778	path:ypy03010	;Ribosome - Yersinia pseudotuberculosis YPIII
YPK_1431	YPK_1431	zipA	NCBI: cell division protein ZipA ; MIBI: cell division protein ZipA	1.05571	0.498429	15.7129	25.8116	15.5272	16.6506	86.3887	17.1694	21.9477	34	18	15	115	18	19	0.827604	2.05918	1.15297	0.76934	0.560499	4.56528	0.741287	0.870964	YPK_1431	YP_001720178	NCBI: interacts with cell division protein FitsZ and may be required to anchor septal ring structure;PROVISIONAL ; MIBI: cell division protein ZipA	0.0341697	0.111587	2.11806
YPK_1965	YPK_1965	lacI-5, galR-5	NCBI: LacI family transcriptional regulator ; MIBI: transcriptional regulator, LacI family	1.05552	0.520943	8.37272	3.79582	3.45048	11.1004	18.0289	9.53854	10.3963	5	4	10	24	10	9	0.231039	0.574907	0.164553	0.165921	0.362643	0.92465	0.399678	0.400392	YPK_1965	YP_001720707	NCBI: PFAM: regulatory protein LacI; periplasmic binding protein/LacI transcriptional regulator~KEGG: ypi:YpsIP31758_1855 sugar-binding transcriptional regulator, LacI family;5.1.1.1;PROVISIONAL ; MIBI: transcriptional regulator, LacI family	0.042747	0.131653	2.02617
YPK_1620	YPK_1620	yeaX	NCBI: ferredoxin ; MIBI: ferredoxin	1.05422	0.345003	28.8675	10.6283	17.2524	21.0908	21.785	28.6156	54.2916	14	20	19	29	30	47	0.694626	1.54665	0.485074	0.873406	0.725399	1.17627	1.26234	2.20133	YPK_1620	YP_001720366	NCBI: PFAM: ferredoxin; oxidoreductase FAD/NAD(P)-binding domain protein; Oxidoreductase FAD-binding domain protein~KEGG: ypp:YPDSF_1904 dioxygenase beta subunit;PROVISIONAL ; MIBI: ferredoxin	0.00224548	0.0137198	3.05568
YPK_0024	YPK_0024		NCBI: hypothetical protein ; MIBI: hypothetical protein	1.05394	0.192472	956.233	757.647	804.825	703.766	1490.39	1924.88	1324.95	998	933	634	1984	2018	1147	138.737	305.424	144.602	170.386	101.223	336.525	355.092	224.654	YPK_0024	YP_001718791	NCBI: PROVISIONAL ; MIBI: hypothetical protein	4.35545e-08	9.97206e-07	5.4758
YPK_3746	YPK_3746	xtmA-2	NCBI: putative phage terminase, small subunit ; MIBI: putative phage terminase, small subunit	1.05326	0.622733	3.85922	3.03666	3.45048	1.11004	8.26326	6.67698	2.31028	4	4	1	11	7	2	0.187675	0.445562	0.222024	0.279837	0.0611622	0.714764	0.471859	0.150064	YPK_3746	YP_001722466	NCBI: KEGG: ypi:YpsIP31758_0046 putative phage terminase, small subunit;PROVISIONAL ; MIBI: putative phage terminase, small subunit	0.0907714	0.228685	1.69134
YPK_1995	YPK_1995	ydgJ	NCBI: putative oxidoreductase ; MIBI: putative oxidoreductase	1.05172	0.457739	18.3112	6.07332	7.76359	4.44016	22.5362	7.63083	9.24112	8	9	4	30	8	8	0.252366	0.5913	0.25501	0.36159	0.140498	1.11949	0.309693	0.344718	YPK_1995	YP_001720735	NCBI: PFAM: Semialdehyde dehydrogenase NAD - binding; oxidoreductase domain protein; Oxidoreductase domain~KEGG: ypi:YpsIP31758_1881 oxidoreductase, Gfo/Idh/MocA family protein;PROVISIONAL ; MIBI: putative oxidoreductase	0.0215819	0.0796562	2.29765
YPK_1074	YPK_1074	yaeT, bamA	NCBI: outer membrane protein assembly factor YaeT ; MIBI: outer membrane protein assembly factor YaeT	1.05102	0.334415	107.279	88.8223	102.652	62.1623	383.115	67.7237	84.3252	117	119	56	510	71	73	1.53565	3.65321	1.63987	2.10221	0.864877	8.36802	1.20852	1.3831	YPK_1074	YP_001719828	NCBI: part of a complex with YfgL, YfiO, and NlpB involved in outer membrane protein biosynthesis; involved in the assembly of outer membrane proteins;PROVISIONAL ; MIBI: outer membrane protein assembly factor YaeT	0.00167299	0.0107534	3.14287
YPK_0829	YPK_0829	yggT	NCBI: hypothetical protein ; MIBI: hypothetical protein	1.05	0.444933	8.98757	9.86914	5.17572	4.44016	18.7801	14.3078	9.24112	13	6	4	25	15	8	0.501951	1.1719	0.783985	0.456059	0.265808	1.76496	1.09857	0.65217	YPK_0829	YP_001719583	NCBI: PFAM: protein of unknown function YGGT~KEGG: ypi:YpsIP31758_0828 putative YggT family membrane protein;PROVISIONAL ; MIBI: hypothetical protein	0.0182797	0.0705291	2.3599
pYV0021	pYV0021		NCBI: transposase ; MIBI: putative transposase	1.0486	0.210191	188.417	45.5499	45.7189	39.9615	66.8573	96.3393	116.669	60	53	36	89	101	101	4.29919	9.38445	4.64863	5.17554	3.0734	8.07223	9.50318	10.5779	pYV0021	YP_068432	NCBI: similar to Y. pestis YPCD1.96c;PROVISIONAL ; MIBI: putative transposase	6.0754e-07	1.12019e-05	4.9888
YPK_0819	YPK_0819	yggX	NCBI: hypothetical protein ; MIBI: probable Fe(2+)-trafficking protein	1.04779	0.626084	5.0836	6.83248	3.45048	4.44016	21.785	4.76927	5.7757	9	4	4	29	5	5	0.753964	1.91177	1.10341	0.618103	0.540378	4.16219	0.744455	0.82865	YPK_0819	YP_001719573	NCBI: PFAM: Fe(II) trafficking protein YggX~KEGG: ypi:YpsIP31758_0818 putative Fe(2+) trafficking protein YggX;PROVISIONAL ; MIBI: probable Fe(2+)-trafficking protein	0.094217	0.23411	1.67356
Ysr206_NU	Ysr206_NU		; Synonym: Ysr206_NU; Class: transRNA	1.04777	0.376567	41.8394	45.5499	37.0927	26.641	81.8814	90.6162	60.0673	60	43	24	109	95	52	5.06164	11.2742	6.47809	5.85154	2.85529	13.7769	12.4564	7.58936	Ysr206_NU		; Synonym: Ysr206_NU; Class: transRNA	0.00539559	0.0270234	2.78242
YPK_3757	YPK_3757	rplU	NCBI: 50S ribosomal protein L21 ; MIBI: 50S ribosomal protein L21	1.04415	0.539383	12.3492	40.9949	26.7412	15.5406	147.988	14.3078	17.3271	54	31	14	197	15	15	3.87977	9.62311	5.7929	4.19151	1.65491	24.7399	1.9542	2.17521	YPK_3757	YP_001722477	NCBI: PFAM: ribosomal protein L21~KEGG: ypi:YpsIP31758_3612 ribosomal protein L21;PROVISIONAL ; MIBI: 50S ribosomal protein L21	0.0528906	0.154338	1.93581	path:ypy03010	;Ribosome - Yersinia pseudotuberculosis YPIII
YPK_1571	YPK_1571	nuoM	NCBI: NADH dehydrogenase subunit M ; MIBI: NADH dehydrogenase subunit M	1.04301	0.425959	18.6086	9.10998	10.3514	15.5406	36.0579	19.0771	17.3271	12	12	14	48	20	15	0.309676	0.733278	0.261997	0.330219	0.336811	1.22683	0.530297	0.442703	YPK_1571	YP_001720317	NCBI: Catalyzes the transfer of electrons from NADH to quinone;1.6.99.5;PROVISIONAL ; MIBI: NADH dehydrogenase subunit M	0.0143402	0.0584137	2.44863	path:ypy00190;path:ypy01100	;Oxidative phosphorylation - Yersinia pseudotuberculosis YPIII;Metabolic pathways - Yersinia pseudotuberculosis YPIII
YPK_2161	YPK_2161	rimJ	NCBI: ribosomal-protein-S5-alanine N-acetyltransferase ; MIBI: ribosomal-protein-S5-alanine N-acetyltransferase	1.03833	0.565837	5.39541	4.55499	7.76359	2.22008	22.5362	3.81542	4.62056	6	9	2	30	4	4	0.372793	0.865543	0.343283	0.649008	0.126088	2.00934	0.27793	0.309363	YPK_2161	YP_001720898	NCBI: PFAM: GCN5-related N-acetyltransferase~KEGG: ypi:YpsIP31758_2049 ribosomal-protein-alanine acetyltransferase;PROVISIONAL ; MIBI: ribosomal-protein-S5-alanine N-acetyltransferase	0.0665012	0.18217	1.83503
YPK_0270	YPK_0270	fkpA	NCBI: FKBP-type peptidyl-prolyl cis-trans isomerase ; MIBI: FKBP-type peptidyl-prolyl cis-trans isomerase	1.03811	0.421778	21.722	23.5341	25.8786	18.8707	103.666	22.8925	16.172	31	30	17	138	24	14	1.21936	2.91972	1.29535	1.57998	0.782739	6.75046	1.2179	0.790786	YPK_0270	YP_001719036	NCBI: rotamase;5.2.1.8;PROVISIONAL ; MIBI: FKBP-type peptidyl-prolyl cis-trans isomerase	0.0138445	0.0567709	2.46127
pYV0072	pYV0072	yscS	NCBI: yscS; type III secretion protein ; MIBI: YscS, type III secretion protein	1.03707	0.281174	35.3092	35.6808	37.0927	26.641	104.418	52.462	48.5159	47	43	24	139	55	42	5.3336	11.9627	5.89174	6.79392	3.31513	20.3981	8.37303	7.11708	pYV0072	YP_068481	NCBI: identical to Y. pestis YPCD1.45;PROVISIONAL ; MIBI: YscS, type III secretion protein	0.000225691	0.00203806	3.68837
YPK_1187	YPK_1187	lepA	NCBI: GTP-binding protein LepA ; MIBI: GTP-binding protein LepA	1.03464	0.291321	45.5345	44.0316	40.5432	29.9711	133.715	61.0467	41.585	58	47	27	178	64	36	0.911068	2.07493	1.07848	1.10151	0.553212	3.87467	1.44524	0.904885	YPK_1187	YP_001719938	NCBI: binds to the ribosome on the universally-conserved alpha-sarcin loop;PROVISIONAL ; MIBI: GTP-binding protein LepA	0.000382962	0.00318772	3.55156
YPK_2580	YPK_2580		NCBI: hypothetical protein ; MIBI: hypothetical protein	1.03463	0.663846	3.80963	2.27749	2.58786	2.22008	6.76085	5.72313	3.46542	3	3	2	9	6	3	0.154696	0.376674	0.154954	0.195303	0.11383	0.544195	0.376364	0.209464	YPK_2580	YP_001721310	NCBI: KEGG: ypi:YpsIP31758_2482 hypothetical protein;PROVISIONAL ; MIBI: hypothetical protein	0.119104	0.275726	1.55855
Ysr187_NU	Ysr187_NU		; Synonym: Ysr187_NU; Class: transRNA	1.03365	0.450938	12.4307	3.79582	8.62621	5.5502	15.0241	11.4463	11.5514	5	10	5	20	12	10	1.43261	3.19232	0.929725	2.34364	1.02447	4.35356	2.70982	2.51357	Ysr187_NU		; Synonym: Ysr187_NU; Class: transRNA	0.0218924	0.080517	2.29223
YPK_4223	YPK_4223	atpH	NCBI: F0F1 ATP synthase subunit delta ; MIBI: F0F1 ATP synthase subunit delta	1.03223	0.556581	7.61783	7.59165	7.76359	2.22008	23.2874	5.72313	9.24112	10	9	2	31	6	8	0.491968	1.13638	0.626781	0.710992	0.13813	2.27461	0.456711	0.677817	YPK_4223	YP_001722932	NCBI: Produces ATP from ADP in the presence of a proton gradient across the membrane; the delta subunit is part of the catalytic core of the ATP synthase complex;3.6.3.14;PROVISIONAL ; MIBI: F0F1 ATP synthase subunit delta	0.0636534	0.177184	1.8546	path:ypy00190;path:ypy01100	;Oxidative phosphorylation - Yersinia pseudotuberculosis YPIII;Metabolic pathways - Yersinia pseudotuberculosis YPIII
YPK_4116	YPK_4116	yiiR	NCBI: hypothetical protein ; MIBI: hypothetical protein	1.03037	0.523592	48.3147	6.07332	11.2141	57.7221	24.7898	69.6314	65.843	8	13	52	33	73	57	2.46972	6.17812	0.725639	1.48621	5.1973	3.50409	8.04133	6.98895	YPK_4116	YP_001722828	NCBI: PFAM: protein of unknown function DUF805~KEGG: ypm:YP_0091 hypothetical protein;PROVISIONAL ; MIBI: hypothetical protein	0.0490803	0.146608	1.96789
YPK_3365	YPK_3365	ffh	NCBI: signal recognition particle protein ; MIBI: signal recognition particle protein	1.03027	0.358747	23.5924	18.9791	16.3898	19.9807	69.1109	16.2155	27.7234	25	19	18	92	17	24	0.56342	1.31709	0.614356	0.588491	0.487412	2.64666	0.507345	0.797256	YPK_3365	YP_001722085	NCBI: with 4.5S RNA forms a signal recognition particle involved in targeting and integration of inner membrane proteins;PROVISIONAL ; MIBI: signal recognition particle protein	0.00408089	0.021868	2.87184	path:ypy03060;path:ypy03070	;Protein export - Yersinia pseudotuberculosis YPIII;Bacterial secretion system - Yersinia pseudotuberculosis YPIII
YPK_1120	YPK_1120	asr	NCBI: acid shock protein ; MIBI: acid shock protein	1.02973	0.511372	7.59546	4.55499	2.58786	9.99036	9.01447	8.58469	18.4822	6	3	9	12	9	16	0.60046	1.42069	0.54869	0.345783	0.906906	1.28466	0.999523	1.97789	YPK_1120	YP_001719871	NCBI: required for growth and survival under moderately acid conditions;PROVISIONAL ; MIBI: acid shock protein	0.0440462	0.134167	2.01365
YPK_2338	YPK_2338		NCBI: hypothetical protein ; MIBI: hypothetical protein	1.02806	0.904705	1.83054	1.51833	0.862621	1.11004	0.751206	4.76927	4.62056	2	1	1	1	5	4	0.210688	0.61096	0.289785	0.182621	0.159657	0.169619	0.879811	0.783451	YPK_2338	YP_001721068	NCBI: PROVISIONAL ; MIBI: hypothetical protein	0.25581	0.458197	1.13635
YPK_4193	YPK_4193	yihI	NCBI: hypothetical protein ; MIBI: hypothetical protein	1.028	0.526483	7.92137	13.665	8.62621	9.99036	51.8332	8.58469	6.93084	18	10	9	69	9	6	0.797322	1.96405	1.06254	0.744012	0.58541	4.76819	0.645195	0.478775	YPK_4193	YP_001722905	NCBI: PFAM: protein of unknown function DUF414~KEGG: ypi:YpsIP31758_0023 hypothetical protein;PROVISIONAL ; MIBI: hypothetical protein	0.0508694	0.150016	1.95258
YPK_0336	YPK_0336	rplA	NCBI: 50S ribosomal protein L1 ; MIBI: 50S ribosomal protein L1	1.02688	0.445059	45.8921	57.6965	54.3451	32.1912	256.161	20.0309	27.7234	76	63	29	341	21	24	2.96499	7.23429	3.60813	3.76977	1.51708	18.9519	1.21077	1.54023	YPK_0336	YP_001719099	NCBI: in Escherichia coli and Methanococcus, this protein autoregulates expression; the binding site in the mRNA mimics the binding site in the 23S rRNA;PROVISIONAL ; MIBI: 50S ribosomal protein L1	0.0210392	0.0783472	2.30728	path:ypy03010	;Ribosome - Yersinia pseudotuberculosis YPIII
YPK_1831	YPK_1831	arnB, pmrH	NCBI: UDP-4-amino-4-deoxy-L-arabinose--oxoglutarate aminotransferase ; MIBI: UDP-4-amino-4-deoxy-L-arabinose--oxoglutarate aminotransferase	1.02635	0.205767	168.192	206.493	134.569	158.736	306.492	424.465	296.871	272	156	143	408	445	257	6.04871	13.1896	7.88214	5.69778	4.5662	13.8409	15.6606	10.0673	YPK_1831	YP_001720575	NCBI: catalyzes the conversion of UDP-4-keto-arabinose to UDP-4-amino-4-deoxy-L-arabinose;PROVISIONAL ; MIBI: UDP-4-amino-4-deoxy-L-arabinose--oxoglutarate aminotransferase	6.10411e-07	1.12052e-05	4.98789	path:ypy00520;path:ypy01110;path:ypy02020	;Amino sugar and nucleotide sugar metabolism - Yersinia pseudotuberculosis YPIII;Biosynthesis of secondary metabolites - Yersinia pseudotuberculosis YPIII;Two-component system - Yersinia pseudotuberculosis YPIII
YPK_R0077	YPK_R0077	tRNA-Val	NCBI: NA ; MIBI: tRNA Val	1.0247	0.710989	4.1041	2.27749	0.862621	2.22008	6.76085	3.81542	1.15514	3	1	2	9	4	1	0.936613	2.42628	1.30403	0.547864	0.957944	4.57972	2.11155	0.587588	YPK_R0077		NCBI: NA ; MIBI: tRNA Val	0.149521	0.32316	1.44123	path:ypy00970	;Aminoacyl-tRNA biosynthesis - Yersinia pseudotuberculosis YPIII
YPK_3214	YPK_3214	ymoA	NCBI: hemolysin expression-modulating protein ; MIBI: hemolysin expression-modulating protein	1.02192	0.359758	23.7523	34.9216	19.8403	23.3108	69.8621	62.9544	27.7234	46	23	21	93	66	24	5.36665	12.1119	7.54718	4.75621	3.79656	17.8624	13.1506	5.32286	YPK_3214	YP_001721936	NCBI: with Hns involved in transcriptional regulation of hemolysin; non-specific DNA-binding protein which affects the production of multiple proteins;PROVISIONAL ; MIBI: hemolysin expression-modulating protein	0.00450325	0.0234856	2.84057
YPK_2155	YPK_2155	argS	NCBI: arginyl-tRNA synthetase ; MIBI: arginyl-tRNA synthetase	1.02167	0.286688	47.8087	38.7174	22.4281	35.5213	99.9104	44.8312	51.9813	51	26	32	133	47	45	0.767184	1.76346	0.986121	0.633635	0.681795	3.01052	1.10365	1.17619	YPK_2155	YP_001720894	NCBI: catalyzes a two-step reaction, first charging an arginine molecule by linking its carboxyl group to the alpha-phosphate of ATP, followed by transfer of the aminoacyl-adenylate to its tRNA; class-I aminoacyl-tRNA synthetase;6.1.1.19;PROVISIONAL ; MIBI: arginyl-tRNA synthetase	0.000365659	0.0030658	3.5637	path:ypy00970	;Aminoacyl-tRNA biosynthesis - Yersinia pseudotuberculosis YPIII
YPK_2011	YPK_2011	rnfG, rsxG	NCBI: electron transport complex protein RnfG ; MIBI: electron transport complex protein RnfG	1.02038	0.764178	2.69464	2.27749	3.45048	0	6.76085	4.76927	2.31028	3	4	0	9	5	2	0.142409	0.341991	0.159382	0.267844	0	0.559743	0.322597	0.143633	YPK_2011	YP_001720751	NCBI: part of membrane-bound complex hought to be involved in electron transport to nitrogen;PROVISIONAL ; MIBI: electron transport complex protein RnfG	0.181789	0.367369	1.33527
YPK_0379	YPK_0379		NCBI: glycosidase ; MIBI: glycosidase	1.01906	0.578454	6.11229	3.03666	6.90096	3.33012	7.51206	12.4001	9.24112	4	8	3	10	13	8	0.534442	1.1774	0.368817	0.929708	0.3048	1.0794	1.45569	0.997119	YPK_0379	YP_001719137	NCBI: KEGG: ypm:YP_3075 glycosidases;PROVISIONAL ; MIBI: glycosidase	0.0781196	0.205508	1.7617
YPK_3118	YPK_3118		NCBI: phage-related membrane protein ; MIBI: phage-related membrane protein	1.01801	0.662897	4.96065	2.27749	5.17572	2.22008	12.0193	4.76927	4.62056	3	6	2	16	5	4	0.268227	0.634731	0.189097	0.476672	0.138911	1.18063	0.382743	0.340823	YPK_3118	YP_001721842	NCBI: KEGG: ypp:YPDSF_1002 phage-related membrane protein;PROVISIONAL ; MIBI: phage-related membrane protein	0.124611	0.284722	1.53571
pYV0068	pYV0068	yscO	NCBI: yscO; type III secretion protein;type III secretion YscO fmaily protein ; MIBI: YscO, type III secretion protein	1.01655	0.352159	28.5417	12.9058	17.2524	16.6506	54.838	17.1694	21.9477	17	20	15	73	18	19	1.40926	3.1911	1.22364	1.81443	1.1897	6.15116	1.57344	1.84869	pYV0068;YPTS_4286	YP_068477;YP_001874686	NCBI: identical to Y. pestis YPCD1.41;PROVISIONAL;PFAM: type III secretion YscO fmaily protein~KEGG: yps:pYV0068 YscO; putative type III secretion protein;PROVISIONAL ; MIBI: YscO, type III secretion protein	0.00389391	0.0211	2.88663
YPK_2686	YPK_2686	lrp-2	NCBI: leucine-responsive transcriptional regulator ; MIBI: leucine-responsive transcriptional regulator	1.015	0.342919	47.4638	54.6599	31.0543	23.3108	124.7	38.1542	63.5327	72	36	21	166	40	55	3.16702	7.15053	4.86838	3.06804	1.56464	13.1398	3.28463	5.02714	YPK_2686	YP_001721416	NCBI: mediates a global response to leucine; acts as a regulator for several genes involved in the high-affinity branched-chain amino acid transport system;PROVISIONAL ; MIBI: leucine-responsive transcriptional regulator	0.00307769	0.0174962	2.95987
YPK_3241	YPK_3241	cyoA	NCBI: cytochrome o ubiquinol oxidase subunit II ; MIBI: cytochrome o ubiquinol oxidase subunit II	1.01385	0.356697	52.7716	64.529	56.933	41.0715	232.123	59.139	42.7402	85	66	37	309	62	37	2.43601	5.67796	2.97279	2.90934	1.4259	12.6513	2.63336	1.74926	YPK_3241	YP_001721963	NCBI: TIGRFAM: ubiquinol oxidase, subunit II~PFAM: cytochrome c oxidase subunit II; COX aromatic rich domain protein~KEGG: ypm:YP_0767 cytochrome O ubiquinol oxidase subunit II;PROVISIONAL ; MIBI: cytochrome o ubiquinol oxidase subunit II	0.00447861	0.0234158	2.84232	path:ypy00190;path:ypy01100	;Oxidative phosphorylation - Yersinia pseudotuberculosis YPIII;Metabolic pathways - Yersinia pseudotuberculosis YPIII
YPK_1404	YPK_1404	nanK	NCBI: N-acetylmannosamine kinase ; MIBI: N-acetylmannosamine kinase	1.01239	0.600862	9.14007	2.27749	2.58786	1.11004	6.76085	3.81542	3.46542	3	3	1	9	4	3	0.100744	0.248553	0.115018	0.144967	0.0422461	0.403939	0.186242	0.155479	YPK_1404	YP_001720151	NCBI: catalyzes the phosphorylation of the N-acetylmannosamine (ManNAc) liberated from N-acetyl-neuraminic acid by the nanA protein;PROVISIONAL ; MIBI: N-acetylmannosamine kinase	0.0920085	0.23076	1.6849	path:ypy00520;path:ypy01100;path:ypy01110	;Amino sugar and nucleotide sugar metabolism - Yersinia pseudotuberculosis YPIII;Metabolic pathways - Yersinia pseudotuberculosis YPIII;Biosynthesis of secondary metabolites - Yersinia pseudotuberculosis YPIII
YPK_3059	YPK_3059		NCBI: hypothetical protein ; MIBI: hypothetical protein	1.01204	0.480342	8.70125	19.7383	6.03834	6.66024	20.2826	20.9848	28.8785	26	7	6	27	22	25	1.22293	2.71893	2.30218	0.781213	0.58541	2.79872	2.36571	2.99235	YPK_3059	YP_001721785	NCBI: PFAM: protein of unknown function DUF1240~KEGG: yps:YPTB1065 hypothetical protein;PROVISIONAL ; MIBI: hypothetical protein	0.0351255	0.11364	2.10691
pYV0033	pYV0033		NCBI: hypothetical protein ; MIBI: hypothetical protein	1.01133	0.26171	555.615	153.351	125.08	227.558	277.946	371.049	382.351	202	145	205	370	389	331	59.7615	132.412	59.3067	53.657	66.3208	127.17	138.7	131.367	pYV0033	YP_068444	NCBI: PROVISIONAL ; MIBI: hypothetical protein	0.000111397	0.00112124	3.86432
YPK_4004	YPK_4004		NCBI: hypothetical protein ; MIBI: hypothetical protein	1.0076	0.225391	218.665	75.9165	66.4218	61.0522	165.265	146.894	100.497	100	77	55	220	154	87	3.45918	7.54752	4.02769	3.90888	2.44097	10.3731	7.53271	4.73676	YPK_4004	YP_001722720	NCBI: KEGG: ypa:YPA_0184 hypothetical protein;PROVISIONAL ; MIBI: hypothetical protein	7.80449e-06	0.000113711	4.47048
YPK_R0025	YPK_R0025	tRNA-Asn	NCBI: NA ; MIBI: tRNA Asn	1.00717	0.811921	6.95011	0	0	2.22008	0	0.953854	5.7757	0	0	2	0	1	5	0.323516	1.17048	0	0	0.970548	0	0.534832	2.9766	YPK_R0025		NCBI: NA ; MIBI: tRNA Asn	0.2148	0.409555	1.24047	path:ypy00970	;Aminoacyl-tRNA biosynthesis - Yersinia pseudotuberculosis YPIII
pYV0073	pYV0073	yscT	NCBI: yscT; type III secretion protein ; MIBI: YscT, type III secretion protein	1.00575	0.345405	56.6053	28.8483	27.6039	28.8611	63.8525	58.1851	53.1364	38	32	26	85	61	46	1.51853	3.34656	1.61815	1.71748	1.21998	4.23724	3.15456	2.64788	pYV0073	YP_068482	NCBI: identical to Y. pestis YPCD1.46;PROVISIONAL ; MIBI: YscT, type III secretion protein	0.00359371	0.0198607	2.91178
Ysr45_KO_Ysr180_BE_sR013_YA	Ysr45_KO_Ysr180_BE_sR013_YA	GcvB	negative regulation of translation, ncRNA-mediated; Synonym: Ysr45_KO_Ysr180_BE_sR013_YA; Class: transRNA	1.00335	0.303137	110.643	116.152	133.706	71.0426	347.057	177.417	129.376	153	155	64	462	186	112	24.2143	53.074	26.5333	33.8795	12.2299	93.7933	39.173	26.2557	Ysr45_KO_Ysr180_BE_sR013_YA		negative regulation of translation, ncRNA-mediated; Synonym: Ysr45_KO_Ysr180_BE_sR013_YA; Class: transRNA	0.000933301	0.00669375	3.3099
YPK_2187	YPK_2187	engD, ychF	NCBI: GTP-dependent nucleic acid-binding protein EngD ; MIBI: GTP-dependent nucleic acid-binding protein EngD	1.00333	0.467905	17.6015	29.6074	19.8403	8.88032	94.6519	10.4924	16.172	39	23	8	126	11	14	0.784691	1.83684	1.19536	0.888522	0.270189	4.521	0.40945	0.580055	YPK_2187	YP_001720923	NCBI: translation-associated GTPase; the crystal structure of the Haemophilus influenzae YchF protein showed similarity to the yeast structure (PDB: 1NI3); fluorescence spectroscopy revealed nucleic acid binding; the yeast protein YBR025c interacts with the translation elongation factor eEF1;PROVISIONAL ; MIBI: GTP-dependent nucleic acid-binding protein EngD	0.0320083	0.106457	2.14431
YPK_3489	YPK_3489	lpdA	NCBI: dihydrolipoamide dehydrogenase ; MIBI: dihydrolipoamide dehydrogenase	1.00331	0.303495	130.998	68.3248	54.3451	59.9422	237.381	58.1851	73.929	90	63	54	316	61	64	1.79218	4.1536	2.1139	1.86504	1.39759	8.68879	1.73999	2.03202	YPK_3489	YP_001722209	NCBI: E3 component of pyruvate and 2-oxoglutarate dehydrogenase complex; catalyzes the oxidation of dihydrolipoamide to lipoamide;PROVISIONAL ; MIBI: dihydrolipoamide dehydrogenase	0.000946851	0.00676763	3.30586	path:ypy00010;path:ypy00020;path:ypy00260;path:ypy00280;path:ypy00620;path:ypy01100;path:ypy01110;path:ypy01120;path:ypy01200	;Glycolysis / Gluconeogenesis - Yersinia pseudotuberculosis YPIII;Citrate cycle (TCA cycle) - Yersinia pseudotuberculosis YPIII;Glycine, serine and threonine metabolism - Yersinia pseudotuberculosis YPIII;Valine, leucine and isoleucine degradation - Yersinia pseudotuberculosis YPIII;Pyruvate metabolism - Yersinia pseudotuberculosis YPIII;Metabolic pathways - Yersinia pseudotuberculosis YPIII;Bios…
YPK_1760	YPK_1760	cwlA, xlyA, xlyB	NCBI: N-acetylmuramyl-L-alanine amidase, negative regulator of AmpC, AmpD ; MIBI: N-acetylmuramyl-L-alanine amidase, negative regulator of AmpC, AmpD	1.0016	0.439377	15.9838	7.59165	8.62621	3.33012	15.0241	12.4001	15.0168	10	10	3	20	13	13	0.377864	0.827987	0.437518	0.551444	0.144631	1.02437	0.690738	0.768857	YPK_1760	YP_001720504	NCBI: PFAM: N-acetylmuramoyl-L-alanine amidase family 2~KEGG: ypi:YpsIP31758_1649 N-acetylmuramoyl-L-alanine amidase, family 2;PROVISIONAL ; MIBI: N-acetylmuramyl-L-alanine amidase, negative regulator of AmpC, AmpD	0.0226322	0.0823656	2.27959
YPK_2761	YPK_2761	psaE	NCBI: transcriptional regulator CadC ; MIBI: transcriptional regulator CadC	1.00022	0.293771	95.6906	163.98	113.003	117.664	263.673	295.695	242.579	216	131	106	351	310	210	8.61251	18.5296	11.2086	8.56791	6.06104	21.3223	19.5359	14.7307	YPK_2761	YP_001721491	NCBI: PFAM: transcriptional regulator domain protein~KEGG: ypi:YpsIP31758_2680 transcriptional regulator;PROVISIONAL ; MIBI: transcriptional regulator CadC	0.000662246	0.0050821	3.40475
YPK_2467	YPK_2467	yobD	NCBI: hypothetical protein ; MIBI: hypothetical protein	1.0001	0.23682	350.18	206.493	152.684	134.315	283.205	411.111	307.267	272	177	121	377	431	266	15.1755	31.9809	19.7053	16.162	9.65926	31.9732	37.9198	26.0497	YPK_2467	YP_001721197	NCBI: PFAM: protein of unknown function DUF986~KEGG: ypi:YpsIP31758_2371 hypothetical protein;PROVISIONAL ; MIBI: hypothetical protein	2.41026e-05	0.000298028	4.22304
YPK_1279	YPK_1279	hscB	NCBI: co-chaperone HscB ; MIBI: co-chaperone HscB	0.998786	0.323287	28.6795	13.665	15.5272	17.7606	30.0482	28.6156	36.9645	18	18	16	40	30	32	1.2393	2.68858	1.14755	1.44636	1.12399	2.9853	2.3227	2.75775	YPK_1279	YP_001720030	NCBI: J-type co-chaperone that regulates the ATPase and peptide-binding activity of Hsc66 chaperone; may function in biogenesis of iron-sulfur proteins;PROVISIONAL ; MIBI: co-chaperone HscB	0.00200513	0.0125834	3.08947
YPK_1884	YPK_1884		NCBI: hypothetical protein ; MIBI: hypothetical protein	0.998563	0.266501	36.2502	39.4766	32.7796	24.4209	72.1157	62.0005	63.5327	52	38	22	96	65	55	5.24605	11.2273	6.5926	6.07215	3.0734	14.248	10.0078	9.42589	YPK_1884	YP_001720628	NCBI: KEGG: ypi:YpsIP31758_1776 hypothetical protein;PROVISIONAL ; MIBI: hypothetical protein	0.000179006	0.00168069	3.74694
YPK_2793	YPK_2793	rsuA	NCBI: 16S rRNA pseudouridylate synthase A ; MIBI: 16S rRNA pseudouridylate synthase A	0.997957	0.750076	2.74891	0.759165	7.76359	3.33012	16.5265	7.63083	1.15514	1	9	3	22	8	1	0.246602	0.580239	0.0472742	0.536256	0.156275	1.21752	0.459291	0.0639043	YPK_2793	YP_001721523	NCBI: catalyzes the synthesis pseudouridine from uracil-516 in 16S ribosomal RNA;PROVISIONAL ; MIBI: 16S rRNA pseudouridylate synthase A	0.183362	0.369578	1.33047
YPK_1111	YPK_1111	hpxB	NCBI: urate catabolism protein ; MIBI: urate catabolism protein	0.994429	0.48721	10.6855	2.27749	8.62621	5.5502	16.5265	8.58469	8.08598	3	10	5	22	9	7	0.247693	0.541374	0.105584	0.443591	0.193906	0.906419	0.384674	0.333028	YPK_1111	YP_001719862	NCBI: KEGG: ypi:YpsIP31758_1058 polysaccharide deacetylase family protein~TIGRFAM: urate catabolism protein~PFAM: polysaccharide deacetylase;3.5.1.41;PROVISIONAL ; MIBI: urate catabolism protein	0.0412438	0.127969	2.04107	path:ypy00230;path:ypy01100;path:ypy01120	;Purine metabolism - Yersinia pseudotuberculosis YPIII;Metabolic pathways - Yersinia pseudotuberculosis YPIII;Microbial metabolism in diverse environments - Yersinia pseudotuberculosis YPIII
YPK_0564	YPK_0564	hdeD	NCBI: acid-resistance membrane protein ; MIBI: acid-resistance membrane protein	0.992978	0.365143	40.2707	25.0524	20.7029	17.7606	78.1254	18.1232	32.3439	33	24	16	104	19	28	1.58308	3.57548	1.93774	1.77623	1.03525	7.149	1.35491	2.22253	YPK_0564	YP_001719320	NCBI: KEGG: ypi:YpsIP31758_0502 hypothetical protein;PROVISIONAL ; MIBI: acid-resistance membrane protein	0.00653955	0.0314669	2.71943
YPK_0985	YPK_0985	ydeM-1, yidF-1, aslB-1	NCBI: radical SAM domain-containing protein ; MIBI: radical SAM domain protein	0.992521	0.214415	67.6486	32.6441	34.5048	28.8611	59.3452	67.7237	68.1533	43	40	26	79	71	59	1.1099	2.35011	1.17295	1.37524	0.781501	2.52272	2.35204	2.17556	YPK_0985	YP_001719739	NCBI: PFAM: Radical SAM domain protein~KEGG: ypi:YpsIP31758_0932 putative sulfatase regulator;PROVISIONAL ; MIBI: radical SAM domain protein	3.67488e-06	5.82253e-05	4.62897
YPK_0225	YPK_0225	aroK	NCBI: shikimate kinase I ; MIBI: shikimate kinase I	0.991765	0.445992	26.4508	32.6441	31.917	21.0908	134.466	20.9848	19.6374	43	37	19	179	22	17	2.36323	5.54085	2.75712	2.99016	1.34241	13.436	1.7131	1.47347	YPK_0225	YP_001718991	NCBI: type I enzyme similar to type II but differentially regulated; major shikimate kinase in fully repressed cells; catalyzes the formation of shikimate 3-phosphate from shikimate in aromatic amino acid biosynthesis;2.7.1.71;PROVISIONAL ; MIBI: shikimate kinase I	0.0261667	0.0913924	2.22373	path:ypy00400;path:ypy01100;path:ypy01110;path:ypy01230	;Phenylalanine, tyrosine and tryptophan biosynthesis - Yersinia pseudotuberculosis YPIII;Metabolic pathways - Yersinia pseudotuberculosis YPIII;Biosynthesis of secondary metabolites - Yersinia pseudotuberculosis YPIII;Biosynthesis of amino acids - Yersinia pseudotuberculosis YPIII
YPK_1377	YPK_1377	afuC, fbpC	NCBI: ABC transporter-like protein ; MIBI: ABC transporter-like protein	0.989713	0.508256	11.1708	6.83248	3.45048	6.66024	19.5313	4.76927	10.3963	9	4	6	26	5	9	0.215144	0.507055	0.281261	0.157556	0.206615	0.951198	0.189763	0.380204	YPK_1377	YP_001720124	NCBI: PFAM: ABC transporter related~SMART: AAA ATPase~KEGG: ypm:YP_2670 probable ABC-transporter, ATP-binding protein;PROVISIONAL ; MIBI: ABC transporter-like protein	0.0515024	0.151561	1.94727	path:ypy02010	;ABC transporters - Yersinia pseudotuberculosis YPIII
YPK_3263	YPK_3263	yajC	NCBI: preprotein translocase subunit YajC ; MIBI: preprotein translocase subunit YajC	0.988838	0.583026	6.76688	11.3875	1.72524	6.66024	25.541	6.67698	9.24112	15	2	6	34	7	8	0.801297	1.96297	1.4942	0.251104	0.658586	3.96485	0.846818	1.07724	YPK_3263	YP_001721985	NCBI: member of preprotein translocase; forms a heterotrimer with SecD and SecF; links the SecD/SecF/YajC/YidC complex with the SecY/SecE/SecG complex;PROVISIONAL ; MIBI: preprotein translocase subunit YajC	0.0898776	0.226982	1.69604	path:ypy03060;path:ypy03070	;Protein export - Yersinia pseudotuberculosis YPIII;Bacterial secretion system - Yersinia pseudotuberculosis YPIII
YPK_1554	YPK_1554		NCBI: putative phosphatase ; MIBI: putative phosphatase	0.987963	0.52556	7.73296	7.59165	4.3131	1.11004	17.2777	3.81542	6.93084	10	5	1	23	4	6	0.29554	0.677444	0.509439	0.321046	0.0561352	1.37167	0.247472	0.41319	YPK_1554	YP_001720300	NCBI: TIGRFAM: HAD-superfamily hydrolase, subfamily IA, variant 3~PFAM: Haloacid dehalogenase domain protein hydrolase~KEGG: ypm:YP_2373 putative haloacid dehalogenase-like hydrolase;PROVISIONAL ; MIBI: putative phosphatase	0.0601316	0.170107	1.87983	path:ypy00051	;Fructose and mannose metabolism - Yersinia pseudotuberculosis YPIII
YPK_2678	YPK_2678		NCBI: glycosyl transferase family protein ; MIBI: glycosyl transferase family protein	0.987578	0.354519	23.7269	31.1258	22.4281	27.751	69.8621	55.3235	38.1196	41	26	25	93	58	33	1.67463	3.701	2.033	1.62492	1.36596	5.39841	3.49265	2.21194	YPK_2678	YP_001721408	NCBI: PFAM: glycosyl transferase family 25~KEGG: ypi:YpsIP31758_2590 LPS glycosyltransferase family protein;PROVISIONAL ; MIBI: glycosyl transferase family protein	0.00534151	0.0269142	2.78568
YPK_0316	YPK_0316	def	NCBI: peptide deformylase ; MIBI: peptide deformylase	0.987033	0.343712	35.6075	25.0524	45.7189	35.5213	128.456	51.5081	31.1888	33	53	32	171	54	27	2.93732	6.57354	2.15305	4.35835	2.30056	13.0607	4.27866	2.38128	YPK_0316	YP_001719082	NCBI: cleaves off formyl group from N-terminal methionine residues of newly synthesized proteins; binds iron(2+);3.5.1.88;PROVISIONAL ; MIBI: peptide deformylase	0.00408287	0.021868	2.87169
YPK_1708	YPK_1708	lolD	NCBI: lipoprotein transporter ATP-binding subunit ; MIBI: lipoprotein transporter ATP-binding subunit	0.986442	0.724347	3.42786	2.27749	0	4.44016	6.76085	3.81542	3.46542	3	0	4	9	4	3	0.117226	0.307783	0.142426	0	0.209253	0.500196	0.230623	0.192529	YPK_1708	YP_001720454	NCBI: outer membrane specific; part of transporter complex lolCDE involved in the translocation of mature outer membrane-directed lipoproteins, from the inner membrane to the periplasmic chaperone;PROVISIONAL ; MIBI: lipoprotein transporter ATP-binding subunit	0.173249	0.355106	1.36184	path:ypy02010	;ABC transporters - Yersinia pseudotuberculosis YPIII
YPK_1426	YPK_1426	crr	NCBI: PTS system glucose-specific transporter ; MIBI: PTS system glucose-specific transporter	0.982289	0.231051	54.53	29.6074	39.6805	31.0811	78.1254	64.8621	55.4467	39	46	28	104	68	48	2.79643	5.88933	2.55948	3.80497	2.02483	7.99006	5.41963	4.25828	YPK_1426	YP_001720173	NCBI: functions in phosphoenolpyruvate-(PEP)-dependent phosphotransferase (PTS) system; functions in the transport and phosphorylation of glucose;PROVISIONAL ; MIBI: PTS system glucose-specific transporter	2.12443e-05	0.000269073	4.2514	path:ypy00010;path:ypy00500;path:ypy00520;path:ypy02060	;Glycolysis / Gluconeogenesis - Yersinia pseudotuberculosis YPIII;Starch and sucrose metabolism - Yersinia pseudotuberculosis YPIII;Amino sugar and nucleotide sugar metabolism - Yersinia pseudotuberculosis YPIII;Phosphotransferase system (PTS) - Yersinia pseudotuberculosis YPIII
YPK_2186	YPK_2186	pth	NCBI: peptidyl-tRNA hydrolase ; MIBI: peptidyl-tRNA hydrolase	0.981606	0.458145	11.4036	14.4241	15.5272	9.99036	54.838	10.4924	15.0168	19	18	9	73	11	13	0.927106	2.09103	1.02405	1.22277	0.534505	4.60594	0.72	0.947143	YPK_2186	YP_001720922	NCBI: Enables the recycling of peptidyl-tRNAs produced at termination of translation;3.1.1.29;PROVISIONAL ; MIBI: peptidyl-tRNA hydrolase	0.0321481	0.106827	2.14256
YPK_1931	YPK_1931		NCBI: hypothetical protein ; MIBI: hypothetical protein	0.977352	0.790705	2.83191	1.51833	2.58786	1.11004	6.76085	1.90771	3.46542	2	3	1	9	2	3	0.13263	0.32796	0.115614	0.218578	0.0636975	0.609047	0.140405	0.234426	YPK_1931	YP_001720675	NCBI: PFAM: YceI family protein~KEGG: ypi:YpsIP31758_1821 hypothetical protein;PROVISIONAL ; MIBI: hypothetical protein	0.216439	0.411443	1.23605
YPK_2827	YPK_2827		NCBI: antitermination Q family protein ; MIBI: antitermination Q family protein	0.974233	0.56711	9.75309	2.27749	6.03834	3.33012	5.25844	7.63083	12.7065	3	7	3	7	8	11	0.351633	0.761902	0.209188	0.615205	0.230505	0.571405	0.677454	1.03685	YPK_2827	YP_001721556	NCBI: PFAM: antitermination Q family protein~KEGG: ypi:YpsIP31758_2749 phage antitermination protein Q;PROVISIONAL ; MIBI: antitermination Q family protein	0.0858164	0.220087	1.71789
YPK_2018	YPK_2018		NCBI: hypothetical protein ; MIBI: hypothetical protein	0.972438	0.264625	65.631	36.4399	37.9553	32.1912	51.8332	82.0315	80.8598	48	44	29	69	86	70	4.93711	10.203	5.25021	6.06589	3.49524	8.83517	11.4237	10.35	YPK_2018	YP_001720758	NCBI: PFAM: protein of unknown function DUF466~KEGG: ypm:YP_2032 uncharacterized small protein;PROVISIONAL ; MIBI: hypothetical protein	0.000238062	0.00213334	3.67477
YPK_0944	YPK_0944		NCBI: putative portal vertex protein ; MIBI: putative portal vertex protein	0.97189	0.692236	5.99707	1.51833	0.862621	2.22008	6.00965	1.90771	2.31028	2	1	2	8	2	2	0.166564	0.44193	0.182897	0.115261	0.201535	0.856438	0.222116	0.247236	YPK_0944	YP_001719698	NCBI: KEGG: yen:YE0866 putative portal vertex protein;PROVISIONAL ; MIBI: putative portal vertex protein	0.160323	0.338221	1.40399
YPK_4105	YPK_4105	menA	NCBI: 1,4-dihydroxy-2-naphthoate octaprenyltransferase ; MIBI: 1,4-dihydroxy-2-naphthoate octaprenyltransferase	0.971107	0.249232	98.4169	65.2882	53.4825	41.0715	110.427	128.77	79.7047	86	62	37	147	135	69	2.49039	5.2175	3.13554	2.84913	1.48648	6.27425	5.97754	3.40071	YPK_4105	YP_001722817	NCBI: catalyzes the formation of dimethylmenaquinone from 1,4-dihydroxy-2-naphthoate and octaprenyl diphosphate;PROVISIONAL ; MIBI: 1,4-dihydroxy-2-naphthoate octaprenyltransferase	9.76363e-05	0.00100706	3.89639	path:ypy00130;path:ypy01100;path:ypy01110	;Ubiquinone and other terpenoid-quinone biosynthesis - Yersinia pseudotuberculosis YPIII;Metabolic pathways - Yersinia pseudotuberculosis YPIII;Biosynthesis of secondary metabolites - Yersinia pseudotuberculosis YPIII
YPK_1590	YPK_1590	menH, yfbB	NCBI: acyl-CoA thioester hydrolase YfbB ; MIBI: acyl-CoA thioester hydrolase YfbB	0.971031	0.317155	36.8044	10.6283	26.7412	16.6506	33.053	49.6004	24.2579	14	31	15	44	52	21	0.948126	1.94864	0.572139	1.59676	0.675473	2.10502	2.58078	1.16011	YPK_1590	YP_001720336	NCBI: catalyzes the hydrolysis of the thioester bond in palmitoyl-CoA;PROVISIONAL ; MIBI: acyl-CoA thioester hydrolase YfbB	0.00220087	0.0135644	3.0617	path:ypy00130;path:ypy01100;path:ypy01110	;Ubiquinone and other terpenoid-quinone biosynthesis - Yersinia pseudotuberculosis YPIII;Metabolic pathways - Yersinia pseudotuberculosis YPIII;Biosynthesis of secondary metabolites - Yersinia pseudotuberculosis YPIII
YPK_0760	YPK_0760		NCBI: hypothetical protein ; MIBI: hypothetical protein	0.970657	0.465709	16.6705	14.4241	6.90096	9.99036	20.2826	24.8002	19.6374	19	8	9	27	26	17	1.09051	2.40927	1.59382	0.845825	0.831898	2.65142	2.64869	1.9277	YPK_0760	YP_001719514	NCBI: KEGG: ypi:YpsIP31758_0692 hypothetical protein;PROVISIONAL ; MIBI: hypothetical protein	0.0371369	0.118582	2.08426
YPK_0491	YPK_0491		NCBI: hypothetical protein ; MIBI: hypothetical protein	0.96706	0.341786	23.1264	12.1466	19.8403	22.2008	43.5699	38.1542	23.1028	16	23	20	58	40	20	1.22792	2.62908	0.879346	1.59321	1.21119	3.73162	2.66977	1.48585	YPK_0491	YP_001719247	NCBI: KEGG: ypi:YpsIP31758_0427 hypothetical protein;PROVISIONAL ; MIBI: hypothetical protein	0.00466311	0.0241681	2.82943
YPK_1255	YPK_1255		NCBI: hypothetical protein ; MIBI: hypothetical protein	0.96559	0.421996	8.8019	9.10998	12.0767	14.4305	18.0289	20.9848	32.3439	12	14	13	24	22	28	0.874444	1.84281	0.715938	1.05276	0.854636	1.67624	1.59401	2.25818	YPK_1255	YP_001720006	NCBI: KEGG: ypi:YpsIP31758_1149 hypothetical protein;PROVISIONAL ; MIBI: hypothetical protein	0.0221287	0.0810283	2.28815
YPK_0883	YPK_0883		NCBI: CI repressor ; MIBI: CI repressor	0.962973	0.558965	7.20792	9.86914	6.03834	11.1004	27.7946	18.1232	8.08598	13	7	10	37	19	7	0.649656	1.50044	0.771474	0.523579	0.653915	2.57045	1.36932	0.561542	YPK_0883	YP_001719637	NCBI: PFAM: CI repressor~KEGG: plu:plu0028 hypothetical protein;PROVISIONAL ; MIBI: CI repressor	0.0849283	0.218454	1.72278
YPK_3983	YPK_3983		NCBI: hypothetical protein ; MIBI: hypothetical protein	0.962383	0.393031	26.9094	12.9058	18.9777	12.2104	30.0482	29.5695	28.8785	17	22	11	40	31	25	1.97587	4.11054	1.77256	2.89122	1.26383	4.8825	3.92544	3.5237	YPK_3983	YP_001722699	NCBI: PFAM: Domain of unknown function DUF1820~KEGG: ypi:YpsIP31758_0235 hypothetical protein;PROVISIONAL ; MIBI: hypothetical protein	0.0143406	0.0584137	2.44862
pYV0029	pYV0029		NCBI: hypothetical protein ; MIBI: hypothetical protein	0.962135	0.291595	76.4181	31.8849	44.8563	71.0426	77.3742	95.3854	116.669	42	52	64	103	100	101	11.4172	24.2723	8.07899	12.6072	13.5654	23.194	23.3605	26.2625	pYV0029	YP_068440	NCBI: PROVISIONAL ; MIBI: hypothetical protein	0.00096838	0.00688608	3.29956
YPK_1410	YPK_1410	cysW	NCBI: sulfate/thiosulfate transporter permease subunit ; MIBI: sulfate/thiosulfate transporter permease subunit	0.95749	0.725702	3.54485	2.27749	0.862621	1.11004	3.75603	1.90771	4.62056	3	1	1	5	2	4	0.068294	0.174346	0.114624	0.048157	0.0421014	0.223642	0.092802	0.206595	YPK_1410	YP_001720157	NCBI: Part of the ABC transporter complex cysAWTP involved in sulfate/thiosulfate import;PROVISIONAL ; MIBI: sulfate/thiosulfate transporter permease subunit	0.187036	0.373624	1.3194	path:ypy00920;path:ypy02010	;Sulfur metabolism - Yersinia pseudotuberculosis YPIII;ABC transporters - Yersinia pseudotuberculosis YPIII
YPK_3507	YPK_3507		NCBI: hypothetical protein ; MIBI: hypothetical protein	0.957377	0.53033	11.7941	6.83248	2.58786	3.33012	10.5169	7.63083	9.24112	9	3	3	14	8	8	0.949612	2.17933	1.59382	0.669611	0.58541	2.90237	1.72052	1.9151	YPK_3507	YP_001722227	NCBI: KEGG: ypa:YPA_3535 hypothetical protein;PROVISIONAL ; MIBI: hypothetical protein	0.0710363	0.19204	1.80525
YPK_1553	YPK_1553	yfbU	NCBI: hypothetical protein ; MIBI: hypothetical protein	0.956638	0.474649	13.0561	6.83248	10.3514	5.5502	21.785	11.4463	12.7065	9	12	5	29	12	11	0.66792	1.42878	0.608548	1.02268	0.372534	2.29551	0.985388	1.00543	YPK_1553	YP_001720299	NCBI: PFAM: YfbU family protein~KEGG: ypi:YpsIP31758_1445 YfbU domain protein;PROVISIONAL ; MIBI: hypothetical protein	0.0438562	0.133882	2.01546
YPK_2808	YPK_2808		NCBI: tail assembly chaperone gp38 ; MIBI: tail assembly chaperone gp38	0.953245	0.809977	1.88916	2.27749	1.72524	2.22008	4.50723	6.67698	2.31028	3	2	2	6	7	2	0.205193	0.484216	0.239072	0.200883	0.175623	0.559743	0.677454	0.215449	YPK_2808	YP_001721537	NCBI: PFAM: tail assembly chaperone gp38~KEGG: yps:YPTB1288 putative tail fiber assembly protein P37;PROVISIONAL ; MIBI: tail assembly chaperone gp38	0.239244	0.435721	1.17688
YPK_1389	YPK_1389	napC	NCBI: cytochrome c-type protein NapC ; MIBI: cytochrome c-type protein NapC	0.951402	0.625372	4.15848	4.55499	4.3131	3.33012	14.2729	4.76927	5.7757	6	5	3	19	5	5	0.290217	0.652176	0.334701	0.351546	0.184404	1.24076	0.338727	0.377036	YPK_1389	YP_001720136	NCBI: with NapABDFGH functions as a nitrate reductase; NapC functions as an electron shuttle between NapAB and NapGH or quinone;PROVISIONAL ; MIBI: cytochrome c-type protein NapC	0.128175	0.289803	1.52134
YPK_0297	YPK_0297	rpsH	NCBI: 30S ribosomal protein S8 ; MIBI: 30S ribosomal protein S8	0.950624	0.56237	70.5026	34.9216	70.7349	88.8032	284.707	49.6004	63.5327	46	82	80	379	52	55	6.74241	16.4988	3.91762	8.80206	7.50755	37.7862	5.37826	6.3319	YPK_0297	YP_001719063	NCBI: binds directly to 16S rRNA central domain where it helps coordinate assembly of the platform of the 30S subunit;PROVISIONAL ; MIBI: 30S ribosomal protein S8	0.0909536	0.229005	1.69039	path:ypy03010	;Ribosome - Yersinia pseudotuberculosis YPIII
YPK_0442	YPK_0442	cspA-1	NCBI: cold-shock DNA-binding domain-containing protein ; MIBI: cold-shock DNA-binding domain protein	0.950508	0.42402	23.7196	11.3875	1.72524	13.3205	13.5217	20.9848	18.4822	15	2	12	18	22	16	1.61032	3.63603	2.35705	0.396108	2.07779	3.31116	4.19831	3.39863	YPK_0442	YP_001719198	NCBI: PFAM: Cold-shock protein DNA-binding~SMART: Cold shock protein~KEGG: ypi:YpsIP31758_0376 cold shock DNA-binding domain protein;PROVISIONAL ; MIBI: cold-shock DNA-binding domain protein	0.0249836	0.0881419	2.24166
YPK_3854	YPK_3854	alr-2	NCBI: alanine racemase ; MIBI: alanine racemase	0.949834	0.538304	9.50708	1.51833	12.9393	1.11004	12.0193	13.354	6.93084	2	15	1	16	14	6	0.227347	0.452914	0.0619817	0.58591	0.0341489	0.580475	0.526909	0.251357	YPK_3854	YP_001722572	NCBI: converts L-alanine to D-alanine which is used in cell wall biosynthesis; binds one pyridoxal phosphate per monomer; forms a homodimer;5.1.1.1;PROVISIONAL ; MIBI: alanine racemase	0.0776489	0.204596	1.76449	path:ypy00473;path:ypy01100	;D-Alanine metabolism - Yersinia pseudotuberculosis YPIII;Metabolic pathways - Yersinia pseudotuberculosis YPIII
YPK_1870	YPK_1870	sepC	NCBI: Rhs family protein-like protein ; MIBI: Rhs family protein-like protein	0.948858	0.305582	215.491	103.246	138.882	220.898	209.586	260.402	437.798	136	161	199	279	273	379	6.19671	12.9937	4.52929	6.75807	7.30277	10.8774	11.0415	17.0623	YPK_1870	YP_001720614	NCBI: KEGG: yps:YPTB2294 insecticial toxin;PROVISIONAL ; MIBI: Rhs family protein-like protein	0.00190227	0.0120285	3.10508
YPK_4224	YPK_4224	atpA	NCBI: F0F1 ATP synthase subunit alpha ; MIBI: F0F1 ATP synthase subunit alpha	0.948601	0.363967	62.9823	34.9216	50.8946	57.7221	187.05	32.431	60.0673	46	59	52	249	34	52	1.28542	2.91635	0.99846	1.6141	1.24371	6.32706	0.896243	1.52575	YPK_4224	YP_001722933	NCBI: produces ATP from ADP in the presence of a proton gradient across the membrane; the alpha chain is a catalytic subunit;3.6.3.14;PROVISIONAL ; MIBI: F0F1 ATP synthase subunit alpha	0.0091531	0.0411002	2.60628	path:ypy00190;path:ypy01100	;Oxidative phosphorylation - Yersinia pseudotuberculosis YPIII;Metabolic pathways - Yersinia pseudotuberculosis YPIII
YPK_4197	YPK_4197	rdoA	NCBI: serine/threonine protein kinase ; MIBI: regulator of disulfide oxidoreductase A	0.94718	0.577246	6.14428	5.31415	6.90096	4.44016	25.541	3.81542	3.46542	7	8	4	34	4	3	0.242924	0.550662	0.237377	0.341929	0.149466	1.34974	0.164731	0.137521	YPK_4197	YP_001722909	NCBI: catalyzes the phosphorylation of protein substrates at serine and threonine residues in vitro; specific substrate in vivo has not been identified yet; plays a role in long-term cell survival and expression of surface appendages;PROVISIONAL ; MIBI: regulator of disulfide oxidoreductase A	0.100826	0.246707	1.64086
YPK_2444	YPK_2444	yqfB	NCBI: hypothetical protein ; MIBI: hypothetical protein	0.946497	0.650386	6.2664	3.79582	1.72524	1.11004	7.51206	3.81542	3.46542	5	2	1	10	4	3	0.311329	0.74449	0.541588	0.273045	0.119355	1.26803	0.526178	0.439265	YPK_2444	YP_001721174	NCBI: PFAM: protein of unknown function DUF437~KEGG: ypm:YP_1615 hypothetical protein;PROVISIONAL ; MIBI: hypothetical protein	0.14559	0.317292	1.45528
YPK_1652	YPK_1652	yaaU, ygcS	NCBI: general substrate transporter ; MIBI: general substrate transporter	0.944861	0.283119	47.252	33.4033	34.5048	32.1912	52.5844	56.2774	88.9458	44	40	29	70	59	77	1.03744	2.11546	1.08365	1.24166	0.787008	2.01821	1.76467	2.56351	YPK_1652	YP_001720398	NCBI: PFAM: General substrate transporter; major facilitator superfamily MFS_1~KEGG: ypm:YP_2278 putative transporter protein;PROVISIONAL ; MIBI: general substrate transporter	0.000845888	0.00618833	3.33733
YPK_1296	YPK_1296	yfgL	NCBI: outer membrane protein assembly complex subunit YfgL ; MIBI: outer membrane protein assembly complex subunit YfgL	0.942329	0.491354	11.867	9.86914	10.3514	9.99036	42.0675	8.58469	8.08598	13	12	9	56	9	7	0.359071	0.81126	0.368115	0.428279	0.280818	1.85634	0.309497	0.267944	YPK_1296	YP_001720047	NCBI: with YaeT, YfiO, and NlpB forms a complex involved in outer membrane protein biogenesis;PROVISIONAL ; MIBI: outer membrane protein assembly complex subunit YfgL	0.0551339	0.158662	1.91782
YPK_1428	YPK_1428	ptsH	NCBI: PTS system phosphohistidinoprotein-hexose phosphotransferase Hpr ; MIBI: PTS system phosphohistidinoprotein-hexose phosphotransferase Hpr	0.941871	0.506972	12.8903	12.1466	11.2141	4.44016	35.3067	11.4463	9.24112	16	13	4	47	12	8	1.59103	3.4771	2.07567	2.12563	0.571796	7.13781	1.89057	1.40292	YPK_1428	YP_001720175	NCBI: TIGRFAM: phosphocarrier, HPr family~PFAM: phosphocarrier HPr protein~KEGG: ypi:YpsIP31758_1317 phosphocarrier, HPr family;PROVISIONAL ; MIBI: PTS system phosphohistidinoprotein-hexose phosphotransferase Hpr	0.063192	0.17637	1.85784	path:ypy02060	;Phosphotransferase system (PTS) - Yersinia pseudotuberculosis YPIII
YPK_2263	YPK_2263		NCBI: hypothetical protein ; MIBI: hypothetical protein	0.94097	0.570424	5.99512	9.10998	3.45048	4.44016	13.5217	15.2617	5.7757	12	4	4	18	16	5	0.426564	0.939902	0.715938	0.300788	0.262965	1.25718	1.15928	0.403247	YPK_2263	YP_001720995	NCBI: KEGG: ypm:YP_1673 hypothetical protein;PROVISIONAL ; MIBI: hypothetical protein	0.0990251	0.243444	1.6496
YPK_0305	YPK_0305	rpsM	NCBI: 30S ribosomal protein S13 ; MIBI: 30S ribosomal protein S13	0.935721	0.596624	9.2819	8.35081	10.3514	16.6506	58.594	3.81542	6.93084	11	12	15	78	4	6	1.33297	3.25887	1.03129	1.418	1.54961	8.56078	0.455432	0.760408	YPK_0305	YP_001719071	NCBI: located at the top of the head of the 30S subunit, it contacts several helices of the 16S rRNA; makes contact with the large subunit via RNA-protein interactions and via protein-protein interactions with L5; contacts P-site tRNA;PROVISIONAL ; MIBI: 30S ribosomal protein S13	0.116797	0.2722	1.56836	path:ypy03010	;Ribosome - Yersinia pseudotuberculosis YPIII
YPK_2859	YPK_2859		NCBI: hypothetical protein ; MIBI: hypothetical protein	0.935445	0.421644	18.6982	7.59165	5.17572	8.88032	15.0241	8.58469	19.6374	10	6	8	20	9	17	1.34378	2.92027	1.52832	1.15577	1.34724	3.57827	1.67044	3.51211	YPK_2859	YP_001721588	NCBI: KEGG: yps:YPTB1242 hypothetical protein;PROVISIONAL ; MIBI: hypothetical protein	0.0265164	0.0923863	2.21856
YPK_2649	YPK_2649	ompF	NCBI: porin ; MIBI: porin	0.933839	0.381744	132.772	205.734	144.92	73.2627	643.032	102.062	85.4804	271	168	66	856	107	74	5.72228	12.6923	8.37526	6.54401	2.24758	30.9694	4.01593	3.09148	YPK_2649	YP_001721379	NCBI: PFAM: porin Gram-negative type~KEGG: ypp:YPDSF_2284 outer membrane porin C protein;PROVISIONAL ; MIBI: porin	0.0144353	0.0586848	2.44624	path:ypy00312;path:ypy02020	;beta-Lactam resistance - Yersinia pseudotuberculosis YPIII;Two-component system - Yersinia pseudotuberculosis YPIII
YPK_4077	YPK_4077		NCBI: hypothetical protein ; MIBI: hypothetical protein	0.933388	0.363223	24.8191	9.10998	14.6646	12.2104	21.0338	20.9848	28.8785	12	17	11	28	22	25	5.29335	10.8418	4.18376	7.47035	4.22593	11.4281	9.315	11.7824	YPK_4077	YP_001722789	NCBI: PROVISIONAL ; MIBI: hypothetical protein	0.0101775	0.0442229	2.56974
YPK_2655	YPK_2655	mukB	NCBI: cell division protein MukB ; MIBI: cell division protein MukB	0.93059	0.277604	54.53	42.5132	34.5048	33.3012	112.681	56.2774	41.585	56	40	30	150	59	36	0.349048	0.740563	0.420441	0.378515	0.248189	1.31837	0.537952	0.365364	YPK_2655	YP_001721385	NCBI: SMC (structural maintenance of chromosomes) family of proteins; involved in chromosome condensatin and partitioning; forms a homodimer and the C-terminal is essential for DNA-binding activity while the purified N-terminal domain binds FtsZ; mutations result in cell division defects;PROVISIONAL ; MIBI: cell division protein MukB	0.000801676	0.00591254	3.35222
YPK_0801	YPK_0801	impK-2, ompA-2, vasF-2, dotU-2	NCBI: hypothetical protein ; MIBI: hypothetical protein	0.929428	0.888132	2.13494	1.51833	0.862621	1.11004	0.751206	3.81542	4.62056	2	1	1	1	4	4	0.0708426	0.18571	0.0974385	0.0614054	0.0536839	0.0570335	0.236665	0.263431	YPK_0801	YP_001719555	NCBI: KEGG: yps:YPTB1486 hypothetical protein;PROVISIONAL ; MIBI: hypothetical protein	0.295331	0.498883	1.0465	path:ypy03070	;Bacterial secretion system - Yersinia pseudotuberculosis YPIII
YPK_1182	YPK_1182	rpoE	NCBI: RNA polymerase sigma factor RpoE ; MIBI: RNA polymerase sigma factor RpoE	0.927948	0.702711	4.64989	2.27749	3.45048	3.33012	14.2729	2.86156	1.15514	3	4	3	19	3	1	0.219789	0.527572	0.174324	0.292955	0.192088	1.29246	0.211704	0.0785491	YPK_1182	YP_001719933	NCBI: Member of the extracytoplasmic function sigma factors which are active under specific conditions; binds with the catalytic core of RNA polymerase to produce the holoenzyme and directs bacterial core RNA polymerase to specific promoter elements to initiate transcription; this sigma factor is involved in heat shock and oxidative stress response;PROVISIONAL ; MIBI: RNA polymerase sigma factor …	0.186659	0.373374	1.32053
YPK_3438	YPK_3438		NCBI: hypothetical protein ; MIBI: hypothetical protein	0.926518	0.608299	7.5755	1.51833	2.58786	7.77028	5.25844	3.81542	15.0168	2	3	7	7	4	13	0.749026	1.6999	0.333036	0.629634	1.28441	1.36455	0.808901	2.92625	YPK_3438	YP_001722158	NCBI: PFAM: YcfA family protein~KEGG: ypm:YP_0318 hypothetical protein;PROVISIONAL ; MIBI: hypothetical protein	0.127726	0.289101	1.52313
YPK_2098	YPK_2098	mipA	NCBI: MltA-interacting MipA family protein ; MIBI: MltA-interacting MipA family protein	0.92589	0.323642	74.1484	20.4975	30.1917	46.6217	76.623	44.8312	63.5327	27	35	42	102	47	55	1.69874	3.62967	1.17211	1.91504	2.00907	5.18362	2.47785	3.22754	YPK_2098	YP_001720837	NCBI: PFAM: MltA-interacting MipA family protein~KEGG: ypi:YpsIP31758_1990 MltA-interacting protein;PROVISIONAL ; MIBI: MltA-interacting MipA family protein	0.00422512	0.0224568	2.86085
YPK_2365	YPK_2365	efeO, ycdO	NCBI: hypothetical protein ; MIBI: iron uptake system component EfeO	0.925857	0.436212	15.3337	15.9425	11.2141	15.5406	54.0868	19.0771	8.08598	21	13	14	72	20	7	0.520959	1.16439	0.621461	0.484891	0.456527	2.49435	0.718784	0.280026	YPK_2365	YP_001721095	NCBI: KEGG: ypi:YpsIP31758_2263 hypothetical protein;PROVISIONAL ; MIBI: iron uptake system component EfeO	0.0337963	0.110715	2.12249
YPK_2228	YPK_2228	astA	NCBI: arginine succinyltransferase ; MIBI: arginine succinyltransferase	0.922759	0.440393	25.7621	5.31415	6.90096	7.77028	14.2729	13.354	11.5514	7	8	7	19	14	10	0.262723	0.559026	0.222498	0.320498	0.245172	0.706988	0.540419	0.42967	YPK_2228	YP_001720962	NCBI: KEGG: yps:YPTB1960 arginine N-succinyltransferase~TIGRFAM: arginine/ornithine succinyltransferase subunit; arginine N-succinyltransferase~PFAM: arginine N-succinyltransferase beta subunit;2.3.1.109;PROVISIONAL ; MIBI: arginine succinyltransferase	0.0361437	0.116219	2.09531	path:ypy00330	;Arginine and proline metabolism - Yersinia pseudotuberculosis YPIII
YPK_0735	YPK_0735		NCBI: hypothetical protein ; MIBI: hypothetical protein	0.921742	0.275191	415.987	55.419	127.668	173.166	114.934	244.187	323.439	73	148	156	153	256	280	37.3131	75.1136	18.9405	48.3989	44.6001	46.4717	80.6643	98.2046	YPK_0735	YP_001719489	NCBI: PROVISIONAL ; MIBI: hypothetical protein	0.000809696	0.00596114	3.34946
YPK_2022	YPK_2022	osmB	NCBI: lipoprotein ; MIBI: lipoprotein	0.914555	0.431632	16.7023	10.6283	13.8019	15.5406	45.8235	20.9848	8.08598	14	16	14	61	22	7	2.56154	5.55718	2.16936	3.12485	2.39042	11.0653	4.14	1.46625	YPK_2022	YP_001720762	NCBI: KEGG: ypm:YP_2028 osmotically inducible lipoprotein B precursor;PROVISIONAL ; MIBI: lipoprotein	0.0341049	0.111463	2.11883
YPK_2624	YPK_2624	mgsA	NCBI: methylglyoxal synthase ; MIBI: methylglyoxal synthase	0.914506	0.256446	71.7951	32.6441	35.3674	92.1334	82.6326	103.016	113.204	43	41	83	110	108	98	4.4659	9.41496	3.09509	3.71958	6.58303	9.26887	9.44065	9.53535	YPK_2624	YP_001721354	NCBI: catalyzes the formation of methylglyoxal from glycerone phosphate;4.2.3.3;PROVISIONAL ; MIBI: methylglyoxal synthase	0.000362366	0.00304432	3.56608	path:ypy00640;path:ypy01120	;Propanoate metabolism - Yersinia pseudotuberculosis YPIII;Microbial metabolism in diverse environments - Yersinia pseudotuberculosis YPIII
YPK_2204	YPK_2204		NCBI: hypothetical protein ; MIBI: hypothetical protein	0.914394	0.327778	50.6458	21.2566	23.2908	14.4305	25.541	43.8773	47.3607	28	27	13	34	46	41	1.33314	2.63796	1.46661	1.78249	0.750314	2.0848	2.92609	2.903	YPK_2204	YP_001720938	NCBI: PFAM: Ribose/galactose isomerase~KEGG: ypi:YpsIP31758_2095 hypothetical protein;PROVISIONAL ; MIBI: hypothetical protein	0.00527614	0.0266816	2.78967
YPK_R0074	YPK_R0074	tRNA-Leu	NCBI: NA ; MIBI: tRNA Leu	0.911698	0.933229	1.87329	3.03666	0	0	6.00965	0	2.31028	4	0	0	8	0	2	0.518917	1.56568	1.55675	0	0	3.64484	0	1.05219	YPK_R0074		NCBI: NA ; MIBI: tRNA Leu	0.328605	0.537097	0.976928	path:ypy00970	;Aminoacyl-tRNA biosynthesis - Yersinia pseudotuberculosis YPIII
YPK_2628	YPK_2628	tfoX	NCBI: competence-specific genes regulator ; MIBI: competence-specific genes regulator	0.911077	0.381555	39.6873	15.1833	16.3898	17.7606	29.297	38.1542	27.7234	20	19	16	39	40	24	1.0802	2.22214	1.05252	1.26026	0.92782	2.40267	2.55643	1.70733	YPK_2628	YP_001721358	NCBI: PFAM: TfoX domain protein~KEGG: ypi:YpsIP31758_2539 DNA transformation protein TfoX;PROVISIONAL ; MIBI: competence-specific genes regulator	0.0169496	0.0665056	2.3878
YPK_1685	YPK_1685	fabD-1	NCBI: malonyl CoA-acyl carrier protein transacylase ; MIBI: malonyl CoA-acyl carrier protein transacylase	0.91041	0.394298	13.7427	8.35081	12.9393	14.4305	34.5555	14.3078	17.3271	11	15	13	46	15	15	0.530611	1.10779	0.395883	0.680411	0.515538	1.93804	0.655601	0.729746	YPK_1685	YP_001720431	NCBI: TIGRFAM: malonyl CoA-acyl carrier protein transacylase~PFAM: Acyl transferase~KEGG: yps:YPTB2472 acyl carrier protein S-malonyltransferase;PROVISIONAL ; MIBI: malonyl CoA-acyl carrier protein transacylase	0.020947	0.0782135	2.30894	path:ypy00061;path:ypy01100;path:ypy01212	;Fatty acid biosynthesis - Yersinia pseudotuberculosis YPIII;Metabolic pathways - Yersinia pseudotuberculosis YPIII;Fatty acid metabolism - Yersinia pseudotuberculosis YPIII
YPK_0004	YPK_0004	gyrB	NCBI: DNA gyrase subunit B ; MIBI: DNA gyrase subunit B	0.909361	0.323999	42.6851	35.6808	43.131	23.3108	123.949	32.431	36.9645	47	50	21	165	34	32	0.615165	1.28293	0.651385	0.873406	0.320703	2.67703	0.57226	0.59951	YPK_0004	YP_001718771	NCBI: negatively supercoils closed circular double-stranded DNA;5.99.1.3;PROVISIONAL ; MIBI: DNA gyrase subunit B	0.0050055	0.0255299	2.80668
YPK_3371	YPK_3371	yqaB	NCBI: fructose-1-phosphatase ; MIBI: fructose-1-phosphatase	0.906324	0.577042	5.58997	2.27749	2.58786	9.99036	9.01447	9.53854	9.24112	3	3	9	12	10	8	0.328568	0.728167	0.177091	0.223204	0.58541	0.82925	0.716883	0.638367	YPK_3371	YP_001722091	NCBI: YqaB; catalyzes the dephosphorylation of fructose 1-phosphate, 6-phosphogluconate and p-nitrophenyl phosphate (pNPP); presents beta-phosphoglucomutase activity at a lower extent;PROVISIONAL ; MIBI: fructose-1-phosphatase	0.116267	0.271267	1.57064
YPK_1617	YPK_1617		NCBI: hypothetical protein ; MIBI: hypothetical protein	0.905104	0.312101	36.4702	14.4241	16.3898	15.5406	21.0338	35.2926	33.4991	19	19	14	28	37	29	5.71283	11.4419	5.57835	7.03092	4.52922	9.62366	13.1925	11.5095	YPK_1617	YP_001720363	NCBI: KEGG: ypi:YpsIP31758_1513 hypothetical protein;PROVISIONAL ; MIBI: hypothetical protein	0.00373122	0.0204579	2.90003
YPK_2669	YPK_2669	cmk	NCBI: cytidylate kinase ; MIBI: cytidylate kinase	0.904921	0.442079	15.5381	15.1833	18.9777	12.2104	60.8477	14.3078	12.7065	20	22	11	81	15	11	0.963527	2.05923	0.965949	1.33922	0.58541	4.57972	0.879811	0.718163	YPK_2669	YP_001721399	NCBI: Catalyzes the formation of (d)CDP from ATP and (d)CMP;2.7.4.14;PROVISIONAL ; MIBI: cytidylate kinase	0.0406612	0.126444	2.04697	path:ypy00240;path:ypy01100	;Pyrimidine metabolism - Yersinia pseudotuberculosis YPIII;Metabolic pathways - Yersinia pseudotuberculosis YPIII
Ysr213_NU	Ysr213_NU	CRISPR-DR4	CRISPR-DR4; Synonym: Ysr213_NU; Class: transRNA	0.903783	0.211666	160.199	94.1365	74.1854	108.784	155.5	161.201	205.615	124	86	98	207	169	178	3.10763	6.28302	3.39631	2.96886	2.95771	6.63722	5.62143	6.59041	Ysr213_NU		CRISPR-DR4; Synonym: Ysr213_NU; Class: transRNA	1.95605e-05	0.000248502	4.26985
YPK_3156	YPK_3156	purK	NCBI: phosphoribosylaminoimidazole carboxylase ATPase subunit ; MIBI: phosphoribosylaminoimidazole carboxylase ATPase subunit	0.902862	0.294629	54.8078	27.3299	25.016	43.2916	33.8043	79.1699	68.1533	36	29	39	45	83	59	1.21022	2.44329	1.13138	1.14871	1.35057	1.65558	3.16781	2.50649	YPK_3156	YP_001721880	NCBI: With PurE catalyzes the conversion of aminoimidazole ribonucleotide to carboxyaminoimidazole ribonucleotide in the de novo purine nucleotide biosynthetic pathway;2.7.1.48;PROVISIONAL ; MIBI: phosphoribosylaminoimidazole carboxylase ATPase subunit	0.00218106	0.0134891	3.0644	path:ypy00230;path:ypy01100;path:ypy01110	;Purine metabolism - Yersinia pseudotuberculosis YPIII;Metabolic pathways - Yersinia pseudotuberculosis YPIII;Biosynthesis of secondary metabolites - Yersinia pseudotuberculosis YPIII
YPK_0148	YPK_0148	glgX	NCBI: glycogen debranching protein ; MIBI: glycogen debranching protein	0.902269	0.512537	12.4173	9.10998	10.3514	2.22008	16.5265	11.4463	16.172	12	12	2	22	12	14	0.16451	0.33236	0.201931	0.254513	0.0370848	0.433386	0.245232	0.318461	YPK_0148	YP_001718914	NCBI: catalyzes the hydrolysis of the alpha-1,6-glucosidic linkages in partially depolymerized glycogen;PROVISIONAL ; MIBI: glycogen debranching protein	0.0783403	0.205828	1.7604	path:ypy00500;path:ypy01100;path:ypy01110	;Starch and sucrose metabolism - Yersinia pseudotuberculosis YPIII;Metabolic pathways - Yersinia pseudotuberculosis YPIII;Biosynthesis of secondary metabolites - Yersinia pseudotuberculosis YPIII
YPK_1429	YPK_1429	cysK-2	NCBI: cysteine synthase A ; MIBI: cysteine synthase A	0.901044	0.361891	90.7068	14.4241	16.3898	21.0908	61.5989	19.0771	15.0168	19	19	19	82	20	13	0.735532	1.58722	0.656277	0.827167	0.723153	3.31571	0.838953	0.606992	YPK_1429	YP_001720176	NCBI: CysK; forms a complex with serine acetyltransferase CysE; functions in cysteine biosynthesis;PROVISIONAL ; MIBI: cysteine synthase A	0.0127808	0.0533642	2.48982	path:ypy00270;path:ypy00920;path:ypy01100;path:ypy01120;path:ypy01200;path:ypy01230	;Cysteine and methionine metabolism - Yersinia pseudotuberculosis YPIII;Sulfur metabolism - Yersinia pseudotuberculosis YPIII;Metabolic pathways - Yersinia pseudotuberculosis YPIII;Microbial metabolism in diverse environments - Yersinia pseudotuberculosis YPIII;Carbon metabolism - Yersinia pseudotuberculosis YPIII;Biosynthesis of amino acids - Yersinia pseudotuberculosis YPIII
YPK_4078	YPK_4078	sthA	NCBI: soluble pyridine nucleotide transhydrogenase ; MIBI: soluble pyridine nucleotide transhydrogenase	0.900795	0.19653	692.962	269.504	221.693	318.582	431.192	479.789	611.069	355	257	287	574	503	529	7.9249	15.9101	8.48101	7.73852	7.55517	16.0532	14.5936	17.0837	YPK_4078	YP_001722790	NCBI: catalyzes the conversion of NADPH to NADH;PROVISIONAL ; MIBI: soluble pyridine nucleotide transhydrogenase	4.57265e-06	7.05712e-05	4.5835	path:ypy00760;path:ypy01100	;Nicotinate and nicotinamide metabolism - Yersinia pseudotuberculosis YPIII;Metabolic pathways - Yersinia pseudotuberculosis YPIII
YPK_0884	YPK_0884		NCBI: hypothetical protein ; MIBI: hypothetical protein	0.899204	0.339327	23.2573	36.4399	17.2524	33.3012	49.5796	53.4158	62.3776	48	20	30	66	56	54	5.13232	10.5418	6.95483	3.65242	4.78972	11.1949	9.85388	10.5766	YPK_0884	YP_001719638	NCBI: KEGG: sbo:SBO_0749 hypothetical protein;PROVISIONAL ; MIBI: hypothetical protein	0.00805	0.0372419	2.64997
YPK_3010	YPK_3010	gltI, ybeJ	NCBI: glutamate and aspartate transporter subunit ; MIBI: glutamate and aspartate transporter subunit	0.897614	0.478026	14.9176	6.83248	6.90096	7.77028	24.0386	12.4001	3.46542	9	8	7	32	13	3	0.325665	0.696432	0.328138	0.36763	0.281226	1.36582	0.575615	0.147857	YPK_3010	YP_001721736	NCBI: PFAM: extracellular solute-binding protein family 3~KEGG: ypi:YpsIP31758_2920 glutamate/aspartate ABC transporter, periplasmic glutamate/aspartate-binding protein;PROVISIONAL ; MIBI: glutamate and aspartate transporter subunit	0.0604154	0.170795	1.87775	path:ypy02010;path:ypy02020	;ABC transporters - Yersinia pseudotuberculosis YPIII;Two-component system - Yersinia pseudotuberculosis YPIII
YPK_4229	YPK_4229	glmS	NCBI: glucosamine--fructose-6-phosphate aminotransferase ; MIBI: glucosamine--fructose-6-phosphate aminotransferase	0.896794	0.450843	25.4773	28.8483	29.3291	13.3205	96.9055	17.1694	23.1028	38	34	12	129	18	20	0.573541	1.21876	0.695008	0.783774	0.241841	2.76201	0.399809	0.494473	YPK_4229	YP_001722938	NCBI: Catalyzes the first step in hexosamine metabolism, converting fructose-6P into glucosamine-6P using glutamine as a nitrogen source;PROVISIONAL ; MIBI: glucosamine--fructose-6-phosphate aminotransferase	0.0466846	0.140865	1.98915	path:ypy00250;path:ypy00520;path:ypy01100;path:ypy01110	;Alanine, aspartate and glutamate metabolism - Yersinia pseudotuberculosis YPIII;Amino sugar and nucleotide sugar metabolism - Yersinia pseudotuberculosis YPIII;Metabolic pathways - Yersinia pseudotuberculosis YPIII;Biosynthesis of secondary metabolites - Yersinia pseudotuberculosis YPIII
YPK_3725	YPK_3725	nlpI	NCBI: lipoprotein NlpI ; MIBI: lipoprotein NlpI	0.894207	0.254956	70.9099	49.3457	51.7572	49.9518	149.49	74.4006	55.4467	65	60	45	199	78	48	2.39786	4.94894	2.45826	2.86003	1.8753	8.81043	3.58247	2.45393	YPK_3725	YP_001722445	NCBI: lipoprotein that appears to be involved in cell division; interacts with the periplasmic protease Prc and may be activated by protease processing;PROVISIONAL ; MIBI: lipoprotein NlpI	0.000452685	0.00372795	3.5073
YPK_0340	YPK_0340	rpoB	NCBI: DNA-directed RNA polymerase subunit beta ; MIBI: DNA-directed RNA polymerase subunit beta	0.893158	0.357281	156.425	129.817	158.722	184.267	631.764	120.186	140.927	171	184	166	841	126	122	1.62222	3.60664	1.42055	1.92657	1.51954	8.17873	1.27117	1.37002	YPK_0340	YP_001719103	NCBI: DNA-dependent RNA polymerase catalyzes the transcription of DNA into RNA using the four ribonucleoside triphosphates as substrates; beta subunit is part of the catalytic core which binds with a sigma factor to produce the holoenzyme;PROVISIONAL ; MIBI: DNA-directed RNA polymerase subunit beta	0.0124237	0.0520299	2.49987	path:ypy00230;path:ypy00240;path:ypy01100;path:ypy03020	;Purine metabolism - Yersinia pseudotuberculosis YPIII;Pyrimidine metabolism - Yersinia pseudotuberculosis YPIII;Metabolic pathways - Yersinia pseudotuberculosis YPIII;RNA polymerase - Yersinia pseudotuberculosis YPIII
YPK_1559	YPK_1559	rovM, lrhA, pecT	NCBI: LysR family transcriptional regulator ; MIBI: LysR family transcriptional regulator	0.892054	0.366228	27.0078	23.5341	9.48883	7.77028	39.0627	19.0771	20.7925	31	11	7	52	20	18	0.628717	1.30933	1.11208	0.497364	0.276705	2.18378	0.871324	0.87288	YPK_1559	YP_001720305	NCBI: PFAM: regulatory protein LysR; LysR substrate-binding~KEGG: ypk:y1629 NADH dehydrogenase transcriptional regulator, LysR family;PROVISIONAL ; MIBI: LysR family transcriptional regulator	0.0148592	0.060115	2.43579
YPK_1518	YPK_1518	yfcL	NCBI: hypothetical protein ; MIBI: hypothetical protein	0.891296	0.245398	57.5197	34.1624	28.4665	61.0522	80.379	67.7237	78.5495	45	33	55	107	71	68	5.88617	12.1327	5.39841	4.98968	7.27041	15.0268	10.3439	11.0273	YPK_1518	YP_001720264	NCBI: PFAM: YfcL protein~KEGG: ypi:YpsIP31758_1409 hypothetical protein;PROVISIONAL ; MIBI: hypothetical protein	0.000281192	0.00247723	3.63204
YPK_2648	YPK_2648	asnS	NCBI: asparaginyl-tRNA synthetase ; MIBI: asparaginyl-tRNA synthetase	0.89072	0.276517	58.1298	43.2724	56.933	35.5213	127.705	47.6927	78.5495	57	66	32	170	50	68	1.39715	2.80036	1.36174	1.98733	0.842389	4.75442	1.45065	2.19601	YPK_2648	YP_001721378	NCBI: catalyzes a two-step reaction, first charging an asparagine molecule by linking its carboxyl group to the alpha-phosphate of ATP, followed by transfer of the aminoacyl-adenylate to its tRNA;PROVISIONAL ; MIBI: asparaginyl-tRNA synthetase	0.00127648	0.00883573	3.22121	path:ypy00970	;Aminoacyl-tRNA biosynthesis - Yersinia pseudotuberculosis YPIII
YPK_2333	YPK_2333		NCBI: hypothetical protein ; MIBI: hypothetical protein	0.889328	0.524857	12.1922	3.79582	2.58786	3.33012	6.00965	5.72313	8.08598	5	3	3	8	6	7	0.348449	0.752842	0.43243	0.327019	0.285898	0.809965	0.63019	0.818372	YPK_2333	YP_001721063	NCBI: KEGG: yps:YPTB1853 hypothetical protein;PROVISIONAL ; MIBI: hypothetical protein	0.0901859	0.227485	1.69442
YPK_1294	YPK_1294	hisS	NCBI: histidyl-tRNA synthetase ; MIBI: histidyl-tRNA synthetase	0.888374	0.358563	38.4301	36.4399	34.5048	26.641	125.451	26.7079	30.0336	48	40	24	167	28	26	1.09258	2.31578	1.26005	1.32347	0.694227	5.13208	0.892646	0.922628	YPK_1294	YP_001720045	NCBI: catalyzes a two-step reaction, first charging a histidine molecule by linking its carboxyl group to the alpha-phosphate of ATP, followed by transfer of the aminoacyl-adenylate to its tRNA; class II aminoacyl-tRNA synthetase; forms homodimers; some organisms have a paralogous gene, hisZ, that is similar to hisS and produces a protein that performs the first step in histidine biosynthesis alo…	0.0132271	0.0545718	2.47759	path:ypy00970	;Aminoacyl-tRNA biosynthesis - Yersinia pseudotuberculosis YPIII
YPK_2480	YPK_2480	yebO	NCBI: hypothetical protein ; MIBI: hypothetical protein	0.886659	0.418414	13.4659	13.665	12.9393	4.44016	21.785	24.8002	13.8617	18	15	4	29	26	12	1.67001	3.3044	2.18283	2.29269	0.534505	4.11695	3.82909	1.96714	YPK_2480	YP_001721210	NCBI: KEGG: ypi:YpsIP31758_2384 hypothetical protein;PROVISIONAL ; MIBI: hypothetical protein	0.0340823	0.111463	2.1191
YPK_1595	YPK_1595		NCBI: hypothetical protein ; MIBI: hypothetical protein	0.886625	0.383811	32.4091	12.9058	23.2908	39.9615	26.2922	41.9696	75.0841	17	27	36	35	44	65	3.87702	7.79148	2.18005	4.36402	5.08701	5.2543	6.85241	11.2677	YPK_1595	YP_001720341	NCBI: PFAM: protein of unknown function DUF1471~KEGG: yps:YPTB2554 hypothetical protein;PROVISIONAL ; MIBI: hypothetical protein	0.0208849	0.0781216	2.31006
pYV0006	pYV0006		NCBI: hypothetical protein ; MIBI: hypothetical protein	0.885698	0.175147	1274	618.719	502.908	557.24	990.089	1080.72	1048.87	815	583	502	1318	1133	908	153.347	302.347	178.289	160.746	121.008	337.529	301.002	268.508	pYV0006	YP_068419	NCBI: PROVISIONAL ; MIBI: hypothetical protein	4.26132e-07	8.22081e-06	5.0569
YPK_3089	YPK_3089		NCBI: hypothetical protein ; MIBI: hypothetical protein	0.883534	0.785831	2.66993	0.759165	0.862621	2.22008	3.00482	4.76927	0	1	1	2	4	5	0	0.24779	0.596956	0.166518	0.209878	0.366973	0.779742	1.01113	0	YPK_3089	YP_001721813	NCBI: KEGG: ypm:YP_0858 hypothetical protein;PROVISIONAL ; MIBI: hypothetical protein	0.260873	0.463485	1.12433
YPK_2289	YPK_2289		NCBI: hypothetical protein ; MIBI: hypothetical protein	0.882601	0.728103	3.20322	0	3.45048	4.44016	4.50723	1.90771	9.24112	0	4	4	6	2	8	0.18495	0.396691	0	0.296039	0.258813	0.412443	0.142622	0.635007	YPK_2289	YP_001721019	NCBI: KEGG: ypi:YpsIP31758_2178 hypothetical protein;PROVISIONAL ; MIBI: hypothetical protein	0.225439	0.421069	1.21219
YPK_0475	YPK_0475		NCBI: hypothetical protein ; MIBI: hypothetical protein	0.882595	0.716722	3.82134	2.27749	0	4.44016	0.751206	9.53854	3.46542	3	0	4	1	10	3	0.229568	0.538322	0.278918	0	0.409787	0.108839	1.12909	0.377036	YPK_0475	YP_001719231	NCBI: KEGG: ypi:YpsIP31758_0411 hypothetical protein;PROVISIONAL ; MIBI: hypothetical protein	0.218161	0.413217	1.23143
YPK_1694	YPK_1694	ptsG-2	NCBI: PTS system glucose-specific transporter subunit IIBC ; MIBI: PTS system glucose-specific transporter subunit IIBC	0.881111	0.355157	39.2389	25.8116	22.4281	31.0811	98.4079	18.1232	28.8785	34	26	28	131	19	25	0.759523	1.63558	0.793573	0.76487	0.720128	3.57939	0.538562	0.788777	YPK_1694	YP_001720440	NCBI: phosphoenolpyruvate-dependent sugar phosphotransferase system; catalyzes the phosphorylation of incoming sugar substrates concomitant with their translocation across the cell membrane; IIB is phosphorylated by IIA and then transfers the phosphoryl group to the sugar; IIC forms the translocation channel;PROVISIONAL ; MIBI: PTS system glucose-specific transporter subunit IIBC	0.0131048	0.0542648	2.48091	path:ypy00010;path:ypy00520;path:ypy02060	;Glycolysis / Gluconeogenesis - Yersinia pseudotuberculosis YPIII;Amino sugar and nucleotide sugar metabolism - Yersinia pseudotuberculosis YPIII;Phosphotransferase system (PTS) - Yersinia pseudotuberculosis YPIII
YPK_0333	YPK_0333	secE	NCBI: preprotein translocase subunit SecE ; MIBI: preprotein translocase subunit SecE	0.880082	0.711656	3.84836	1.51833	7.76359	2.22008	16.5265	4.76927	1.15514	2	9	2	22	5	1	0.451711	0.963963	0.174324	0.988723	0.192088	2.2448	0.529261	0.117824	YPK_0333	YP_001719096	NCBI: forms a complex with SecY and SecG; SecYEG forms a putative protein-conducting channel to which secA binds and translocates targeted polypeptides across the cytoplasmic membrane, a process driven by ATP and a proton-motive force;PROVISIONAL ; MIBI: preprotein translocase subunit SecE	0.21621	0.411204	1.23667	path:ypy03060;path:ypy03070	;Protein export - Yersinia pseudotuberculosis YPIII;Bacterial secretion system - Yersinia pseudotuberculosis YPIII
YPK_0283	YPK_0283	rplC	NCBI: 50S ribosomal protein L3 ; MIBI: 50S ribosomal protein L3	0.877633	0.447547	33.5276	31.1258	31.917	51.0619	159.256	26.7079	26.5682	41	37	46	212	28	23	2.44955	5.5478	2.17821	2.47756	2.69289	13.1851	1.80654	1.65177	YPK_0283	YP_001719049	NCBI: binds directly near the 3' end of the 23S rRNA, where it nucleates assembly of the 50S subunit; essential for peptidyltransferase activity; mutations in this gene confer resistance to tiamulin;PROVISIONAL ; MIBI: 50S ribosomal protein L3	0.049881	0.148361	1.96098	path:ypy03010	;Ribosome - Yersinia pseudotuberculosis YPIII
YPK_4118	YPK_4118	tpiA	NCBI: triosephosphate isomerase ; MIBI: triosephosphate isomerase	0.877222	0.225019	193.114	66.8065	43.9937	112.114	121.695	148.801	137.462	88	51	101	162	156	119	3.8289	7.84398	3.83512	2.80138	4.85021	8.26496	8.25648	7.01051	YPK_4118	YP_001722830	NCBI: Reversibly isomerizes the ketone sugar dihydroxyacetone phosphate to the aldehyde sugar glyceraldehyde-3-phosphate;5.3.1.1;PROVISIONAL ; MIBI: triosephosphate isomerase	9.68152e-05	0.00100106	3.89844	path:ypy00010;path:ypy00051;path:ypy00562;path:ypy01100;path:ypy01110;path:ypy01120;path:ypy01200;path:ypy01230	;Glycolysis / Gluconeogenesis - Yersinia pseudotuberculosis YPIII;Fructose and mannose metabolism - Yersinia pseudotuberculosis YPIII;Inositol phosphate metabolism - Yersinia pseudotuberculosis YPIII;Metabolic pathways - Yersinia pseudotuberculosis YPIII;Biosynthesis of secondary metabolites - Yersinia pseudotuberculosis YPIII;Microbial metabolism in diverse environments - Yersinia pseudotubercul…
YPK_1686	YPK_1686	fabG-1	NCBI: 3-ketoacyl-ACP reductase ; MIBI: 3-ketoacyl-ACP reductase	0.876986	0.369537	55.5475	57.6965	58.6582	56.6121	220.103	42.9234	58.9121	76	68	51	293	45	51	3.3076	7.0825	3.46086	3.90288	2.55908	15.6195	2.48861	3.1394	YPK_1686	YP_001720432	NCBI: catalyzes the first of the two reduction steps in the elongation cycle of fatty acid synthesis;PROVISIONAL ; MIBI: 3-ketoacyl-ACP reductase	0.0176347	0.0688049	2.3732	path:ypy00061;path:ypy00780;path:ypy01040;path:ypy01100;path:ypy01212	;Fatty acid biosynthesis - Yersinia pseudotuberculosis YPIII;Biotin metabolism - Yersinia pseudotuberculosis YPIII;Biosynthesis of unsaturated fatty acids - Yersinia pseudotuberculosis YPIII;Metabolic pathways - Yersinia pseudotuberculosis YPIII;Fatty acid metabolism - Yersinia pseudotuberculosis YPIII
YPK_2360	YPK_2360	ailC	NCBI: virulence-related outer membrane protein ; MIBI: virulence-related outer membrane protein	0.876352	0.658428	2.91998	0.759165	3.45048	5.5502	3.00482	8.58469	6.93084	1	4	5	4	9	6	0.233464	0.47948	0.0606343	0.305692	0.334065	0.283928	0.662727	0.491786	YPK_2360	YP_001721090	NCBI: PFAM: virulence-related outer membrane protein~KEGG: ypp:YPDSF_1265 attachment invasion locus protein;PROVISIONAL ; MIBI: virulence-related outer membrane protein	0.183197	0.369578	1.33098
YPK_0018	YPK_0018		NCBI: putative transcriptional regulator ; MIBI: putative transcriptional regulator	0.875249	0.492977	12.2419	4.55499	12.0767	9.99036	11.2681	4.76927	35.8093	6	14	9	15	5	31	0.58054	1.13361	0.31135	0.915654	0.514616	0.91121	0.315095	2.17453	YPK_0018	YP_001718785	NCBI: KEGG: ypi:YpsIP31758_4136 hypothetical protein;PROVISIONAL ; MIBI: putative transcriptional regulator	0.0758261	0.201638	1.77543
pYV0003	pYV0003		NCBI: transposase remnant;putative transposase remnant ; MIBI: putative transposase remnant	0.874857	0.41588	30.5964	10.6283	12.9393	11.1004	19.5313	25.7541	20.7925	14	15	10	26	27	18	1.52666	3.0432	1.45976	1.97128	1.14894	3.17362	3.41893	2.53706	pYV0003;YPTS_4227	YP_068416;YP_001874627	NCBI: similar to Y. pestis YPCD1.14c;PROVISIONAL;KEGG: yps:pYV0003 putative transposase remnant;PROVISIONAL ; MIBI: putative transposase remnant	0.035411	0.114386	2.10363
YPK_3561	YPK_3561	impG-4, vasA-4	NCBI: type VI secretion protein ; MIBI: type VI secretion protein, VC_A0110 family	0.87441	0.265983	52.1375	18.22	33.6422	37.7414	41.3163	60.0928	63.5327	24	39	34	55	63	55	0.668919	1.30158	0.435384	0.891726	0.679647	1.16803	1.38796	1.34875	YPK_3561	YP_001722281	NCBI: TIGRFAM: type VI secretion protein, VC_A0110 family~PFAM: protein of unknown function DUF879~KEGG: ypi:YpsIP31758_3432 hypothetical protein;PROVISIONAL ; MIBI: type VI secretion protein, VC_A0110 family	0.00101096	0.0071644	3.28746
YPK_3490	YPK_3490	aceF	NCBI: dihydrolipoamide acetyltransferase ; MIBI: dihydrolipoamide acetyltransferase	0.874074	0.384787	61.4812	21.2566	37.0927	79.9229	138.222	62.0005	54.2916	28	43	72	184	65	47	1.13559	2.51587	0.590525	1.14302	1.67323	4.54285	1.66482	1.33994	YPK_3490	YP_001722210	NCBI: KEGG: ypi:YpsIP31758_3362 pyruvate dehydrogenase complex dihydrolipoamide acetyltransferase~TIGRFAM: pyruvate dehydrogenase complex dihydrolipoamide acetyltransferase~PFAM: biotin/lipoyl attachment domain-containing protein; catalytic domain of components of various dehydrogenase complexes; E3 binding domain protein;2.3.1.61;PROVISIONAL ; MIBI: dihydrolipoamide acetyltransferase	0.0231122	0.0836217	2.27158	path:ypy00010;path:ypy00020;path:ypy00620;path:ypy01100;path:ypy01110;path:ypy01120;path:ypy01200	;Glycolysis / Gluconeogenesis - Yersinia pseudotuberculosis YPIII;Citrate cycle (TCA cycle) - Yersinia pseudotuberculosis YPIII;Pyruvate metabolism - Yersinia pseudotuberculosis YPIII;Metabolic pathways - Yersinia pseudotuberculosis YPIII;Biosynthesis of secondary metabolites - Yersinia pseudotuberculosis YPIII;Microbial metabolism in diverse environments - Yersinia pseudotuberculosis YPIII;Carbo…
YPK_0783	YPK_0783	iucD	NCBI: L-lysine 6-monooxygenase ; MIBI: L-lysine 6-monooxygenase	0.870407	0.219779	110.075	53.9007	78.4985	75.4828	89.3935	134.493	160.564	71	91	68	119	141	139	2.1879	4.18432	1.78809	2.88855	1.88706	3.5084	4.31246	4.73209	YPK_0783	YP_001719537	NCBI: KEGG: ypm:YP_3447 putative siderophore biosynthesis protein IucD;1.14.13.59;PROVISIONAL ; MIBI: L-lysine 6-monooxygenase	7.48348e-05	0.000807867	3.96037	path:ypy00310;path:ypy01120	;Lysine degradation - Yersinia pseudotuberculosis YPIII;Microbial metabolism in diverse environments - Yersinia pseudotuberculosis YPIII
YPK_2660	YPK_2660	kdsB	NCBI: 3-deoxy-manno-octulosonate cytidylyltransferase ; MIBI: 3-deoxy-manno-octulosonate cytidylyltransferase	0.869473	0.48719	11.5966	9.86914	7.76359	4.44016	22.5362	11.4463	8.08598	13	9	4	30	12	7	0.425987	0.876467	0.577837	0.504209	0.195914	1.56104	0.647765	0.420597	YPK_2660	YP_001721390	NCBI: CMP-2-keto-3-deoxyoctulosonic acid synthetase; catalyzes the formation of CMP-3-deoxy-D-manno-octulosonate from CTP and 3-deoxy-D-manno-octulosonate which is incorporated into LPS;PROVISIONAL ; MIBI: 3-deoxy-manno-octulosonate cytidylyltransferase	0.0743152	0.198635	1.78467	path:ypy00540;path:ypy01100	;Lipopolysaccharide biosynthesis - Yersinia pseudotuberculosis YPIII;Metabolic pathways - Yersinia pseudotuberculosis YPIII
YPK_2842	YPK_2842	rcsD	NCBI: phosphotransfer intermediate protein in two-component regulatory system with RcsBC ; MIBI: phosphotransfer intermediate protein in two-component regulatory system with RcsBC	0.866691	0.191663	253.572	278.614	255.336	212.018	432.694	530.343	407.764	367	296	191	576	556	353	3.93649	7.56495	4.55959	4.63508	2.61479	8.37745	8.38897	5.92844	YPK_2842	YP_001721571	NCBI: PFAM: ATP-binding region ATPase domain protein; histidine kinase A domain protein; Hpt domain protein~KEGG: yps:YPTB1259 putative two-component sensor protein like yojN;PROVISIONAL ; MIBI: phosphotransfer intermediate protein in two-component regulatory system with RcsBC	6.127e-06	9.11829e-05	4.52196	path:ypy02020	;Two-component system - Yersinia pseudotuberculosis YPIII
Ysr260	Ysr260		; Synonym: Ysr260; Class: asRNA	0.865175	0.595918	5.32915	4.55499	2.58786	5.5502	9.76567	9.53854	4.62056	6	3	5	13	10	4	1.7587	3.76913	2.07032	1.30471	1.90107	5.2512	4.19044	1.86574	Ysr260		; Synonym: Ysr260; Class: asRNA	0.146547	0.318717	1.45184
YPK_3272	YPK_3272	proY	NCBI: putative proline-specific permease ; MIBI: putative proline-specific permease	0.864423	0.273113	58.6189	40.2357	53.4825	27.751	91.6471	78.2161	54.2916	53	62	25	122	82	47	1.2719	2.45205	1.27437	1.87895	0.662371	3.43406	2.39445	1.52764	YPK_3272	YP_001721994	NCBI: cryptic permease that may be involved in the transport of proline across the inner membrane; in Salmonella typhimurium, the proY gene is silent unless overexpressed on a multicopy plasmid or activated by a proZ mutation;PROVISIONAL ; MIBI: putative proline-specific permease	0.00155047	0.0102066	3.16507
YPK_2284	YPK_2284		NCBI: GntR family transcriptional regulator ; MIBI: GntR family transcriptional regulator	0.864371	0.369777	17.4061	15.1833	11.2141	15.5406	17.2777	20.9848	41.585	20	13	14	23	22	36	0.724371	1.43033	0.83885	0.687232	0.647032	1.12931	1.1206	2.04109	YPK_2284	YP_001721014	NCBI: PFAM: regulatory protein GntR HTH; UbiC transcription regulator-associated domain protein~KEGG: ypm:YP_1504 GntR-family putative transcriptional regulatory protein;PROVISIONAL ; MIBI: GntR family transcriptional regulator	0.0194107	0.0737324	2.33755
YPK_2990	YPK_2990	fldA	NCBI: flavodoxin FldA ; MIBI: flavodoxin FldA	0.864175	0.266722	47.7733	37.9582	27.6039	19.9807	60.8477	51.5081	47.3607	50	32	18	81	54	41	2.32784	4.56042	3.16952	2.5567	1.2573	6.01088	4.15711	3.51329	YPK_2990	YP_001721717	NCBI: An electron-transfer protein; flavodoxin binds one FMN molecule, which serves as a redox-active prosthetic group;PROVISIONAL ; MIBI: flavodoxin FldA	0.00119537	0.00832961	3.23998
YPK_1735	YPK_1735	ylaC	NCBI: hypothetical protein ; MIBI: hypothetical protein	0.862949	0.28189	34.9034	29.6074	19.8403	19.9807	39.8139	50.5543	39.2748	39	23	18	53	53	34	1.83487	3.60128	2.44445	1.81698	1.24317	3.88885	4.03428	2.88072	YPK_1735	YP_001720481	NCBI: KEGG: ypi:YpsIP31758_1627 hypothetical protein;PROVISIONAL ; MIBI: hypothetical protein	0.00220377	0.0135644	3.0613
YPK_3015	YPK_3015	leuS	NCBI: leucyl-tRNA synthetase ; MIBI: leucyl-tRNA synthetase	0.861611	0.350108	34.9377	21.2566	20.7029	18.8707	69.8621	15.2617	25.4131	28	24	17	93	16	22	0.332506	0.682625	0.36282	0.391967	0.242731	1.41074	0.251783	0.385356	YPK_3015	YP_001721741	NCBI: leucine--tRNA ligase; LeuRS; class-I aminoacyl-tRNA synthetase; charges leucine by linking carboxyl group to alpha-phosphate of ATP and then transfers aminoacyl-adenylate to its tRNA; due to the large number of codons that tRNA(Leu) recognizes, the leucyl-tRNA synthetase does not recognize the anticodon loop of the tRNA, but instead recognition is dependent on a conserved discriminator base…	0.0138555	0.0567709	2.46099	path:ypy00970	;Aminoacyl-tRNA biosynthesis - Yersinia pseudotuberculosis YPIII
YPK_3993	YPK_3993		NCBI: hypothetical protein ; MIBI: hypothetical protein	0.859966	0.305605	48.5821	59.2149	63.8339	53.2819	103.666	116.37	105.118	78	74	48	138	122	91	2.08408	4.02314	2.17556	2.60144	1.47523	4.50593	4.13247	3.43102	YPK_3993	YP_001722709	NCBI: KEGG: ypa:YPA_0194 hypothetical protein;PROVISIONAL ; MIBI: hypothetical protein	0.00489327	0.0250495	2.81398
YPK_1561	YPK_1561	nuoB	NCBI: NADH dehydrogenase subunit B ; MIBI: NADH dehydrogenase subunit B	0.859049	0.438605	13.654	10.6283	9.48883	6.66024	28.5458	10.4924	10.3963	14	11	6	38	11	9	0.567309	1.15203	0.691123	0.684425	0.326379	2.19604	0.659469	0.600588	YPK_1561	YP_001720307	NCBI: The point of entry for the majority of electrons that traverse the respiratory chain eventually resulting in the reduction of oxygen;1.6.99.5;PROVISIONAL ; MIBI: NADH dehydrogenase subunit B	0.0501601	0.148873	1.9586	path:ypy00190;path:ypy01100	;Oxidative phosphorylation - Yersinia pseudotuberculosis YPIII;Metabolic pathways - Yersinia pseudotuberculosis YPIII
YPK_0332	YPK_0332	tuf-2	NCBI: elongation factor Tu ; MIBI: translation elongation factor Tu	0.858966	0.375339	44.9168	28.0891	32.7796	26.641	121.695	13.354	24.2579	37	38	24	162	14	21	1.04827	2.21285	1.04506	1.35278	0.746953	5.35653	0.480221	0.801797	YPK_0332	YP_001719095	NCBI: EF-Tu; promotes GTP-dependent binding of aminoacyl-tRNA to the A-site of ribosomes during protein biosynthesis; when the tRNA anticodon matches the mRNA codon, GTP hydrolysis results; the inactive EF-Tu-GDP leaves the ribosome and release of GDP is promoted by elongation factor Ts; many prokaryotes have two copies of the gene encoding EF-Tu;PROVISIONAL ; MIBI: translation elongation factor …	0.022108	0.0810238	2.28851
YPK_2256	YPK_2256	ansP	NCBI: amino acid permease-associated protein ; MIBI: amino acid permease-associated region	0.857765	0.256857	55.2563	28.8483	27.6039	36.6313	59.3452	48.6466	61.2224	38	32	33	79	51	53	0.836355	1.64844	0.831284	0.882311	0.795469	2.02313	1.35491	1.56729	YPK_2256	YP_001720990	NCBI: PFAM: amino acid permease-associated region~KEGG: ypm:YP_1679 L-asparagine permease;PROVISIONAL ; MIBI: amino acid permease-associated region	0.000839385	0.00615795	3.33947
YPK_3731	YPK_3731	nusA	NCBI: transcription elongation factor NusA ; MIBI: transcription elongation factor NusA	0.857162	0.464647	22.7856	12.9058	15.5272	17.7606	58.594	14.3078	11.5514	17	18	16	78	15	10	0.429755	0.92257	0.382387	0.510308	0.396568	2.0539	0.409751	0.304061	YPK_3731	YP_001722451	NCBI: modifies transcription through interactions with RNA polymerase affecting elongation, readthrough, termination, and antitermination;PROVISIONAL ; MIBI: transcription elongation factor NusA	0.0650722	0.179099	1.84476
YPK_0288	YPK_0288	rplV	NCBI: 50S ribosomal protein L22 ; MIBI: 50S ribosomal protein L22	0.856559	0.377537	77.6673	66.8065	51.7572	93.2434	286.961	47.6927	53.1364	88	60	84	382	50	46	8.58307	19.1002	8.84496	7.60099	9.30327	44.9476	6.10319	6.24996	YPK_0288	YP_001719054	NCBI: binds specifically to 23S rRNA during the early stages of 50S assembly; makes contact with all 6 domains of the 23S rRNA in the assembled 50S subunit and ribosome; mutations in this gene result in erythromycin resistance; located near peptidyl-transferase center;PROVISIONAL ; MIBI: 50S ribosomal protein L22	0.0232798	0.0837442	2.26881	path:ypy03010	;Ribosome - Yersinia pseudotuberculosis YPIII
YPK_3057	YPK_3057		NCBI: hypothetical protein ; MIBI: hypothetical protein	0.855825	0.80405	2.23325	1.51833	1.72524	3.33012	7.51206	1.90771	3.46542	2	2	3	10	2	3	0.10358	0.240746	0.0794072	0.100084	0.131248	0.464793	0.0964348	0.161012	YPK_3057	YP_001721783	NCBI: KEGG: yps:YPTB1066 hypothetical protein;PROVISIONAL ; MIBI: hypothetical protein	0.287151	0.488723	1.06439
YPK_2028	YPK_2028	pgpB	NCBI: phosphatidylglycerophosphatase B ; MIBI: phosphatidylglycerophosphatase B	0.855783	0.555539	6.98633	5.31415	4.3131	2.22008	9.76567	7.63083	5.7757	7	5	2	13	8	5	0.227025	0.464027	0.307468	0.276808	0.0968001	0.66846	0.426743	0.296878	YPK_2028	YP_001720768	NCBI: PFAM: phosphoesterase PA-phosphatase related~KEGG: ypi:YpsIP31758_1917 PAP2 family protein;3.1.3.27;PROVISIONAL ; MIBI: phosphatidylglycerophosphatase B	0.12345	0.282801	1.54045	path:ypy00564;path:ypy01100	;Glycerophospholipid metabolism - Yersinia pseudotuberculosis YPIII;Metabolic pathways - Yersinia pseudotuberculosis YPIII
YPK_0865	YPK_0865	visC, ubiI	NCBI: hypothetical protein ; MIBI: 2-octaprenylphenol hydroxylase	0.854755	0.57951	7.00355	3.03666	4.3131	8.88032	13.5217	3.81542	12.7065	4	5	8	18	4	11	0.158694	0.338679	0.0996134	0.15694	0.219529	0.524759	0.120974	0.370303	YPK_0865	YP_001719619	NCBI: TIGRFAM: Ubiquinone biosynthesis hydroxylase, UbiH/UbiF/VisC/COQ6 family~PFAM: monooxygenase FAD-binding~KEGG: ypa:YPA_0359 putative monooxygenase;PROVISIONAL ; MIBI: 2-octaprenylphenol hydroxylase	0.140223	0.30894	1.47496
YPK_1723	YPK_1723	icdA	NCBI: isocitrate dehydrogenase ; MIBI: isocitrate dehydrogenase	0.854024	0.304976	123.51	53.9007	62.9713	59.9422	193.811	53.4158	73.929	71	73	54	258	56	64	1.97966	4.06189	1.89504	2.45577	1.58817	8.06138	1.81519	2.30912	YPK_1723	YP_001720469	NCBI: Converts isocitrate to alpha ketoglutarate;PROVISIONAL ; MIBI: isocitrate dehydrogenase	0.00510553	0.0259448	2.8003	path:ypy00020;path:ypy00480;path:ypy01100;path:ypy01110;path:ypy01120;path:ypy01200;path:ypy01210;path:ypy01230	;Citrate cycle (TCA cycle) - Yersinia pseudotuberculosis YPIII;Glutathione metabolism - Yersinia pseudotuberculosis YPIII;Metabolic pathways - Yersinia pseudotuberculosis YPIII;Biosynthesis of secondary metabolites - Yersinia pseudotuberculosis YPIII;Microbial metabolism in diverse environments - Yersinia pseudotuberculosis YPIII;Carbon metabolism - Yersinia pseudotuberculosis YPIII;2-Oxocarboxyl…
YPK_3782	YPK_3782	rpsR	NCBI: 30S ribosomal protein S18 ; MIBI: 30S ribosomal protein S18	0.853796	0.539541	6.85775	8.35081	3.45048	6.66024	13.5217	15.2617	5.7757	11	4	6	18	16	5	1.10848	2.31265	1.61479	0.740096	0.970548	3.09332	2.85244	0.992199	YPK_3782	YP_001722502	NCBI: binds as a heterodimer with protein S6 to the central domain of the 16S rRNA; helps stabilize the platform of the 30S subunit;PROVISIONAL ; MIBI: 30S ribosomal protein S18	0.113547	0.267166	1.58245	path:ypy03010	;Ribosome - Yersinia pseudotuberculosis YPIII
YPK_1461	YPK_1461	sfuC	NCBI: ABC transporter-like protein ; MIBI: iron(III) ABC transporter ATP-binding protein	0.853146	0.235944	83.2634	25.0524	31.0543	32.1912	41.3163	64.8621	55.4467	33	36	29	55	68	48	1.1723	2.25103	1.05192	1.44636	1.01861	2.05239	2.63239	2.06831	YPK_1461	YP_001720207	NCBI: PFAM: ABC transporter related~SMART: AAA ATPase~KEGG: ypp:YPDSF_2068 iron(III)-transport ATP-binding protein;PROVISIONAL ; MIBI: iron(III) ABC transporter ATP-binding protein	0.00029933	0.00262591	3.61588	path:ypy02010	;ABC transporters - Yersinia pseudotuberculosis YPIII
sraH/sR018	sraH/sR018			0.850966	0.295115	414.124	133.613	180.288	454.007	323.018	414.927	663.05	176	209	409	430	435	574	84.8768	172.365	50.3482	75.357	128.925	144.002	151.124	221.968				0.00393268	0.0212824	2.88351
YPK_3426	YPK_3426	nlpD	NCBI: lipoprotein NlpD ; MIBI: lipoprotein NlpD	0.850285	0.328399	50.0267	58.4557	41.4058	33.3012	163.012	34.3388	45.0505	77	48	30	217	36	39	1.93378	3.97369	2.6191	2.05783	1.12442	8.64076	1.48709	1.79322	YPK_3426	YP_001722146	NCBI: outer membrane lipoprotein involved in stationary-phase cell survival; similar to LppB virulence determinant from Haemophilus somnus;PROVISIONAL ; MIBI: lipoprotein NlpD	0.00962035	0.0425563	2.58918
YPK_1121	YPK_1121		NCBI: hypothetical protein ; MIBI: hypothetical protein	0.847609	0.476366	8.18146	12.1466	9.48883	4.44016	15.7753	20.9848	12.7065	16	11	4	21	22	11	1.13798	2.19717	1.59382	1.38107	0.439057	2.44888	2.66143	1.48121	YPK_1121	YP_001719872	NCBI: KEGG: ypi:YpsIP31758_1067 hypothetical protein;PROVISIONAL ; MIBI: hypothetical protein	0.0751867	0.200306	1.77932
YPK_2066	YPK_2066	oppF	NCBI: oligopeptide/dipeptide ABC transporter ATPase ; MIBI: oligopeptide/dipeptide ABC transporter ATPase	0.846298	0.364099	23.3279	8.35081	11.2141	16.6506	27.7946	22.8925	12.7065	11	13	15	37	24	11	0.488954	0.972374	0.367436	0.547317	0.552108	1.44684	0.973587	0.496694	YPK_2066	YP_001720806	NCBI: KEGG: ypm:YP_1983 oligopeptide transport ATP-binding protein~TIGRFAM: oligopeptide/dipeptide ABC transporter, ATPase subunit~PFAM: ABC transporter related; Oligopeptide/dipeptide ABC transporter domain protein~SMART: AAA ATPase;PROVISIONAL ; MIBI: oligopeptide/dipeptide ABC transporter ATPase	0.020106	0.0756837	2.32436	path:ypy00312;path:ypy02010	;beta-Lactam resistance - Yersinia pseudotuberculosis YPIII;ABC transporters - Yersinia pseudotuberculosis YPIII
YPK_2165	YPK_2165	ycdX	NCBI: putative hydrolase ; MIBI: putative hydrolase	0.844422	0.293492	38.1241	42.5132	28.4665	23.3108	78.1254	54.3697	39.2748	56	33	21	104	57	34	1.82518	3.58181	2.53974	1.88634	1.04945	5.52159	3.13942	2.08442	YPK_2165	YP_001720902	NCBI: PFAM: PHP domain protein~SMART: phosphoesterase PHP domain protein~KEGG: ypi:YpsIP31758_2053 putative phosphoesterase;PROVISIONAL ; MIBI: putative hydrolase	0.00401279	0.0216878	2.87715
YPK_0238	YPK_0238	tsgA	NCBI: hypothetical protein ; MIBI: major facilitator superfamily MFS_1	0.843816	0.208198	124.351	85.7856	81.0863	96.5735	230.62	112.555	127.065	113	94	87	307	118	110	3.08191	6.13281	3.19167	3.34636	2.70771	10.151	4.04758	4.19989	YPK_0238	YP_001719004	NCBI: PFAM: major facilitator superfamily MFS_1~KEGG: ypp:YPDSF_0090 conserved integral membrane protein;PROVISIONAL ; MIBI: major facilitator superfamily MFS_1	5.05752e-05	0.000578975	4.05295
YPK_3170	YPK_3170		NCBI: NA ; MIBI: pseudogene	0.842427	0.287251	38.5286	26.5708	25.8786	29.9711	63.1013	35.2926	49.671	35	30	27	84	37	43	0.6914	1.35765	0.707827	0.764692	0.601681	1.9887	0.90873	1.17553	YPK_3170		NCBI: NA ; MIBI: pseudogene	0.00336003	0.0189206	2.93272
YPK_1623	YPK_1623		NCBI: hypothetical protein ; MIBI: hypothetical protein	0.842351	0.783896	3.07232	2.27749	3.45048	1.11004	7.51206	0.953854	5.7757	3	4	1	10	1	5	0.323845	0.697025	0.318763	0.535689	0.117082	1.24387	0.129039	0.718163	YPK_1623	YP_001720369	NCBI: KEGG: plu:plu3700 hypothetical protein;PROVISIONAL ; MIBI: hypothetical protein	0.282567	0.483556	1.07457
YPK_0452	YPK_0452	fis	NCBI: DNA-binding protein Fis ; MIBI: DNA-binding protein Fis	0.840801	0.683657	3.7166	3.03666	2.58786	1.11004	6.00965	0.953854	6.93084	4	3	1	8	1	6	0.33369	0.702098	0.450776	0.426116	0.124178	1.05541	0.136859	0.914026	YPK_0452	YP_001719208	NCBI: Stimulates excision of phage lambda; affects Mu development; acts as an activator of rRNA and iRNA transcription;PROVISIONAL ; MIBI: DNA-binding protein Fis	0.21875	0.413957	1.22986
YPK_2507	YPK_2507		NCBI: hypothetical protein ; MIBI: hypothetical protein	0.840263	0.902007	1.8225	1.51833	0	0	2.25362	0.953854	1.15514	2	0	0	3	1	1	0.158251	0.48094	0.474753	0	0	0.83366	0.288278	0.320881	YPK_2507	YP_001721237	NCBI: KEGG: ypm:YP_1456 hypothetical protein;PROVISIONAL ; MIBI: hypothetical protein	0.35157	0.557243	0.931549
YPK_2552	YPK_2552	udk	NCBI: uridine kinase ; MIBI: uridine kinase	0.840152	0.218217	146.549	74.3982	67.2844	51.0619	124.7	127.816	97.0318	98	78	46	166	134	84	4.29235	8.17833	5.10915	5.12534	2.64255	10.1312	8.48401	5.91981	YPK_2552	YP_001721282	NCBI: functions in pyrimidine salvage; pyrimidine ribonucleoside kinase; phosphorylates nucleosides or dinucleosides to make UMP or CMP using ATP or GTP as the donor;PROVISIONAL ; MIBI: uridine kinase	0.000118082	0.00117434	3.85007	path:ypy00240;path:ypy01100	;Pyrimidine metabolism - Yersinia pseudotuberculosis YPIII;Metabolic pathways - Yersinia pseudotuberculosis YPIII
YPK_1317	YPK_1317		NCBI: hypothetical protein ; MIBI: hypothetical protein	0.840116	0.764046	2.87696	2.27749	0.862621	6.66024	5.25844	8.58469	4.62056	3	1	6	7	9	4	0.260846	0.588585	0.215936	0.0907215	0.475882	0.589837	0.786721	0.389198	YPK_1317	YP_001720066	NCBI: PFAM: protein of unknown function DUF943~KEGG: ypi:YpsIP31758_1201 putative enterobacterial membrane protein;PROVISIONAL ; MIBI: hypothetical protein	0.271523	0.471432	1.09956
YPK_2266	YPK_2266	ripC, ccl	NCBI: HpcH/HpaI aldolase ; MIBI: (S)-citramalyl-CoA lyase (Ccl)	0.834743	0.200121	100.129	75.1573	69.0096	112.114	120.193	164.063	173.271	99	80	101	160	172	150	4.11757	7.92689	3.93065	4.00337	4.4187	7.43669	8.29339	8.05058	YPK_2266	YP_001720998	NCBI: PFAM: HpcH/HpaI aldolase~KEGG: ypi:YpsIP31758_2156 HpcH/HpaI aldolase/citrate lyase family protein;PROVISIONAL ; MIBI: (S)-citramalyl-CoA lyase (Ccl)	3.03017e-05	0.000368126	4.17119	path:ypy00660;path:ypy01100	;C5-Branched dibasic acid metabolism - Yersinia pseudotuberculosis YPIII;Metabolic pathways - Yersinia pseudotuberculosis YPIII
YPK_0341	YPK_0341	rpoC	NCBI: DNA-directed RNA polymerase subunit beta' ; MIBI: DNA-directed RNA polymerase subunit beta_	0.834338	0.26299	211.777	101.728	100.927	136.535	353.067	118.278	133.996	134	117	123	470	124	116	1.10219	2.26677	1.06254	1.16932	1.07471	4.36284	1.19409	1.24339	YPK_0341	YP_001719104	NCBI: DNA-dependent RNA polymerase catalyzes the transcription of DNA into RNA using the four ribonucleoside triphosphates as substrates. Subunit beta' binds to sigma factor allowing it to bind to the -10 region of the promoter;PROVISIONAL ; MIBI: DNA-directed RNA polymerase subunit beta_	0.00151126	0.0100118	3.17251	path:ypy00230;path:ypy00240;path:ypy01100;path:ypy03020	;Purine metabolism - Yersinia pseudotuberculosis YPIII;Pyrimidine metabolism - Yersinia pseudotuberculosis YPIII;Metabolic pathways - Yersinia pseudotuberculosis YPIII;RNA polymerase - Yersinia pseudotuberculosis YPIII
YPK_2152	YPK_2152	cmoB	NCBI: methyltransferase ; MIBI: methyltransferase	0.834081	0.324848	117.426	34.1624	45.7189	111.004	68.3597	106.832	168.65	45	53	100	91	112	146	2.54803	5.04929	1.54954	2.30024	3.79432	3.66828	4.68364	6.79595	YPK_2152	YP_001720891	NCBI: TIGRFAM: methyltransferase~PFAM: methyltransferase putative; Methyltransferase type 11~KEGG: ypm:YP_1892 SAM-dependent methyltransferase;PROVISIONAL ; MIBI: methyltransferase	0.0102405	0.0444038	2.5676
YPK_1817	YPK_1817	marC	NCBI: multiple drug resistance protein MarC ; MIBI: multiple drug resistance protein MarC	0.832278	0.291306	25.8622	26.5708	29.3291	39.9615	56.3404	55.3235	58.9121	35	34	36	75	58	51	1.9169	3.70548	1.71265	2.09694	1.9411	4.29628	3.4467	3.37348	YPK_1817	YP_001720561	NCBI: protein involved in resistance to different drugs (tetracycline, chloramphenicol, beta-lactams, and quinolones); part of the multiple antibiotic resistance (mar) locus, which is composed by the genes marC and marRAB; unknown function;PROVISIONAL ; MIBI: multiple drug resistance protein MarC	0.00427582	0.0226396	2.85706
YPK_3261	YPK_3261	secF	NCBI: preprotein translocase subunit SecF ; MIBI: preprotein translocase subunit SecF	0.831663	0.405818	15.3465	17.4608	14.6646	8.88032	48.0772	16.2155	9.24112	23	17	8	64	17	8	0.613007	1.22484	0.79444	0.740096	0.304486	2.58787	0.71311	0.373534	YPK_3261	YP_001721983	NCBI: forms a complex with SecD and YajC; SecDFyajC stimulates the proton motive force-driven protein translocation; seems to modulate the cycling of SecA by stabilizing its membrane-inserted state and appears to be required for the release of mature proteins from the extracytoplasmic side of the membrane; in some organisms, such as Bacillus subtilis, SecD is fused to SecF;PROVISIONAL ; MIBI: pre…	0.0404283	0.126001	2.04935	path:ypy03060;path:ypy03070	;Protein export - Yersinia pseudotuberculosis YPIII;Bacterial secretion system - Yersinia pseudotuberculosis YPIII
YPK_1293	YPK_1293	ispG	NCBI: 4-hydroxy-3-methylbut-2-en-1-yl diphosphate synthase ; MIBI: 4-hydroxy-3-methylbut-2-en-1-yl diphosphate synthase	0.828848	0.417512	20.2181	26.5708	18.115	17.7606	81.1302	19.0771	11.5514	35	21	16	108	20	10	0.782341	1.62442	1.03852	0.785368	0.523132	3.75147	0.720696	0.401102	YPK_1293	YP_001720044	NCBI: catalyzes the conversion of 2C-methyl-D-erythritol 2,4-cyclodiphosphate into 4-hydroxy-3-methyl-2-en-1-yl diphosphate; involved in isoprenoid synthesis;1.17.7.1;PROVISIONAL ; MIBI: 4-hydroxy-3-methylbut-2-en-1-yl diphosphate synthase	0.0471212	0.14165	1.98521	path:ypy00900;path:ypy01100;path:ypy01110	;Terpenoid backbone biosynthesis - Yersinia pseudotuberculosis YPIII;Metabolic pathways - Yersinia pseudotuberculosis YPIII;Biosynthesis of secondary metabolites - Yersinia pseudotuberculosis YPIII
YPK_1966	YPK_1966		NCBI: hypothetical protein ; MIBI: hypothetical protein	0.827896	0.298707	89.9686	71.3615	52.6199	115.444	117.939	128.77	182.512	94	61	104	157	135	158	27.2225	53.5258	26.8905	21.9941	32.783	52.5776	46.9007	61.0991	YPK_1966	YP_001720708	NCBI: PROVISIONAL ; MIBI: hypothetical protein	0.00557817	0.0276981	2.7716
Ysr229_NU	Ysr229_NU		; Synonym: Ysr229_NU; Class: transRNA	0.827831	0.274427	31.0903	36.4399	31.917	48.8418	60.8477	83.9392	63.5327	48	37	44	81	88	55	5.68231	10.9598	5.71732	5.55467	5.77493	11.2945	12.7294	8.85564	Ysr229_NU		; Synonym: Ysr229_NU; Class: transRNA	0.0025565	0.0150465	3.01657
YPK_2553	YPK_2553	mrp	NCBI: putative ATPase ; MIBI: putative ATPase	0.826151	0.270012	57.0249	21.2566	30.1917	24.4209	66.8573	31.4772	34.6542	28	35	22	89	33	30	0.965868	1.85262	0.842015	1.32659	0.729001	3.13316	1.20517	1.21952	YPK_2553	YP_001721283	NCBI: KEGG: ypi:YpsIP31758_2454 putative ATPase Mrp;PROVISIONAL ; MIBI: putative ATPase	0.00221571	0.0135977	3.05968
YPK_3132	YPK_3132	yfjZ	NCBI: hypothetical protein ; MIBI: hypothetical protein	0.825377	0.435667	18.0877	3.79582	7.76359	9.99036	9.01447	16.2155	13.8617	5	9	9	12	17	12	0.887826	1.72133	0.507123	1.15051	1.00584	1.4248	2.09395	1.64525	YPK_3132	YP_001721856	NCBI: PFAM: YagBYeeUYfjZ family protein~KEGG: ent:Ent638_0476 YagBYeeUYfjZ family protein;PROVISIONAL ; MIBI: hypothetical protein	0.058157	0.165759	1.89451
YPK_3437	YPK_3437	cysG-2	NCBI: uroporphyrin-III C-methyltransferase ; MIBI: uroporphyrin-III C-methyltransferase	0.821572	0.541187	9.71773	5.31415	3.45048	11.1004	10.5169	17.1694	8.08598	7	4	10	14	18	7	0.181311	0.375125	0.16511	0.118916	0.259907	0.386574	0.51561	0.223192	YPK_3437	YP_001722157	NCBI: TIGRFAM: uroporphyrin-III C-methyltransferase; siroheme synthase~PFAM: Uroporphyrin-III C/tetrapyrrole (Corrin/Porphyrin) methyltransferase~KEGG: yps:YPTB0764 siroheme synthase, catalyses four separate reactions required for the transformation of uroporphyrinogen III into siroheme;PROVISIONAL ; MIBI: uroporphyrin-III C-methyltransferase	0.128991	0.290976	1.51809	path:ypy00860;path:ypy01100;path:ypy01110	;Porphyrin and chlorophyll metabolism - Yersinia pseudotuberculosis YPIII;Metabolic pathways - Yersinia pseudotuberculosis YPIII;Biosynthesis of secondary metabolites - Yersinia pseudotuberculosis YPIII
YPK_3061	YPK_3061		NCBI: hypothetical protein ; MIBI: hypothetical protein	0.821195	0.805546	1.94955	3.03666	1.72524	2.22008	8.26326	3.81542	1.15514	4	2	2	11	4	1	0.386261	0.845021	0.531272	0.334806	0.292705	1.71033	0.645195	0.179541	YPK_3061	YP_001721787	NCBI: KEGG: ypi:YpsIP31758_2984 hypothetical protein;PROVISIONAL ; MIBI: hypothetical protein	0.308001	0.512556	1.01943
YPK_2464	YPK_2464	manX	NCBI: PTS system mannose/fructose/sorbose family transporter subunit IIB ; MIBI: PTS system mannose/fructose/sorbose family transporter subunit IIB	0.819752	0.335086	20.313	15.9425	15.5272	11.1004	30.7994	22.8925	23.1028	21	18	10	41	24	20	0.62599	1.1921	0.720895	0.778809	0.378265	1.64766	1.00055	0.928088	YPK_2464	YP_001721194	NCBI: KEGG: ypa:YPA_1130 PTS system, mannose-specific IIAB component~TIGRFAM: PTS system, mannose/fructose/sorbose family, IIB subunit; PTS system, mannose/fructose/sorbose family, IIA subunit~PFAM: PTS system fructose subfamily IIA component; PTS system sorbose subfamily IIB component;2.7.1.69;PROVISIONAL ; MIBI: PTS system mannose/fructose/sorbose family transporter subunit IIB	0.0144295	0.0586848	2.44639	path:ypy00051;path:ypy00520;path:ypy01100;path:ypy02060	;Fructose and mannose metabolism - Yersinia pseudotuberculosis YPIII;Amino sugar and nucleotide sugar metabolism - Yersinia pseudotuberculosis YPIII;Metabolic pathways - Yersinia pseudotuberculosis YPIII;Phosphotransferase system (PTS) - Yersinia pseudotuberculosis YPIII
YPK_1196	YPK_1196		NCBI: hypothetical protein ; MIBI: hypothetical protein	0.818305	0.270685	76.7383	43.2724	25.8786	57.7221	57.8428	73.4468	94.7215	57	30	52	77	77	82	7.85674	15.2112	8.83239	5.8591	8.87872	13.9677	14.49	17.1761	YPK_1196	YP_001719947	NCBI: PROVISIONAL ; MIBI: hypothetical protein	0.00250208	0.0147984	3.02309
YPK_0463	YPK_0463	yhdH	NCBI: quinone oxidoreductase ; MIBI: quinone oxidoreductase	0.817122	0.188926	112.894	68.3248	57.7956	49.9518	87.1399	127.816	101.652	90	67	45	116	134	88	2.55568	4.76256	3.08007	2.89001	1.69697	4.64736	5.56926	4.07106	YPK_0463	YP_001719219	NCBI: TIGRFAM: quinone oxidoreductase, YhdH/YhfP family~PFAM: Alcohol dehydrogenase zinc-binding domain protein; Alcohol dehydrogenase GroES domain protein~KEGG: ypm:YP_3883 probable zinc-binding dehydrogenase;PROVISIONAL ; MIBI: quinone oxidoreductase	1.52474e-05	0.000201701	4.32508
YPK_0465	YPK_0465	mreB	NCBI: rod shape-determining protein MreB ; MIBI: rod shape-determining protein MreB	0.817066	0.363777	24.9633	17.4608	34.5048	18.8707	61.5989	34.3388	30.0336	23	40	17	82	36	26	0.98474	1.86864	0.737368	1.6163	0.60055	3.07752	1.40163	1.12677	YPK_0465	YP_001719221	NCBI: functions in MreBCD complex in some organisms;PROVISIONAL ; MIBI: rod shape-determining protein MreB	0.0246998	0.0874121	2.24607
YPK_2512	YPK_2512	rhmT	NCBI: major facilitator transporter ; MIBI: inner membrane transport protein RhmT	0.816531	0.226385	150.312	48.5866	53.4825	58.8321	80.379	103.97	101.652	64	62	53	107	109	88	1.7145	3.21955	1.64145	2.00422	1.49784	3.21263	3.39506	3.05095	YPK_2512	YP_001721242	NCBI: PFAM: major facilitator superfamily MFS_1~KEGG: yps:YPTB1573 MFS superfamily, anion:cation symporter family transporter;PROVISIONAL ; MIBI: inner membrane transport protein RhmT	0.000309959	0.00269083	3.60683
YPK_2231	YPK_2231		NCBI: GntR family transcriptional regulator ; MIBI: GntR family transcriptional regulator	0.815723	0.238077	157.04	47.0682	87.1247	91.0233	108.925	120.186	169.806	62	101	82	145	126	147	2.39634	4.46847	1.59382	3.27245	2.32276	4.36359	3.93361	5.10822	YPK_2231	YP_001720965	NCBI: PFAM: aminotransferase class I and II~KEGG: ypm:YP_1705 putative GntR-family regulatory protein;PROVISIONAL ; MIBI: GntR family transcriptional regulator	0.000611881	0.00475692	3.42629
YPK_0614	YPK_0614		NCBI: integrase family protein ; MIBI: integrase family protein	0.813944	0.524284	10.3163	9.10998	5.17572	7.77028	23.2874	10.4924	5.7757	12	6	7	31	11	5	0.212653	0.439782	0.280672	0.176878	0.180409	0.848807	0.312453	0.158086	YPK_0614	YP_001719370	NCBI: PFAM: integrase family protein~KEGG: asa:ASA_3457 phage integrase;PROVISIONAL ; MIBI: integrase family protein	0.120546	0.277829	1.55249
YPK_1619	YPK_1619		NCBI: Rieske (2Fe-2S) domain-containing protein ; MIBI: Rieske (2Fe-2S) domain-containing protein	0.813839	0.651862	5.09868	1.51833	4.3131	2.22008	5.25844	6.67698	3.46542	2	5	2	7	7	3	0.104186	0.205789	0.0595024	0.187491	0.0655659	0.243799	0.252916	0.120651	YPK_1619	YP_001720365	NCBI: PFAM: Rieske [2Fe-2S] domain protein~KEGG: ypi:YpsIP31758_1516 rieske 2Fe-2S domain protein;PROVISIONAL ; MIBI: Rieske (2Fe-2S) domain-containing protein	0.211854	0.406339	1.24848
YPK_2296	YPK_2296		NCBI: baseplate assembly protein V ; MIBI: baseplate assembly protein V	0.812798	0.654743	4.34746	4.55499	1.72524	1.11004	5.25844	1.90771	8.08598	6	2	1	7	2	7	0.298215	0.62248	0.557835	0.234364	0.102447	0.761873	0.225818	0.87975	YPK_2296	YP_001721026	NCBI: PFAM: baseplate assembly protein V~KEGG: ypm:YP_1511 hypothetical protein;PROVISIONAL ; MIBI: baseplate assembly protein V	0.214458	0.409366	1.2414
YPK_3638	YPK_3638	hmsT	NCBI: diguanylate cyclase ; MIBI: diguanylate cyclase	0.812794	0.305946	42.2942	37.1991	35.3674	46.6217	63.1013	87.7546	60.0673	49	41	42	84	92	52	1.44199	2.75097	1.44242	1.5212	1.36235	2.89472	3.28896	2.06922	YPK_3638	YP_001722358	NCBI: TIGRFAM: diguanylate cyclase~PFAM: GGDEF domain containing protein~KEGG: ypi:YpsIP31758_3509 diguanylate cyclase (GGDEF) domain protein;PROVISIONAL ; MIBI: diguanylate cyclase	0.00789195	0.0368262	2.65666
YPK_3163	YPK_3163	ybbJ	NCBI: hypothetical protein ; MIBI: hypothetical protein	0.812626	0.232998	78.916	72.8798	54.3451	51.0619	96.1543	103.016	120.135	96	63	46	128	108	104	5.60543	10.4523	7.14029	5.90597	3.77004	11.1451	9.75534	10.4565	YPK_3163	YP_001721887	NCBI: PFAM: protein of unknown function DUF107~KEGG: ypm:YP_0840 hypothetical protein;PROVISIONAL ; MIBI: hypothetical protein	0.000487202	0.00397294	3.4877
pYV0084	pYV0084	yscH, yopR	NCBI: yscH, yopR, lcrP; type III secretion protein;type III secretion effector, YopR family ; MIBI: YscH, YopR, LcrP, type III secretion protein	0.812506	0.34351	52.4248	40.2357	38.8179	39.9615	133.715	33.3849	42.7402	53	45	36	178	35	37	3.3467	6.74103	3.56208	3.81194	2.66608	14.0048	2.85674	3.36152	pYV0084;YPTS_4213	YP_068493;YP_001874613	NCBI: similar to Y. pestis YPCD1.57;PROVISIONAL;TIGRFAM: type III secretion effector, YopR family~PFAM: Type III secretion system effector YopR family protein~KEGG: yps:pYV0084 YscH, YopR, LcrP; putative type III secretion protein;PROVISIONAL ; MIBI: YscH, YopR, LcrP, type III secretion protein	0.0180152	0.0698971	2.36531
YPK_3273	YPK_3273	brnQ	NCBI: branched-chain amino acid transport system II carrier protein ; MIBI: branched-chain amino acid transport system II carrier protein	0.812091	0.30445	27.3893	26.5708	18.115	18.8707	30.0482	44.8312	40.4299	35	21	17	40	47	35	0.677859	1.27809	0.887465	0.671133	0.47498	1.18733	1.44729	1.19966	YPK_3273	YP_001721995	NCBI: PFAM: branched-chain amino acid transport system II carrier protein~KEGG: ypi:YpsIP31758_3133 branched-chain amino acid transport system II carrier protein;PROVISIONAL ; MIBI: branched-chain amino acid transport system II carrier protein	0.00764386	0.0359098	2.66741
YPK_2586	YPK_2586	impH-3, vasB-3	NCBI: type VI secretion protein ; MIBI: type VI secretion protein	0.81192	0.611507	6.32798	4.55499	0.862621	2.22008	7.51206	5.72313	1.15514	6	1	2	10	6	1	0.0972277	0.209008	0.184918	0.0388448	0.0679205	0.360792	0.224571	0.0416614	YPK_2586	YP_001721316	NCBI: TIGRFAM: type VI secretion protein, VC_A0111 family~PFAM: protein of unknown function DUF1305~KEGG: yps:YPTB1503 hypothetical protein;PROVISIONAL ; MIBI: type VI secretion protein	0.184265	0.370755	1.32774
YPK_0594	YPK_0594		NCBI: outer membrane efflux protein ; MIBI: outer membrane efflux protein	0.807575	0.182637	109.633	68.3248	61.2461	77.7028	94.6519	121.139	151.323	90	71	70	126	127	131	1.87495	3.49839	1.9727	1.96147	1.69067	3.2331	3.38062	3.88147	YPK_0594	YP_001719350	NCBI: PFAM: outer membrane efflux protein~KEGG: yps:YPTB3438 possible outer membrane factor (OMF) family efflux porin;PROVISIONAL ; MIBI: outer membrane efflux protein	9.79099e-06	0.000138772	4.42174
YPK_1131	YPK_1131	ureA	NCBI: urease subunit gamma ; MIBI: urease subunit gamma	0.80654	0.7242	2.75994	4.55499	1.72524	0	7.51206	3.81542	1.15514	6	2	0	10	4	1	0.313742	0.659685	0.662775	0.278452	0	1.29314	0.536598	0.149321	YPK_1131	YP_001719882	NCBI: UreA, with UreB and UreC catalyzes the hydrolysis of urea into ammonia and carbon dioxide; nickel metalloenzyme; accessory proteins UreD, UreE, UreF, and UreG are necessary for assembly of the metallocenter;3.5.1.5;PROVISIONAL ; MIBI: urease subunit gamma	0.265409	0.465863	1.1137	path:ypy00230;path:ypy00330;path:ypy01100;path:ypy01120	;Purine metabolism - Yersinia pseudotuberculosis YPIII;Arginine and proline metabolism - Yersinia pseudotuberculosis YPIII;Metabolic pathways - Yersinia pseudotuberculosis YPIII;Microbial metabolism in diverse environments - Yersinia pseudotuberculosis YPIII
YPK_1673	YPK_1673	bssS	NCBI: biofilm formation regulatory protein BssS ; MIBI: biofilm formation regulatory protein BssS	0.806511	0.399075	55.6862	33.4033	31.0543	22.2008	115.686	18.1232	19.6374	44	36	20	154	19	17	4.87448	9.90259	5.77524	5.9556	2.89261	23.6629	3.02862	3.01628	YPK_1673	YP_001720419	NCBI: BssS; regulator of biofilm through signal secretion; disruption of this gene in Escherichia coli led to effects on biofilm formation, alteration in expression of a number of genes and mutations in bssS led to defects in indole transport and autoinducer-2 uptake and processing;PROVISIONAL ; MIBI: biofilm formation regulatory protein BssS	0.0432851	0.132722	2.02095
YPK_3514	YPK_3514	ftsA	NCBI: cell division protein FtsA ; MIBI: cell division protein FtsA	0.805679	0.41218	15.8469	13.665	8.62621	13.3205	38.3115	17.1694	5.7757	18	10	12	51	18	5	0.388992	0.783918	0.479286	0.335605	0.352084	1.58972	0.582061	0.179969	YPK_3514	YP_001722234	NCBI: ATP-binding involved in recruitment of FtsK to Z ring; essential cell division protein; colocalizes with FtsZ through direct interaction to the septal ring structure; structurally similar to eukaryotic actin; binds directly to the cell membrane;PROVISIONAL ; MIBI: cell division protein FtsA	0.0506214	0.150016	1.95468
YPK_2170	YPK_2170	ydcV-2	NCBI: binding-protein-dependent transport system inner membrane protein ; MIBI: binding-protein-dependent transport system inner membrane protein	0.803598	0.195417	220.688	182.2	162.173	199.807	245.644	353.88	356.938	240	188	180	327	371	309	9.00129	16.6759	9.59717	9.47536	7.93136	15.3077	18.0169	16.7031	YPK_2170	YP_001720907	NCBI: PFAM: binding-protein-dependent transport systems inner membrane component~KEGG: ypi:YpsIP31758_2058 putative spermidine/putrescine ABC transporter, permease protein;PROVISIONAL ; MIBI: binding-protein-dependent transport system inner membrane protein	3.91861e-05	0.000459968	4.11223
YPK_0454	YPK_0454	prmA	NCBI: 50S ribosomal protein L11 methyltransferase ; MIBI: 50S ribosomal protein L11 methyltransferase	0.803181	0.238576	113.678	56.9374	46.5815	57.7221	67.6085	116.37	101.652	75	54	52	90	122	88	2.53442	4.71158	2.8461	2.58279	2.17438	3.99817	5.62241	4.51417	YPK_0454	YP_001719210	NCBI: methylates ribosomal protein L11 at multiple amino acid positions; mutations of these genes in Escherichia coli or Thermus thermophilus has no apparent phenotype;PROVISIONAL ; MIBI: 50S ribosomal protein L11 methyltransferase	0.000761098	0.00567352	3.36657
Ysr270	Ysr270		; Synonym: Ysr270; Class: asRNA	0.803069	0.204778	419.432	271.781	263.099	204.247	391.378	488.373	421.626	358	305	184	521	512	365	77.5366	141.518	88.1052	94.6072	49.8976	150.102	153.025	121.428	Ysr270		; Synonym: Ysr270; Class: asRNA	8.79406e-05	0.000927717	3.92166
YPK_3796	YPK_3796	hflK	NCBI: FtsH protease regulator HflK ; MIBI: FtsH protease regulator HflK	0.802956	0.488735	22.0812	6.83248	23.2908	21.0908	69.8621	9.53854	10.3963	9	27	19	93	10	9	0.56505	1.17646	0.238504	0.901828	0.554818	2.88514	0.321831	0.322406	YPK_3796	YP_001722516	NCBI: with HflC inhibits proteolysis of lambda cII protein by FtsH;PROVISIONAL ; MIBI: FtsH protease regulator HflK	0.100398	0.24586	1.64293
YPK_3845	YPK_3845	rhaB	NCBI: rhamnulokinase ; MIBI: rhamnulokinase	0.802301	0.246979	85.4947	24.2933	41.4058	31.0811	41.3163	71.5391	58.9121	32	48	28	55	75	51	0.96984	1.76439	0.754788	1.42699	0.72774	1.51868	2.14838	1.62612	YPK_3845	YP_001722563	NCBI: catalyzes the ATP-dependent phosphorylation of rhamnulose;PROVISIONAL ; MIBI: rhamnulokinase	0.00116033	0.00811258	3.24846	path:ypy00040;path:ypy00051;path:ypy01120	;Pentose and glucuronate interconversions - Yersinia pseudotuberculosis YPIII;Fructose and mannose metabolism - Yersinia pseudotuberculosis YPIII;Microbial metabolism in diverse environments - Yersinia pseudotuberculosis YPIII
YPK_1167	YPK_1167	ybgJ	NCBI: allophanate hydrolase subunit 1 ; MIBI: allophanate hydrolase subunit 1	0.802252	0.640522	5.01191	3.03666	2.58786	6.66024	15.0241	2.86156	3.46542	4	3	6	20	3	3	0.244405	0.528318	0.203775	0.192628	0.336811	1.19276	0.185604	0.206595	YPK_1167	YP_001719918	NCBI: PFAM: Allophanate hydrolase subunit 1~KEGG: ypi:YpsIP31758_1115 conserved hypothetical protein TIGR00370;PROVISIONAL ; MIBI: allophanate hydrolase subunit 1	0.210389	0.404751	1.2525
YPK_0878	YPK_0878	creB	NCBI: DNA-binding response regulator CreB ; MIBI: DNA-binding response regulator CreB	0.801815	0.348383	29.8473	10.6283	10.3514	14.4305	15.0241	19.0771	30.0336	14	12	13	20	20	26	0.693495	1.32234	0.67036	0.724215	0.68591	1.12109	1.16301	1.68291	YPK_0878	YP_001719632	NCBI: response regulator in two-component regulatory system with CreC; CreB protein is phosphorylated by sensor protein phospho-CreC; involved in catabolic regulation;PROVISIONAL ; MIBI: DNA-binding response regulator CreB	0.0213616	0.0791232	2.30153	path:ypy02020	;Two-component system - Yersinia pseudotuberculosis YPIII
YPK_3139	YPK_3139		NCBI: hypothetical protein ; MIBI: hypothetical protein	0.801007	0.666688	4.1017	4.55499	0.862621	3.33012	4.50723	7.63083	4.62056	6	1	3	6	8	4	0.200481	0.420208	0.341532	0.071744	0.188167	0.399817	0.553024	0.307784	YPK_3139	YP_001721863	NCBI: KEGG: ecs:ECs1304 hypothetical protein;PROVISIONAL ; MIBI: hypothetical protein	0.229568	0.424406	1.20147
YPK_2135	YPK_2135	hexR	NCBI: DNA-binding transcriptional regulator HexR ; MIBI: DNA-binding transcriptional regulator HexR	0.800264	0.250172	319.736	194.346	202.716	345.223	310.999	415.88	576.415	256	235	311	414	436	499	11.0198	20.7949	9.45734	10.9422	12.66	17.9044	19.5609	24.9193	YPK_2135	YP_001720874	NCBI: Represses the expression of the zwf, eda, glp and gap;PROVISIONAL ; MIBI: DNA-binding transcriptional regulator HexR	0.00137978	0.00930345	3.19885
YPK_1058	YPK_1058	syd	NCBI: SecY interacting protein Syd ; MIBI: SecY interacting protein Syd	0.799804	0.431985	10.8312	13.665	8.62621	9.99036	28.5458	20.9848	6.93084	18	10	9	38	22	6	0.818988	1.60303	1.09142	0.76423	0.601318	2.69731	1.62	0.491786	YPK_1058	YP_001719812	NCBI: putative SecY regulator that either chelates excess SecY or negatively regulates the SecYE translocase function;PROVISIONAL ; MIBI: SecY interacting protein Syd	0.0641034	0.177488	1.85146
YPK_1945	YPK_1945	ogt	NCBI: methylated-DNA--protein-cysteine methyltransferase ; MIBI: methylated-DNA--protein-cysteine methyltransferase	0.79945	0.587891	5.05895	3.03666	4.3131	4.44016	11.2681	3.81542	5.7757	4	5	4	15	4	5	0.316205	0.627194	0.257959	0.406411	0.284245	1.13243	0.313274	0.435879	YPK_1945	YP_001720687	NCBI: KEGG: ypk:y2131 O-6-alkylguanine-DNA/cysteine-protein methyltransferase~TIGRFAM: methylated-DNA--protein-cysteine methyltransferase~PFAM: methylguanine DNA methyltransferase ribonuclease domain protein; Methylated-DNA-[protein]-cysteine S-methyltransferase DNA binding;2.1.1.63;PROVISIONAL ; MIBI: methylated-DNA--protein-cysteine methyltransferase	0.173874	0.355686	1.35986
YPK_3512	YPK_3512	lpxC	NCBI: UDP-3-O-[3-hydroxymyristoyl] N-acetylglucosamine deacetylase ; MIBI: UDP-3-O-[3-hydroxymyristoyl] N-acetylglucosamine deacetylase	0.798768	0.358107	47.8241	55.419	62.1087	13.3205	155.5	36.2465	40.4299	73	72	12	207	38	35	2.13681	4.05441	2.64428	3.28718	0.478972	8.7778	1.67164	1.7138	YPK_3512	YP_001722232	NCBI: zinc-dependent; catalyzes the deacetylation of UDP-(3-O-acyl)-N-acetylglucosamine to UDP-3-O-(3-hydroxytetradecanoyl)-glucosamine in the second step of lipid A biosynthesis;PROVISIONAL ; MIBI: UDP-3-O-[3-hydroxymyristoyl] N-acetylglucosamine deacetylase	0.0257125	0.0900371	2.23053	path:ypy00540;path:ypy01100	;Lipopolysaccharide biosynthesis - Yersinia pseudotuberculosis YPIII;Metabolic pathways - Yersinia pseudotuberculosis YPIII
YPK_3077	YPK_3077		NCBI: LysR family transcriptional regulator ; MIBI: LysR family transcriptional regulator	0.798646	0.484087	24.4371	4.55499	6.03834	8.88032	4.50723	12.4001	19.6374	6	7	8	6	13	17	0.294991	0.571461	0.224632	0.330312	0.33003	0.262967	0.591068	0.86035	YPK_3077	YP_001721801	NCBI: PFAM: regulatory protein LysR; LysR substrate-binding~KEGG: ypm:YP_1164 putative LysR-family transcriptional regulatory protein;4.2.1.1;PROVISIONAL ; MIBI: LysR family transcriptional regulator	0.0989844	0.243444	1.6498
YPK_2668	YPK_2668	rpsA	NCBI: 30S ribosomal protein S1 ; MIBI: 30S ribosomal protein S1	0.795673	0.461276	110.323	193.587	165.623	94.3534	661.812	74.4006	76.2392	255	192	85	881	78	66	3.93655	8.09956	5.09849	4.83848	1.87268	20.6209	1.89396	1.78382	YPK_2668	YP_001721398	NCBI: in Escherichia coli this protein is involved in binding to the leader sequence of mRNAs and is itself bound to the 30S subunit; autoregulates expression via a C-terminal domain; in most gram negative organisms this protein is composed of 6 repeats of the S1 domain while in gram positive there are 4 repeats; the S1 nucleic acid-binding domain is found associated with other proteins;PROVISION…	0.0845386	0.217721	1.72494	path:ypy03010	;Ribosome - Yersinia pseudotuberculosis YPIII
YPK_0895	YPK_0895		NCBI: transcriptional activator Ogr/delta ; MIBI: transcriptional activator Ogr/delta	0.793663	0.240399	78.3589	85.0265	71.5975	58.8321	109.676	164.063	105.118	112	83	53	146	172	91	11.4916	21.0102	14.0399	13.1138	7.32091	21.4254	26.1848	15.4203	YPK_0895	YP_001719649	NCBI: PFAM: transcriptional activator Ogr/delta~KEGG: spt:SPA2622 putative phage gene;PROVISIONAL ; MIBI: transcriptional activator Ogr/delta	0.00096188	0.00685154	3.30145
YPK_2828	YPK_2828		NCBI: hypothetical protein ; MIBI: hypothetical protein	0.792981	0.686121	4.44253	5.31415	3.45048	7.77028	15.7753	2.86156	11.5514	7	4	7	21	3	10	1.56312	3.30309	1.66164	1.19675	1.83096	5.83562	0.864835	3.20881	YPK_2828	YP_001721557	NCBI: PROVISIONAL ; MIBI: hypothetical protein	0.247786	0.447755	1.15574
YPK_3291	YPK_3291	gpt	NCBI: xanthine-guanine phosphoribosyltransferase ; MIBI: xanthine-guanine phosphoribosyltransferase	0.7921	0.585154	6.20119	9.10998	10.3514	2.22008	30.7994	5.72313	2.31028	12	12	2	41	6	2	0.712875	1.40947	0.875036	1.10289	0.160701	3.49992	0.531337	0.197143	YPK_3291	YP_001722013	NCBI: catalyzes the conversion of guanine, xanthine and, to a lesser extent, hypoxanthine to GMP, XMP and IMP, respectively;2.4.2.22;PROVISIONAL ; MIBI: xanthine-guanine phosphoribosyltransferase	0.175844	0.358454	1.35366	path:ypy00230;path:ypy01100;path:ypy01110	;Purine metabolism - Yersinia pseudotuberculosis YPIII;Metabolic pathways - Yersinia pseudotuberculosis YPIII;Biosynthesis of secondary metabolites - Yersinia pseudotuberculosis YPIII
YPK_3479	YPK_3479	hpt	NCBI: hypoxanthine phosphoribosyltransferase ; MIBI: hypoxanthine phosphoribosyltransferase	0.791982	0.4032	15.6325	15.1833	9.48883	14.4305	40.5651	10.4924	16.172	20	11	13	54	11	14	0.984672	1.95139	1.22601	0.849891	0.878115	3.87515	0.818901	1.16011	YPK_3479	YP_001722199	NCBI: KEGG: ypi:YpsIP31758_3351 hypoxanthine phosphoribosyltransferase~TIGRFAM: hypoxanthine phosphoribosyltransferase~PFAM: phosphoribosyltransferase;2.4.2.8;PROVISIONAL ; MIBI: hypoxanthine phosphoribosyltransferase	0.0495022	0.147656	1.96424	path:ypy00230;path:ypy01100;path:ypy01110	;Purine metabolism - Yersinia pseudotuberculosis YPIII;Metabolic pathways - Yersinia pseudotuberculosis YPIII;Biosynthesis of secondary metabolites - Yersinia pseudotuberculosis YPIII
YPK_1601	YPK_1601		NCBI: hypothetical protein ; MIBI: hypothetical protein	0.791801	0.538421	7.58122	5.31415	5.17572	12.2104	16.5265	11.4463	11.5514	7	6	11	22	12	10	0.263916	0.532569	0.207705	0.224391	0.359653	0.764189	0.432418	0.401102	YPK_1601	YP_001720347	NCBI: PFAM: protein of unknown function DUF218~KEGG: ypi:YpsIP31758_1496 hypothetical protein;PROVISIONAL ; MIBI: hypothetical protein	0.141399	0.310438	1.4706
YPK_2970	YPK_2970	sdhA	NCBI: succinate dehydrogenase flavoprotein subunit ; MIBI: succinate dehydrogenase flavoprotein subunit	0.791375	0.325808	70.4633	25.0524	38.8179	49.9518	109.676	35.2926	50.8262	33	45	45	146	37	44	0.879551	1.7384	0.625079	1.07433	0.93924	3.23745	0.851131	1.12663	YPK_2970	YP_001721697	NCBI: part of four member succinate dehydrogenase enzyme complex that forms a trimeric complex (trimer of tetramers); SdhA/B are the catalytic subcomplex and can exhibit succinate dehydrogenase activity in the absence of SdhC/D which are the membrane components and form cytochrome b556; SdhC binds ubiquinone; oxidizes succinate to fumarate while reducing ubiquinone to ubiquinol;1.3.99.1;PROVISION…	0.015142	0.0610221	2.42896	path:ypy00020;path:ypy00190;path:ypy00650;path:ypy01100;path:ypy01110;path:ypy01120;path:ypy01200	;Citrate cycle (TCA cycle) - Yersinia pseudotuberculosis YPIII;Oxidative phosphorylation - Yersinia pseudotuberculosis YPIII;Butanoate metabolism - Yersinia pseudotuberculosis YPIII;Metabolic pathways - Yersinia pseudotuberculosis YPIII;Biosynthesis of secondary metabolites - Yersinia pseudotuberculosis YPIII;Microbial metabolism in diverse environments - Yersinia pseudotuberculosis YPIII;Carbon …
pYV0043	pYV0043		NCBI: transposase remnant ; MIBI: transposase remnant	0.790219	0.419071	42.478	14.4241	9.48883	11.1004	18.7801	26.7079	17.3271	19	11	10	25	28	15	2.54997	4.85475	3.31215	2.41688	1.92088	5.10183	5.92773	3.53471	pYV0043	YP_068452	NCBI: similar to Y. pestis YPCD1.24c;PROVISIONAL ; MIBI: transposase remnant	0.0593429	0.168793	1.88564
YPK_0576	YPK_0576		NCBI: hypothetical protein ; MIBI: hypothetical protein	0.789636	0.532952	8.73818	6.83248	6.03834	3.33012	15.0241	9.53854	4.62056	9	7	3	20	10	4	0.441431	0.855862	0.564103	0.552993	0.207196	1.46749	0.761185	0.338908	YPK_0576	YP_001719332	NCBI: PFAM: protein of unknown function DUF1436~KEGG: plu:plu3061 hypothetical protein;PROVISIONAL ; MIBI: hypothetical protein	0.138439	0.306361	1.48163
YPK_3589	YPK_3589	ribF	NCBI: bifunctional riboflavin kinase/FMN adenylyltransferase ; MIBI: bifunctional riboflavin kinase/FMN adenylyltransferase	0.789357	0.511701	10.4412	5.31415	4.3131	5.5502	15.7753	3.81542	6.93084	7	5	5	21	4	6	0.223508	0.446176	0.249511	0.22463	0.196384	0.876276	0.173151	0.289101	YPK_3589	YP_001722309	NCBI: catalyzes the formation of FMN from riboflavin and the formation of FAD from FMN; in Bacillus the ribC gene has both flavokinase and FAD synthetase activities;2.7.1.26;2.7.7.2;PROVISIONAL ; MIBI: bifunctional riboflavin kinase/FMN adenylyltransferase	0.122925	0.281908	1.54261	path:ypy00740;path:ypy01100	;Riboflavin metabolism - Yersinia pseudotuberculosis YPIII;Metabolic pathways - Yersinia pseudotuberculosis YPIII
YPK_0028	YPK_0028	mtlR	NCBI: mannitol repressor protein ; MIBI: mannitol repressor protein	0.789055	0.297495	38.0962	22.7749	18.115	27.751	43.5699	38.1542	36.9645	30	21	25	58	40	32	1.6889	3.21097	1.8092	1.59621	1.6613	4.0947	2.92953	2.60868	YPK_0028	YP_001718795	NCBI: Acts as a repressor of the mtlAD operon;PROVISIONAL ; MIBI: mannitol repressor protein	0.00799389	0.0371695	2.65233
YPK_2040	YPK_2040	yciO	NCBI: hypothetical protein ; MIBI: hypothetical protein	0.788299	0.340246	34.3319	23.5341	24.1534	18.8707	47.326	37.2003	32.3439	31	28	17	63	39	28	1.5275	2.85591	1.67081	1.90208	1.00962	3.97499	2.55273	2.04	YPK_2040	YP_001720780	NCBI: TIGRFAM: Sua5/YciO/YrdC/YwlC family protein~PFAM: SUA5/yciO/yrdC domain~KEGG: ypi:YpsIP31758_1929 SUA5/YciO/YrdC/YwlC family protein;PROVISIONAL ; MIBI: hypothetical protein	0.020512	0.0769339	2.31685
YPK_0298	YPK_0298	rplF	NCBI: 50S ribosomal protein L6 ; MIBI: 50S ribosomal protein L6	0.787971	0.494352	24.2062	10.6283	16.3898	24.4209	63.8525	10.4924	15.0168	14	19	22	85	11	13	1.2993	2.7252	0.877494	1.50098	1.51943	6.23684	0.837303	1.10145	YPK_0298	YP_001719064	NCBI: ribosomal protein L6 appears to have arisen as a result of an ancient gene duplication as based on structural comparison of the Bacillus stearothermophilus protein; RNA-binding appears to be in the C-terminal domain; mutations in the L6 gene confer resistance to aminoglycoside antibiotics such as gentamicin and these occur in truncations of the C-terminal domain; it has been localized to a …	0.110948	0.263581	1.59394	path:ypy03010	;Ribosome - Yersinia pseudotuberculosis YPIII
YPK_2846	YPK_2846	gyrA	NCBI: DNA gyrase subunit A ; MIBI: DNA gyrase subunit A	0.787185	0.346618	49.0109	42.5132	43.131	51.0619	160.758	38.1542	36.9645	56	50	46	214	40	32	0.702811	1.4178	0.695741	0.782953	0.629739	3.11246	0.603523	0.537423	YPK_2846	YP_001721575	NCBI: negatively supercoils closed circular double-stranded DNA;5.99.1.3;PROVISIONAL ; MIBI: DNA gyrase subunit A	0.0231441	0.0836217	2.27105
YPK_0869	YPK_0869	gcvP	NCBI: glycine dehydrogenase ; MIBI: glycine dehydrogenase	0.786675	0.269841	46.7333	26.5708	34.5048	18.8707	51.8332	34.3388	55.4467	35	40	17	69	36	48	0.403455	0.733633	0.406755	0.58591	0.217699	0.938736	0.508091	0.754071	YPK_0869	YP_001719623	NCBI: acts in conjunction with GvcH to form H-protein-S-aminomethyldihydrolipoyllysine from glycine;PROVISIONAL ; MIBI: glycine dehydrogenase	0.0035532	0.019711	2.91532	path:ypy00260;path:ypy01100;path:ypy01200	;Glycine, serine and threonine metabolism - Yersinia pseudotuberculosis YPIII;Metabolic pathways - Yersinia pseudotuberculosis YPIII;Carbon metabolism - Yersinia pseudotuberculosis YPIII
Ysr196_NU	Ysr196_NU		; Synonym: Ysr196_NU; Class: transRNA	0.785972	0.2012	73.0499	169.294	165.623	146.525	248.649	339.572	247.2	223	192	132	331	356	214	97.2939	176.771	106.626	115.709	69.5467	185.275	206.72	138.318	Ysr196_NU		; Synonym: Ysr196_NU; Class: transRNA	9.36703e-05	0.000972466	3.90643
YPK_3299	YPK_3299	apbE	NCBI: ApbE family lipoprotein ; MIBI: ApbE family lipoprotein	0.785922	0.333911	19.838	18.22	17.2524	16.6506	33.053	22.8925	35.8093	24	20	15	44	24	31	0.679076	1.26609	0.74378	0.781213	0.512234	1.59631	0.903272	1.29868	YPK_3299	YP_001722021	NCBI: PFAM: ApbE family lipoprotein~KEGG: ypm:YP_0699 thiamine biosynthesis lipoprotein;PROVISIONAL ; MIBI: ApbE family lipoprotein	0.0185885	0.0714558	2.35368
YPK_3230	YPK_3230	ppiD	NCBI: peptidyl-prolyl cis-trans isomerase D ; MIBI: peptidyl-prolyl cis-trans isomerase D	0.78586	0.344555	51.9657	72.8798	47.4441	35.5213	182.543	46.7389	42.7402	96	55	32	243	49	37	1.18592	2.32945	1.70277	1.22957	0.62543	5.0457	1.05549	0.887143	YPK_3230	YP_001721952	NCBI: PFAM: PpiC-type peptidyl-prolyl cis-trans isomerase~KEGG: ypi:YpsIP31758_3088 peptidyl-prolyl cis-trans isomerase;PROVISIONAL ; MIBI: peptidyl-prolyl cis-trans isomerase D	0.0225606	0.0822483	2.2808
YPK_2781	YPK_2781		NCBI: hypothetical protein ; MIBI: hypothetical protein	0.78429	0.287228	43.8742	53.9007	54.3451	98.7936	84.8862	119.232	154.789	71	63	89	113	125	134	8.47753	15.8728	7.26721	8.12748	10.0379	13.54	15.5379	18.5405	YPK_2781	YP_001721511	NCBI: KEGG: yps:YPTB1312 hypothetical protein;PROVISIONAL ; MIBI: hypothetical protein	0.00632295	0.0307411	2.73055
YPK_2047	YPK_2047	trpA	NCBI: tryptophan synthase subunit alpha ; MIBI: tryptophan synthase subunit alpha	0.782223	0.387273	23.0349	15.9425	17.2524	22.2008	18.7801	41.9696	36.9645	21	20	20	25	44	32	0.943494	1.74137	0.87097	1.04549	0.914023	1.21382	2.21621	1.79407	YPK_2047	YP_001720787	NCBI: catalyzes the formation of indole and glyceraldehyde 3-phosphate from indoleglycerol phosphate in tryptophan biosynthesis;4.2.1.20;PROVISIONAL ; MIBI: tryptophan synthase subunit alpha	0.0434019	0.132835	2.01982	path:ypy00260;path:ypy00400;path:ypy01100;path:ypy01110;path:ypy01230	;Glycine, serine and threonine metabolism - Yersinia pseudotuberculosis YPIII;Phenylalanine, tyrosine and tryptophan biosynthesis - Yersinia pseudotuberculosis YPIII;Metabolic pathways - Yersinia pseudotuberculosis YPIII;Biosynthesis of secondary metabolites - Yersinia pseudotuberculosis YPIII;Biosynthesis of amino acids - Yersinia pseudotuberculosis YPIII
YPK_3649	YPK_3649	lsrR, ydeW	NCBI: DeoR family transcriptional regulator ; MIBI: DeoR family transcriptional regulator	0.782039	0.596587	8.14517	5.31415	1.72524	8.88032	15.0241	4.76927	8.08598	7	2	8	20	5	7	0.205391	0.436274	0.235232	0.0847098	0.296232	0.786788	0.204053	0.317982	YPK_3649	YP_001722369	NCBI: PFAM: putative sugar-binding domain protein~KEGG: yps:YPTB0553 putative transcriptional repressor;PROVISIONAL ; MIBI: DeoR family transcriptional regulator	0.189907	0.377086	1.31086
YPK_4246	YPK_4246	yidC	NCBI: putative inner membrane protein translocase component YidC ; MIBI: putative inner membrane protein translocase component YidC	0.781293	0.314953	50.2005	29.6074	22.4281	26.641	81.1302	36.2465	16.172	39	26	24	108	38	14	0.667743	1.30199	0.795451	0.668387	0.539391	2.57871	0.941253	0.385996	YPK_4246	YP_001722955	NCBI: functions to insert inner membrane proteins into the IM in Escherichia coli; interacts with transmembrane segments; functions in both Sec-dependent and -independent membrane insertion; similar to Oxa1p in mitochondria;PROVISIONAL ; MIBI: putative inner membrane protein translocase component YidC	0.0131137	0.0542648	2.48067	path:ypy03060;path:ypy03070	;Protein export - Yersinia pseudotuberculosis YPIII;Bacterial secretion system - Yersinia pseudotuberculosis YPIII
YPK_3234	YPK_3234	clpP	NCBI: ATP-dependent Clp protease proteolytic subunit ; MIBI: ATP-dependent Clp protease proteolytic subunit	0.781153	0.336609	24.6881	24.2933	36.2301	23.3108	82.6326	25.7541	35.8093	32	42	21	110	27	31	1.93234	3.63786	1.71642	2.83941	1.24118	6.90709	1.75878	2.24771	YPK_3234	YP_001721956	NCBI: hydrolyzes proteins to small peptides; with the ATPase subunits ClpA or ClpX, ClpP degrades specific substrates;3.4.21.92;PROVISIONAL ; MIBI: ATP-dependent Clp protease proteolytic subunit	0.0203056	0.076366	2.32065
YPK_3865	YPK_3865		NCBI: outer membrane autotransporter ; MIBI: outer membrane autotransporter	0.779513	0.271537	49.058	37.9582	31.917	38.8514	34.5555	62.9544	94.7215	50	37	35	46	66	82	0.395905	0.716984	0.43924	0.409675	0.3388	0.473064	0.704126	0.973761	YPK_3865	YP_001722583	NCBI: TIGRFAM: outer membrane autotransporter barrel domain protein~PFAM: Autotransporter beta- domain protein~KEGG: ypn:YPN_3360 hypothetical protein;PROVISIONAL ; MIBI: outer membrane autotransporter	0.00409514	0.0219056	2.87074
YPK_0229	YPK_0229	rpe	NCBI: ribulose-phosphate 3-epimerase ; MIBI: ribulose-phosphate 3-epimerase	0.779457	0.273305	42.3601	22.7749	31.917	21.0908	42.8187	36.2465	54.2916	30	37	19	57	38	47	1.60556	2.90288	1.48098	2.30216	1.03353	3.29407	2.27817	3.1364	YPK_0229	YP_001718995	NCBI: PFAM: ribulose-phosphate 3-epimerase~KEGG: ypi:YpsIP31758_3962 ribulose-phosphate 3-epimerase;5.1.3.1;PROVISIONAL ; MIBI: ribulose-phosphate 3-epimerase	0.00434493	0.0228602	2.85197	path:ypy00030;path:ypy00040;path:ypy01100;path:ypy01110;path:ypy01120;path:ypy01200;path:ypy01230	;Pentose phosphate pathway - Yersinia pseudotuberculosis YPIII;Pentose and glucuronate interconversions - Yersinia pseudotuberculosis YPIII;Metabolic pathways - Yersinia pseudotuberculosis YPIII;Biosynthesis of secondary metabolites - Yersinia pseudotuberculosis YPIII;Microbial metabolism in diverse environments - Yersinia pseudotuberculosis YPIII;Carbon metabolism - Yersinia pseudotuberculosis Y…
YPK_1820	YPK_1820	thrS	NCBI: threonyl-tRNA synthetase ; MIBI: threonyl-tRNA synthetase	0.779261	0.376461	51.9781	53.9007	50.8946	59.9422	211.84	31.4772	41.585	71	59	54	282	33	36	1.18488	2.42258	1.23192	1.29028	1.03243	5.72801	0.695365	0.844372	YPK_1820	YP_001720564	NCBI: catalyzes the formation of threonyl-tRNA(Thr) from threonine and tRNA(Thr); catalyzes a two-step reaction, first charging a threonine molecule by linking its carboxyl group to the alpha-phosphate of ATP, followed by transfer of the aminoacyl-adenylate to its tRNA;PROVISIONAL ; MIBI: threonyl-tRNA synthetase	0.0384558	0.12186	2.06996	path:ypy00970	;Aminoacyl-tRNA biosynthesis - Yersinia pseudotuberculosis YPIII
YPK_3145	YPK_3145		NCBI: hypothetical protein ; MIBI: hypothetical protein	0.778893	0.335821	22.6545	16.7016	17.2524	21.0908	34.5555	23.8464	36.9645	22	20	19	46	25	32	0.395352	0.739534	0.382913	0.438747	0.364397	0.937272	0.528436	0.752895	YPK_3145	YP_001721869	NCBI: KEGG: asa:ASA_P4G071 hypothetical protein;PROVISIONAL ; MIBI: hypothetical protein	0.0203748	0.0765571	2.31937
Ysr214_NU	Ysr214_NU	CRISPR-DR4	CRISPR-DR4; Synonym: Ysr214_NU; Class: transRNA	0.778056	0.24457	55.6033	43.2724	56.0703	53.2819	93.9007	90.6162	77.3944	57	65	48	125	95	67	5.83118	10.709	5.19836	7.47155	4.82365	13.3454	10.5218	8.25985	Ysr214_NU		CRISPR-DR4; Synonym: Ysr214_NU; Class: transRNA	0.00146602	0.00974306	3.18133
YPK_2620	YPK_2620	rlmI, yccW	NCBI: PUA domain-containing protein ; MIBI: 23S rRNA (cytosine1962-C5)-methyltransferase	0.776926	0.195393	145.145	99.4506	96.6135	118.774	151.744	176.463	214.856	131	112	107	202	185	186	3.65396	6.67505	3.68143	3.96707	3.31339	6.64548	6.31381	7.06586	YPK_2620	YP_001721350	NCBI: SMART: PUA domain containing protein~KEGG: yps:YPTB1463 hypothetical protein;PROVISIONAL ; MIBI: 23S rRNA (cytosine1962-C5)-methyltransferase	7.00156e-05	0.000769803	3.97623
YPK_0363	YPK_0363	metA	NCBI: homoserine O-succinyltransferase ; MIBI: homoserine O-succinyltransferase	0.775689	0.279739	59.6767	28.0891	35.3674	42.1815	42.8187	61.0467	79.7047	37	41	38	57	64	69	1.56612	2.85185	1.33161	1.85979	1.50696	2.40148	2.79723	3.35683	YPK_0363	YP_001719123	NCBI: catalyzes the formation of O-succinyl-L-homoserine from succinyl-CoA and L-homoserine in methionine biosynthesis;2.3.1.46;PROVISIONAL ; MIBI: homoserine O-succinyltransferase	0.00555592	0.0276577	2.7729	path:ypy00270;path:ypy00920;path:ypy01100;path:ypy01110;path:ypy01230	;Cysteine and methionine metabolism - Yersinia pseudotuberculosis YPIII;Sulfur metabolism - Yersinia pseudotuberculosis YPIII;Metabolic pathways - Yersinia pseudotuberculosis YPIII;Biosynthesis of secondary metabolites - Yersinia pseudotuberculosis YPIII;Biosynthesis of amino acids - Yersinia pseudotuberculosis YPIII
YPK_3082	YPK_3082		NCBI: phospholipid/glycerol acyltransferase ; MIBI: phospholipid/glycerol acyltransferase	0.775381	0.683603	8.06705	0	2.58786	2.22008	3.00482	2.86156	3.46542	0	3	2	4	3	3	0.105486	0.218222	0	0.199931	0.116527	0.247596	0.192641	0.214428	YPK_3082	YP_001721806	NCBI: PFAM: phospholipid/glycerol acyltransferase~KEGG: ypi:YpsIP31758_3004 putative 1-acyl-sn-glycerol-3-phosphate acyltransferase;PROVISIONAL ; MIBI: phospholipid/glycerol acyltransferase	0.256687	0.458705	1.13426
Ysr242_NU	Ysr242_NU		; Synonym: Ysr242_NU; Class: asRNA	0.775274	0.196355	157.161	175.367	138.882	136.535	272.688	271.848	232.183	231	161	123	363	285	201	50.8261	93.0711	61.8528	54.3349	36.2907	113.785	92.6758	72.7528	Ysr242_NU		; Synonym: Ysr242_NU; Class: asRNA	7.86996e-05	0.000838724	3.94833
YPK_1096	YPK_1096	metN-1	NCBI: DL-methionine transporter ATP-binding subunit ; MIBI: DL-methionine transporter ATP-binding subunit	0.774153	0.232115	45.4163	47.8274	56.933	48.8418	87.1399	104.924	71.6187	63	66	44	116	110	62	2.10453	3.8183	2.04323	2.69791	1.57244	4.40418	4.33256	2.71816	YPK_1096	YP_001719850	NCBI: part of the metNIQ transport system for methionine;PROVISIONAL ; MIBI: DL-methionine transporter ATP-binding subunit	0.000852333	0.00622009	3.33522	path:ypy02010	;ABC transporters - Yersinia pseudotuberculosis YPIII
YPK_2209	YPK_2209		NCBI: hypothetical protein ; MIBI: hypothetical protein	0.77358	0.570088	7.27462	4.55499	1.72524	4.44016	6.76085	3.81542	9.24112	6	2	4	9	4	8	0.31019	0.628804	0.431872	0.181443	0.317254	0.758362	0.349654	0.778396	YPK_2209	YP_001720943	NCBI: KEGG: ypi:YpsIP31758_2099 hypothetical protein;PROVISIONAL ; MIBI: hypothetical protein	0.174798	0.357197	1.35695
YPK_2212	YPK_2212		NCBI: putative glycosyl transferase ; MIBI: putative glycosyl transferase	0.770561	0.19436	118.124	48.5866	60.3834	49.9518	82.6326	101.109	90.1009	64	70	45	110	106	78	1.94941	3.50583	1.85462	2.5567	1.43692	3.73162	3.7304	3.05546	YPK_2212	YP_001720946	NCBI: KEGG: yps:YPTB1976 putative glycosyl transferase;PROVISIONAL ; MIBI: putative glycosyl transferase	7.35149e-05	0.000804033	3.96461	path:ypy00600;path:ypy01100	;Sphingolipid metabolism - Yersinia pseudotuberculosis YPIII;Metabolic pathways - Yersinia pseudotuberculosis YPIII
YPK_3584	YPK_3584	dapB	NCBI: dihydrodipicolinate reductase ; MIBI: dihydrodipicolinate reductase	0.768538	0.706759	4.49565	3.03666	4.3131	2.22008	11.2681	2.86156	3.46542	4	5	2	15	3	3	0.169736	0.342825	0.162872	0.256603	0.0897344	0.715001	0.148348	0.165125	YPK_3584	YP_001722304	NCBI: catalyzes the reduction of 2,3-dihydrodipicolinate to 2,3,4,5-tetrahydrodipicolinate in lysine and diaminopimelate biosynthesis;1.3.1.26;PROVISIONAL ; MIBI: dihydrodipicolinate reductase	0.276855	0.477506	1.08741	path:ypy00300;path:ypy01100;path:ypy01110;path:ypy01120;path:ypy01230	;Lysine biosynthesis - Yersinia pseudotuberculosis YPIII;Metabolic pathways - Yersinia pseudotuberculosis YPIII;Biosynthesis of secondary metabolites - Yersinia pseudotuberculosis YPIII;Microbial metabolism in diverse environments - Yersinia pseudotuberculosis YPIII;Biosynthesis of amino acids - Yersinia pseudotuberculosis YPIII
YPK_3172	YPK_3172	rosA-1, fsr-1	NCBI: putative membrane efflux protein ; MIBI: putative membrane efflux protein	0.76834	0.243985	216.327	195.105	150.959	284.17	252.405	360.557	468.987	257	175	256	336	378	406	18.4646	34.0588	18.7403	16.0838	20.5697	28.6823	33.4742	40.02	YPK_3172	YP_001721894	NCBI: KEGG: ypm:YP_0833 putative membrane efflux protein;PROVISIONAL ; MIBI: putative membrane efflux protein	0.00163758	0.0105959	3.14913
pYV0038	pYV0038		NCBI: NA ; MIBI: pseudogene	0.767598	0.463485	17.6119	8.35081	5.17572	4.44016	14.2729	7.63083	10.3963	11	6	4	19	8	9	2.24798	4.31823	3.22957	2.22029	1.29406	6.53034	2.85244	3.57192	pYV0038		NCBI: NA ; MIBI: pseudogene	0.0976928	0.240977	1.65614
YPK_1448	YPK_1448		NCBI: hypothetical protein ; MIBI: hypothetical protein	0.765066	0.283876	33.5903	26.5708	15.5272	34.4113	36.0579	41.9696	53.1364	35	18	31	48	44	46	2.37199	4.43708	2.7117	1.75773	2.64654	4.35356	4.14	4.81768	YPK_1448	YP_001720194	NCBI: KEGG: ypm:YP_2598 hypothetical protein;PROVISIONAL ; MIBI: hypothetical protein	0.00703747	0.0335912	2.69507
YPK_2244	YPK_2244		NCBI: cytochrome c class I ; MIBI: cytochrome c class I	0.76477	0.505294	18.4824	5.31415	3.45048	5.5502	10.5169	4.76927	10.3963	7	4	5	14	5	9	0.621626	1.22644	0.74378	0.535689	0.58541	1.74142	0.645195	1.29269	YPK_2244	YP_001720978	NCBI: PFAM: cytochrome c class I~KEGG: ypm:YP_1692 putative cytochrome precursor;PROVISIONAL ; MIBI: cytochrome c class I	0.130149	0.292547	1.51352
YPK_3976	YPK_3976	rpoH	NCBI: RNA polymerase factor sigma-32 ; MIBI: RNA polymerase factor sigma-32	0.764105	0.431477	28.3234	18.22	20.7029	15.5406	74.3694	12.4001	5.7757	24	24	14	99	13	5	0.906009	1.80018	0.936227	1.18001	0.601785	4.521	0.615868	0.263661	YPK_3976	YP_001722692	NCBI: binds with the catalytic core of RNA polymerase to produce the holoenzyme; this sigma factor is responsible for the expression of heat shock promoters;PROVISIONAL ; MIBI: RNA polymerase factor sigma-32	0.0765768	0.202547	1.7709
Ysr234_NU	Ysr234_NU		; Synonym: Ysr234_NU; Class: asRNA	0.763726	0.196858	62.5202	67.5657	56.933	61.0522	105.169	122.093	88.9458	89	66	55	140	128	77	9.37609	17.0543	10.7539	10.0514	7.32291	19.8032	18.7829	12.5769	Ysr234_NU		; Synonym: Ysr234_NU; Class: asRNA	0.000104635	0.00107129	3.87958
YPK_2647	YPK_2647	pncB	NCBI: nicotinate phosphoribosyltransferase ; MIBI: nicotinate phosphoribosyltransferase	0.762682	0.329518	33.5501	9.86914	24.1534	21.0908	21.785	36.2465	36.9645	13	28	19	29	38	32	0.632553	1.12713	0.356357	0.967399	0.573903	0.930614	1.26503	1.18576	YPK_2647	YP_001721377	NCBI: catalyzes the formation of nictonate and 5-phospho-alpha-D-ribose 1-diphosphate from nicotinate D-ribonucleotide and diphosphate;2.4.2.11;PROVISIONAL ; MIBI: nicotinate phosphoribosyltransferase	0.0206381	0.077337	2.31454	path:ypy00760;path:ypy01100	;Nicotinate and nicotinamide metabolism - Yersinia pseudotuberculosis YPIII;Metabolic pathways - Yersinia pseudotuberculosis YPIII
YPK_1932	YPK_1932		NCBI: hypothetical protein ; MIBI: hypothetical protein	0.762006	0.199358	167.854	135.891	125.08	123.214	205.079	230.833	220.632	179	145	111	273	242	191	43.9074	79.065	48.7085	49.7309	33.2827	86.965	79.9727	70.2574	YPK_1932	YP_001720676	NCBI: PROVISIONAL ; MIBI: hypothetical protein	0.000132216	0.0012994	3.82229
YPK_3383	YPK_3383	tktA-2, tktB-2	NCBI: transketolase domain-containing protein ; MIBI: transketolase domain-containing protein	0.76162	0.634171	4.22928	3.03666	2.58786	4.44016	7.51206	8.58469	1.15514	4	3	4	10	9	1	0.163642	0.322058	0.161108	0.152294	0.177525	0.471505	0.440223	0.0544456	YPK_3383	YP_001722103	NCBI: PFAM: Transketolase domain protein~KEGG: ypm:YP_0372 putative N-terminal region of transketolase;PROVISIONAL ; MIBI: transketolase domain-containing protein	0.229763	0.424578	1.20097	path:ypy00030;path:ypy01100;path:ypy01110;path:ypy01120;path:ypy01200;path:ypy01230	;Pentose phosphate pathway - Yersinia pseudotuberculosis YPIII;Metabolic pathways - Yersinia pseudotuberculosis YPIII;Biosynthesis of secondary metabolites - Yersinia pseudotuberculosis YPIII;Microbial metabolism in diverse environments - Yersinia pseudotuberculosis YPIII;Carbon metabolism - Yersinia pseudotuberculosis YPIII;Biosynthesis of amino acids - Yersinia pseudotuberculosis YPIII
YPK_0146	YPK_0146	yehU, ypdA	NCBI: signal transduction histidine kinase LytS ; MIBI: signal transduction histidine kinase LytS	0.761189	0.230417	89.8997	39.4766	46.5815	49.9518	63.1013	90.6162	78.5495	52	54	45	84	95	68	1.11466	2.00813	1.025	1.34159	0.977407	1.93833	2.27414	1.8119	YPK_0146	YP_001718912	NCBI: PFAM: ATP-binding region ATPase domain protein; histidine kinase internal region; 5TM Receptors of the LytS-YhcK type transmembrane region~KEGG: yps:YPTB3788 putative membrane protein;PROVISIONAL ; MIBI: signal transduction histidine kinase LytS	0.000954785	0.00681265	3.30352
YPK_2196	YPK_2196		NCBI: hypothetical protein ; MIBI: hypothetical protein	0.759568	0.23711	54.2334	26.5708	47.4441	56.6121	67.6085	82.9853	68.1533	35	55	51	90	87	59	1.66747	3.02052	1.09074	2.16034	1.75132	3.28341	3.29266	2.48549	YPK_2196	YP_001720932	NCBI: KEGG: ypi:YpsIP31758_2089 hypothetical protein;PROVISIONAL ; MIBI: hypothetical protein	0.00135795	0.00920091	3.20344
YPK_0521	YPK_0521	yhcB	NCBI: cytochrome d ubiquinol oxidase subunit III ; MIBI: cytochrome d ubiquinol oxidase subunit III	0.758965	0.273311	40.9036	46.3091	30.1917	28.8611	71.3645	62.0005	47.3607	61	35	26	95	65	41	3.68483	6.76492	5.04118	3.64566	2.36766	9.19085	6.52363	4.58028	YPK_0521	YP_001719277	NCBI: PFAM: protein of unknown function DUF1043~KEGG: ypi:YpsIP31758_0457 hypothetical protein;PROVISIONAL ; MIBI: cytochrome d ubiquinol oxidase subunit III	0.00548758	0.0274182	2.77693
YPK_0402	YPK_0402		NCBI: hypothetical protein ; MIBI: hypothetical protein	0.758898	0.643133	6.30222	5.31415	1.72524	3.33012	7.51206	3.81542	8.08598	7	2	3	10	4	7	0.311768	0.632621	0.510437	0.183815	0.241051	0.853639	0.354225	0.69	YPK_0402	YP_001719160	NCBI: PFAM: Domain of unknown function DUF1795~KEGG: ypm:YP_3943 hypothetical protein;PROVISIONAL ; MIBI: hypothetical protein	0.238	0.434435	1.18
YPK_0035	YPK_0035	sodA	NCBI: superoxide dismutase ; MIBI: superoxide dismutase	0.75841	0.369179	22.4943	13.665	11.2141	21.0908	45.0723	14.3078	16.172	18	13	19	60	15	14	0.989108	1.9199	0.965484	0.878865	1.12297	3.7675	0.977098	1.0151	YPK_0035	YP_001718802	NCBI: SodA; manganese binding; only present under aerobic conditions; destroys free radicals;1.15.1.1;PROVISIONAL ; MIBI: superoxide dismutase	0.0399453	0.124879	2.05431
YPK_0292	YPK_0292	rpsQ	NCBI: 30S ribosomal protein S17 ; MIBI: 30S ribosomal protein S17	0.757077	0.739122	3.32787	2.27749	1.72524	3.33012	10.5169	0.953854	1.15514	3	2	3	14	1	1	0.386175	0.829333	0.393766	0.330867	0.433892	2.15117	0.159401	0.177429	YPK_0292	YP_001719058	NCBI: primary binding protein; helps mediate assembly; involved in translation fidelity;PROVISIONAL ; MIBI: 30S ribosomal protein S17	0.305698	0.510149	1.02429	path:ypy03010	;Ribosome - Yersinia pseudotuberculosis YPIII
YPK_3656	YPK_3656		NCBI: hypothetical protein ; MIBI: hypothetical protein	0.756433	0.250984	34.5064	29.6074	34.5048	23.3108	39.0627	63.9082	48.5159	39	40	21	52	67	42	2.55234	4.51294	2.65312	3.42972	1.57418	4.14119	5.5353	3.86232	YPK_3656	YP_001722376	NCBI: KEGG: ypi:YpsIP31758_3527 hypothetical protein;PROVISIONAL ; MIBI: hypothetical protein	0.00257935	0.0150957	3.01387
YPK_1527	YPK_1527	pdxB	NCBI: NAD-binding D-isomer specific 2-hydroxyacid dehydrogenase ; MIBI: NAD-binding D-isomer specific 2-hydroxyacid dehydrogenase	0.756298	0.451276	10.5178	9.10998	6.03834	6.66024	18.7801	11.4463	6.93084	12	7	6	25	12	6	0.271343	0.513825	0.356065	0.261789	0.196175	0.868396	0.432418	0.240661	YPK_1527	YP_001720273	NCBI: PFAM: D-isomer specific 2-hydroxyacid dehydrogenase catalytic region; D-isomer specific 2-hydroxyacid dehydrogenase NAD-binding~KEGG: yps:YPTB2620 putative D-isomer specific 2-hydroxyacid dehydrogenase;PROVISIONAL ; MIBI: NAD-binding D-isomer specific 2-hydroxyacid dehydrogenase	0.0937557	0.233401	1.67591	path:ypy00750;path:ypy01100	;Vitamin B6 metabolism - Yersinia pseudotuberculosis YPIII;Metabolic pathways - Yersinia pseudotuberculosis YPIII
YPK_3384	YPK_3384	eryF, rbsC	NCBI: monosaccharide-transporting ATPase ; MIBI: monosaccharide-transporting ATPase	0.754758	0.690341	5.25799	2.27749	1.72524	6.66024	6.00965	3.81542	9.24112	3	2	6	8	4	8	0.118111	0.243746	0.0876181	0.0736222	0.193093	0.273522	0.141875	0.315841	YPK_3384	YP_001722104	NCBI: PFAM: inner-membrane translocator~KEGG: ypm:YP_0371 putative sugar ABC transporter, permease protein;3.6.3.17;PROVISIONAL ; MIBI: monosaccharide-transporting ATPase	0.274257	0.4744	1.09331	path:ypy02010	;ABC transporters - Yersinia pseudotuberculosis YPIII
YPK_3510	YPK_3510	secM	NCBI: SecA regulator SecM ; MIBI: SecA regulator SecM	0.753606	0.226818	329.78	149.556	133.706	117.664	226.864	261.356	194.064	197	155	106	302	274	168	12.2163	21.915	14.1798	14.0618	8.40724	25.4473	23.9513	16.3463	YPK_3510	YP_001722230	NCBI: secM translational pause allows for the initiation of secA translation;PROVISIONAL ; MIBI: SecA regulator SecM	0.000892127	0.00643276	3.32251	path:ypy03060;path:ypy03070	;Protein export - Yersinia pseudotuberculosis YPIII;Bacterial secretion system - Yersinia pseudotuberculosis YPIII
YPK_4222	YPK_4222	atpF	NCBI: F0F1 ATP synthase subunit B ; MIBI: F0F1 ATP synthase subunit B	0.753035	0.500639	11.7028	9.86914	10.3514	7.77028	29.297	2.86156	16.172	13	12	7	39	3	14	0.848905	1.61604	0.923804	1.07479	0.548123	3.24437	0.2589	1.34484	YPK_4222	YP_001722931	NCBI: Produces ATP from ADP in the presence of a proton gradient across the membrane. Subunit B is part of the membrane proton channel.;PROVISIONAL ; MIBI: F0F1 ATP synthase subunit B	0.132544	0.296941	1.50415	path:ypy00190;path:ypy01100	;Oxidative phosphorylation - Yersinia pseudotuberculosis YPIII;Metabolic pathways - Yersinia pseudotuberculosis YPIII
YPK_2693	YPK_2693	clpS	NCBI: ATP-dependent Clp protease adaptor protein ClpS ; MIBI: ATP-dependent Clp protease adaptor protein ClpS	0.752492	0.532522	8.32501	9.86914	7.76359	3.33012	27.7946	4.76927	3.46542	13	9	3	37	5	3	0.96098	1.85743	1.35549	1.18277	0.344681	4.51631	0.633135	0.422844	YPK_2693	YP_001721423	NCBI: involved in the modulation of the specificity of the ClpAP-mediated ATP-dependent protein degradation; binds to the N-terminal domain of the chaperone ClpA;PROVISIONAL ; MIBI: ATP-dependent Clp protease adaptor protein ClpS	0.157635	0.3347	1.41307
YPK_3627	YPK_3627	deoC-3	NCBI: deoxyribose-phosphate aldolase ; MIBI: deoxyribose-phosphate aldolase	0.752082	0.403389	16.2485	11.3875	15.5272	16.6506	40.5651	10.4924	21.9477	15	18	15	54	11	19	0.75798	1.42965	0.629138	0.951553	0.693249	2.65142	0.560301	1.07724	YPK_3627	YP_001722347	NCBI: catalyzes the formation of D-glyceraldehyde 3-phosphate and acetaldehyde from 2-deoxy-D-ribose-5-phosphate;4.1.2.4;PROVISIONAL ; MIBI: deoxyribose-phosphate aldolase	0.0622641	0.174717	1.86441	path:ypy00030	;Pentose phosphate pathway - Yersinia pseudotuberculosis YPIII
YPK_2890	YPK_2890		NCBI: hypothetical protein ; MIBI: hypothetical protein	0.75176	0.464162	17.1887	1.51833	6.90096	8.88032	5.25844	18.1232	5.7757	2	8	8	7	19	5	1.4946	2.71964	0.429104	2.16336	1.89132	1.75817	4.95063	1.45014	YPK_2890	YP_001721617	NCBI: KEGG: ypp:YPDSF_2525 hypothetical protein;PROVISIONAL ; MIBI: hypothetical protein	0.105316	0.253715	1.61961
YPK_2408	YPK_2408	yphD-4, ytfT-4, yjfF-4	NCBI: monosaccharide-transporting ATPase ; MIBI: monosaccharide-transporting ATPase	0.750827	0.292279	24.4766	19.7383	27.6039	23.3108	42.0675	38.1542	39.2748	26	32	21	56	40	34	0.975776	1.74597	0.850658	1.31959	0.757084	2.14486	1.58934	1.50372	YPK_2408	YP_001721138	NCBI: PFAM: inner-membrane translocator~KEGG: ypi:YpsIP31758_2307 carbohydrate uptake ABC transporter 2 (CUT2) family, permease protein;3.6.3.17;PROVISIONAL ; MIBI: monosaccharide-transporting ATPase	0.010203	0.0442876	2.56887
YPK_1081	YPK_1081	dnaE	NCBI: DNA polymerase III subunit alpha ; MIBI: DNA polymerase III subunit alpha	0.750247	0.288551	45.1069	48.5866	31.0543	24.4209	87.1399	41.9696	48.5159	64	36	22	116	44	42	0.42398	0.780608	0.60924	0.431933	0.230767	1.2927	0.508669	0.540461	YPK_1081	YP_001719835	NCBI: catalyzes DNA-template-directed extension of the 3'- end of a DNA strand by one nucleotide at a time; main replicative polymerase;2.7.7.7;PROVISIONAL ; MIBI: DNA polymerase III subunit alpha	0.00932097	0.0416297	2.60005	path:ypy00230;path:ypy00240;path:ypy01100;path:ypy03030;path:ypy03430;path:ypy03440	;Purine metabolism - Yersinia pseudotuberculosis YPIII;Pyrimidine metabolism - Yersinia pseudotuberculosis YPIII;Metabolic pathways - Yersinia pseudotuberculosis YPIII;DNA replication - Yersinia pseudotuberculosis YPIII;Mismatch repair - Yersinia pseudotuberculosis YPIII;Homologous recombination - Yersinia pseudotuberculosis YPIII
YPK_0099	YPK_0099		NCBI: hypothetical protein ; MIBI: hypothetical protein	0.748163	0.196662	153.682	151.074	146.646	207.578	213.342	299.51	339.611	199	170	187	284	314	294	59.0564	105.962	56.9278	61.2952	58.9463	95.1085	109.088	113.691	YPK_0099	YP_001718865	NCBI: PROVISIONAL ; MIBI: hypothetical protein	0.000142199	0.00137481	3.80431
YPK_1340	YPK_1340	yegD	NCBI: putative chaperone ; MIBI: putative chaperone	0.746481	0.314134	29.3198	15.9425	12.0767	26.641	27.0434	26.7079	38.1196	21	14	24	36	28	33	0.536735	0.995747	0.519492	0.436509	0.654205	1.04254	0.841185	1.10352	YPK_1340	YP_001720087	NCBI: KEGG: ypi:YpsIP31758_1223 putative chaperone protein;PROVISIONAL ; MIBI: putative chaperone	0.0174866	0.0684195	2.37631
YPK_3826	YPK_3826	dcuA	NCBI: anaerobic C4-dicarboxylate transporter ; MIBI: anaerobic C4-dicarboxylate transporter	0.742975	0.184449	115.194	65.2882	77.6359	88.8032	120.193	119.232	149.013	86	90	80	160	125	129	2.46431	4.40004	2.21078	2.91605	2.2661	4.815	3.90239	4.48273	YPK_3826	YP_001722545	NCBI: functions in anaerobic transport of C4-dicarboxylate compounds such as fumarate; similar to dcuB;PROVISIONAL ; MIBI: anaerobic C4-dicarboxylate transporter	5.62328e-05	0.000631596	4.02809
YPK_2367	YPK_2367	putP	NCBI: sodium/proline symporter ; MIBI: sodium/proline symporter	0.741497	0.372143	40.4668	21.2566	25.8786	14.4305	63.8525	25.7541	13.8617	28	30	13	85	27	12	0.60206	1.1158	0.631086	0.852232	0.322862	2.24274	0.739041	0.36561	YPK_2367	YP_001721097	NCBI: TIGRFAM: SSS sodium solute transporter superfamily; sodium/proline symporter~PFAM: Na+/solute symporter~KEGG: ypm:YP_1540 proline permease;PROVISIONAL ; MIBI: sodium/proline symporter	0.046316	0.140159	1.9925
YPK_2710	YPK_2710	artP	NCBI: arginine transporter ATP-binding subunit ; MIBI: arginine transporter ATP-binding subunit	0.741487	0.511769	11.1878	12.1466	3.45048	3.33012	12.0193	6.67698	16.172	16	4	3	16	7	14	0.348251	0.660198	0.686566	0.216336	0.141849	0.803734	0.364783	0.812077	YPK_2710	YP_001721440	NCBI: With ArtMQJI transports arginine across the inner membrane;PROVISIONAL ; MIBI: arginine transporter ATP-binding subunit	0.147374	0.320013	1.44887	path:ypy02010	;ABC transporters - Yersinia pseudotuberculosis YPIII
YPK_0244	YPK_0244	pabA	NCBI: para-aminobenzoate synthase component II ; MIBI: para-aminobenzoate synthase component II	0.739989	0.424524	10.8167	7.59165	9.48883	8.88032	19.5313	13.354	10.3963	10	11	8	26	14	9	0.632979	1.15451	0.581078	0.805626	0.512234	1.76863	0.987954	0.706942	YPK_0244	YP_001719010	NCBI: aminodeoxychorismate synthase subunit PabA; with PabB catalyzes the formation of 4-amino-4-deoxychorismate from chorismate and glutamine in para-aminobenzoate synthesis; PabA provides the glutamine amidotransferase activity;PROVISIONAL ; MIBI: para-aminobenzoate synthase component II	0.0813157	0.21138	1.7431	path:ypy00790	;Folate biosynthesis - Yersinia pseudotuberculosis YPIII
YPK_1683	YPK_1683	plsX	NCBI: putative glycerol-3-phosphate acyltransferase PlsX ; MIBI: putative glycerol-3-phosphate acyltransferase PlsX	0.738946	0.467361	17.0397	36.4399	37.0927	27.751	137.471	19.0771	15.0168	48	43	25	183	20	13	1.39857	2.76053	1.55224	1.75263	0.890841	6.92784	0.785454	0.568286	YPK_1683	YP_001720429	NCBI: involved in acylation of glycerol-3-phosphate to form 1-acyl-glycerol-3 phosphate for use in phospholipid biosynthesis; functions with PlsY;PROVISIONAL ; MIBI: putative glycerol-3-phosphate acyltransferase PlsX	0.113855	0.26748	1.5811	path:ypy00561;path:ypy00564;path:ypy01100	;Glycerolipid metabolism - Yersinia pseudotuberculosis YPIII;Glycerophospholipid metabolism - Yersinia pseudotuberculosis YPIII;Metabolic pathways - Yersinia pseudotuberculosis YPIII
YPK_3783	YPK_3783	priB	NCBI: primosomal replication protein N ; MIBI: primosomal replication protein N	0.738591	0.602903	5.64815	6.83248	6.03834	4.44016	24.7898	0.953854	3.46542	9	7	4	33	1	3	1.4763	2.91545	1.79304	1.75773	0.878115	7.69647	0.241948	0.807933	YPK_3783	YP_001722503	NCBI: KEGG: ypi:YpsIP31758_3638 primosomal replication protein N;PROVISIONAL ; MIBI: primosomal replication protein N	0.220553	0.41584	1.22506	path:ypy03440	;Homologous recombination - Yersinia pseudotuberculosis YPIII
YPK_2897	YPK_2897		NCBI: hypothetical protein ; MIBI: hypothetical protein	0.738376	0.588122	4.36089	7.59165	2.58786	4.44016	9.01447	7.63083	9.24112	10	3	4	12	8	8	0.777498	1.47805	1.28238	0.484891	0.565223	1.80147	1.24589	1.3868	YPK_2897	YP_001721624	NCBI: KEGG: ypa:YPA_1096 hypothetical protein;PROVISIONAL ; MIBI: hypothetical protein	0.209304	0.403409	1.25548
YPK_0857	YPK_0857	iciA	NCBI: chromosome replication initiation inhibitor protein ; MIBI: chromosome replication initiation inhibitor protein	0.735645	0.241867	744.559	237.619	230.32	386.294	301.985	424.465	708.101	313	267	348	402	445	613	12.6785	22.5794	11.5249	12.3911	14.1194	17.328	19.8988	30.5113	YPK_0857	YP_001719611	NCBI: specific inhibitor of chromosomal initiation of replication in vitro; binds the three 13-mers in the origin (oriC) to block initiation of replication; also controls genes involved in arginine transport;PROVISIONAL ; MIBI: chromosome replication initiation inhibitor protein	0.00235383	0.0142008	3.04153
YPK_3336	YPK_3336	ygaH	NCBI: hypothetical protein ; MIBI: hypothetical protein	0.73381	0.427172	40.5909	15.9425	18.115	14.4305	25.541	46.7389	10.3963	21	21	13	34	49	9	2.01581	3.63655	2.05518	2.59034	1.4019	3.89529	5.82373	1.19064	YPK_3336	YP_001722058	NCBI: KEGG: ypi:YpsIP31758_3199 hypothetical protein;PROVISIONAL ; MIBI: hypothetical protein	0.0858272	0.220087	1.71783
YPK_3229	YPK_3229	ybaV, comEA	NCBI: helix-hairpin-helix repeat-containing competence protein ComEA ; MIBI: helix-hairpin-helix repeat-containing competence protein ComEA	0.733197	0.37857	27.6029	19.7383	14.6646	11.1004	18.7801	28.6156	32.3439	26	17	10	25	30	28	1.45875	2.5845	1.94681	1.60437	0.825074	2.19139	2.728	2.83409	YPK_3229	YP_001721951	NCBI: TIGRFAM: competence protein ComEA helix-hairpin-helix repeat protein~KEGG: ypi:YpsIP31758_3087 putative competence protein ComEA;PROVISIONAL ; MIBI: helix-hairpin-helix repeat-containing competence protein ComEA	0.0527754	0.15411	1.93675
YPK_1516	YPK_1516	yfcA	NCBI: hypothetical protein ; MIBI: hypothetical protein	0.732615	0.244662	66.0173	50.8641	56.0703	28.8611	66.8573	98.247	65.843	67	65	26	89	103	57	2.45496	4.23494	2.77881	3.39784	1.18823	4.32119	5.18794	3.19569	YPK_1516	YP_001720262	NCBI: PFAM: protein of unknown function DUF81~KEGG: ypm:YP_2410 putative membrane protein;PROVISIONAL ; MIBI: hypothetical protein	0.00274983	0.0159146	2.9944
YPK_3611	YPK_3611	yjjX	NCBI: NTPase ; MIBI: NTPase	0.731262	0.180087	1349.05	931.495	816.039	931.324	1231.23	1457.49	1781.23	1227	946	839	1639	1528	1542	68.7037	120.378	75.6314	73.4944	56.9853	118.268	114.381	128.484	YPK_3611	YP_001722331	NCBI: pyrophosphatase; has activity against dUTP and dITP; the crystal structure of the Vibrio protein showed similarity to Methanococcus janaschii Mj0226; in Vibrio cholerae this gene is part of the Mba operon that is involved in regulation and maintenance of biofilms; in Escherichia coli overexpression of this gene leads to resistance to an HMP analog;PROVISIONAL ; MIBI: NTPase	4.89472e-05	0.000563434	4.0606
YPK_4017	YPK_4017	hemD	NCBI: uroporphyrinogen-III synthase ; MIBI: uroporphyrinogen-III synthase	0.731255	0.188913	94.046	71.3615	97.4761	95.4635	107.422	182.186	151.323	94	113	86	143	191	131	4.92662	8.57496	4.19492	6.35595	4.229	7.47071	10.3515	7.90267	YPK_4017	YP_001722733	NCBI: catalyzes the formation of uroporphyrinogen-III from hydroxymethylbilane; functions in tetrapyrrole and heme biosynthesis;4.2.1.75;PROVISIONAL ; MIBI: uroporphyrinogen-III synthase	0.000108457	0.00109961	3.87085	path:ypy00860;path:ypy01100;path:ypy01110	;Porphyrin and chlorophyll metabolism - Yersinia pseudotuberculosis YPIII;Metabolic pathways - Yersinia pseudotuberculosis YPIII;Biosynthesis of secondary metabolites - Yersinia pseudotuberculosis YPIII
YPK_3379	YPK_3379		NCBI: hypothetical protein ; MIBI: hypothetical protein	0.730354	0.22313	292.05	105.524	85.3994	126.545	103.666	186.955	242.579	139	99	114	138	196	210	30.1693	52.952	32.308	29.0025	29.1973	37.5495	55.3254	65.9812	YPK_3379	YP_001722099	NCBI: KEGG: ypi:YpsIP31758_3244 hypothetical protein;PROVISIONAL ; MIBI: hypothetical protein	0.0010633	0.00750979	3.27322
YPK_2039	YPK_2039	rluB	NCBI: 23S rRNA pseudouridylate synthase B ; MIBI: 23S rRNA pseudouridylate synthase B	0.729309	0.175185	178.659	78.194	99.2014	89.9133	176.533	162.155	100.497	103	115	81	235	170	87	3.63482	6.45864	3.33084	4.68728	2.88633	8.89641	6.67636	3.80314	YPK_2039	YP_001720779	NCBI: catalyzes the synthesis of pseudouridine from uracil-2605 in 23S ribosomal RNA;PROVISIONAL ; MIBI: 23S rRNA pseudouridylate synthase B	3.13992e-05	0.000378737	4.16307
YPK_1076	YPK_1076	lpxD	NCBI: UDP-3-O-[3-hydroxymyristoyl] glucosamine N-acyltransferase ; MIBI: UDP-3-O-[3-hydroxymyristoyl] glucosamine N-acyltransferase	0.728628	0.347485	41.235	50.8641	47.4441	31.0811	141.227	40.0619	34.6542	67	55	28	188	42	30	1.82319	3.39874	2.19208	2.26804	1.00945	7.20061	1.6688	1.32681	YPK_1076	YP_001719830	NCBI: adds the O-linked and N-linked 3(R)-hydroxy fatty acids to the glucosamine disaccharide during lipid A biosynthesis;PROVISIONAL ; MIBI: UDP-3-O-[3-hydroxymyristoyl] glucosamine N-acyltransferase	0.0360059	0.115948	2.09686	path:ypy00540;path:ypy01100	;Lipopolysaccharide biosynthesis - Yersinia pseudotuberculosis YPIII;Metabolic pathways - Yersinia pseudotuberculosis YPIII
[truncated: 3,410 more rows]
[truncated: 2 more columns]

## Sheet: YP356 T0 25°C vs T1 37°C-Ca2+
Dataset S3: RNA-Seq analysis Drnc (YP356) T0-T2
[truncated: 4,256 more rows]
[truncated: 2 more columns]

## Sheet: YP356 T0 25°C vs T2 37°C
Dataset S3: RNA-Seq analysis Drnc (YP356) T0-T2
[truncated: 4,431 more rows]
[truncated: 2 more columns]

## Sheet: YP356 T0 vs T2 37°C-Ca2+
Dataset S3: RNA-Seq analysis Drnc (YP356) T0-T2
[truncated: 4,343 more rows]
[truncated: 2 more columns]

## Sheet: YP356   T1  37°C vs 37°C-Ca2+
Dataset S3: RNA-Seq analysis Drnc (YP356) T0-T2
[truncated: 3,381 more rows]

## Sheet: YP356  T2  37°C vs 37°C-Ca2+
Dataset S3: RNA-Seq analysis Drnc (YP356) T0-T2
[truncated: 3,906 more rows]
[truncated: 2 more columns]
