# Supplementary material for: RNase-mediated reprogramming of Yersinia virulence
Source: PLoS Pathog. 2024 Aug 19;20(8):e1011965. doi: 10.1371/journal.ppat.1011965 (PMC11361751; doi:10.1371/journal.ppat.1011965)
Supplement: S4 Dataset — Direct comparison between the global gene expression profiles of the Y. pseudo–tuberculosis wildtype YPIII and the RNase III mutant strain (YP356) at the indicated growth condition (T0: growth at 25°C; T1: 1 h after shift to 37°C +/- Ca2+ depletion, T2: 4 h after shift to 37°C+/- Ca2+ depletion) are listed in separate sheets. (XLSX) [file ppat.1011965.s016.xlsx]

## Sheet: T0 25°C YPIII vs rnc
Dataset S4: RNA-Seq analysis wildtype (YPIII) vs. Drnc (YP356) T0-T2
	GenbankAcc	GeneSymbol	Definition	log2FoldChange	lfcSE	baseMean	DESeq2NormCounts.III_T0_25_I	DESeq2NormCounts.III_T0_25_II	DESeq2NormCounts.III_T0_25_III	DESeq2NormCounts.rnc_T0_25_I	DESeq2NormCounts.rnc_T0_25_II	DESeq2NormCounts.rnc_T0_25_III	RawCounts.III_T0_25_I	RawCounts.III_T0_25_II	RawCounts.III_T0_25_III	RawCounts.rnc_T0_25_I	RawCounts.rnc_T0_25_II	RawCounts.rnc_T0_25_III	meanRPKM.III_T0_25	meanRPKM.rnc_T0_25	RPKMcounts.III_T0_25_I	RPKMcounts.III_T0_25_II	RPKMcounts.III_T0_25_III	RPKMcounts.rnc_T0_25_I	RPKMcounts.rnc_T0_25_II	RPKMcounts.rnc_T0_25_III	RefLocus	GeneProduct	Description	pvalue	padj	stat	KeggPathwayID	KeggPathwayNames
Ysr197_NU	Ysr197_NU		; Synonym: Ysr197_NU; Class: transRNA	3.83151	0.535022	160.51	63.7093	47.1906	36.791	930.736	1348.28	330.792	39	33	27	1226	1563	298	5.34057	154.804	7.05038	4.71416	4.25717	161.553	259.59	43.2696	Ysr197_NU		; Synonym: Ysr197_NU; Class: transRNA	7.98584e-13	2.29132e-10	7.1614
pYV0077	pYV0077	yscA	NCBI: hypothetical protein ; MIBI: YscA, type III secretion protein	3.82654	0.458189	302.391	4.90071	2.86003	5.45052	88.0631	60.3834	94.3534	3	2	4	116	70	85	1.24754	33.5703	1.39145	0.733024	1.61814	39.2175	29.8281	31.6654	pYV0077	YP_068486	NCBI: similar to Y. pestis YPCD1.50;PROVISIONAL ; MIBI: YscA, type III secretion protein	6.74341e-17	3.59327e-14	8.35144
YPK_3354	YPK_3354		NCBI: hypothetical protein ; MIBI: hypothetical protein	3.64933	0.349917	187.683	27.7707	15.7302	36.791	481.311	360.575	257.529	17	11	27	634	418	232	5.46149	114.517	5.65655	2.89226	7.83567	153.769	127.779	62.0025	YPK_3354	YP_001722074	NCBI: PROVISIONAL ; MIBI: hypothetical protein	1.82584e-25	3.40519e-22	10.4291
YPK_0345	YPK_0345	thiF	NCBI: UBA/THIF-type NAD/FAD binding protein ; MIBI: UBA/THIF-type NAD/FAD binding protein	3.13758	0.46402	35.2026	14.7021	15.7302	24.5273	52.3824	121.63	369.643	9	11	18	69	141	333	0.640465	8.57933	0.517871	0.500165	0.90336	2.89403	7.45383	15.3901	YPK_0345	YP_001719108	NCBI: PFAM: UBA/THIF-type NAD/FAD binding protein; MoeZ/MoeB domain protein~KEGG: ypi:YpsIP31758_3855 adenylyltransferase ThiF;PROVISIONAL ; MIBI: UBA/THIF-type NAD/FAD binding protein	1.36353e-11	3.39065e-09	6.76173	path:ypy00730;path:ypy01100;path:ypy04122	;Thiamine metabolism - Yersinia pseudotuberculosis YPIII;Metabolic pathways - Yersinia pseudotuberculosis YPIII;Sulfur relay system - Yersinia pseudotuberculosis YPIII
YPK_0252	YPK_0252		NCBI: hypothetical protein ; MIBI: hypothetical protein	2.92977	0.760386	12.7194	0	0	0	11.3875	3.45048	9.99036	0	0	0	15	4	9	0	0.382864	0	0	0	0.575088	0.19329	0.380215	YPK_0252	YP_001719018	NCBI: KEGG: eca:ECA3675 hypothetical protein;PROVISIONAL ; MIBI: hypothetical protein	0.000116678	0.00333389	3.853
YPK_3836	YPK_3836		NCBI: hypothetical protein ; MIBI: hypothetical protein	2.81552	0.745765	4.97077	0	0	1.36263	9.10998	6.90096	11.1004	0	0	1	12	8	10	0.111247	3.07759	0	0	0.333741	3.34701	2.81237	3.0734	YPK_3836	YP_001722554	NCBI: PROVISIONAL ; MIBI: hypothetical protein	0.000159789	0.00422704	3.77534
YPK_0342	YPK_0342	thiH	NCBI: thiamine biosynthesis protein ThiH ; MIBI: thiamine biosynthesis protein ThiH	2.8042	0.352403	163.275	99.6479	112.971	77.6699	201.179	441.662	1518.54	61	79	57	265	512	1368	2.34314	23.8496	2.47656	2.53448	2.01838	7.84225	19.0972	44.6092	YPK_0342	YP_001719105	NCBI: in Escherichia coli this enzyme functions in thiamine biosynthesis along with thiFSGI and iscS; with ThiFSG catalyzes the formation of thiazole phosphate from tyrosine, cysteine and 1-deoxy-D-xylulose-5-phosphate; forms a complex with ThiG; contains an iron-sulfur center;PROVISIONAL ; MIBI: thiamine biosynthesis protein ThiH	1.75752e-15	8.19445e-13	7.95736	path:ypy00730;path:ypy01100	;Thiamine metabolism - Yersinia pseudotuberculosis YPIII;Metabolic pathways - Yersinia pseudotuberculosis YPIII
YPK_0441	YPK_0441		NCBI: hypothetical protein ; MIBI: hypothetical protein	2.79722	0.329225	137.844	129.052	145.862	151.252	1453.04	1120.54	539.48	79	102	111	1914	1299	486	25.6514	298.006	23.7092	24.1898	29.0551	418.705	358.163	117.151	YPK_0441	YP_001719197	NCBI: PROVISIONAL ; MIBI: hypothetical protein	1.95596e-17	1.45915e-14	8.49638
YPK_2486	YPK_2486		NCBI: hypothetical protein ; MIBI: hypothetical protein	2.78622	0.655772	32.9988	3.26714	1.43002	0	18.9791	8.62621	17.7606	2	1	0	25	10	16	0.258829	3.73475	0.55658	0.219907	0	5.07123	2.5567	3.57632	YPK_2486	YP_001721216	NCBI: KEGG: ypm:YP_1476 hypothetical protein;PROVISIONAL ; MIBI: hypothetical protein	2.14947e-05	0.000852929	4.24877
pYV0043	pYV0043		NCBI: transposase remnant ; MIBI: transposase remnant	2.6753	0.666995	42.478	0	0	1.36263	14.4241	9.48883	11.1004	0	0	1	19	11	10	0.0695294	2.54997	0	0	0.208588	3.31215	2.41688	1.92088	pYV0043	YP_068452	NCBI: similar to Y. pestis YPCD1.24c;PROVISIONAL ; MIBI: transposase remnant	6.04679e-05	0.00202809	4.01098
YPK_0346	YPK_0346	thiE	NCBI: thiamine-phosphate pyrophosphorylase ; MIBI: thiamine-phosphate pyrophosphorylase	2.59914	0.4235	28.8004	16.3357	10.0101	23.1647	42.5132	72.4601	213.128	10	7	17	56	84	192	0.688397	6.17236	0.680265	0.376286	1.00864	2.77678	5.24975	10.4905	YPK_0346	YP_001719109	NCBI: catalyzes the formation of thiamine monophosphate from 4-methyl-5-(beta-hydroxyethyl)-thiazole monophosphate and 4-amino-5-hydroxymethyl pyrimidine pyrophosphate;2.5.1.3;PROVISIONAL ; MIBI: thiamine-phosphate pyrophosphorylase	8.39419e-10	1.4232e-07	6.13729	path:ypy00730;path:ypy01100	;Thiamine metabolism - Yersinia pseudotuberculosis YPIII;Metabolic pathways - Yersinia pseudotuberculosis YPIII
Ysr298	Ysr298		; Synonym: Ysr298; Class: asRNA	2.53854	0.183206	2075.81	246.669	363.224	307.954	2124.9	1723.52	1581.81	151	254	226	2799	1998	1425	29.2694	267.741	24.1589	32.1126	31.5368	326.421	293.682	183.119	Ysr298		; Synonym: Ysr298; Class: asRNA	1.16721e-43	4.35369e-40	13.8562
pYV0093	pYV0093		NCBI: transposase ; MIBI: transposase	2.53564	0.547782	360.751	1.63357	7.15009	5.45052	38.7174	33.6422	48.8418	1	5	4	51	39	44	0.717662	9.2129	0.255099	1.00791	0.889977	9.4832	9.14019	9.01531	pYV0093	YP_068502	NCBI: similar to Y. pestis YPCD1.66;PROVISIONAL ; MIBI: transposase	3.67579e-06	0.000210934	4.62892
YPK_0011	YPK_0011	ibpA	NCBI: heat shock protein IbpA ; MIBI: heat shock protein IbpA	2.51997	0.651952	10.2149	1.63357	14.3002	2.72526	54.6599	46.5815	29.9711	1	10	2	72	54	27	0.393609	4.57621	0.110913	0.876442	0.193473	5.82089	5.50246	2.40527	YPK_0011	YP_001718778	NCBI: with IbpB associates with aggregated proteins to stabilize and protect them from irreversible denaturation and extensive proteolysis during heat shock and oxidative stress;PROVISIONAL ; MIBI: heat shock protein IbpA	0.000110965	0.00325906	3.86527
YPK_0347	YPK_0347	thiC	NCBI: thiamine biosynthesis protein ThiC ; MIBI: thiamine biosynthesis protein ThiC	2.46321	0.374679	125.518	99.6479	91.5211	66.7688	103.246	328.658	1085.62	61	64	49	136	381	978	1.15438	9.23657	1.36901	1.13501	0.959139	2.2248	7.85566	17.6293	YPK_0347	YP_001719110	NCBI: required for the synthesis of the hydromethylpyrimidine moiety of thiamine;PROVISIONAL ; MIBI: thiamine biosynthesis protein ThiC	4.89179e-11	1.01369e-08	6.57419	path:ypy00730;path:ypy01100	;Thiamine metabolism - Yersinia pseudotuberculosis YPIII;Metabolic pathways - Yersinia pseudotuberculosis YPIII
YPK_3212	YPK_3212		NCBI: hypothetical protein ; MIBI: hypothetical protein	2.45912	0.330302	81.7317	8.16786	21.4503	19.0768	96.414	71.5975	114.334	5	15	14	127	83	103	1.25663	10.8765	0.648557	1.53749	1.58386	12.0076	9.89095	10.7309	YPK_3212	YP_001721934	NCBI: KEGG: ypi:YpsIP31758_3071 hypothetical protein;PROVISIONAL ; MIBI: hypothetical protein	9.69045e-14	3.61454e-11	7.44505
YPK_3146	YPK_3146		NCBI: hypothetical protein ; MIBI: hypothetical protein	2.42718	0.453056	79.7091	1.63357	11.4401	5.45052	41.7541	31.0543	45.5117	1	8	4	55	36	41	0.501405	4.92086	0.139145	0.879629	0.485442	5.57835	4.60205	4.58216	YPK_3146	YP_001721870	NCBI: KEGG: dps:DP2998 hypothetical protein;PROVISIONAL ; MIBI: hypothetical protein	8.4447e-08	7.15881e-06	5.35736
YPK_2804	YPK_2804		NCBI: hypothetical protein ; MIBI: hypothetical protein	2.38653	0.423667	150.464	8.16786	5.72007	9.5384	50.8641	31.0543	54.392	5	4	7	67	36	49	0.601534	5.11326	0.632477	0.399832	0.772294	6.17768	4.18369	4.9784	YPK_2804	YP_001721533	NCBI: KEGG: yps:YPTB1291 hypothetical protein;PROVISIONAL ; MIBI: hypothetical protein	1.77059e-08	1.88694e-06	5.63304
YPK_0343	YPK_0343	thiG	NCBI: thiazole synthase ; MIBI: thiazole synthase	2.33067	0.470725	37.3127	19.6029	32.8904	47.692	44.0316	129.393	378.524	12	23	35	58	150	341	1.13859	8.5153	0.675263	1.02273	1.71779	2.379	7.75469	15.4122	YPK_0343	YP_001719106	NCBI: functions in thiamine (vitamin B1) biosynthesis; in Bacillus subtilis this enzyme catalyzes the formation of thiazole from dehydroxyglycine and 1-deoxy-D-xylulose-5-phosphate and ThiS-thiocarboxylate;PROVISIONAL ; MIBI: thiazole synthase	7.37416e-07	5.09363e-05	4.95124	path:ypy00730;path:ypy01100	;Thiamine metabolism - Yersinia pseudotuberculosis YPIII;Metabolic pathways - Yersinia pseudotuberculosis YPIII
YPK_0012	YPK_0012	ibpB	NCBI: heat shock chaperone IbpB ; MIBI: heat shock chaperone IbpB	2.27423	0.600284	9.20395	6.53429	7.15009	8.17578	61.4924	43.9937	14.4305	4	5	6	81	51	13	0.43397	3.82938	0.394992	0.390158	0.516761	5.83028	4.6268	1.03108	YPK_0012	YP_001718779	NCBI: 16 kDa heat shock protein B; associates with aggregated proteins, together with ibpA, to stabilize and protect them from irreversible denaturation and extensive proteolysis during heat shock and oxidative stress; ATP-independent;PROVISIONAL ; MIBI: heat shock chaperone IbpB	0.000151509	0.00403662	3.78858
YPK_1799	YPK_1799	togA	NCBI: ABC transporter-like protein ; MIBI: ABC transporter related	2.22122	0.571661	10.1154	3.26714	0	5.45052	17.4608	15.5272	17.7606	2	0	4	23	18	16	0.0744774	0.626254	0.0814146	0	0.142018	0.682458	0.673173	0.523132	YPK_1799	YP_001720543	NCBI: PFAM: ABC transporter related; Transport-associated OB domain protein~SMART: AAA ATPase~KEGG: ypm:YP_1745 putative sugar ABC transporter;PROVISIONAL ; MIBI: ABC transporter related	0.0001021	0.00304667	3.88555	path:ypy02010	;ABC transporters - Yersinia pseudotuberculosis YPIII
pYV0097	pYV0097		NCBI: hypothetical protein ; MIBI: hypothetical protein	2.21978	0.410659	73.6776	8.16786	7.15009	10.901	42.5132	49.1694	48.8418	5	5	8	56	57	44	2.62152	21.1529	2.4687	1.95079	3.44507	20.154	25.8556	17.449	pYV0097	YP_068506	NCBI: PROVISIONAL ; MIBI: hypothetical protein	6.46641e-08	5.67203e-06	5.4054
YPK_3567	YPK_3567	rovC	NCBI: hypothetical protein ; MIBI: hypothetical protein	2.20619	0.500009	15.8913	6.53429	12.8702	8.17578	47.8274	72.4601	19.9807	4	9	6	63	84	18	0.336258	2.82977	0.24687	0.438928	0.322975	2.83416	4.76288	0.892278	YPK_3567	YP_001722287	NCBI: KEGG: ypi:YpsIP31758_3438 hypothetical protein;PROVISIONAL ; MIBI: hypothetical protein	1.0228e-05	0.000482919	4.4123
YPK_4003	YPK_4003		NCBI: hypothetical protein ; MIBI: hypothetical protein	2.19771	0.222347	318.04	236.868	311.744	369.273	1730.9	1253.39	1309.85	145	218	271	2280	1453	1180	70.6151	503.13	55.4841	65.9172	90.4439	635.932	510.796	362.661	YPK_4003	YP_001722719	NCBI: PROVISIONAL ; MIBI: hypothetical protein	4.87819e-23	4.54892e-20	9.88413
YPK_3832	YPK_3832	yjdC	NCBI: putative transcriptional regulator ; MIBI: putative transcriptional regulator	2.16513	0.671429	10.9422	1.63357	0	1.36263	9.86914	6.03834	9.99036	1	0	1	13	7	9	0.0497493	0.614779	0.0797185	0	0.0695294	0.755402	0.512671	0.576263	YPK_3832	YP_001722551	NCBI: PFAM: regulatory protein TetR~KEGG: ypk:y0598 hypothetical protein;PROVISIONAL ; MIBI: putative transcriptional regulator	0.00126123	0.0205104	3.22466
YPK_3453	YPK_3453	dgt	NCBI: deoxyguanosinetriphosphate triphosphohydrolase ; MIBI: deoxyguanosinetriphosphate triphosphohydrolase	2.11828	0.719856	6.45776	1.63357	0	4.08789	14.4241	12.0767	8.88032	1	0	3	19	14	8	0.0363938	0.33346	0.0301893	0	0.078992	0.418101	0.388295	0.193982	YPK_3453	YP_001722173	NCBI: forms a homotetramer; requires magnesium for activity; catalyzes the hydrolysis of dGTP to form deoxyguanosine and triphosphate;3.1.5.1;PROVISIONAL ; MIBI: deoxyguanosinetriphosphate triphosphohydrolase	0.00325428	0.0411477	2.94264	path:ypy00230	;Purine metabolism - Yersinia pseudotuberculosis YPIII
pYV0075	pYV0075	virG, yscW	NCBI: virG; Yop targeting lipoprotein;type III secretion system chaperone YscW ; MIBI: VirG, YscW, Yop targeting lipoprotein	2.09662	0.266604	476.161	35.9386	54.3406	68.1315	265.708	258.786	182.047	22	38	50	350	300	164	3.69651	25.6049	2.55099	3.48187	5.05669	29.5822	31.9587	15.2739	pYV0075;YPTS_4293	YP_068484;YP_001874693	NCBI: similar to Y. pestis YPCD1.48;PROVISIONAL;TIGRFAM: type III secretion system chaperone YscW~PFAM: Type III secretion system chaperone YscW~KEGG: yps:pYV0075 VirG; putative Yop targeting lipoprotein;PROVISIONAL ; MIBI: VirG, YscW, Yop targeting lipoprotein	3.71525e-15	1.53977e-12	7.86418
pYV0092	pYV0092		NCBI: transposase ; MIBI: transposase	2.05892	0.626321	29.0807	1.63357	2.86003	1.36263	15.1833	5.17572	17.7606	1	2	1	20	6	16	0.131456	1.25424	0.114224	0.180521	0.0996243	1.66518	0.629634	1.46789	pYV0092	YP_068501	NCBI: similar to Y. pestis YPCD1.65;PROVISIONAL ; MIBI: transposase	0.00101143	0.0173855	3.28733
pYV0057	pYV0057	lcrV	NCBI: lcrV; V antigen, antihost protein/regulator;low calcium response V antigen ; MIBI: LcrV, V antigen, antihost protein/regulator	2.05889	0.245134	1625.79	81.6786	74.3609	62.6809	322.645	339.01	276.4	50	52	46	425	393	249	2.04721	13.5872	2.34036	1.92335	1.87793	14.5003	16.9	9.36119	pYV0057;YPTS_4276	YP_068466;YP_001874676	NCBI: similar to Y. pestis YPCD1.31c;PROVISIONAL;PFAM: low calcium response V antigen~KEGG: yps:pYV0057 LcrV; putative V antigen, antihost protein/regulator;PROVISIONAL ; MIBI: LcrV, V antigen, antihost protein/regulator	4.50222e-17	2.79888e-14	8.39902
YPK_3214	YPK_3214	ymoA	NCBI: hemolysin expression-modulating protein ; MIBI: hemolysin expression-modulating protein	2.03809	0.495444	23.7523	8.16786	4.29005	5.45052	34.9216	19.8403	23.3108	5	3	4	46	23	21	0.81477	5.36665	1.12544	0.533599	0.785274	7.54718	4.75621	3.79656	YPK_3214	YP_001721936	NCBI: with Hns involved in transcriptional regulation of hemolysin; non-specific DNA-binding protein which affects the production of multiple proteins;PROVISIONAL ; MIBI: hemolysin expression-modulating protein	3.89427e-05	0.00141457	4.11366
YPK_2324	YPK_2324		NCBI: putative bacteriophage protein GP46 ; MIBI: putative bacteriophage protein GP46	1.96595	0.718272	5.11447	0	0	5.45052	7.59165	9.48883	13.3205	0	0	4	10	11	12	0.154779	1.19933	0	0	0.464336	0.970148	1.34504	1.28281	YPK_2324	YP_001721054	NCBI: KEGG: yps:YPTB1861 putative bacteriophage protein GP46;PROVISIONAL ; MIBI: putative bacteriophage protein GP46	0.00619928	0.0660666	2.73705
YPK_1198	YPK_1198		NCBI: putative DNA-binding protein (Roi) ; MIBI: putative DNA-binding protein (Roi)	1.96454	0.515556	11.8415	4.90071	7.15009	4.08789	18.9791	29.3291	22.2008	3	5	3	25	34	20	0.176862	1.21122	0.166369	0.219111	0.145105	1.01057	1.73225	0.890841	YPK_1198	YP_001719949	NCBI: KEGG: aci:ACIAD2137 putative DNA-binding protein (Roi);PROVISIONAL ; MIBI: putative DNA-binding protein (Roi)	0.000138673	0.00377555	3.81052
YPK_0972	YPK_0972	ganA	NCBI: arabinogalactan endo-1,4-beta-galactosidase ; MIBI: arabinogalactan endo-1,4-beta-galactosidase	1.95001	0.488988	10.8604	6.53429	7.15009	9.5384	36.4399	28.4665	32.1912	4	5	7	48	33	29	0.178841	1.12725	0.152678	0.150809	0.233036	1.33547	1.15721	0.889064	YPK_0972	YP_001719726	NCBI: PFAM: glycosyl hydrolase 53 domain protein~KEGG: ypi:YpsIP31758_0917 glycosyl hydrolase, family 53;3.2.1.89;PROVISIONAL ; MIBI: arabinogalactan endo-1,4-beta-galactosidase	6.66758e-05	0.00216261	3.98785
YPK_0069	YPK_0069	fhuB-1, fepG-1, fepD-1, fecD-1, fecC-1	NCBI: transport system permease ; MIBI: transport system permease protein	1.94115	0.656132	5.87773	1.63357	2.86003	2.72526	16.7016	6.03834	12.2104	1	2	2	22	7	11	0.0656697	0.475308	0.0455534	0.0719935	0.0794622	0.730499	0.292955	0.402469	YPK_0069	YP_001718836	NCBI: PFAM: transport system permease protein~KEGG: yps:YPTB3859 ABC iron siderophore transporter, permease subunit;PROVISIONAL ; MIBI: transport system permease protein	0.00309168	0.0397655	2.95847	path:ypy02010	;ABC transporters - Yersinia pseudotuberculosis YPIII
YPK_4042	YPK_4042	fimA-6	NCBI: fimbrial protein ; MIBI: fimbrial protein	1.93345	0.346004	45.4925	40.8393	47.1906	50.4173	236.1	182.876	128.765	25	33	37	311	212	116	2.40248	14.8341	2.16186	2.25498	2.79061	19.603	16.8424	8.05683	YPK_4042	YP_001722757	NCBI: PFAM: Fimbrial protein~KEGG: ypa:YPA_0142 putative fimbrial protein;PROVISIONAL ; MIBI: fimbrial protein	2.29782e-08	2.3808e-06	5.58794
YPK_1465	YPK_1465		NCBI: LuxR family transcriptional regulator ; MIBI: LuxR family transcriptional regulator	1.92976	0.781246	5.32754	3.26714	1.43002	0	12.9058	7.76359	5.5502	2	1	0	17	9	5	0.0708239	0.626349	0.152298	0.0601736	0	0.943602	0.629634	0.305811	YPK_1465	YP_001720211	NCBI: PFAM: regulatory protein LuxR~KEGG: ypi:YpsIP31758_1353 transcriptional regulator, LuxR family;PROVISIONAL ; MIBI: LuxR family transcriptional regulator	0.0135076	0.107887	2.4701
pYV0026	pYV0026		NCBI: hypothetical protein;plasmid stabilization system protein ; MIBI: hypothetical protein	1.89859	0.318466	1756.7	52.2743	87.231	66.7688	316.572	254.473	238.659	32	61	49	417	295	215	6.27238	38.1457	4.8979	7.37789	6.54133	46.5235	41.4824	26.4313	pYV0026;YPTS_4253	YP_068437;YP_001874653	NCBI: similar to Y. pestis YPCD1.08c;PROVISIONAL;PFAM: plasmid stabilization system~KEGG: yps:pYV0026 hypothetical protein;PROVISIONAL ; MIBI: hypothetical protein	2.4964e-09	3.87982e-07	5.96169
YPK_1140	YPK_1140	hdeB	NCBI: acid-resistance protein ; MIBI: acid-resistance protein	1.89567	0.691801	16.5724	1.63357	1.43002	2.72526	17.4608	6.03834	8.88032	1	1	2	23	7	8	0.16394	1.3739	0.139145	0.109954	0.242721	2.33277	0.894844	0.894081	YPK_1140	YP_001719891	NCBI: KEGG: ypi:YpsIP31758_1086 hypothetical protein;PROVISIONAL ; MIBI: acid-resistance protein	0.00614035	0.0659549	2.74019
YPK_3180	YPK_3180	wbyL	NCBI: glycosyl transferase family protein ; MIBI: glycosyl transferase family protein	1.87836	0.545988	20.7198	1.63357	7.15009	1.36263	22.0158	11.2141	11.1004	1	5	1	29	13	10	0.11884	0.839046	0.0612238	0.241898	0.0533986	1.29418	0.731215	0.491744	YPK_3180	YP_001721902	NCBI: PFAM: glycosyl transferase family 2~KEGG: ypi:YpsIP31758_3038 glycosyl transferase, group 2 family protein;PROVISIONAL ; MIBI: glycosyl transferase family protein	0.000581088	0.0114077	3.44029
Ysr290	Ysr290		; Synonym: Ysr290; Class: asRNA	1.86313	0.48574	969.488	6.53429	1.43002	4.08789	15.9425	12.0767	34.4113	4	1	3	21	14	31	1.02133	7.31764	1.6547	0.326889	1.0824	6.33218	5.32069	10.3001	Ysr290		; Synonym: Ysr290; Class: asRNA	0.00012523	0.00348911	3.83565
YPK_2185	YPK_2185	ychH	NCBI: hypothetical protein ; MIBI: hypothetical protein	1.85171	0.499109	14.9075	4.90071	8.5801	21.8021	31.8849	32.7796	75.4828	3	6	16	42	38	68	1.21642	6.73589	0.504592	0.797466	2.34719	5.14925	5.87197	9.18643	YPK_2185	YP_001720921	NCBI: YchH; transcription activated by CRP (cyclic AMP receptor protein), a global transcription factor involved in regulation of metabolism in enteric bacteria; ychH presents a class II promoter to bind CRP; unknown function;PROVISIONAL ; MIBI: hypothetical protein	0.000207232	0.00518774	3.71003
Ysr299	Ysr299		; Synonym: Ysr299; Class: asRNA	1.84264	0.310173	12651.6	1859	2315.2	1846.36	8690.92	7444.42	6229.55	1138	1619	1355	11448	8630	5612	680.106	3926.76	645.118	725.246	669.955	4730.44	4494.58	2555.25	Ysr299		; Synonym: Ysr299; Class: asRNA	2.83837e-09	4.07197e-07	5.94068
YPK_1784	YPK_1784	htpX	NCBI: heat shock protein HtpX ; MIBI: heat shock protein HtpX	1.83886	0.519999	19.8773	8.16786	5.72007	8.17578	50.8641	24.1534	12.2104	5	4	6	67	28	11	0.232435	1.44723	0.260305	0.164557	0.272442	2.54251	1.33922	0.459965	YPK_1784	YP_001720528	NCBI: putative metalloprotease;PROVISIONAL ; MIBI: heat shock protein HtpX	0.000405813	0.00845632	3.53627
YPK_1671	YPK_1671		NCBI: LuxR family transcriptional regulator ; MIBI: LuxR family transcriptional regulator	1.82225	0.273821	53.8989	50.6407	41.4705	40.8789	194.346	127.668	154.296	31	29	30	256	148	139	2.09526	11.3608	2.43325	1.79873	2.05379	14.6468	10.6726	8.76314	YPK_1671	YP_001720417	NCBI: PFAM: regulatory protein LuxR~KEGG: ypi:YpsIP31758_1563 transcriptional regulator, LuxR family;PROVISIONAL ; MIBI: LuxR family transcriptional regulator	2.83454e-11	6.60801e-09	6.65492
YPK_0328	YPK_0328	coaA	NCBI: pantothenate kinase ; MIBI: pantothenate kinase	1.81319	0.176528	125.165	151.922	154.442	140.351	520.787	412.333	650.484	93	108	103	686	478	586	4.31621	22.691	4.49039	4.12066	4.33758	24.1435	21.2036	22.7257	YPK_0328	YP_001719092	NCBI: catalyzes the formation of (R)-4'-phosphopantothenate in coenzyme A biosynthesis;2.7.1.33;PROVISIONAL ; MIBI: pantothenate kinase	9.48314e-25	1.17907e-21	10.2714	path:ypy00770;path:ypy01100	;Pantothenate and CoA biosynthesis - Yersinia pseudotuberculosis YPIII;Metabolic pathways - Yersinia pseudotuberculosis YPIII
pYV0051	pYV0051		NCBI: hypothetical protein ; MIBI: hypothetical protein	1.80986	0.358551	196.291	11.435	11.4401	17.7142	60.7332	34.5048	61.0522	7	8	13	80	40	55	1.16496	6.57765	0.992053	0.895919	1.6069	8.26423	5.20809	6.26063	pYV0051	YP_068460	NCBI: similar to Y. pestis Y0056, similar to Y. intermedia transposase;PROVISIONAL ; MIBI: hypothetical protein	4.47156e-07	3.33578e-05	5.0477
pYV0048	pYV0048		NCBI: hypothetical protein ; MIBI: hypothetical protein	1.80649	0.800067	10.5928	1.63357	0	0	4.55499	3.45048	6.66024	1	0	0	6	4	6	0.159437	2.05155	0.478311	0	0	2.09188	1.75773	2.30505	pYV0048	YP_068457	NCBI: PROVISIONAL ; MIBI: hypothetical protein	0.0239504	0.156454	2.25792
YPK_1983	YPK_1983	ynfM	NCBI: major facilitator transporter ; MIBI: major facilitator transporter	1.80458	0.449814	63.193	9.80143	5.72007	12.2637	46.3091	23.2908	38.8514	6	4	9	61	27	35	0.200433	1.14742	0.212092	0.111731	0.277475	1.57173	0.876835	0.99371	YPK_1983	YP_001720725	NCBI: PFAM: major facilitator superfamily MFS_1~KEGG: yps:YPTB2188 putative MFS multidrug efflux pump;PROVISIONAL ; MIBI: major facilitator transporter	6.02474e-05	0.00202809	4.01184
YPK_0045	YPK_0045		NCBI: hypothetical protein ; MIBI: hypothetical protein	1.79385	0.283854	68.1392	66.9764	70.0708	57.2304	294.556	202.716	188.707	41	49	42	388	235	170	3.24386	17.7108	3.4292	3.23853	3.06385	23.6547	18.0575	11.4203	YPK_0045	YP_001718812	NCBI: KEGG: yps:YPTB3935 hypothetical protein;PROVISIONAL ; MIBI: hypothetical protein	2.62219e-10	5.14778e-08	6.31961
pYV0088	pYV0088	yscL	NCBI: type III secretion system protein ; MIBI: type III secretion system protein	1.78483	0.400661	567.938	3.26714	12.8702	8.17578	35.6808	33.6422	27.751	2	9	6	47	39	25	0.346862	2.18028	0.14508	0.515896	0.379611	2.48514	2.59911	1.45659	pYV0088	YP_068497	NCBI: similar to Y. pestis YPCD1.61;PROVISIONAL ; MIBI: type III secretion system protein	8.40043e-06	0.000423427	4.45472
YPK_0382	YPK_0382	malM	NCBI: maltose regulon periplasmic protein ; MIBI: maltose regulon periplasmic protein	1.77101	0.32093	192.565	44.1064	61.4907	140.351	422.855	341.598	104.344	27	43	103	557	396	94	2.53109	14.1868	1.35941	1.71079	4.52307	20.4417	18.3174	3.80131	YPK_0382	YP_001719140	NCBI: PFAM: Maltose operon periplasmic~KEGG: ypp:YPDSF_0190 maltose operon periplasmic protein;PROVISIONAL ; MIBI: maltose regulon periplasmic protein	3.42128e-08	3.35825e-06	5.51839
YPK_0234	YPK_0234	nirD	NCBI: nitrite reductase small subunit ; MIBI: nitrite reductase small subunit	1.74189	0.637983	6.72562	3.26714	1.43002	2.72526	5.31415	7.76359	18.8707	2	1	2	7	9	17	0.212251	1.26497	0.280843	0.110962	0.244948	0.716486	1.16107	1.91735	YPK_0234	YP_001719000	NCBI: involved in reducing nitrite to ammonium to detoxify nitrite accumulation in anaerobic nitrate-respiring cells and regenerate NAD+; bounds to NirB, the cytoplasmic subunit, whose expression is induced at high nitrate concentrations;1.7.1.4;PROVISIONAL ; MIBI: nitrite reductase small subunit	0.00632753	0.0664478	2.73031	path:ypy00910;path:ypy01120	;Nitrogen metabolism - Yersinia pseudotuberculosis YPIII;Microbial metabolism in diverse environments - Yersinia pseudotuberculosis YPIII
YPK_1139	YPK_1139	nixA, ureH, hoxN	NCBI: high-affinity nickel-transporter ; MIBI: high-affinity nickel-transporter	1.72183	0.530903	9.4552	3.26714	5.72007	4.08789	25.0524	9.48883	13.3205	2	4	3	33	11	12	0.112408	0.633026	0.0867193	0.137053	0.113453	1.04298	0.438187	0.417913	YPK_1139	YP_001719890	NCBI: TIGRFAM: high-affinity nickel-transporter~KEGG: ypm:YP_2474 putative nickel transport protein;PROVISIONAL ; MIBI: high-affinity nickel-transporter	0.00118191	0.0195067	3.24321
YPK_4200	YPK_4200	mobB	NCBI: molybdopterin-guanine dinucleotide biosynthesis protein B ; MIBI: molybdopterin-guanine dinucleotide biosynthesis protein B	1.71946	0.23161	90.7616	106.182	140.142	111.736	328.718	344.186	526.159	65	98	82	433	399	474	6.16734	30.6378	5.62083	6.69661	6.18458	27.293	31.6987	32.9219	YPK_4200	YP_001722912	NCBI: in Escherichia coli the MobB protein is not essential but has been found to interact with multiple proteins involved in the molybdopterin guanine dinucleotide cofactor biosynthesis pathway;PROVISIONAL ; MIBI: molybdopterin-guanine dinucleotide biosynthesis protein B	1.13669e-13	3.85441e-11	7.42396
YPK_1310	YPK_1310		NCBI: hypothetical protein ; MIBI: hypothetical protein	1.71578	0.509497	8.0594	4.90071	11.4401	2.72526	24.2933	16.3898	25.5309	3	8	2	32	19	23	0.183905	0.984737	0.14957	0.315177	0.0869684	1.16291	0.870276	0.92102	YPK_1310	YP_001720061	NCBI: KEGG: yps:YPTB2826 hypothetical protein;PROVISIONAL ; MIBI: hypothetical protein	0.00075828	0.0140019	3.36759
YPK_0383	YPK_0383		NCBI: hypothetical protein ; MIBI: hypothetical protein	1.69036	0.544599	731.002	305.478	757.909	1324.48	4009.15	3522.94	821.43	187	530	972	5281	4084	740	54.1323	305.217	20.8921	46.7905	94.7143	430.062	419.186	66.4034	YPK_0383	YP_001719141	NCBI: KEGG: ypp:YPDSF_0191 hypothetical protein;PROVISIONAL ; MIBI: hypothetical protein	0.00191008	0.0277222	3.10387
YPK_2499	YPK_2499	uhpA-2	NCBI: two component LuxR family transcriptional regulator ; MIBI: two component LuxR family transcriptional regulator	1.68318	0.465816	17.4859	6.53429	7.15009	5.45052	34.9216	15.5272	15.5406	4	5	4	46	18	14	0.277932	1.48957	0.291542	0.287974	0.254279	2.44385	1.2053	0.819574	YPK_2499	YP_001721229	NCBI: PFAM: regulatory protein LuxR; response regulator receiver~KEGG: ypa:YPA_0872 putative GerR-family transcriptional regulatory protein;PROVISIONAL ; MIBI: two component LuxR family transcriptional regulator	0.000302217	0.0068736	3.61339	path:ypy02020	;Two-component system - Yersinia pseudotuberculosis YPIII
YPK_4199	YPK_4199	mobA	NCBI: molybdopterin-guanine dinucleotide biosynthesis protein MobA ; MIBI: molybdopterin-guanine dinucleotide biosynthesis protein MobA	1.66685	0.287688	89.4822	120.884	147.292	109.01	290.001	320.032	617.183	74	103	80	382	371	556	5.8612	27.745	5.77878	6.356	5.44884	21.7442	26.617	34.8737	YPK_4199	YP_001722911	NCBI: in Escherichia coli MobA links a guanosine 5'-phosphate to molydopterin to form molybdopterin guanine dinucleotide during molybdenum cofactor biosynthesis;PROVISIONAL ; MIBI: molybdopterin-guanine dinucleotide biosynthesis protein MobA	6.87505e-09	8.54798e-07	5.79395
pYV0040	pYV0040	yopK, yopQ	NCBI: yop targeting protein yopK, yopQ;yop targeting protein YopK, YopQ ; MIBI: yop targeting protein YopK, YopQ	1.66433	0.430207	791.804	4.90071	14.3002	4.08789	28.0891	30.1917	29.9711	3	10	3	37	35	27	0.376896	2.25299	0.250917	0.660924	0.218847	2.25573	2.68942	1.81381	pYV0040;YPTS_4264	YP_068449;YP_001874664	NCBI: similar to Y. pestis YPCD1.19c, yopK, yopQ, probable virulence determinant protein;PROVISIONAL;KEGG: yps:pYV0040 yop targeting protein YopK, YopQ;PROVISIONAL ; MIBI: yop targeting protein YopK, YopQ	0.000109428	0.00323941	3.86868
YPK_0329	YPK_0329		NCBI: N-acetyltransferase GCN5 ; MIBI: GCN5-related N-acetyltransferase	1.65288	0.232304	55.5721	58.8086	88.6611	70.8567	163.22	192.364	345.223	36	62	52	215	223	311	3.61428	16.9525	2.99464	4.07546	3.77273	13.0364	17.0423	20.7789	YPK_0329	YP_001719093	NCBI: PFAM: GCN5-related N-acetyltransferase~KEGG: yps:YPTB0275 putative acetyltransferase;PROVISIONAL ; MIBI: GCN5-related N-acetyltransferase	1.11795e-12	2.97854e-10	7.11515
YPK_0053	YPK_0053	fimC-1	NCBI: pili assembly chaperone ; MIBI: pili assembly chaperone	1.64866	0.631931	11.7811	6.53429	0	1.36263	14.4241	8.62621	6.66024	4	0	1	19	10	6	0.0971009	0.555153	0.239156	0	0.0521471	0.828037	0.54929	0.288131	YPK_0053	YP_001718820	NCBI: PFAM: pili assembly chaperone~KEGG: yps:YPTB3894 putative fimbrial chaperone;PROVISIONAL ; MIBI: pili assembly chaperone	0.00908259	0.0828315	2.60893
pYV0054	pYV0054	yopD	NCBI: yopD; Yop negative regulation/targeting component;YopD family protein ; MIBI: YopD, Yop negative regulation/targeting component	1.64533	0.374161	3422.92	49.0071	37.1804	36.791	192.069	130.256	89.9133	30	26	27	253	151	81	1.23136	6.45143	1.4957	1.02432	1.17407	9.19429	6.91641	3.24359	pYV0054;YPTS_4273	YP_068463;YP_001874673	NCBI: similar to Y. pestis YPCD1.28c;PROVISIONAL;PFAM: YopD family protein~KEGG: yps:pYV0054 YopD; putative Yop negative regulation/targeting component;PROVISIONAL ; MIBI: YopD, Yop negative regulation/targeting component	1.09566e-05	0.00051085	4.39738
YPK_0599	YPK_0599		NCBI: class I and II aminotransferase ; MIBI: aminotransferase class I and II	1.63927	0.511398	17.1471	0	15.7302	4.08789	37.1991	18.9777	13.3205	0	11	3	49	22	12	0.140384	0.813919	0	0.323708	0.0974427	1.33012	0.752701	0.358937	YPK_0599	YP_001719355	NCBI: PFAM: aminotransferase class I and II~KEGG: yps:YPTB3432 putative aminotransferase;PROVISIONAL ; MIBI: aminotransferase class I and II	0.00134844	0.0214944	3.20547
YPK_0015	YPK_0015		NCBI: hypothetical protein ; MIBI: hypothetical protein	1.63835	0.524206	18.4295	0	7.15009	8.17578	12.1466	11.2141	33.3012	0	5	6	16	13	30	0.316605	1.64441	0	0.408612	0.541202	1.20613	1.23516	2.49195	YPK_0015	YP_001718782	NCBI: KEGG: yps:YPTB3908 hypothetical protein;PROVISIONAL ; MIBI: hypothetical protein	0.00177565	0.0262825	3.1254
pYV0091	pYV0091		NCBI: transposase;putative transposase ; MIBI: transposase	1.63828	0.353196	73.8914	11.435	10.0101	16.3516	33.4033	49.1694	45.5117	7	7	12	44	57	41	0.832156	4.24694	0.75987	0.600456	1.13614	3.48153	5.68457	3.57474	pYV0091;YPTS_4220	YP_068500;YP_001874620	NCBI: similar to Y. pestis YPCD1.64;PROVISIONAL;KEGG: yps:pYV0091 putative transposase;PROVISIONAL ; MIBI: transposase	3.51016e-06	0.000204576	4.63846
YPK_2548	YPK_2548	fhuF	NCBI: ferric hydroximate transport ferric iron reductase ; MIBI: ferric hydroximate transport ferric iron reductase	1.63794	0.49808	36.2096	4.90071	4.29005	6.81315	15.1833	15.5272	25.5309	3	3	5	20	18	23	0.190963	0.973077	0.176607	0.139557	0.256724	0.858208	0.973511	1.08751	YPK_2548	YP_001721278	NCBI: PFAM: ferric iron reductase~KEGG: ypi:YpsIP31758_2449 ferric iron reductase protein FhuF;PROVISIONAL ; MIBI: ferric hydroximate transport ferric iron reductase	0.00100722	0.0173855	3.2885
pYV0098	pYV0098	yopP, yopJ	NCBI: yopP, yopJ; targeted effector protein;peptidase C55 ; MIBI: YopP, YopJ, targeted effector protein	1.62968	0.306969	649.198	27.7707	18.5902	4.08789	50.1049	50.8946	63.2723	17	13	3	66	59	57	0.527663	2.61445	0.90035	0.544061	0.138578	2.5479	2.87075	2.42469	pYV0098;YPTS_4223	YP_068507;YP_001874623	NCBI: similar to Y. pestis YPCD1.71c;PROVISIONAL;PFAM: peptidase C55~KEGG: yps:pYV0098 YopP, YopJ; putative targeted effector protein;PROVISIONAL ; MIBI: YopP, YopJ, targeted effector protein	1.10254e-07	9.13886e-06	5.30896
YPK_2458	YPK_2458	hpaD	NCBI: 3,4-dihydroxyphenylacetate 2,3-dioxygenase ; MIBI: 3,4-dihydroxyphenylacetate 2,3-dioxygenase	1.62479	0.651746	5.18268	1.63357	4.29005	1.36263	9.86914	10.3514	6.66024	1	3	1	13	12	6	0.075688	0.451679	0.0535173	0.12687	0.0466771	0.507123	0.590007	0.257908	YPK_2458	YP_001721188	NCBI: KEGG: ypi:YpsIP31758_2362 3,4-dihydroxyphenylacetate 2,3-dioxygenase~TIGRFAM: 3,4-dihydroxyphenylacetate 2,3-dioxygenase~PFAM: Extradiol ring-cleavage dioxygenase class III protein subunit B;1.13.11.15;PROVISIONAL ; MIBI: 3,4-dihydroxyphenylacetate 2,3-dioxygenase	0.0126673	0.102939	2.49299	path:ypy00350;path:ypy01120;path:ypy01220	;Tyrosine metabolism - Yersinia pseudotuberculosis YPIII;Microbial metabolism in diverse environments - Yersinia pseudotuberculosis YPIII;Degradation of aromatic compounds - Yersinia pseudotuberculosis YPIII
YPK_1380	YPK_1380	ybcI	NCBI: membrane-bound metal-dependent hydrolase ; MIBI: membrane-bound metal-dependent hydrolase	1.62233	0.615477	9.82349	3.26714	0	9.5384	13.665	9.48883	24.4209	2	0	7	18	11	22	0.225974	1.14018	0.167278	0	0.510642	1.09738	0.845247	1.47792	YPK_1380	YP_001720127	NCBI: PFAM: membrane-bound metal-dependent hydrolase~KEGG: ypm:YP_2668 putative membrane protein;PROVISIONAL ; MIBI: membrane-bound metal-dependent hydrolase	0.00839185	0.0792446	2.63588
YPK_0547	YPK_0547	yqjD	NCBI: hypothetical protein ; MIBI: hypothetical protein	1.61964	0.50558	23.5698	11.435	1.43002	6.81315	21.2566	28.4665	15.5406	7	1	5	28	33	14	0.607794	3.0998	1.05041	0.118577	0.654395	3.06262	4.54942	1.68736	YPK_0547	YP_001719303	NCBI: PFAM: protein of unknown function DUF883 ElaB~KEGG: ypi:YpsIP31758_0483 hypothetical protein;PROVISIONAL ; MIBI: hypothetical protein	0.00135758	0.0215479	3.20352
pYV0010	pYV0010		NCBI: hypothetical protein ; MIBI: hypothetical protein	1.61863	0.3991	57.8873	17.9693	20.0202	20.4394	57.6965	56.933	76.5928	11	14	15	76	66	69	1.17198	5.71732	1.10043	1.10672	1.30879	5.54189	6.06589	5.54418	pYV0010	YP_068423	NCBI: similar to Y. pestis YPCD1.84c;PROVISIONAL ; MIBI: hypothetical protein	4.99819e-05	0.0017588	4.05571
YPK_4164	YPK_4164		NCBI: phage transcriptional regulator AlpA ; MIBI: phage transcriptional regulator AlpA	1.61046	0.66742	15.1671	0	1.43002	2.72526	7.59165	4.3131	7.77028	0	1	2	10	5	7	0.115459	0.797415	0	0.10799	0.238387	0.996134	0.62776	0.768351	YPK_4164	YP_001722876	NCBI: PFAM: Prophage CP4-57 regulatory~KEGG: asa:ASA_3675 hypothetical protein;PROVISIONAL ; MIBI: phage transcriptional regulator AlpA	0.0158236	0.120208	2.41296
pYV0050	pYV0050		NCBI: hypothetical protein ; MIBI: hypothetical protein	1.6039	0.24235	388.72	44.1064	35.7504	53.1425	152.592	144.92	117.664	27	25	39	201	168	106	10.051	48.0326	10.0795	7.37494	12.6984	54.6951	57.6192	31.7835	pYV0050	YP_068459	NCBI: PROVISIONAL ; MIBI: hypothetical protein	3.63876e-11	7.98386e-09	6.61809
YPK_3467	YPK_3467	sfsA	NCBI: sugar fermentation stimulation protein A ; MIBI: sugar fermentation stimulation protein A	1.60292	0.641395	9.39572	0	1.43002	5.45052	14.4241	6.03834	7.77028	0	1	4	19	7	7	0.0742557	0.449507	0	0.0411391	0.181628	0.721012	0.334806	0.292705	YPK_3467	YP_001722187	NCBI: Regulatory factor involved in maltose metabolism;PROVISIONAL ; MIBI: sugar fermentation stimulation protein A	0.0124503	0.101841	2.49912
Ysr206_NU	Ysr206_NU		; Synonym: Ysr206_NU; Class: transRNA	1.60107	0.451269	41.8394	16.3357	7.15009	10.901	45.5499	37.0927	26.641	10	5	8	60	43	24	1.03333	5.06164	1.48122	0.585237	1.03352	6.47809	5.85154	2.85529	Ysr206_NU		; Synonym: Ysr206_NU; Class: transRNA	0.000388264	0.00822854	3.54794
pYV0044	pYV0044		NCBI: hypothetical protein;hypothetical protein ; MIBI: hypothetical protein	1.59248	0.511388	67.6124	1.63357	4.29005	5.45052	14.4241	12.0767	17.7606	1	3	4	19	14	16	0.249974	1.44176	0.109328	0.259176	0.381419	1.51412	1.40618	1.40498	pYV0044;YPTS_4268	YP_068453;YP_001874668	NCBI: similar to Y. pestis YPCD1.23;PROVISIONAL;KEGG: yps:pYV0044 hypothetical protein;PROVISIONAL ; MIBI: hypothetical protein	0.00184553	0.0271017	3.11403
YPK_3186	YPK_3186	rfbX	NCBI: LPS side chain defect: putative O-antigen transferase ; MIBI: LPS side chain defect: putative O-antigen transferase	1.58449	0.70585	6.03831	0	2.86003	2.72526	9.10998	7.76359	4.44016	0	2	2	12	9	4	0.038906	0.236706	0	0.0554812	0.0612369	0.307065	0.290267	0.112785	YPK_3186	YP_001721908	NCBI: KEGG: stm:STM2088 LPS side chain defect: putative O-antigen transferase;PROVISIONAL ; MIBI: LPS side chain defect: putative O-antigen transferase	0.0247815	0.159062	2.24479
YPK_1808	YPK_1808	yniC	NCBI: 2-deoxyglucose-6-phosphatase ; MIBI: 2-deoxyglucose-6-phosphatase	1.56728	0.360581	27.6822	9.80143	18.5902	10.901	53.9007	41.4058	23.3108	6	13	8	71	48	21	0.534334	2.59048	0.413674	0.70826	0.481069	3.56814	3.0404	1.16291	YPK_1808	YP_001720552	NCBI: YniC; catalyzes the dephosphorylation of 2-deoxyglucose 6-phosphate, mannose 6-phosphate and p-nitrophenyl phosphate;PROVISIONAL ; MIBI: 2-deoxyglucose-6-phosphatase	1.38297e-05	0.000616397	4.34655
YPK_1630	YPK_1630		NCBI: hypothetical protein ; MIBI: hypothetical protein	1.54844	0.671714	6.83578	0	2.86003	2.72526	10.6283	1.72524	9.99036	0	2	2	14	2	9	0.0958364	0.55548	0	0.136666	0.150844	0.882451	0.158891	0.625099	YPK_1630	YP_001720376	NCBI: KEGG: ypi:YpsIP31758_1522 hypothetical protein;PROVISIONAL ; MIBI: hypothetical protein	0.0211549	0.145051	2.30521
YPK_1259	YPK_1259	glrR, qseF, yfhA	NCBI: two component, sigma54 specific, Fis family transcriptional regulator ; MIBI: two component, sigma54 specific, Fis family transcriptional regulator	1.536	0.498558	14.8552	4.90071	7.15009	2.72526	17.4608	19.8403	9.99036	3	5	2	23	23	9	0.0994706	0.516195	0.102955	0.135593	0.0598639	0.575346	0.725162	0.248077	YPK_1259	YP_001720010	NCBI: PFAM: response regulator receiver; sigma-54 factor interaction domain-containing protein; ATPase associated with various cellular activities AAA_5~SMART: AAA ATPase~KEGG: ypm:YP_2543 two-component system response regulator;PROVISIONAL ; MIBI: two component, sigma54 specific, Fis family transcriptional regulator	0.00206389	0.0293828	3.08088	path:ypy02020	;Two-component system - Yersinia pseudotuberculosis YPIII
YPK_1287	YPK_1287	yapA	NCBI: pertactin ; MIBI: pertactin	1.53239	0.390669	28.5673	9.80143	11.4401	20.4394	27.3299	34.5048	68.8225	6	8	15	36	40	62	0.284864	1.2647	0.201837	0.212658	0.440098	0.882728	1.23621	1.67517	YPK_1287	YP_001720038	NCBI: PFAM: Pertactin~KEGG: ypm:YP_2752 putative autotransporter protein;PROVISIONAL ; MIBI: pertactin	8.76431e-05	0.00267958	3.92248
YPK_2807	YPK_2807		NCBI: RpiR family transcriptional regulator ; MIBI: RpiR family transcriptional regulator	1.50062	0.357389	24.6205	19.6029	10.0101	10.901	37.9582	32.7796	46.6217	12	7	8	50	38	42	0.506252	2.17074	0.743609	0.342771	0.432377	2.25844	2.16336	2.09041	YPK_2807	YP_001721536	NCBI: PFAM: helix-turn-helix protein RpiR; sugar isomerase (SIS)~KEGG: yps:YPTB1289 putative LacI-family regulatory protein;PROVISIONAL ; MIBI: RpiR family transcriptional regulator	2.68288e-05	0.00103167	4.19884
YPK_3346	YPK_3346		NCBI: hypothetical protein ; MIBI: hypothetical protein	1.49879	0.576732	7.19133	8.16786	11.4401	8.17578	18.22	15.5272	48.8418	5	8	6	24	18	44	0.466643	1.95542	0.422816	0.534581	0.44253	1.47934	1.39841	2.9885	YPK_3346	YP_001722068	NCBI: KEGG: ypi:YpsIP31758_3839 hypothetical protein;PROVISIONAL ; MIBI: hypothetical protein	0.00935583	0.0839103	2.59877
pYV0014	pYV0014		NCBI: NA ; MIBI: pseudogene	1.48664	0.798296	9.25265	0	1.43002	0	2.27749	3.45048	5.5502	0	1	0	3	4	5	0.0537551	0.671936	0	0.161265	0	0.446268	0.749964	0.819574	pYV0014		NCBI: NA ; MIBI: pseudogene	0.0625648	0.279411	1.86227
YPK_0014	YPK_0014	avtA	NCBI: valine--pyruvate transaminase ; MIBI: valine--pyruvate transaminase	1.47431	0.356547	63.4687	24.5036	32.8904	40.8789	47.0682	79.3611	160.956	15	23	30	62	92	145	0.662481	2.74834	0.502384	0.608715	0.876345	1.5136	2.83083	3.9006	YPK_0014	YP_001718781	NCBI: transaminase C; catalyzes transamination of alanine, valine, and 2-aminobutyrate with their respective 2-keto acids; also catalyzes terminal step in valine biosynthesis;PROVISIONAL ; MIBI: valine--pyruvate transaminase	3.55011e-05	0.00132419	4.13496	path:ypy00290;path:ypy01100;path:ypy01110	;Valine, leucine and isoleucine biosynthesis - Yersinia pseudotuberculosis YPIII;Metabolic pathways - Yersinia pseudotuberculosis YPIII;Biosynthesis of secondary metabolites - Yersinia pseudotuberculosis YPIII
pYV0096	pYV0096		NCBI: IS630 family transposase ; MIBI: IS630 family transposase	1.47133	0.372627	82.2193	11.435	11.4401	12.2637	26.5708	44.8563	34.4113	7	8	9	35	52	31	2.512	11.6496	2.49167	2.25021	2.79411	9.08104	17.005	8.86283	pYV0096	YP_068505	NCBI: similar to Y. pestis YPCD1.70c;PROVISIONAL ; MIBI: IS630 family transposase	7.86363e-05	0.00246482	3.94852
pYV0018	pYV0018		NCBI: transposase;transposase IS3/IS911 family protein;transposase IS3/IS911 family protein;transposase IS3/IS911 family protein;transposase IS3/IS911 family protein;transposase IS3/IS911 family protein;transposase IS3/IS911 family protein ; MIBI: putative transposase	1.46741	0.875571	5.49699	0	0	0	3.79582	0.862621	2.22008	0	0	0	5	1	2	0	0.35368	0	0	0	0.626781	0.157998	0.276261	pYV0018;YPK_3926;YPK_0066;Mrad2831_0442;Mrad2831_2634;Mrad2831_6104;YPTS_0325	YP_068429;YP_001722644;YP_001718833;YP_001753137;YP_001755301;YP_001766834;YP_001870771	NCBI: identical to Y. pestis YPCD1.93;PROVISIONAL;PFAM: transposase IS3/IS911 family protein~KEGG: yps:pYV0018 putative transposase;PROVISIONAL;PFAM: transposase IS3/IS911 family protein~KEGG: yps:pYV0018 putative transposase;PROVISIONAL;PFAM: transposase IS3/IS911 family protein~KEGG: yps:pYV0018 putative transposase;PROVISIONAL;PFAM: transposase IS3/IS911 family protein~KEGG: yps:pYV0018 putati…	0.0937494	0.34691	1.67594
YPK_2838	YPK_2838		NCBI: TetR family transcriptional regulator ; MIBI: TetR family transcriptional regulator	1.45358	0.263789	218.061	31.0379	24.3103	29.9778	92.6181	54.3451	95.4635	19	17	22	122	63	86	1.2974	5.42572	1.43258	1.01287	1.44676	6.70501	4.36402	5.20813	YPK_2838	YP_001721567	NCBI: PFAM: regulatory protein TetR~KEGG: ypi:YpsIP31758_2760 transcriptional regulator, TetR family;PROVISIONAL ; MIBI: TetR family transcriptional regulator	3.58018e-08	3.42412e-06	5.5104
YPK_1628	YPK_1628		NCBI: XRE family transcriptional regulator ; MIBI: XRE family transcriptional regulator	1.44438	0.454194	17.3955	8.16786	7.15009	9.5384	29.6074	18.115	24.4209	5	5	7	39	21	22	0.573263	2.48972	0.571118	0.451302	0.69737	3.2471	2.20372	2.01835	YPK_1628	YP_001720374	NCBI: PFAM: helix-turn-helix domain protein~KEGG: eca:ECA4290 putative phage regulatory protein;PROVISIONAL ; MIBI: XRE family transcriptional regulator	0.00147224	0.0229769	3.1801
YPK_2857	YPK_2857	ompC-3	NCBI: porin ; MIBI: porin	1.44178	0.651679	9.55884	4.90071	0	2.72526	6.07332	7.76359	12.2104	3	0	2	8	9	11	0.0650691	0.314552	0.123435	0	0.0717723	0.239929	0.340206	0.363521	YPK_2857	YP_001721586	NCBI: PFAM: porin Gram-negative type~KEGG: yps:YPTB1244 general bacterial porin (GBP) family protein;PROVISIONAL ; MIBI: porin	0.0269389	0.166218	2.2124
Ysr164	Ysr164		; Synonym: Ysr164; Class: transRNA	1.44018	0.691447	6.21508	3.26714	2.86003	0	6.83248	3.45048	11.1004	2	2	0	9	4	10	0.660262	3.3686	1.10645	0.87433	0	3.62929	2.03304	4.44347	Ysr164		; Synonym: Ysr164; Class: transRNA	0.0372653	0.202919	2.08285
Ysr198_NU	Ysr198_NU		; Synonym: Ysr198_NU; Class: transRNA	1.43297	0.289643	18.0478	40.8393	38.6105	35.4284	110.838	91.4378	106.564	25	27	26	146	106	96	14.084	57.3283	15.306	13.0625	13.8836	65.1552	59.6222	47.2075	Ysr198_NU		; Synonym: Ysr198_NU; Class: transRNA	7.52274e-07	5.10179e-05	4.94736
YPK_0921	YPK_0921	dsbC	NCBI: thiol:disulfide interchange protein DsbC ; MIBI: thiol:disulfide interchange protein DsbC	1.42359	0.326988	29.2485	14.7021	28.6003	23.1647	72.1207	67.2844	43.2916	9	20	17	95	78	39	0.846019	3.67665	0.576375	1.01213	0.949557	4.43467	4.58922	2.00607	YPK_0921	YP_001719675	NCBI: DsbC; periplasmic protein with protein disulfide isomerase activity; this protein also shows disulfide oxidoreductase activity;PROVISIONAL ; MIBI: thiol:disulfide interchange protein DsbC	1.33887e-05	0.000609024	4.35365
YPK_1831	YPK_1831	arnB, pmrH	NCBI: UDP-4-amino-4-deoxy-L-arabinose--oxoglutarate aminotransferase ; MIBI: UDP-4-amino-4-deoxy-L-arabinose--oxoglutarate aminotransferase	1.41401	0.236503	168.192	66.9764	51.4806	66.7688	206.493	134.569	158.736	41	36	49	272	156	143	1.48666	6.04871	1.62998	1.13095	1.69905	7.88214	5.69778	4.5662	YPK_1831	YP_001720575	NCBI: catalyzes the conversion of UDP-4-keto-arabinose to UDP-4-amino-4-deoxy-L-arabinose;PROVISIONAL ; MIBI: UDP-4-amino-4-deoxy-L-arabinose--oxoglutarate aminotransferase	2.24715e-09	3.64429e-07	5.97885	path:ypy00520;path:ypy01110;path:ypy02020	;Amino sugar and nucleotide sugar metabolism - Yersinia pseudotuberculosis YPIII;Biosynthesis of secondary metabolites - Yersinia pseudotuberculosis YPIII;Two-component system - Yersinia pseudotuberculosis YPIII
YPK_3533	YPK_3533	leuO	NCBI: leucine transcriptional activator ; MIBI: leucine transcriptional activator	1.40647	0.735839	5.68247	3.26714	1.43002	4.08789	6.83248	6.90096	15.5406	2	1	3	9	8	14	0.0864742	0.402315	0.0959621	0.0379151	0.125545	0.314766	0.352648	0.539531	YPK_3533	YP_001722253	NCBI: activator for leuABCD operon; member of LysR family of transcriptional activators;PROVISIONAL ; MIBI: leucine transcriptional activator	0.0559546	0.262529	1.91139
YPK_1907	YPK_1907	zntB	NCBI: zinc transporter ; MIBI: zinc transporter	1.40347	0.636318	5.18287	8.16786	2.86003	0	13.665	10.3514	6.66024	5	2	0	18	12	6	0.099329	0.437203	0.226419	0.0715675	0	0.594144	0.499237	0.21823	YPK_1907	YP_001720651	NCBI: PFAM: Mg2 transporter protein CorA family protein~KEGG: ypp:YPDSF_0807 CorA-like Mg2+ transporter protein;PROVISIONAL ; MIBI: zinc transporter	0.0274108	0.166632	2.20562
YPK_4150	YPK_4150	kdtX, waaE	NCBI: glycosyl transferase family protein ; MIBI: glycosyl transferase family protein	1.40315	0.351629	24.7944	39.2057	31.4604	20.4394	63.7699	50.8946	132.095	24	22	15	84	59	119	1.06472	4.12484	1.40744	1.01949	0.767221	3.59066	3.17873	5.60513	YPK_4150	YP_001722862	NCBI: PFAM: glycosyl transferase family 2~KEGG: ypm:YP_0055 lipopolysaccharide core biosynthesis glycosyl transferase;PROVISIONAL ; MIBI: glycosyl transferase family protein	6.59526e-05	0.00215792	3.99043
YPK_0611	YPK_0611		NCBI: hypothetical protein ; MIBI: hypothetical protein	1.40304	0.649306	6.03976	0	4.29005	4.08789	12.1466	5.17572	8.88032	0	3	3	16	6	8	0.143755	0.680277	0	0.204998	0.226265	1.00852	0.476672	0.555643	YPK_0611	YP_001719367	NCBI: KEGG: ypi:YpsIP31758_0550 hypothetical protein;PROVISIONAL ; MIBI: hypothetical protein	0.0307083	0.178329	2.16083
YPK_3408	YPK_3408	yahD, arpA	NCBI: ShET2 enterotoxin domain-containing protein ; MIBI: ShET2 enterotoxin domain-containing protein	1.40219	0.383978	23.2386	16.3357	12.8702	13.6263	49.3457	32.7796	33.3012	10	9	10	65	38	30	0.332837	1.37066	0.386514	0.274884	0.337112	1.83128	1.34937	0.931334	YPK_3408	YP_001722128	NCBI: PFAM: ShET2 enterotoxin domain protein~KEGG: yps:YPTB0793 hypothetical protein;PROVISIONAL ; MIBI: ShET2 enterotoxin domain-containing protein	0.000260465	0.00611027	3.65174
YPK_0312	YPK_0312	mscL	NCBI: large-conductance mechanosensitive channel ; MIBI: large-conductance mechanosensitive channel	1.40038	0.226394	69.2523	62.0757	75.7909	74.9446	176.885	169.936	223.118	38	53	55	233	197	201	4.83182	19.3598	4.30834	4.74837	5.43875	19.2556	20.5199	18.3038	YPK_0312	YP_001719078	NCBI: forms homopentamer; channel that opens in response to pressure or hypoosmotic shock;PROVISIONAL ; MIBI: large-conductance mechanosensitive channel	6.18735e-10	1.13199e-07	6.18558
YPK_4241	YPK_4241	adeP, purP, yieG	NCBI: xanthine/uracil/vitamin C permease ; MIBI: adenine permease AdeP	1.39484	0.381337	20.1158	11.435	22.8803	10.901	25.0524	37.9553	62.1623	7	16	8	33	44	56	0.306589	1.2606	0.241855	0.436836	0.241077	0.831086	1.39666	1.55405	YPK_4241	YP_001722950	NCBI: PFAM: Xanthine/uracil/vitamin C permease; sulphate transporter~KEGG: ypm:YP_4014 putative membrane/transport protein, symporter;PROVISIONAL ; MIBI: adenine permease AdeP	0.000254425	0.00608337	3.65776
YPK_3641	YPK_3641		NCBI: hypothetical protein ; MIBI: hypothetical protein	1.39007	0.619404	6.66464	1.63357	2.86003	5.45052	9.86914	10.3514	9.99036	1	2	4	13	12	9	0.278962	1.27454	0.137891	0.217926	0.481069	1.30664	1.5202	0.996779	YPK_3641	YP_001722361	NCBI: KEGG: yps:YPTB0567 hypothetical protein;PROVISIONAL ; MIBI: hypothetical protein	0.0248188	0.159062	2.24421
Ysr147_KO_sR011_YA	Ysr147_KO_sR011_YA	GlmY	cellular response to stress; Synonym: Ysr147_KO_sR011_YA; Class: transRNA	1.37816	0.455891	20.2864	4.90071	5.72007	10.901	25.8116	19.8403	15.5406	3	4	8	34	23	14	0.646607	2.81306	0.442938	0.466684	1.0302	3.65911	3.11983	1.66023	Ysr147_KO_sR011_YA		cellular response to stress; Synonym: Ysr147_KO_sR011_YA; Class: transRNA	0.0025027	0.0337006	3.02301
YPK_2687	YPK_2687	trxB	NCBI: thioredoxin reductase ; MIBI: thioredoxin reductase	1.37809	0.318282	420.537	156.823	271.703	547.777	1173.67	1161.95	269.74	96	190	402	1546	1347	243	9.4849	40.6821	4.57748	7.15898	16.7183	53.7329	59.0071	9.30638	YPK_2687	YP_001721417	NCBI: TIGRFAM: thioredoxin reductase~PFAM: FAD-dependent pyridine nucleotide-disulphide oxidoreductase~KEGG: ypa:YPA_0664 thioredoxin reductase;PROVISIONAL ; MIBI: thioredoxin reductase	1.49252e-05	0.000654953	4.32979	path:ypy00240;path:ypy00450	;Pyrimidine metabolism - Yersinia pseudotuberculosis YPIII;Selenocompound metabolism - Yersinia pseudotuberculosis YPIII
YPK_0062	YPK_0062		NCBI: hypothetical protein ; MIBI: hypothetical protein	1.37639	0.58238	10.6584	8.16786	4.29005	2.72526	20.4975	7.76359	14.4305	5	3	2	27	9	13	0.10994	0.463045	0.180921	0.0857795	0.0631189	0.71213	0.299188	0.377818	YPK_0062	YP_001718829	NCBI: KEGG: pfo:Pfl_4624 hypothetical protein;PROVISIONAL ; MIBI: hypothetical protein	0.0181085	0.131886	2.36339
YPK_2761	YPK_2761	psaE	NCBI: transcriptional regulator CadC ; MIBI: transcriptional regulator CadC	1.36866	0.320138	95.6906	70.2436	41.4705	39.5162	163.98	113.003	117.664	43	29	29	216	131	106	2.16442	8.61251	3.06119	1.63141	1.80065	11.2086	8.56791	6.06104	YPK_2761	YP_001721491	NCBI: PFAM: transcriptional regulator domain protein~KEGG: ypi:YpsIP31758_2680 transcriptional regulator;PROVISIONAL ; MIBI: transcriptional regulator CadC	1.90949e-05	0.000793409	4.27522
YPK_1318	YPK_1318		NCBI: NA ; MIBI: pseudogene	1.3664	0.571156	7.97392	4.90071	5.72007	6.81315	8.35081	6.90096	35.5213	3	4	5	11	8	32	0.190587	0.743922	0.163022	0.171762	0.236976	0.435706	0.399389	1.39667	YPK_1318		NCBI: NA ; MIBI: pseudogene	0.0167415	0.124394	2.39234
Ysr291	Ysr291		; Synonym: Ysr291; Class: asRNA	1.36431	0.235201	96890.5	1228.45	1484.36	1156.87	3228.73	2850.1	4042.77	752	1038	849	4253	3304	3642	667.895	2616.66	651.514	710.633	641.539	2685.82	2629.83	2534.34	Ysr291		; Synonym: Ysr291; Class: asRNA	6.60768e-09	8.49884e-07	5.8006
YPK_1444	YPK_1444	glk	NCBI: glucokinase ; MIBI: glucokinase	1.3638	0.689348	7.49363	0	2.86003	1.36263	8.35081	4.3131	3.33012	0	2	1	11	5	3	0.0386208	0.236537	0	0.0746599	0.0412026	0.378777	0.217004	0.11383	YPK_1444	YP_001720190	NCBI: catalyzes the conversion of ATP and D-glucose to ADP and D-glucose 6-phosphate;2.7.1.2;PROVISIONAL ; MIBI: glucokinase	0.0478848	0.236825	1.97839	path:ypy00010;path:ypy00052;path:ypy00500;path:ypy00520;path:ypy00521;path:ypy01100;path:ypy01110;path:ypy01120;path:ypy01200	;Glycolysis / Gluconeogenesis - Yersinia pseudotuberculosis YPIII;Galactose metabolism - Yersinia pseudotuberculosis YPIII;Starch and sucrose metabolism - Yersinia pseudotuberculosis YPIII;Amino sugar and nucleotide sugar metabolism - Yersinia pseudotuberculosis YPIII;Streptomycin biosynthesis - Yersinia pseudotuberculosis YPIII;Metabolic pathways - Yersinia pseudotuberculosis YPIII;Biosynthesis …
YPK_3666	YPK_3666		NCBI: Type I site-specific deoxyribonuclease ; MIBI: type I site-specific deoxyribonuclease	1.3599	0.536745	11.053	3.26714	2.86003	6.81315	16.7016	8.62621	12.2104	2	2	5	22	10	11	0.0459373	0.197013	0.0347074	0.0274261	0.0756783	0.278285	0.159431	0.153322	YPK_3666	YP_001722386	NCBI: KEGG: yps:YPTB0535 putative type I restriction enzyme, R subunit~PFAM: type III restriction protein res subunit~SMART: DEAD-like helicases;3.1.21.3;PROVISIONAL ; MIBI: type I site-specific deoxyribonuclease	0.0112896	0.096091	2.5336
Ysr196_NU	Ysr196_NU		; Synonym: Ysr196_NU; Class: transRNA	1.3546	0.231928	73.0499	73.5107	61.4907	53.1425	169.294	165.623	146.525	45	43	39	223	192	132	24.7069	97.2939	29.5186	22.2892	22.313	106.626	115.709	69.5467	Ysr196_NU		; Synonym: Ysr196_NU; Class: transRNA	5.20182e-09	6.92956e-07	5.84058
pYV0039	pYV0039		NCBI: transposase ; MIBI: putative transposase	1.35335	0.292799	265.011	42.4729	17.1602	28.6152	100.969	68.147	61.0522	26	12	21	133	79	55	4.49965	17.8736	6.52385	2.37933	4.59578	24.3253	18.2112	11.0844	pYV0039	YP_068448	NCBI: similar to Y. pestis YPCD1.18c;PROVISIONAL ; MIBI: putative transposase	3.79834e-06	0.000214664	4.62212
YPK_2607	YPK_2607		NCBI: enoyl-CoA hydratase/isomerase ; MIBI: enoyl-CoA hydratase/isomerase	1.34779	0.692379	7.67125	4.90071	0	0	8.35081	5.17572	2.22008	3	0	0	11	6	2	0.0637748	0.321781	0.191324	0	0	0.511349	0.351546	0.102447	YPK_2607	YP_001721337	NCBI: PFAM: Enoyl-CoA hydratase/isomerase~KEGG: ypi:YpsIP31758_2517 enoyl-CoA hydratase/isomerase family protein;PROVISIONAL ; MIBI: enoyl-CoA hydratase/isomerase	0.0515828	0.247624	1.9466
YPK_3213	YPK_3213		NCBI: hypothetical protein ; MIBI: hypothetical protein	1.34719	0.385669	42.1648	19.6029	11.4401	20.4394	48.5866	51.7572	35.5213	12	8	15	64	60	32	1.30264	5.28763	1.49326	0.78666	1.62801	5.80511	6.85943	3.19834	YPK_3213	YP_001721935	NCBI: KEGG: ypm:YP_0794 hypothetical protein;PROVISIONAL ; MIBI: hypothetical protein	0.000477405	0.00967784	3.49312
YPK_2470	YPK_2470	atoS1	NCBI: PAS/PAC sensor-containing diguanylate cyclase ; MIBI: PAS/PAC sensor-containing diguanylate cyclase	1.34226	0.375524	24.4948	16.3357	11.4401	20.4394	33.4033	36.2301	58.8321	10	8	15	44	42	53	0.216169	0.832398	0.220547	0.139423	0.288537	0.707342	0.851004	0.938849	YPK_2470	YP_001721200	NCBI: KEGG: ypa:YPA_1124 hypothetical protein~TIGRFAM: PAS sensor protein; diguanylate cyclase~PFAM: GGDEF domain containing protein; PAS fold-4 domain protein; PAS fold domain protein~SMART: PAS domain containing protein; PAC repeat-containing protein;PROVISIONAL ; MIBI: PAS/PAC sensor-containing diguanylate cyclase	0.000351075	0.00774857	3.57437
YPK_2269	YPK_2269	fimZ	NCBI: two component LuxR family transcriptional regulator ; MIBI: two component LuxR family transcriptional regulator	1.34006	0.396372	17.8135	16.3357	5.72007	19.0768	44.7907	43.131	17.7606	10	4	14	59	50	16	0.613482	2.46135	0.725401	0.229287	0.885759	3.11965	3.33219	0.932217	YPK_2269	YP_001721001	NCBI: PFAM: regulatory protein LuxR; response regulator receiver~KEGG: ypi:YpsIP31758_2160 DNA-binding response regulator, LuxR family;PROVISIONAL ; MIBI: two component LuxR family transcriptional regulator	0.000722731	0.0134789	3.38081	path:ypy02020	;Two-component system - Yersinia pseudotuberculosis YPIII
YPK_1944	YPK_1944	fnr	NCBI: fumarate/nitrate reduction transcriptional regulator ; MIBI: fumarate/nitrate reduction transcriptional regulator	1.33761	0.485579	15.0158	14.7021	0	8.17578	28.8483	15.5272	15.5406	9	0	6	38	18	14	0.289311	1.12773	0.548819	0	0.319115	1.68906	1.00842	0.685699	YPK_1944	YP_001720686	NCBI: Global transcription factor that controls the expression of over 100 target genes in response to anoxia;PROVISIONAL ; MIBI: fumarate/nitrate reduction transcriptional regulator	0.00587512	0.064235	2.75467
YPK_2191	YPK_2191		NCBI: alpha/beta fold family hydrolase ; MIBI: alpha/beta fold family hydrolase	1.33717	0.576821	12.2295	6.53429	7.15009	6.81315	4.55499	10.3514	44.4016	4	5	5	6	12	40	0.17257	0.666142	0.168197	0.166139	0.183374	0.183902	0.463577	1.35095	YPK_2191	YP_001720927	NCBI: KEGG: ypm:YP_1849 hydrolases of the alpha/beta superfamily;PROVISIONAL ; MIBI: alpha/beta fold family hydrolase	0.0204402	0.142227	2.31817
pYV0011	pYV0011		NCBI: transposase remname ; MIBI: transposase remname	1.33423	0.372389	97.4788	24.5036	22.8803	40.8789	93.3773	63.8339	75.4828	15	16	30	123	74	68	4.35766	17.1895	3.64427	3.07172	6.35698	21.7821	16.5171	13.2693	pYV0011	YP_068424	NCBI: identical to C-term of Y. pestis YPCC1.85;PROVISIONAL ; MIBI: transposase remname	0.000339809	0.00763546	3.58289
YPK_2826	YPK_2826		NCBI: Hrp-dependent type III effector protein ; MIBI: Hrp-dependent type III effector protein	1.33309	0.596437	6.66048	4.90071	4.29005	1.36263	6.07332	7.76359	16.6506	3	3	1	8	9	15	0.0732201	0.306678	0.105558	0.0834131	0.0306889	0.205181	0.290934	0.423918	YPK_2826	YP_001721555	NCBI: PFAM: type III effector Hrp-dependent outers~KEGG: yps:YPTB1270 hypothetical protein;PROVISIONAL ; MIBI: Hrp-dependent type III effector protein	0.0254113	0.160924	2.23509
YPK_1543	YPK_1543		NCBI: diguanylate phosphodiesterase ; MIBI: diguanylate phosphodiesterase	1.32329	0.36953	33.7919	17.9693	11.4401	25.89	51.6232	55.2077	35.5213	11	8	19	68	64	32	0.748583	2.96105	0.728855	0.418871	1.09802	3.28422	3.89592	1.70301	YPK_1543	YP_001720289	NCBI: PFAM: EAL domain protein~KEGG: yps:YPTB2605 hypothetical protein;PROVISIONAL ; MIBI: diguanylate phosphodiesterase	0.000342278	0.00764488	3.581
YPK_4097	YPK_4097		NCBI: YiaAB two helix domain-containing protein ; MIBI: YiaAB two helix domain-containing protein	1.31824	0.353597	15.5448	42.4729	21.4503	43.6041	77.4348	67.2844	126.545	26	15	32	102	78	114	2.20738	7.97429	2.61812	1.19358	2.81045	7.48674	7.21594	9.22021	YPK_4097	YP_001722809	NCBI: PFAM: YiaAB two helix domain protein~KEGG: ypi:YpsIP31758_0119 YiaA/B two helix domain protein;PROVISIONAL ; MIBI: YiaAB two helix domain-containing protein	0.00019294	0.0048957	3.72808
YPK_3397	YPK_3397	fucR	NCBI: DeoR family transcriptional regulator ; MIBI: DeoR family transcriptional regulator	1.31726	0.29542	36.2987	21.2364	18.5902	25.89	61.4924	58.6582	45.5117	13	13	19	81	68	41	0.752907	2.91844	0.736953	0.582347	0.93942	3.34701	3.5415	1.86681	YPK_3397	YP_001722117	NCBI: PFAM: regulatory protein DeoR~KEGG: ypm:YP_0359 putative deoR-family regulatory protein;PROVISIONAL ; MIBI: DeoR family transcriptional regulator	8.23684e-06	0.000420869	4.45893
YPK_1464	YPK_1464	mltB-1	NCBI: murein hydrolase B ; MIBI: murein hydrolase B	1.31662	0.581871	7.3553	1.63357	1.43002	8.17578	9.10998	10.3514	13.3205	1	1	6	12	12	12	0.0981724	0.411092	0.0419341	0.0331367	0.219446	0.366796	0.462307	0.404173	YPK_1464	YP_001720210	NCBI: membrane-bound lytic murein transglycosylase B; catalyzes the cleavage of the glycosidic bonds between N-acetylmuramic acid and N-acetylglucosamine in peptidoglycan;PROVISIONAL ; MIBI: murein hydrolase B	0.0236526	0.156213	2.26273
YPK_1574	YPK_1574		NCBI: hypothetical protein ; MIBI: hypothetical protein	1.30637	0.644648	5.29985	0	4.29005	4.08789	4.55499	8.62621	12.2104	0	3	3	6	10	11	0.163106	0.732454	0	0.232594	0.256724	0.429104	0.9014	0.866857	YPK_1574	YP_001720320	NCBI: PFAM: conserved hypothetical protein~KEGG: ypi:YpsIP31758_1468 hypothetical protein;PROVISIONAL ; MIBI: hypothetical protein	0.0427155	0.220677	2.02648
YPK_2207	YPK_2207		NCBI: Sel1 domain-containing protein ; MIBI: Sel1 domain protein repeat-containing protein	1.30539	0.674706	7.81993	0	1.43002	6.81315	14.4241	8.62621	2.22008	0	1	5	19	10	2	0.0364508	0.17438	0	0.0167752	0.0925773	0.294005	0.195032	0.0341015	YPK_2207	YP_001720941	NCBI: PFAM: Sel1 domain protein repeat-containing protein; MORN variant repeat protein~KEGG: yps:YPTB1981 hypothetical protein;PROVISIONAL ; MIBI: Sel1 domain protein repeat-containing protein	0.0530214	0.251616	1.93475
YPK_0065	YPK_0065	hsdM-1	NCBI: N4/N6-methyltransferase family protein ; MIBI: N4/N6-methyltransferase family protein	1.29176	0.405334	41.1923	11.435	5.72007	24.5273	50.8641	31.0543	24.4209	7	4	18	67	36	22	0.515384	1.98462	0.418522	0.188983	0.938647	2.91992	1.97745	1.05648	YPK_0065	YP_001718832	NCBI: KEGG: ecw:EcE24377A_0286 N4/N6-methyltransferase family protein;PROVISIONAL ; MIBI: N4/N6-methyltransferase family protein	0.00143801	0.0226319	3.18691
YPK_4242	YPK_4242		NCBI: hypothetical protein ; MIBI: hypothetical protein	1.28896	0.546528	13.843	8.16786	17.1602	8.17578	21.2566	12.9393	54.392	5	12	6	28	15	49	0.485936	1.81272	0.369709	0.701154	0.386946	1.50912	1.01897	2.91008	YPK_4242	YP_001722951	NCBI: KEGG: yps:YPTB3952 hypothetical protein;PROVISIONAL ; MIBI: hypothetical protein	0.0183515	0.132401	2.35845
YPK_0385	YPK_0385	hcp-1	NCBI: Hcp1 family type VI secretion system effector ; MIBI: type VI secretion system effector, Hcp1 family	1.2881	0.437737	22.2076	6.53429	21.4503	27.2526	67.5657	52.6199	19.9807	4	15	20	89	61	18	0.981966	3.9923	0.353895	1.04869	1.54331	5.73958	4.95822	1.2791	YPK_0385	YP_001719143	NCBI: TIGRFAM: type VI secretion system effector, Hcp1 family~PFAM: protein of unknown function DUF796~KEGG: ypi:YpsIP31758_0312 hypothetical protein;PROVISIONAL ; MIBI: type VI secretion system effector, Hcp1 family	0.00325431	0.0411477	2.94264	path:ypy03070	;Bacterial secretion system - Yersinia pseudotuberculosis YPIII
YPK_R0085	YPK_R0085	16S ribosomal RNA	NCBI: NA ; MIBI: 16S ribosomal RNA	1.28466	0.895513	6.41603	0	0	2.72526	0.759165	7.76359	5.5502	0	0	2	1	9	5	0.0173937	0.12976	0	0	0.0521811	0.0218046	0.247342	0.120133	YPK_R0085		NCBI: NA ; MIBI: 16S ribosomal RNA	0.151416	0.445763	1.43455	path:ypy03010	;Ribosome - Yersinia pseudotuberculosis YPIII
YPK_2840	YPK_2840		NCBI: hypothetical protein ; MIBI: hypothetical protein	1.28081	0.348958	124.169	9.80143	15.7302	14.9889	53.1415	29.3291	22.2008	6	11	11	70	34	20	2.75352	11.1477	2.04079	2.95653	3.26325	17.3549	10.6245	5.46383	YPK_2840	YP_001721569	NCBI: PROVISIONAL ; MIBI: hypothetical protein	0.000242179	0.00586094	3.67039
YPK_1186	YPK_1186		NCBI: hypothetical protein ; MIBI: hypothetical protein	1.28081	0.458649	45.3083	13.0686	15.7302	6.81315	6.83248	16.3898	73.2627	8	11	5	9	19	66	0.376889	1.3789	0.429641	0.466821	0.234204	0.352317	0.937455	2.84694	YPK_1186	YP_001719937	NCBI: KEGG: ypi:YpsIP31758_1133 hypothetical protein;PROVISIONAL ; MIBI: hypothetical protein	0.00522912	0.0600142	2.79257
YPK_3922	YPK_3922	yjcH	NCBI: hypothetical protein ; MIBI: hypothetical protein	1.27686	0.387334	15.8363	14.7021	20.0202	20.4394	41.7541	48.3068	47.7317	9	14	15	55	56	43	1.62605	6.18496	1.32455	1.62816	1.92543	5.90018	7.57176	5.08293	YPK_3922	YP_001722640	NCBI: PFAM: protein of unknown function DUF485~KEGG: ypm:YP_0405 hypothetical protein;PROVISIONAL ; MIBI: hypothetical protein	0.000978888	0.0173487	3.29653
YPK_3192	YPK_3192	ddhD, rfbI, ascD	NCBI: CDP-6-deoxy-delta-3,4-glucoseen reductase ; MIBI: CDP-6-deoxy-delta-3,4-glucoseen reductase	1.27075	0.481111	36.9163	8.16786	10.0101	12.2637	34.9216	20.7029	22.2008	5	7	9	46	24	20	0.284183	1.10764	0.231908	0.256559	0.364081	1.55518	1.02268	0.745067	YPK_3192	YP_001721914	NCBI: catalyzes the formation of 3,6-dideoxy-D-glycero-D-glycero-4-hexulose;PROVISIONAL ; MIBI: CDP-6-deoxy-delta-3,4-glucoseen reductase	0.00825915	0.078716	2.64129	path:ypy00520;path:ypy01110	;Amino sugar and nucleotide sugar metabolism - Yersinia pseudotuberculosis YPIII;Biosynthesis of secondary metabolites - Yersinia pseudotuberculosis YPIII
YPK_0665	YPK_0665	sufI, ftsP	NCBI: repressor protein for FtsI ; MIBI: repressor protein for FtsI	1.26605	0.637623	11.0308	9.80143	1.43002	0	7.59165	12.0767	11.1004	6	1	0	10	14	10	0.0729338	0.302715	0.193338	0.025463	0	0.234878	0.414454	0.258813	YPK_0665	YP_001719421	NCBI: PFAM: multicopper oxidase type 2; multicopper oxidase type 3~KEGG: yps:YPTB3390 putative cell division protein;PROVISIONAL ; MIBI: repressor protein for FtsI	0.0470796	0.234143	1.98558
YPK_1418	YPK_1418		NCBI: putative peptidase ; MIBI: putative peptidase	1.25685	0.581768	7.65169	8.16786	1.43002	1.36263	11.3875	7.76359	8.88032	5	1	1	15	9	8	0.0835171	0.321258	0.188034	0.0297172	0.0328001	0.411181	0.31095	0.241643	YPK_1418	YP_001720165	NCBI: PFAM: peptidase M24~KEGG: ypi:YpsIP31758_1308 peptidase, M24 family;PROVISIONAL ; MIBI: putative peptidase	0.0307421	0.178329	2.1604
YPK_1775	YPK_1775	fimC-2	NCBI: chaperone protein ; MIBI: chaperone protein	1.25196	0.290214	43.3168	22.87	21.4503	27.2526	70.6023	51.7572	51.0619	14	15	20	93	60	46	0.88008	3.24939	0.853718	0.722803	1.06372	4.13376	3.36139	2.25301	YPK_1775	YP_001720519	NCBI: KEGG: ypp:YPDSF_1751 chaperone protein;PROVISIONAL ; MIBI: chaperone protein	1.60391e-05	0.00069565	4.31391
YPK_0381	YPK_0381	lamB-1	NCBI: maltoporin ; MIBI: maltoporin	1.2508	0.411695	18.2146	11.435	12.8702	12.2637	22.7749	29.3291	38.8514	7	9	9	30	34	35	0.264263	0.977264	0.252693	0.256731	0.283365	0.78939	1.1276	1.0148	YPK_0381	YP_001719139	NCBI: porin involved in the transport of maltose and maltodextrins;PROVISIONAL ; MIBI: maltoporin	0.00238022	0.0332518	3.03817
YPK_3813	YPK_3813	frdA	NCBI: fumarate reductase flavoprotein subunit ; MIBI: fumarate reductase flavoprotein subunit	1.2474	0.458127	31.6768	32.6714	21.4503	9.5384	22.0158	36.2301	101.014	20	15	7	29	42	91	0.318525	1.11451	0.503485	0.298394	0.153697	0.532145	0.971377	1.84	YPK_3813	YP_001722532	NCBI: part of four member fumarate reductase enzyme complex FrdABCD which catalyzes the reduction of fumarate to succinate during anaerobic respiration; FrdAB are the catalytic subcomplex consisting of a flavoprotein subunit and an iron-sulfur subunit, respectively; FrdCD are the membrane components which interact with quinone and are involved in electron transfer; the catalytic subunits are simi…	0.00647273	0.0664478	2.72282	path:ypy00020;path:ypy00190;path:ypy00620;path:ypy00650;path:ypy01100;path:ypy01110;path:ypy01120;path:ypy01200;path:ypy02020	;Citrate cycle (TCA cycle) - Yersinia pseudotuberculosis YPIII;Oxidative phosphorylation - Yersinia pseudotuberculosis YPIII;Pyruvate metabolism - Yersinia pseudotuberculosis YPIII;Butanoate metabolism - Yersinia pseudotuberculosis YPIII;Metabolic pathways - Yersinia pseudotuberculosis YPIII;Biosynthesis of secondary metabolites - Yersinia pseudotuberculosis YPIII;Microbial metabolism in diverse …
YPK_2720	YPK_2720		NCBI: periplasmic binding protein ; MIBI: periplasmic binding protein	1.24532	0.595268	9.39987	3.26714	2.86003	2.72526	8.35081	7.76359	8.88032	2	2	2	11	9	8	0.0746346	0.318342	0.0840986	0.0664555	0.0733497	0.337153	0.347683	0.270189	YPK_2720	YP_001721450	NCBI: PFAM: periplasmic binding protein~KEGG: yps:YPTB1369 putative periplasmic iron/siderophore binding protein;PROVISIONAL ; MIBI: periplasmic binding protein	0.0364361	0.199705	2.09203
pYV0021	pYV0021		NCBI: transposase ; MIBI: putative transposase	1.2429	0.295241	188.417	13.0686	20.0202	19.0768	45.5499	45.7189	39.9615	8	14	14	60	53	36	1.10804	4.29919	0.850331	1.17589	1.29788	4.64863	5.17554	3.0734	pYV0021	YP_068432	NCBI: similar to Y. pestis YPCD1.96c;PROVISIONAL ; MIBI: putative transposase	2.55607e-05	0.000993142	4.20979
YPK_2388	YPK_2388	doc	NCBI: death-on-curing family protein ; MIBI: death-on-curing family protein	1.24075	0.565893	12.2884	3.26714	4.29005	8.17578	13.665	17.2524	11.1004	2	3	6	18	20	10	0.308165	1.26833	0.192528	0.228206	0.50376	1.26302	1.76878	0.773183	YPK_2388	YP_001721118	NCBI: TIGRFAM: death-on-curing family protein~PFAM: Death-on-curing protein~KEGG: ypp:YPDSF_1291 hypothetical protein;PROVISIONAL ; MIBI: death-on-curing family protein	0.0283393	0.169944	2.19256
YPK_1432	YPK_1432	ligA	NCBI: NAD-dependent DNA ligase LigA ; MIBI: NAD-dependent DNA ligase LigA	1.24045	0.355693	22.1825	39.2057	22.8803	29.9778	43.2724	77.6359	101.014	24	16	22	57	90	91	0.424517	1.50036	0.547456	0.288403	0.437694	0.947738	1.88609	1.66724	YPK_1432	YP_001720179	NCBI: this protein catalyzes the formation of phosphodiester linkages between 5'-phosphoryl and 3'-hydroxyl groups in double-stranded DNA using NAD as a coenzyme and as the energy source for the reaction; essential for DNA replication and repair of damaged DNA; similar to ligase LigB;6.5.1.2;PROVISIONAL ; MIBI: NAD-dependent DNA ligase LigA	0.000487706	0.00978035	3.48742	path:ypy03030;path:ypy03410;path:ypy03420;path:ypy03430	;DNA replication - Yersinia pseudotuberculosis YPIII;Base excision repair - Yersinia pseudotuberculosis YPIII;Nucleotide excision repair - Yersinia pseudotuberculosis YPIII;Mismatch repair - Yersinia pseudotuberculosis YPIII
YPK_2263	YPK_2263		NCBI: hypothetical protein ; MIBI: hypothetical protein	1.23945	0.712507	5.99512	1.63357	2.86003	1.36263	9.10998	3.45048	4.44016	1	2	1	12	4	4	0.0941986	0.426564	0.08185	0.129357	0.0713885	0.715938	0.300788	0.262965	YPK_2263	YP_001720995	NCBI: KEGG: ypm:YP_1673 hypothetical protein;PROVISIONAL ; MIBI: hypothetical protein	0.0819361	0.322726	1.73956
YPK_2224	YPK_2224	ompC-1	NCBI: porin ; MIBI: porin	1.23764	0.51998	12.0291	3.26714	5.72007	4.08789	12.1466	10.3514	12.2104	2	4	3	16	12	11	0.109917	0.445502	0.0847975	0.134016	0.110939	0.49448	0.467429	0.374597	YPK_2224	YP_001720958	NCBI: PFAM: porin Gram-negative type~KEGG: ypi:YpsIP31758_2115 outer membrane protein N;PROVISIONAL ; MIBI: porin	0.0173053	0.127477	2.38016
YPK_1088	YPK_1088	yaeQ	NCBI: YaeQ family protein ; MIBI: YaeQ family protein	1.23469	0.608033	4.88016	6.53429	1.43002	6.81315	12.1466	12.9393	11.1004	4	1	5	16	15	10	0.255131	0.93328	0.334556	0.0660924	0.364745	0.97545	1.15261	0.671782	YPK_1088	YP_001719842	NCBI: PFAM: YaeQ family protein~KEGG: ypi:YpsIP31758_1035 hypothetical protein;PROVISIONAL ; MIBI: YaeQ family protein	0.0422927	0.220017	2.03063
YPK_1891	YPK_1891	sapB, dppB	NCBI: binding-protein-dependent transport system inner membrane protein ; MIBI: binding-protein-dependent transport systems inner membrane component	1.23426	0.477505	14.7513	6.53429	5.72007	5.45052	16.7016	12.9393	15.5406	4	4	4	22	15	14	0.168739	0.650606	0.190136	0.150247	0.165834	0.762259	0.655054	0.534505	YPK_1891	YP_001720635	NCBI: PFAM: binding-protein-dependent transport systems inner membrane component~KEGG: ypm:YP_2145 peptide transport system permease protein;PROVISIONAL ; MIBI: binding-protein-dependent transport systems inner membrane component	0.00974343	0.085833	2.5848	path:ypy02010	;ABC transporters - Yersinia pseudotuberculosis YPIII
pYV0089	pYV0089	yscM, lcrQ	NCBI: yscM, lcrQ; type III secretion regulatory;protein-tyrosine phosphatase YopH ; MIBI: YscM, LcrQ, type III secretion regulatory	1.23391	0.530958	68.3151	4.90071	0	8.17578	8.35081	18.115	12.2104	3	0	6	11	21	11	0.362114	1.5898	0.395844	0	0.690499	1.05796	2.54568	1.16577	pYV0089;YPTS_4218	YP_068498;YP_001874618	NCBI: identical to Y. pestis YPCD1.62;PROVISIONAL;PFAM: Protein-tyrosine phosphatase YopH~KEGG: yps:pYV0089 YscM, LcrQ; putative type III secretion regulatory;PROVISIONAL ; MIBI: YscM, LcrQ, type III secretion regulatory	0.0201293	0.141428	2.32393
pYV0094	pYV0094	yopH	NCBI: yopH; protein-tyrosine phosphatase Yop effector;protein-tyrosine phosphatase YopH ; MIBI: YopH, protein-tyrosine phosphatase Yop effector	1.23225	0.299601	6180.13	168.258	190.192	194.856	357.567	414.058	565.011	103	133	143	471	480	509	3.62057	12.9793	3.36144	3.4299	4.07036	11.2043	14.3916	13.3421	pYV0094;YPTS_4221	YP_068503;YP_001874621	NCBI: similar to Y. pestis YPCD1.67c;PROVISIONAL;PFAM: tyrosine specific protein phosphatase; Protein-tyrosine phosphatase YopH~SMART: Protein-tyrosine phosphatase, catalytic~KEGG: yps:pYV0094 YopH; putative protein-tyrosine phosphatase Yop effector;PROVISIONAL ; MIBI: YopH, protein-tyrosine phosphatase Yop effector	3.9062e-05	0.00141457	4.11296
Ysr300	Ysr300		; Synonym: Ysr300; Class: asRNA	1.23082	0.303948	23709.9	2891.42	4277.18	2890.14	7030.63	6115.98	11007.2	1770	2991	2121	9261	7090	9916	606.503	2151.81	538.242	718.726	562.542	2052.76	1980.76	2421.92	Ysr300		; Synonym: Ysr300; Class: asRNA	5.13417e-05	0.00178976	4.04943
YPK_2327	YPK_2327		NCBI: hypothetical protein ; MIBI: hypothetical protein	1.22317	0.439796	23.4318	8.16786	5.72007	13.6263	18.9791	24.1534	26.641	5	4	10	25	28	24	0.146489	0.54858	0.130153	0.0822783	0.227035	0.47435	0.669611	0.50178	YPK_2327	YP_001721057	NCBI: PFAM: protein of unknown function DUF264; putative terminase ATPase subunit~KEGG: yps:YPTB1859 similar to gpP phage P2 terminase;PROVISIONAL ; MIBI: hypothetical protein	0.00541542	0.060954	2.78122
YPK_0542	YPK_0542	yhaJ	NCBI: LysR family transcriptional regulator ; MIBI: transcriptional regulator, LysR family	1.22216	0.546464	7.82593	3.26714	11.4401	1.36263	7.59165	13.8019	19.9807	2	8	1	10	16	18	0.157406	0.623984	0.102725	0.324695	0.0447975	0.374386	0.754998	0.742567	YPK_0542	YP_001719298	NCBI: PFAM: regulatory protein LysR; LysR substrate-binding~KEGG: ypm:YP_3798 LysR-family transcriptional regulatory protein;PROVISIONAL ; MIBI: transcriptional regulator, LysR family	0.0253193	0.160924	2.2365
YPK_2615	YPK_2615	cnfY	NCBI: cytotoxic necrotizing factor ; MIBI: cytotoxic necrotizing factor	1.21868	0.334608	502.575	29.4043	30.0304	10.901	63.0107	43.131	66.6024	18	21	8	83	50	60	0.208965	0.777246	0.271436	0.250239	0.105219	0.912322	0.692701	0.726716	YPK_2615	YP_001721345	NCBI: PFAM: Cytotoxic necrotizing factor~KEGG: eci:UTI89_C4921 cytotoxic necrotizing factor 1;PROVISIONAL ; MIBI: cytotoxic necrotizing factor	0.000270415	0.00630405	3.64211
YPK_0051	YPK_0051	fimA-1	NCBI: fimbrial protein ; MIBI: fimbrial protein	1.21752	0.626113	6.17984	1.63357	2.86003	4.08789	11.3875	6.03834	5.5502	1	2	3	15	7	5	0.142553	0.586472	0.0822901	0.130053	0.215317	0.899734	0.529209	0.330473	YPK_0051	YP_001718818	NCBI: PFAM: Fimbrial protein~KEGG: yps:YPTB3896 fimbrial protein;PROVISIONAL ; MIBI: fimbrial protein	0.0518266	0.247738	1.94457
YPK_0016	YPK_0016	malS	NCBI: periplasmic alpha-amylase ; MIBI: periplasmic alpha-amylase	1.21679	0.232221	106.534	68.61	42.9005	62.6809	97.9323	125.08	189.817	42	30	46	129	145	171	0.784778	2.70368	0.934375	0.527394	0.892564	2.09188	2.96361	3.05553	YPK_0016	YP_001718783	NCBI: periplasmic enzyme that degrades maltodextrins that enter via the outer membrane porin LamB; hydrolyzes alpha-(1,4) glycosidic linkages; contains internal disulfide bonds;PROVISIONAL ; MIBI: periplasmic alpha-amylase	1.60761e-07	1.27583e-05	5.23979	path:ypy00500;path:ypy01100	;Starch and sucrose metabolism - Yersinia pseudotuberculosis YPIII;Metabolic pathways - Yersinia pseudotuberculosis YPIII
YPK_1958	YPK_1958	tauA-2	NCBI: ABC transporter periplasmic substrate-binding protein ; MIBI: ABC transporter periplasmic substrate-binding protein	1.21518	0.561939	46.6598	1.63357	2.86003	5.45052	15.9425	6.90096	6.66024	1	2	4	21	8	6	0.0900139	0.407507	0.044494	0.0703192	0.155229	0.681078	0.327019	0.214423	YPK_1958	YP_001720700	NCBI: KEGG: ypi:YpsIP31758_1849 ABC transporter, periplasmic substrate-binding protein;PROVISIONAL ; MIBI: ABC transporter periplasmic substrate-binding protein	0.0305816	0.17824	2.16248
YPK_0248	YPK_0248	crp	NCBI: cAMP-regulatory protein ; MIBI: cAMP-regulatory protein	1.21438	0.653901	9.77957	3.26714	0	5.45052	8.35081	7.76359	8.88032	2	0	4	11	9	8	0.132718	0.549177	0.14508	0	0.253074	0.581629	0.599794	0.466108	YPK_0248	YP_001719014	NCBI: complexes with cyclic AMP and binds to specific DNA sites near the promoter to regulate the transcription of several catabolite-sensitive operons;PROVISIONAL ; MIBI: cAMP-regulatory protein	0.0632915	0.281439	1.85714	path:ypy02020	;Two-component system - Yersinia pseudotuberculosis YPIII
pYV0047	pYV0047	yopM	NCBI: yopM; targeted effector protein;YopM; putative targeted effector protein ; MIBI: YopM, targeted effector protein	1.20932	0.305223	245.283	27.7707	14.3002	17.7142	50.1049	30.1917	64.3823	17	10	13	66	35	58	0.348865	1.22109	0.490946	0.228206	0.327444	1.38933	0.928612	1.34534	pYV0047;YPTS_4270	YP_068456;YP_001874670	NCBI: similar to Y. pestis YPCD1.26c;PROVISIONAL;KEGG: yps:pYV0047 YopM; putative targeted effector protein;PROVISIONAL ; MIBI: YopM, targeted effector protein	7.42923e-05	0.00236128	3.9621
YPK_1122	YPK_1122	yicN	NCBI: hypothetical protein ; MIBI: hypothetical protein	1.20909	0.541789	7.42543	4.90071	5.72007	6.81315	22.7749	8.62621	11.1004	3	4	5	30	10	10	0.357879	1.32946	0.306119	0.322531	0.444988	2.23134	0.937455	0.819574	YPK_1122	YP_001719873	NCBI: PFAM: protein of unknown function DUF1198~KEGG: ypm:YP_2458 hypothetical protein;PROVISIONAL ; MIBI: hypothetical protein	0.0256372	0.161245	2.23166
YPK_2057	YPK_2057	yciI	NCBI: hypothetical protein ; MIBI: hypothetical protein	1.20281	0.276146	53.0636	32.6714	20.0202	27.2526	63.7699	59.5208	63.2723	20	14	20	84	69	57	2.4998	8.7817	3.09211	1.71039	2.6969	9.4663	9.80067	7.07814	YPK_2057	YP_001720797	NCBI: PFAM: YCII-related~KEGG: ypi:YpsIP31758_1947 YciI domain protein;PROVISIONAL ; MIBI: hypothetical protein	1.32641e-05	0.000609024	4.3557
YPK_3963	YPK_3963		NCBI: hypothetical protein ; MIBI: hypothetical protein	1.20102	0.612064	7.21758	4.90071	2.86003	4.08789	11.3875	6.90096	11.1004	3	2	3	15	8	10	0.225269	0.823684	0.281705	0.148404	0.245699	1.02669	0.690151	0.754209	YPK_3963	YP_001722679	NCBI: KEGG: yps:YPTB0237 hypothetical protein;PROVISIONAL ; MIBI: hypothetical protein	0.0497342	0.241863	1.96224
YPK_0357	YPK_0357	purH	NCBI: bifunctional phosphoribosylaminoimidazolecarboxamide formyltransferase/IMP cyclohydrolase ; MIBI: bifunctional phosphoribosylaminoimidazolecarboxamide formyltransferase/IMP cyclohydrolase	1.19563	0.325877	63.0966	63.7093	60.0607	58.5931	61.4924	116.454	251.979	39	42	43	81	135	227	1.05595	3.51741	1.12629	0.958464	1.08309	1.70508	3.58179	5.26538	YPK_0357	YP_001719120	NCBI: involved in de novo purine biosynthesis;2.1.2.3;PROVISIONAL ; MIBI: bifunctional phosphoribosylaminoimidazolecarboxamide formyltransferase/IMP cyclohydrolase	0.000243551	0.00586094	3.66895	path:ypy00230;path:ypy00670;path:ypy01100;path:ypy01110	;Purine metabolism - Yersinia pseudotuberculosis YPIII;One carbon pool by folate - Yersinia pseudotuberculosis YPIII;Metabolic pathways - Yersinia pseudotuberculosis YPIII;Biosynthesis of secondary metabolites - Yersinia pseudotuberculosis YPIII
pYV0046	pYV0046		NCBI: transposase remnant;putative transposase remnant ; MIBI: putative transposase remnant	1.18841	0.325089	21895.5	81.6786	128.702	79.0325	224.713	169.074	293.051	50	90	58	296	196	264	8.7604	31.0134	7.65298	10.8854	7.7428	33.0238	27.5612	32.4551	pYV0046;YPTS_4269	YP_068455;YP_001874669	NCBI: similar to Y. pestis YPCD1.25;PROVISIONAL;KEGG: yps:pYV0046 putative transposase remnant;PROVISIONAL ; MIBI: putative transposase remnant	0.00025654	0.00609487	3.65564
YPK_2805	YPK_2805	bglA	NCBI: glycoside hydrolase family protein ; MIBI: glycoside hydrolase family protein	1.18154	0.32086	99.7135	17.9693	44.3305	25.89	53.9007	50.032	106.564	11	31	19	71	58	96	0.554594	1.94008	0.351494	0.78276	0.529527	1.65371	1.70269	2.46385	YPK_2805	YP_001721534	NCBI: PFAM: glycoside hydrolase family 1~KEGG: yps:YPTB1290 6-phospho-beta-glucosidase;PROVISIONAL ; MIBI: glycoside hydrolase family protein	0.000231034	0.00566946	3.68242	path:ypy00010	;Glycolysis / Gluconeogenesis - Yersinia pseudotuberculosis YPIII
YPK_3059	YPK_3059		NCBI: hypothetical protein ; MIBI: hypothetical protein	1.17972	0.592472	8.70125	4.90071	7.15009	1.36263	19.7383	6.03834	6.66024	3	5	1	26	7	6	0.316778	1.22293	0.364427	0.479956	0.10595	2.30218	0.781213	0.58541	YPK_3059	YP_001721785	NCBI: PFAM: protein of unknown function DUF1240~KEGG: yps:YPTB1065 hypothetical protein;PROVISIONAL ; MIBI: hypothetical protein	0.0464604	0.232302	1.99119
YPK_2497	YPK_2497	dctQ	NCBI: tripartite ATP-independent periplasmic transporter DctQ ; MIBI: tripartite ATP-independent periplasmic transporter DctQ	1.17937	0.632523	5.33116	3.26714	0	8.17578	12.1466	8.62621	7.77028	2	0	6	16	10	7	0.218363	0.799173	0.181136	0	0.473952	1.05626	0.832061	0.509203	YPK_2497	YP_001721227	NCBI: PFAM: Tripartite ATP-independent periplasmic transporter DctQ component~KEGG: ypi:YpsIP31758_2400 TRAP transporter, DctQ-like membrane protein;PROVISIONAL ; MIBI: tripartite ATP-independent periplasmic transporter DctQ	0.0622455	0.279393	1.86454
YPK_1773	YPK_1773		NCBI: spore coat U domain-containing protein ; MIBI: spore coat U domain-containing protein	1.17865	0.462081	15.6697	6.53429	7.15009	16.3516	16.7016	17.2524	39.9615	4	5	12	22	20	36	0.284742	0.979045	0.185527	0.183256	0.485442	0.74378	0.852232	1.34112	YPK_1773	YP_001720517	NCBI: PFAM: Spore coat U domain protein~KEGG: ypi:YpsIP31758_1661 spore coat U domain protein;PROVISIONAL ; MIBI: spore coat U domain-containing protein	0.0107495	0.0921735	2.55074
YPK_3555	YPK_3555		NCBI: hypothetical protein ; MIBI: hypothetical protein	1.17452	0.63469	7.37644	1.63357	5.72007	0	6.07332	10.3514	3.33012	1	4	0	8	12	3	0.103051	0.477146	0.0743007	0.234852	0	0.43327	0.819136	0.179033	YPK_3555	YP_001722275	NCBI: KEGG: ypi:YpsIP31758_3426 hypothetical protein;PROVISIONAL ; MIBI: hypothetical protein	0.0642345	0.28388	1.85055
YPK_2516	YPK_2516	sbcB	NCBI: exonuclease I ; MIBI: exonuclease I	1.17425	0.260557	68.5714	37.5721	62.9208	40.8789	104.006	82.8116	139.865	23	44	30	137	96	126	0.897765	3.09392	0.738023	1.11567	0.839601	3.20434	2.83005	3.24737	YPK_2516	YP_001721246	NCBI: Exonucleolytic cleavage in the 3'- to 5'-direction to yield nucleoside 5'-phosphates;3.1.11.1;PROVISIONAL ; MIBI: exonuclease I	6.58476e-06	0.000350874	4.50669	path:ypy03430	;Mismatch repair - Yersinia pseudotuberculosis YPIII
YPK_3030	YPK_3030	crcB-3	NCBI: camphor resistance protein CrcB ; MIBI: CrcB protein	1.16974	0.516687	13.3142	0	4.29005	12.2637	11.3875	15.5272	15.5406	0	3	9	15	18	14	0.407374	1.54316	0	0.283474	0.938647	1.30743	1.97745	1.34461	YPK_3030	YP_001721756	NCBI: may be involved in chromosome condensation; overexpression in Escherichia coli protects against decondensation by camphor; overexpressing the protein results in an increase in supercoiling;PROVISIONAL ; MIBI: CrcB protein	0.0235787	0.156213	2.26393
YPK_1696	YPK_1696	hinT, hit	NCBI: purine nucleoside phosphoramidase ; MIBI: purine nucleoside phosphoramidase	1.16761	0.680234	6.78614	1.63357	1.43002	4.08789	8.35081	6.90096	4.44016	1	1	3	11	8	4	0.190536	0.80337	0.129711	0.102499	0.339398	1.04003	0.953345	0.416732	YPK_1696	YP_001720442	NCBI: PFAM: histidine triad (HIT) protein~KEGG: ypi:YpsIP31758_1588 histidine triad nucleotide-binding protein HinT;PROVISIONAL ; MIBI: purine nucleoside phosphoramidase	0.086075	0.332016	1.71648
YPK_3613	YPK_3613	slt	NCBI: lytic murein transglycosylase ; MIBI: lytic murein transglycosylase	1.16333	0.407575	21.9268	11.435	10.0101	12.2637	15.1833	31.917	33.3012	7	7	9	20	37	30	0.162475	0.579287	0.167409	0.132288	0.187729	0.348647	0.81295	0.576263	YPK_3613	YP_001722333	NCBI: catalyzes the cleavage of the glycosidic bonds between N-acetylmuramic acid and N-acetylglucosamine residues in peptidoglycan;PROVISIONAL ; MIBI: lytic murein transglycosylase	0.00431345	0.0517089	2.85428
YPK_2350	YPK_2350		NCBI: TP901 family phage tail tape measure protein ; MIBI: TP901 family phage tail tape measure protein	1.16263	0.516598	6.88449	6.53429	7.15009	8.17578	15.1833	11.2141	25.5309	4	5	6	20	13	23	0.0692031	0.236177	0.0629875	0.0622166	0.0824053	0.229562	0.18807	0.290898	YPK_2350	YP_001721080	NCBI: TIGRFAM: phage tail tape measure protein, TP901 family~KEGG: yps:YPTB1837 putative tail fiber component T of bacteriophage P2;PROVISIONAL ; MIBI: TP901 family phage tail tape measure protein	0.0244136	0.157859	2.25056
YPK_0413	YPK_0413		NCBI: xylose isomerase domain-containing protein ; MIBI: xylose isomerase domain-containing protein	1.16148	0.397698	15.2779	14.7021	4.29005	13.6263	23.5341	19.8403	32.1912	9	3	10	31	23	29	0.341705	1.13977	0.459179	0.120949	0.444988	1.15286	1.07807	1.18838	YPK_0413	YP_001719171	NCBI: PFAM: Xylose isomerase domain protein TIM barrel~KEGG: ypi:YpsIP31758_0344 AP endonuclease, family 2;PROVISIONAL ; MIBI: xylose isomerase domain-containing protein	0.00349475	0.0431636	2.9205
YPK_3734	YPK_3734	glmM	NCBI: phosphoglucosamine mutase ; MIBI: phosphoglucosamine mutase	1.15838	0.469127	18.2405	11.435	10.0101	6.81315	24.2933	30.1917	11.1004	7	7	5	32	35	10	0.192807	0.724918	0.239691	0.189406	0.149325	0.79869	1.10104	0.275025	YPK_3734	YP_001722454	NCBI: catalyzes the conversion of glucosamine-6-phosphate to glucosamine-1-phosphate;PROVISIONAL ; MIBI: phosphoglucosamine mutase	0.0135406	0.10792	2.46923	path:ypy00520;path:ypy01100	;Amino sugar and nucleotide sugar metabolism - Yersinia pseudotuberculosis YPIII;Metabolic pathways - Yersinia pseudotuberculosis YPIII
YPK_1880	YPK_1880	pdxH	NCBI: pyridoxamine 5'-phosphate oxidase ; MIBI: pyridoxamine 5_-phosphate oxidase	1.1571	0.644507	6.43102	0	2.86003	5.45052	5.31415	7.76359	9.99036	0	2	4	7	9	9	0.107315	0.436094	0	0.100373	0.221571	0.324054	0.525131	0.459097	YPK_1880	YP_001720624	NCBI: catalyzes the formation of pyridoxal 5'-phosphate from pyridoxamine 5'-phosphate;1.4.3.5;PROVISIONAL ; MIBI: pyridoxamine 5_-phosphate oxidase	0.0726015	0.307382	1.79533	path:ypy00750;path:ypy01100	;Vitamin B6 metabolism - Yersinia pseudotuberculosis YPIII;Metabolic pathways - Yersinia pseudotuberculosis YPIII
YPK_0882	YPK_0882		NCBI: integrase family protein ; MIBI: integrase family protein	1.15624	0.499297	9.44335	4.90071	5.72007	9.5384	18.9791	10.3514	18.8707	3	4	7	25	12	17	0.199305	0.697082	0.146235	0.154075	0.297604	0.888273	0.537395	0.665578	YPK_0882	YP_001719636	NCBI: PFAM: integrase family protein~KEGG: stt:t3400 probable bacteriophage integrase;PROVISIONAL ; MIBI: integrase family protein	0.0205725	0.142227	2.31574
YPK_2048	YPK_2048		NCBI: transport-associated ; MIBI: transport-associated	1.14822	0.379201	18.4941	8.16786	17.1602	6.81315	28.8483	22.4281	22.2008	5	12	5	38	26	20	0.915609	3.28709	0.728855	1.38227	0.635698	4.03766	3.48198	2.34164	YPK_2048	YP_001720788	NCBI: PFAM: transport-associated~SMART: Transport-associated and nodulation region~KEGG: ypi:YpsIP31758_1939 putative phospholipid-binding domain protein;PROVISIONAL ; MIBI: transport-associated	0.00246172	0.0335513	3.02801
YPK_1555	YPK_1555	yfbS	NCBI: citrate transporter ; MIBI: citrate transporter	1.14629	0.448327	12.8057	8.16786	10.0101	5.45052	18.9791	19.8403	15.5406	5	7	4	25	23	14	0.117072	0.422504	0.125253	0.138567	0.0873954	0.456494	0.529332	0.281687	YPK_1555	YP_001720301	NCBI: PFAM: Citrate transporter; TrkA-C domain protein; TRAP C4-dicarboxylate transport system permease DctM subunit~KEGG: yps:YPTB2592 probable sodium:sulfate symporter;PROVISIONAL ; MIBI: citrate transporter	0.0105633	0.090996	2.55682
pYV0013	pYV0013	yadA	NCBI: hypothetical protein;YadA domain-containing protein ; MIBI: Yersinia adhesin A, YadA	1.14627	0.306131	270.867	76.7779	74.3609	80.3951	223.954	173.387	126.545	47	52	59	295	201	114	1.6443	5.7884	1.66139	1.45251	1.81901	7.60099	6.52755	3.23665	pYV0013;YPTS_4238	YP_068426;YP_001874638	NCBI: PROVISIONAL;PFAM: YadA domain protein; Haemagluttinin domain protein; Hep_Hag repeat-containing protein~KEGG: yps:pYV0013 hypothetical protein;PROVISIONAL ; MIBI: Yersinia adhesin A, YadA	0.000180853	0.00465228	3.74436
YPK_2139	YPK_2139	mepM	NCBI: hypothetical protein ; MIBI: murein DD-endopeptidase MepM	1.14359	0.44575	16.7455	8.16786	7.15009	8.17578	24.2933	15.5272	14.4305	5	5	6	32	18	13	0.164846	0.58462	0.174327	0.137755	0.182455	0.813245	0.576567	0.364048	YPK_2139	YP_001720878	NCBI: PFAM: Peptidoglycan-binding LysM; peptidase M23B; Opacity-associated protein A; Opacity-associated protein A domain protein~KEGG: ypm:YP_1905 putative M23/M37 peptidase-family protein;PROVISIONAL ; MIBI: murein DD-endopeptidase MepM	0.0103013	0.0891505	2.56555
YPK_3779	YPK_3779	ytfB	NCBI: opacity-associated protein A ; MIBI: opacity-associated protein A	1.14213	0.351978	51.6272	89.8464	65.7808	68.1315	82.749	107.828	316.362	55	46	50	109	125	285	2.78769	8.74155	3.40821	2.25249	2.70236	4.9234	7.11631	14.1849	YPK_3779	YP_001722499	NCBI: PFAM: Opacity-associated protein A; Opacity-associated protein A domain protein~KEGG: ypa:YPA_0083 hypothetical protein;PROVISIONAL ; MIBI: opacity-associated protein A	0.00117497	0.0194783	3.24489
pYV0076	pYV0076	lcrF, virF	NCBI: lcrF, virF; thermoregulatory protein ; MIBI: LcrF, VirF, thermoregulatory protein	1.14111	0.421661	76.2235	14.7021	15.7302	14.9889	39.4766	33.6422	33.3012	9	11	11	52	39	30	0.511818	1.83501	0.506447	0.489132	0.539876	2.1329	2.01622	1.35591	pYV0076	YP_068485	NCBI: identical to Y. pestis YPCD1.49;PROVISIONAL ; MIBI: LcrF, VirF, thermoregulatory protein	0.00680527	0.0688335	2.70623
YPK_3842	YPK_3842	rhaS	NCBI: transcriptional activator RhaS ; MIBI: transcriptional activator RhaS	1.14021	0.682243	6.41502	1.63357	2.86003	4.08789	6.07332	6.03834	11.1004	1	2	3	8	7	10	0.0967697	0.377886	0.0558611	0.088284	0.146164	0.325743	0.359244	0.448672	YPK_3842	YP_001722560	NCBI: activates the expression of the rhaBAD operon and rhaT gene;PROVISIONAL ; MIBI: transcriptional activator RhaS	0.0946698	0.348931	1.67126
YPK_0334	YPK_0334	nusG	NCBI: transcription antitermination protein NusG ; MIBI: transcription antitermination protein NusG	1.13896	0.764664	6.58469	4.90071	1.43002	4.08789	12.9058	9.48883	4.44016	3	1	3	17	11	4	0.1796	0.72073	0.252296	0.0664555	0.220049	1.04211	0.849891	0.270189	YPK_0334	YP_001719097	NCBI: Modulates Rho-dependent transcription termination;PROVISIONAL ; MIBI: transcription antitermination protein NusG	0.136359	0.419421	1.48949
YPK_0327	YPK_0327	birA	NCBI: biotin--protein ligase ; MIBI: bifunctional BirA, biotin operon repressor/biotin-acetyl-CoA-carboxylase ligase	1.13842	0.269336	38.4004	49.0071	64.3508	43.6041	136.65	99.2014	112.114	30	45	32	180	115	101	1.49025	5.06976	1.43493	1.70085	1.33497	6.27565	5.05347	3.88017	YPK_0327	YP_001719091	NCBI: catalyzes the formation of biotinyl-5'-AMP, also acts as a transcriptional repressor of the biotin operon;6.3.4.15;PROVISIONAL ; MIBI: bifunctional BirA, biotin operon repressor/biotin-acetyl-CoA-carboxylase ligase	2.37067e-05	0.000930801	4.22677	path:ypy00780;path:ypy01100	;Biotin metabolism - Yersinia pseudotuberculosis YPIII;Metabolic pathways - Yersinia pseudotuberculosis YPIII
YPK_2123	YPK_2123	minE	NCBI: cell division topological specificity factor MinE ; MIBI: cell division topological specificity factor MinE	1.1373	0.578231	8.42122	6.53429	2.86003	5.45052	10.6283	8.62621	16.6506	4	2	4	14	10	15	0.514119	1.78228	0.680265	0.268776	0.593318	1.73549	1.56243	2.04893	YPK_2123	YP_001720862	NCBI: works in conjunction with MinC and MinD to enable cell division at the midpoint of the long axis of the cell;PROVISIONAL ; MIBI: cell division topological specificity factor MinE	0.0491997	0.241097	1.96686
pYV0052	pYV0052		NCBI: hypothetical protein ; MIBI: hypothetical protein	1.13615	0.761493	21.1922	0	0	1.36263	4.55499	1.72524	2.22008	0	0	1	6	2	2	0.108534	0.972773	0	0	0.325601	1.63269	0.685943	0.599688	pYV0052	YP_068461	NCBI: similar to N-term Y. pestis YPCD1.24c, possible transposase remnant;PROVISIONAL ; MIBI: hypothetical protein	0.135697	0.418653	1.49201
YPK_2076	YPK_2076		NCBI: hypothetical protein ; MIBI: hypothetical protein	1.13602	0.755193	16.9271	0	2.86003	0	4.55499	0	5.5502	0	2	0	6	0	5	0.143987	0.764335	0	0.431961	0	1.19536	0	1.09764	YPK_2076	YP_001720816	NCBI: PROVISIONAL ; MIBI: hypothetical protein	0.132509	0.412139	1.50428
YPK_3823	YPK_3823	groES	NCBI: co-chaperonin GroES ; MIBI: co-chaperonin GroES	1.13522	0.753499	6.79113	0	2.86003	1.36263	6.07332	4.3131	2.22008	0	2	1	8	5	2	0.127685	0.626361	0	0.246835	0.136221	0.910751	0.71744	0.25089	YPK_3823	YP_001722542	NCBI: 10 kDa chaperonin; Cpn10; GroES; forms homoheptameric ring; binds to one or both ends of the GroEL double barrel in the presence of adenine nucleotides capping it; folding of unfolded substrates initiates in a GroEL-substrate bound and capped by GroES; release of the folded substrate is dependent on ATP binding and hydrolysis in the trans ring;PROVISIONAL ; MIBI: co-chaperonin GroES	0.131914	0.411406	1.5066
YPK_1776	YPK_1776		NCBI: spore coat U domain-containing protein ; MIBI: spore coat U domain-containing protein	1.13178	0.425496	24.9362	6.53429	14.3002	8.17578	26.5708	19.8403	21.0908	4	10	6	35	23	19	0.470019	1.698	0.32916	0.650264	0.430634	2.09938	1.73883	1.2558	YPK_1776	YP_001720520	NCBI: PFAM: Spore coat U domain protein~KEGG: ypm:YP_1723 hypothetical protein;PROVISIONAL ; MIBI: spore coat U domain-containing protein	0.00781607	0.0757245	2.65991
YPK_3968	YPK_3968		NCBI: hypothetical protein ; MIBI: hypothetical protein	1.12736	0.308553	31.7932	45.74	27.1703	29.9778	72.1207	63.8339	91.0233	28	19	22	95	74	82	0.860038	2.80807	1.16143	0.622773	0.795914	2.87232	2.81999	2.73191	YPK_3968	YP_001722684	NCBI: KEGG: ypi:YpsIP31758_0250 hypothetical protein;PROVISIONAL ; MIBI: hypothetical protein	0.00025848	0.00610208	3.65371
YPK_0716	YPK_0716	flgN-1	NCBI: hypothetical protein ; MIBI: hypothetical protein	1.12381	0.560033	13.892	3.26714	7.15009	1.36263	10.6283	8.62621	9.99036	2	5	1	14	10	9	0.245155	0.956466	0.215577	0.425877	0.0940116	1.09996	0.99027	0.779172	YPK_0716	YP_001719470	NCBI: KEGG: ypp:YPDSF_0503 hypothetical protein;PROVISIONAL ; MIBI: hypothetical protein	0.0447822	0.226032	2.00669	path:ypy02040	;Flagellar assembly - Yersinia pseudotuberculosis YPIII
YPK_3449	YPK_3449	relA	NCBI: GDP/GTP pyrophosphokinase ; MIBI: (p)ppGpp synthetase I	1.12291	0.396667	24.1552	14.7021	7.15009	12.2637	30.3666	25.016	21.0908	9	5	9	40	29	19	0.14245	0.48664	0.184904	0.0811738	0.161271	0.599018	0.547373	0.313528	YPK_3449	YP_001722169	NCBI: (p)ppGpp synthetase; catalyzes the formation of pppGpp and ppGpp from ATP and GTP or GDP;2.7.6.5;PROVISIONAL ; MIBI: (p)ppGpp synthetase I	0.00464239	0.0544532	2.83085	path:ypy00230	;Purine metabolism - Yersinia pseudotuberculosis YPIII
YPK_2911	YPK_2911	xapA	NCBI: purine nucleoside phosphorylase ; MIBI: purine nucleoside phosphorylase	1.12222	0.562833	11.9213	3.26714	5.72007	9.5384	18.9791	18.115	6.66024	2	4	7	25	21	6	0.199582	0.749974	0.106291	0.167985	0.324471	0.968464	1.02534	0.256117	YPK_2911	YP_001721638	NCBI: catalyzes the formation of a purine and ribose phosphate from a purine nucleoside; in E. coli this enzyme functions in xanthosine degradation;PROVISIONAL ; MIBI: purine nucleoside phosphorylase	0.0461649	0.231445	1.99388	path:ypy00230;path:ypy01100;path:ypy01110	;Purine metabolism - Yersinia pseudotuberculosis YPIII;Metabolic pathways - Yersinia pseudotuberculosis YPIII;Biosynthesis of secondary metabolites - Yersinia pseudotuberculosis YPIII
YPK_3888	YPK_3888	hemP	NCBI: hemin uptake protein ; MIBI: hemin uptake protein	1.1188	0.600626	9.42779	3.26714	1.43002	4.08789	9.10998	9.48883	3.33012	2	1	3	12	11	3	0.43102	1.69501	0.478311	0.188983	0.625765	2.09188	2.41688	0.576263	YPK_3888	YP_001722606	NCBI: KEGG: ypi:YpsIP31758_3800 hemin uptake protein;PROVISIONAL ; MIBI: hemin uptake protein	0.062501	0.279411	1.86272
YPK_2326	YPK_2326		NCBI: hypothetical protein ; MIBI: hypothetical protein	1.11548	0.65057	5.02513	1.63357	0	9.5384	3.03666	13.8019	11.1004	1	0	7	4	16	10	0.149798	0.540706	0.0632477	0	0.386147	0.184408	0.929708	0.508	YPK_2326	YP_001721056	NCBI: KEGG: yps:YPTB1763 putative W protein [Enterobacteria phage 186];PROVISIONAL ; MIBI: hypothetical protein	0.0864138	0.332074	1.71463
Ysr293	Ysr293		; Synonym: Ysr293; Class: asRNA	1.11495	0.206343	59261.6	1336.26	1713.16	1294.5	2829.41	2628.4	4046.1	818	1198	950	3727	3047	3645	322.7	1050.71	305.372	353.407	309.321	1014.17	1045.03	1092.93	Ysr293		; Synonym: Ysr293; Class: asRNA	6.5388e-08	5.67203e-06	5.4034
YPK_3639	YPK_3639	pemA, ybhC	NCBI: pectinesterase ; MIBI: pectinesterase	1.11217	0.398975	19.983	27.7707	20.0202	17.7142	33.4033	32.7796	79.9229	17	14	13	44	38	72	0.555318	1.7591	0.718788	0.467759	0.479407	1.35606	1.4761	2.44514	YPK_3639	YP_001722359	NCBI: PFAM: Pectinesterase~KEGG: yps:YPTB0569 pectinesterase A precursor (pectin methylesterase A);3.1.1.11;PROVISIONAL ; MIBI: pectinesterase	0.00531041	0.0603273	2.78758	path:ypy00040;path:ypy00500;path:ypy01100	;Pentose and glucuronate interconversions - Yersinia pseudotuberculosis YPIII;Starch and sucrose metabolism - Yersinia pseudotuberculosis YPIII;Metabolic pathways - Yersinia pseudotuberculosis YPIII
YPK_2500	YPK_2500	yaiL	NCBI: hypothetical protein ; MIBI: hypothetical protein	1.10925	0.379485	18.2677	19.6029	15.7302	34.0657	55.419	41.4058	56.6121	12	11	25	73	48	51	1.20455	3.91922	1.0204	0.739133	1.85412	4.52466	3.74982	3.48319	YPK_2500	YP_001721230	NCBI: KEGG: ypa:YPA_0871 hypothetical protein;PROVISIONAL ; MIBI: hypothetical protein	0.00346644	0.0429562	2.92303
YPK_0631	YPK_0631		NCBI: hypothetical protein ; MIBI: hypothetical protein	1.1039	0.424771	17.4981	9.80143	4.29005	9.5384	18.9791	14.6646	19.9807	6	3	7	25	17	18	0.717049	2.39241	0.891609	0.352279	0.907258	2.70794	2.32088	2.1484	YPK_0631	YP_001719387	NCBI: PROVISIONAL ; MIBI: hypothetical protein	0.00935447	0.0839103	2.59882
YPK_2197	YPK_2197		NCBI: hypothetical protein ; MIBI: hypothetical protein	1.10274	0.635299	131.318	0	0	4.08789	0.759165	6.03834	9.99036	0	0	3	1	7	9	0.0442041	0.243082	0	0	0.132612	0.0369427	0.325937	0.366366	YPK_2197	YP_001720933	NCBI: KEGG: yps:YPTB1988 hypothetical protein;PROVISIONAL ; MIBI: hypothetical protein	0.0826038	0.325013	1.73577
YPK_4155	YPK_4155	radC	NCBI: DNA repair protein RadC ; MIBI: DNA repair protein RadC	1.09772	0.496826	15.1164	27.7707	5.72007	5.45052	39.4766	31.0543	13.3205	17	4	4	52	36	12	0.541075	1.84439	1.16682	0.216949	0.239456	2.60156	2.27007	0.661539	YPK_4155	YP_001722867	NCBI: Involved in DNA double-strand break repair and recombination. Promotes the annealing of complementary single-stranded DNA and by simulation of RAD51 recombinase;PROVISIONAL ; MIBI: DNA repair protein RadC	0.0271427	0.166218	2.20946
pYV0099	pYV0099		NCBI: hypothetical protein ; MIBI: hypothetical protein	1.09408	0.693716	30.1052	0	2.86003	1.36263	4.55499	4.3131	5.5502	0	2	1	6	5	5	0.27807	1.47198	0	0.537551	0.296659	1.48756	1.56243	1.36596	pYV0099	YP_068508	NCBI: PROVISIONAL ; MIBI: hypothetical protein	0.114767	0.382224	1.57712
YPK_2863	YPK_2863	yehX, opuA	NCBI: ABC transporter-like protein ; MIBI: ABC transporter-like protein	1.09248	0.572005	10.3413	3.26714	2.86003	8.17578	17.4608	10.3514	5.5502	2	2	6	23	12	5	0.143663	0.518439	0.0978016	0.0772837	0.255904	0.819822	0.539112	0.196384	YPK_2863	YP_001721592	NCBI: PFAM: ABC transporter related~SMART: AAA ATPase~KEGG: ypa:YPA_0910 putative ABC transport ATP-binding subunit;PROVISIONAL ; MIBI: ABC transporter-like protein	0.0561444	0.263089	1.90991	path:ypy02010	;ABC transporters - Yersinia pseudotuberculosis YPIII
YPK_0310	YPK_0310	zntR	NCBI: zinc-responsive transcriptional regulator ; MIBI: zinc-responsive transcriptional regulator	1.08689	0.358715	42.739	16.3357	20.0202	32.7031	53.1415	49.1694	49.9518	10	14	24	70	57	45	1.50887	5.01339	1.07788	1.19246	2.25628	5.49978	5.64454	3.89586	YPK_0310	YP_001719076	NCBI: mediates expression of the zinc export protein ZntA in response to high levels of zinc; member of MerR family of transcriptional regulators;PROVISIONAL ; MIBI: zinc-responsive transcriptional regulator	0.00244596	0.0335513	3.02995
YPK_2691	YPK_2691	infA	NCBI: translation initiation factor IF-1 ; MIBI: translation initiation factor IF-1	1.08435	0.654816	6.7972	3.26714	5.72007	5.45052	9.86914	22.4281	1.11004	2	4	4	13	26	1	0.604521	2.38785	0.419341	0.662734	0.731488	1.98681	5.00832	0.168406	YPK_2691	YP_001721421	NCBI: stimulates the activities of the other two initiation factors, IF-2 and IF-3;PROVISIONAL ; MIBI: translation initiation factor IF-1	0.0977291	0.35269	1.65596
YPK_1494	YPK_1494	lemA	NCBI: LemA family protein ; MIBI: LemA family protein	1.08171	0.274578	57.009	32.6714	45.7605	42.2415	121.466	79.3611	56.6121	20	32	31	160	92	51	2.03867	6.82456	1.69127	2.13833	2.2864	9.86228	7.14745	3.46395	YPK_1494	YP_001720240	NCBI: PFAM: LemA family protein~KEGG: yps:YPTB2651 putative exported protein;PROVISIONAL ; MIBI: LemA family protein	8.1638e-05	0.00252687	3.93954
YPK_2676	YPK_2676	focA	NCBI: formate transporter ; MIBI: formate transporter	1.07919	0.316043	42.208	32.6714	22.8803	55.8678	91.0998	65.5592	84.3631	20	16	41	120	76	76	1.22025	3.89489	1.07035	0.676638	1.91376	4.68114	3.73671	3.26683	YPK_2676	YP_001721406	NCBI: PFAM: formate/nitrite transporter~KEGG: ypa:YPA_0675 putative formate transporter 1;PROVISIONAL ; MIBI: formate transporter	0.000638511	0.0121513	3.41471
YPK_1643	YPK_1643		NCBI: hypothetical protein ; MIBI: hypothetical protein	1.07627	0.340536	81.5087	13.0686	25.7403	23.1647	55.419	43.131	37.7414	8	18	17	73	50	34	1.01087	3.45011	0.6548	1.16422	1.2136	4.35529	3.75985	2.2352	YPK_1643	YP_001720389	NCBI: KEGG: eca:ECA3676 hypothetical protein;PROVISIONAL ; MIBI: hypothetical protein	0.00157488	0.0240751	3.16052
YPK_3541	YPK_3541		NCBI: hypothetical protein ; MIBI: hypothetical protein	1.07528	0.604953	15.2819	1.63357	0	8.17578	8.35081	12.0767	3.33012	1	0	6	11	14	3	0.324503	1.21248	0.156183	0	0.817326	1.25228	2.00883	0.376335	YPK_3541	YP_001722261	NCBI: KEGG: ypm:YP_3656 hypothetical protein;PROVISIONAL ; MIBI: hypothetical protein	0.0754932	0.3126	1.77746
YPK_2672	YPK_2672	yadC	NCBI: hypothetical protein ; MIBI: adhesin YadB/C	1.07204	0.648431	10.3323	1.63357	2.86003	2.72526	9.10998	5.17572	4.44016	1	2	2	12	6	4	0.0358198	0.144711	0.0248473	0.0392692	0.043343	0.217338	0.136966	0.0798286	YPK_2672	YP_001721402	NCBI: KEGG: ypi:YpsIP31758_2584 hypothetical protein;PROVISIONAL ; MIBI: adhesin YadB/C	0.0982744	0.353826	1.65328	path:ypy03070	;Bacterial secretion system - Yersinia pseudotuberculosis YPIII
YPK_1476	YPK_1476	ecpD	NCBI: pili assembly chaperone ; MIBI: pili assembly chaperone	1.07036	0.583224	6.57563	11.435	4.29005	5.45052	17.4608	18.115	9.99036	7	3	4	23	21	9	0.258301	0.869482	0.421818	0.142853	0.210231	1.01025	1.16259	0.4356	YPK_1476	YP_001720222	NCBI: PFAM: pili assembly chaperone~KEGG: yps:YPTB2669 putative pili chaperone protein;PROVISIONAL ; MIBI: pili assembly chaperone	0.0664685	0.290654	1.83525
YPK_3776	YPK_3776	cpdB	NCBI: bifunctional 2',3'-cyclic nucleotide 2'-phosphodiesterase/3'-nucleotidase periplasmic protein ; MIBI: bifunctional 2_,3_-cyclic nucleotide 2_-phosphodiesterase/3_-nucleotidase periplasmic protein	1.07032	0.215484	118.904	91.48	130.132	99.4719	149.556	203.578	333.012	56	91	73	197	236	300	1.49683	4.69859	1.31261	1.68551	1.49238	3.36581	5.08207	5.64791	YPK_3776	YP_001722496	NCBI: periplasmic enzyme; functions during ribonucleic acid degradation; 2',3'-cyclic nucleotides are first converted to 3'-nucleotide and then cleaved to yield a ribonucleotide and a phosphate;PROVISIONAL ; MIBI: bifunctional 2_,3_-cyclic nucleotide 2_-phosphodiesterase/3_-nucleotidase periplasmic protein	6.79735e-07	4.87579e-05	4.96707	path:ypy00230;path:ypy00240	;Purine metabolism - Yersinia pseudotuberculosis YPIII;Pyrimidine metabolism - Yersinia pseudotuberculosis YPIII
YPK_2986	YPK_2986	ybfF	NCBI: hypothetical protein ; MIBI: hypothetical protein	1.06969	0.546056	11.7258	6.53429	5.72007	1.36263	15.1833	6.90096	7.77028	4	4	1	20	8	7	0.160095	0.549068	0.239156	0.188983	0.0521471	0.871618	0.439432	0.336153	YPK_2986	YP_001721713	NCBI: PFAM: alpha/beta hydrolase fold; PGAP1 family protein~KEGG: ypm:YP_1077 predicted hydrolases or acyltransferases (alpha/beta hydrolase superfamily);PROVISIONAL ; MIBI: hypothetical protein	0.0501193	0.243101	1.95894
YPK_3286	YPK_3286		NCBI: YcgR family protein ; MIBI: YcgR family protein	1.06745	0.527581	12.2189	3.26714	10.0101	9.5384	25.0524	18.115	7.77028	2	7	7	33	21	7	0.274998	0.987516	0.120996	0.334642	0.369358	1.45522	1.16719	0.340139	YPK_3286	YP_001722008	NCBI: PFAM: type IV pilus assembly PilZ; YcgR family protein~KEGG: yps:YPTB0906 hypothetical protein;PROVISIONAL ; MIBI: YcgR family protein	0.0430428	0.221658	2.02329
YPK_0926	YPK_0926		NCBI: hypothetical protein ; MIBI: hypothetical protein	1.06404	0.423518	38.0876	65.3429	57.2007	39.5162	51.6232	79.3611	219.788	40	40	29	68	92	198	0.873483	2.64221	1.08169	0.854763	0.683993	1.34038	2.28567	4.30059	YPK_0926	YP_001719680	NCBI: KEGG: yps:YPTB3161 hypothetical protein;PROVISIONAL ; MIBI: hypothetical protein	0.0119921	0.0994011	2.51238
YPK_3710	YPK_3710		NCBI: hypothetical protein ; MIBI: hypothetical protein	1.06171	0.343787	82.102	26.1371	12.8702	21.8021	24.2933	28.4665	82.143	16	9	16	32	33	74	0.463516	1.41404	0.600233	0.266799	0.523516	0.875036	1.13735	2.22972	YPK_3710	YP_001722430	NCBI: KEGG: yps:YPTB0500 hypothetical protein;PROVISIONAL ; MIBI: hypothetical protein	0.00201316	0.0288811	3.08828
YPK_1523	YPK_1523	flk	NCBI: flagella biosynthesis regulator ; MIBI: flagella biosynthesis regulator	1.05614	0.335248	50.3736	29.4043	17.1602	24.5273	33.4033	56.0703	63.2723	18	12	18	44	65	57	0.636743	2.02856	0.796263	0.419476	0.694491	1.41877	2.64167	2.02525	YPK_1523	YP_001720269	NCBI: in Salmonella typhimurium Flk regulates flagellar biosynthesis by inhibition of the flagellar-associated type III secretion system; lowers secretion levels of the anti-sigma28 factor FlgM to the periplasm; inner membrane-anchored protein;PROVISIONAL ; MIBI: flagella biosynthesis regulator	0.00163087	0.0247283	3.15033
YPK_1747	YPK_1747	motA-2	NCBI: flagellar motor protein MotA ; MIBI: flagellar motor protein MotA	1.05581	0.542748	11.4479	11.435	2.86003	5.45052	22.0158	8.62621	12.2104	7	2	4	29	10	11	0.208029	0.674992	0.361965	0.0817223	0.180401	1.09306	0.475062	0.456857	YPK_1747	YP_001720493	NCBI: With MotB forms the ion channels that couple flagellar rotation to proton/sodium motive force across the membrane and forms the stator elements of the rotary flagellar machine;PROVISIONAL ; MIBI: flagellar motor protein MotA	0.0517378	0.24773	1.94531	path:ypy02020;path:ypy02030;path:ypy02040	;Two-component system - Yersinia pseudotuberculosis YPIII;Bacterial chemotaxis - Yersinia pseudotuberculosis YPIII;Flagellar assembly - Yersinia pseudotuberculosis YPIII
YPK_0663	YPK_0663	plsC	NCBI: 1-acyl-sn-glycerol-3-phosphate acyltransferase ; MIBI: 1-acyl-sn-glycerol-3-phosphate acyltransferase	1.05517	0.455717	27.7658	11.435	11.4401	4.08789	18.22	24.1534	16.6506	7	8	3	24	28	15	0.333265	1.1556	0.439105	0.396554	0.164135	1.09738	1.61365	0.755755	YPK_0663	YP_001719419	NCBI: KEGG: ypi:YpsIP31758_0582 1-acyl-sn-glycerol-3-phosphate acyltransferase~TIGRFAM: 1-acyl-sn-glycerol-3-phosphate acyltransferase~PFAM: phospholipid/glycerol acyltransferase;2.3.1.51;PROVISIONAL ; MIBI: 1-acyl-sn-glycerol-3-phosphate acyltransferase	0.0205905	0.142227	2.31541	path:ypy00561;path:ypy00564;path:ypy01100	;Glycerolipid metabolism - Yersinia pseudotuberculosis YPIII;Glycerophospholipid metabolism - Yersinia pseudotuberculosis YPIII;Metabolic pathways - Yersinia pseudotuberculosis YPIII
YPK_4169	YPK_4169		NCBI: hypothetical protein ; MIBI: hypothetical protein	1.05493	0.462399	7.03211	14.7021	15.7302	4.08789	28.8483	18.9777	23.3108	9	11	3	38	22	21	1.59408	5.08452	2.11929	2.04683	0.616138	6.52238	4.75939	3.97178	YPK_4169	YP_001722881	NCBI: PROVISIONAL ; MIBI: hypothetical protein	0.022523	0.152194	2.28143
YPK_3553	YPK_3553	vasD-4, lip-4	NCBI: putative lipoprotein ; MIBI: putative lipoprotein	1.0548	0.658543	5.87007	6.53429	1.43002	0	5.31415	6.90096	5.5502	4	1	0	7	8	5	0.149022	0.512316	0.373316	0.0737494	0	0.476201	0.685943	0.374805	YPK_3553	YP_001722273	NCBI: KEGG: ypi:YpsIP31758_3424 putative lipoprotein;PROVISIONAL ; MIBI: putative lipoprotein	0.109219	0.375126	1.60171	path:ypy03070	;Bacterial secretion system - Yersinia pseudotuberculosis YPIII
YPK_3412	YPK_3412	pheC	NCBI: arogenate dehydratase ; MIBI: arogenate dehydratase	1.05388	0.653017	7.77998	4.90071	2.86003	2.72526	8.35081	8.62621	7.77028	3	2	2	11	10	7	0.126545	0.456729	0.18007	0.094862	0.104703	0.48127	0.551444	0.337472	YPK_3412	YP_001722132	NCBI: PFAM: extracellular solute-binding protein family 3~KEGG: ypi:YpsIP31758_3279 polar amino acid ABC transporter, periplasmic amino acid-binding protein;4.2.1.91;PROVISIONAL ; MIBI: arogenate dehydratase	0.106556	0.368954	1.61387	path:ypy00400;path:ypy01100;path:ypy01110;path:ypy01230	;Phenylalanine, tyrosine and tryptophan biosynthesis - Yersinia pseudotuberculosis YPIII;Metabolic pathways - Yersinia pseudotuberculosis YPIII;Biosynthesis of secondary metabolites - Yersinia pseudotuberculosis YPIII;Biosynthesis of amino acids - Yersinia pseudotuberculosis YPIII
YPK_0233	YPK_0233	nirC	NCBI: nitrite transporter NirC ; MIBI: nitrite transporter NirC	1.05144	0.451358	16.0859	11.435	8.5801	14.9889	20.4975	15.5272	41.0715	7	6	11	27	18	37	0.404656	1.25057	0.398296	0.269775	0.545897	1.11982	0.94094	1.69094	YPK_0233	YP_001718999	NCBI: member of the FNT family of formate and nitrite transporters;PROVISIONAL ; MIBI: nitrite transporter NirC	0.0198322	0.140102	2.32951
Ysr301	Ysr301		; Synonym: Ysr301; Class: asRNA	1.05041	0.294515	7477.79	1478.38	2149.32	1466.19	2681.37	3184.8	4878.63	905	1503	1076	3532	3692	4395	859.162	2691.71	769.549	1009.92	798.013	2189.19	2884.24	3001.69	Ysr301		; Synonym: Ysr301; Class: asRNA	0.000361656	0.00779755	3.56659
YPK_1768	YPK_1768		NCBI: patatin ; MIBI: patatin	1.04544	0.236684	63.6057	42.4729	42.9005	50.4173	96.414	89.7125	97.6836	26	30	37	127	104	88	0.998201	3.15129	0.949773	0.865984	1.17885	3.38163	3.49029	2.58195	YPK_1768	YP_001720512	NCBI: PFAM: Patatin~KEGG: ypi:YpsIP31758_1656 phospholipase, patatin family;PROVISIONAL ; MIBI: patatin	1.00077e-05	0.000478574	4.41701
YPK_1906	YPK_1906	mppA, oppA	NCBI: extracellular solute-binding protein ; MIBI: extracellular solute-binding protein family 5	1.04521	0.388935	62.3094	11.435	15.7302	9.5384	34.1624	27.6039	17.7606	7	11	7	45	32	16	0.206328	0.710407	0.198779	0.246835	0.173372	0.93145	0.83484	0.364931	YPK_1906	YP_001720650	NCBI: PFAM: extracellular solute-binding protein family 5~KEGG: yps:YPTB2258 putative ABC transporter, periplasmic murein peptide-binding protein;PROVISIONAL ; MIBI: extracellular solute-binding protein family 5	0.007202	0.0714453	2.68736	path:ypy00312;path:ypy02010	;beta-Lactam resistance - Yersinia pseudotuberculosis YPIII;ABC transporters - Yersinia pseudotuberculosis YPIII
YPK_2337	YPK_2337		NCBI: phage virion morphogenesis protein ; MIBI: phage virion morphogenesis protein	1.04495	0.344832	21.3227	39.2057	28.6003	47.692	74.3982	86.2621	81.033	24	20	35	98	100	73	2.40823	7.59949	2.46539	1.62348	3.13582	7.33797	9.43747	6.02304	YPK_2337	YP_001721067	NCBI: TIGRFAM: phage virion morphogenesis protein~PFAM: virion morphogenesis (putative tail completion) protein~KEGG: yps:YPTB1849 putative O protein;PROVISIONAL ; MIBI: phage virion morphogenesis protein	0.00244284	0.0335513	3.03033
YPK_3720	YPK_3720		NCBI: hypothetical protein ; MIBI: hypothetical protein	1.04303	0.318321	53.5604	57.175	48.6206	43.6041	51.6232	84.5368	179.827	35	34	32	68	98	162	1.30125	3.90936	1.5219	1.16826	1.2136	2.15527	3.91494	5.65785	YPK_3720	YP_001722440	NCBI: PFAM: luciferase family protein~KEGG: ypi:YpsIP31758_3587 luciferase-like monooxygenase family protein;PROVISIONAL ; MIBI: hypothetical protein	0.00105037	0.0178086	3.27668
YPK_0883	YPK_0883		NCBI: CI repressor ; MIBI: CI repressor	1.04248	0.656762	7.20792	3.26714	8.5801	0	9.86914	6.03834	11.1004	2	6	0	13	7	10	0.182946	0.649656	0.162829	0.386008	0	0.771474	0.523579	0.653915	YPK_0883	YP_001719637	NCBI: PFAM: CI repressor~KEGG: plu:plu0028 hypothetical protein;PROVISIONAL ; MIBI: CI repressor	0.112445	0.379521	1.5873
YPK_1101	YPK_1101	dkgB	NCBI: 2,5-diketo-D-gluconate reductase B ; MIBI: 2,5-diketo-D-gluconate reductase B	1.04193	0.531296	14.4912	4.90071	7.15009	5.45052	19.7383	10.3514	8.88032	3	5	4	26	12	8	0.198745	0.692992	0.171335	0.225651	0.199249	1.08237	0.629634	0.366973	YPK_1101	YP_001719852	NCBI: catalyzes the reduction of 2,5-diketo-D-gluconic acid to 2-keto-L-gulonic acid;PROVISIONAL ; MIBI: 2,5-diketo-D-gluconate reductase B	0.049867	0.242192	1.9611
YPK_2298	YPK_2298		NCBI: hypothetical protein ; MIBI: hypothetical protein	1.04121	0.584686	9.7703	1.63357	7.15009	1.36263	12.1466	2.58786	8.88032	1	5	1	16	3	8	0.171734	0.614724	0.0884737	0.349564	0.0771656	1.03183	0.243847	0.568491	YPK_2298	YP_001721028	NCBI: KEGG: ypi:YpsIP31758_2186 hypothetical protein;PROVISIONAL ; MIBI: hypothetical protein	0.0749444	0.311295	1.7808
YPK_1087	YPK_1087		NCBI: hypothetical protein ; MIBI: hypothetical protein	1.04019	0.608187	5.1502	6.53429	1.43002	8.17578	6.83248	7.76359	21.0908	4	1	6	9	9	19	0.763267	2.29127	0.913788	0.180521	1.19549	1.49866	1.8889	3.48625	YPK_1087	YP_001719841	NCBI: PFAM: protein of unknown function UPF0253~KEGG: ypi:YpsIP31758_1034 hypothetical protein;PROVISIONAL ; MIBI: hypothetical protein	0.0872083	0.333451	1.71031
YPK_1865	YPK_1865		NCBI: hypothetical protein ; MIBI: hypothetical protein	1.03968	0.353792	40.367	17.9693	15.7302	27.2526	56.1782	45.7189	25.5309	11	11	20	74	53	23	2.56037	8.34967	2.27521	1.79789	3.60801	11.1567	10.0713	3.82099	YPK_1865	YP_001720609	NCBI: KEGG: ype:YPO2384 hypothetical protein;PROVISIONAL ; MIBI: hypothetical protein	0.00329616	0.0413962	2.93868
YPK_2748	YPK_2748	yiuR, fepA-1, cirA-1	NCBI: putative outer membrane receptor ; MIBI: putative outer membrane receptor	1.03914	0.313404	127.497	40.8393	22.8803	28.6152	80.4715	62.1087	48.8418	25	16	21	106	72	44	0.428684	1.36936	0.574548	0.290568	0.420935	1.77569	1.5202	0.81219	YPK_2748	YP_001721478	NCBI: YiuR; outer membrane siderophore receptor;PROVISIONAL ; MIBI: putative outer membrane receptor	0.00091423	0.0164738	3.31567
YPK_0529	YPK_0529	gltD	NCBI: glutamate synthase subunit beta ; MIBI: glutamate synthase subunit beta	1.03726	0.315019	31.6854	29.4043	47.1906	27.2526	54.6599	49.1694	115.444	18	33	20	72	57	104	0.663588	2.03195	0.582468	0.84383	0.564467	1.69827	1.69455	2.70303	YPK_0529	YP_001719285	NCBI: glutamate synthase is composed of subunits alpha and beta; beta subunit is a flavin adenine dinucleotide-NADPH dependent oxidoreductase; provides electrons to the alpha subunit, which binds L-glutamine and 2-oxoglutarate and forms L-glutamate;PROVISIONAL ; MIBI: glutamate synthase subunit beta	0.00099236	0.0173855	3.29268	path:ypy00250;path:ypy00910;path:ypy01100;path:ypy01110;path:ypy01120;path:ypy01230	;Alanine, aspartate and glutamate metabolism - Yersinia pseudotuberculosis YPIII;Nitrogen metabolism - Yersinia pseudotuberculosis YPIII;Metabolic pathways - Yersinia pseudotuberculosis YPIII;Biosynthesis of secondary metabolites - Yersinia pseudotuberculosis YPIII;Microbial metabolism in diverse environments - Yersinia pseudotuberculosis YPIII;Biosynthesis of amino acids - Yersinia pseudotubercu…
YPK_3966	YPK_3966		NCBI: hypothetical protein ; MIBI: hypothetical protein	1.03644	0.36233	23.7591	17.9693	10.0101	14.9889	27.3299	25.016	38.8514	11	7	11	36	29	35	0.617093	1.91313	0.77947	0.391964	0.679843	1.85945	1.88793	1.99202	YPK_3966	YP_001722682	NCBI: KEGG: ypm:YP_3249 hypothetical protein;PROVISIONAL ; MIBI: hypothetical protein	0.00422995	0.0512263	2.86048
YPK_3114	YPK_3114		NCBI: GP46 family protein ; MIBI: GP46 family protein	1.03517	0.515719	13.8494	4.90071	0	10.901	12.9058	13.8019	8.88032	3	0	8	17	16	8	0.348665	1.17124	0.314506	0	0.731488	1.29907	1.54102	0.673622	YPK_3114	YP_001721838	NCBI: PFAM: GP46 family protein~KEGG: yps:YPTB1284 putative bacteriophage protein GP46;PROVISIONAL ; MIBI: GP46 family protein	0.0447241	0.226032	2.00724
YPK_0034	YPK_0034	tar	NCBI: methyl-accepting chemotaxis sensory transducer ; MIBI: methyl-accepting chemotaxis sensory transducer	1.03426	0.249758	52.9211	31.0379	50.0506	32.7031	70.6023	73.3228	94.3534	19	35	24	93	85	85	0.530526	1.68092	0.447405	0.651264	0.49291	1.59627	1.83886	1.60763	YPK_0034	YP_001718801	NCBI: PFAM: histidine kinase HAMP region domain protein; chemotaxis sensory transducer~KEGG: ypi:YpsIP31758_4122 methyl-accepting chemotaxis protein;PROVISIONAL ; MIBI: methyl-accepting chemotaxis sensory transducer	3.45712e-05	0.00130253	4.14106	path:ypy02020;path:ypy02030	;Two-component system - Yersinia pseudotuberculosis YPIII;Bacterial chemotaxis - Yersinia pseudotuberculosis YPIII
YPK_1474	YPK_1474	vasG-3, clpV-3	NCBI: type VI secretion ATPase ; MIBI: type VI secretion ATPase, ClpV1 family	1.03328	0.477108	13.8436	14.7021	5.72007	6.81315	20.4975	19.8403	16.6506	9	4	5	27	23	15	0.0951397	0.304386	0.155478	0.0546045	0.0753366	0.33999	0.365036	0.208131	YPK_1474	YP_001720220	NCBI: KEGG: ypi:YpsIP31758_1362 Clp protease-associated protein ClpB~TIGRFAM: type VI secretion ATPase, ClpV1 family~PFAM: AAA ATPase central domain protein; Clp domain protein; ATPase associated with various cellular activities AAA_5; ATPase AAA-2 domain protein~SMART: AAA ATPase;PROVISIONAL ; MIBI: type VI secretion ATPase, ClpV1 family	0.030333	0.177609	2.16572	path:ypy03070	;Bacterial secretion system - Yersinia pseudotuberculosis YPIII
YPK_2058	YPK_2058		NCBI: hypothetical protein ; MIBI: hypothetical protein	1.03056	0.428705	22.9885	6.53429	15.7302	14.9889	40.9949	21.5655	16.6506	4	11	11	54	25	15	1.38664	4.62769	0.746632	1.62249	1.79081	7.3471	4.28714	2.24883	YPK_2058	YP_001720798	NCBI: KEGG: ypm:YP_1990 hypothetical protein;PROVISIONAL ; MIBI: hypothetical protein	0.0162215	0.122266	2.40389
YPK_1731	YPK_1731		NCBI: hypothetical protein ; MIBI: hypothetical protein	1.02995	0.476287	98.4919	6.53429	11.4401	6.81315	25.0524	22.4281	8.88032	4	8	5	33	26	8	1.10162	4.07906	0.90035	1.42293	0.981592	5.41428	5.37658	1.44631	YPK_1731	YP_001720477	NCBI: KEGG: ypm:YP_1779 hypothetical protein;PROVISIONAL ; MIBI: hypothetical protein	0.0305827	0.17824	2.16246
YPK_1483	YPK_1483	impJ-3, vasE-3	NCBI: type VI secretion protein ; MIBI: type VI secretion protein, VC_A0114 family	1.02867	0.484901	11.8544	6.53429	10.0101	5.45052	20.4975	12.9393	13.3205	4	7	4	27	15	12	0.14762	0.488653	0.136053	0.188143	0.118664	0.669402	0.468728	0.32783	YPK_1483	YP_001720229	NCBI: TIGRFAM: type VI secretion protein, VC_A0114 family~PFAM: protein of unknown function DUF876~KEGG: ypi:YpsIP31758_1371 hypothetical protein;PROVISIONAL ; MIBI: type VI secretion protein, VC_A0114 family	0.0338884	0.190081	2.1214
YPK_0564	YPK_0564	hdeD	NCBI: acid-resistance membrane protein ; MIBI: acid-resistance membrane protein	1.02568	0.44489	40.2707	4.90071	15.7302	8.17578	25.0524	20.7029	17.7606	3	11	6	33	24	16	0.454491	1.58308	0.241673	0.700231	0.421568	1.93774	1.77623	1.03525	YPK_0564	YP_001719320	NCBI: KEGG: ypi:YpsIP31758_0502 hypothetical protein;PROVISIONAL ; MIBI: acid-resistance membrane protein	0.0211402	0.145051	2.30547
YPK_0657	YPK_0657	icc	NCBI: metallophosphoesterase ; MIBI: cyclic 3_,5_-adenosine monophosphate phosphodiesterase	1.02372	0.409957	14.1182	6.53429	17.1602	6.81315	22.0158	23.2908	18.8707	4	12	5	29	27	17	0.323975	1.08209	0.217878	0.516508	0.237538	1.1514	1.35114	0.743741	YPK_0657	YP_001719413	NCBI: PFAM: metallophosphoesterase; Calcineurin phosphoesterase domain protein~KEGG: yps:YPTB3397 Icc protein homologue;PROVISIONAL ; MIBI: cyclic 3_,5_-adenosine monophosphate phosphodiesterase	0.0125198	0.102019	2.49714
YPK_1979	YPK_1979	clcB	NCBI: putative voltage-gated ClC-type chloride channel ClcB ; MIBI: putative voltage-gated ClC-type chloride channel ClcB	1.02341	0.408054	61.5561	21.2364	22.8803	13.6263	46.3091	37.0927	38.8514	13	16	10	61	43	35	0.410611	1.33918	0.465989	0.453205	0.312638	1.59382	1.41606	1.00767	YPK_1979	YP_001720721	NCBI: PFAM: Chloride channel core~KEGG: yps:YPTB2192 chloride channel, ClC family;PROVISIONAL ; MIBI: putative voltage-gated ClC-type chloride channel ClcB	0.0121406	0.0997457	2.50803
YPK_1801	YPK_1801	togM	NCBI: binding-protein-dependent transport system inner membrane protein ; MIBI: binding-protein-dependent transport systems inner membrane component	1.02094	0.577857	7.28399	0	8.5801	5.45052	9.10998	15.5272	6.66024	0	6	4	12	18	6	0.141378	0.517121	0	0.244341	0.179793	0.450776	0.852232	0.248356	YPK_1801	YP_001720545	NCBI: PFAM: binding-protein-dependent transport systems inner membrane component~KEGG: ypi:YpsIP31758_1691 oligogalacturonide ABC tansporter, permease protein;PROVISIONAL ; MIBI: binding-protein-dependent transport systems inner membrane component	0.0772661	0.313946	1.76677	path:ypy02010	;ABC transporters - Yersinia pseudotuberculosis YPIII
YPK_2242	YPK_2242		NCBI: putative endopeptidase ; MIBI: putative endopeptidase	1.01761	0.340567	22.3125	22.87	20.0202	28.6152	67.5657	45.7189	32.1912	14	14	21	89	53	29	0.545119	1.71982	0.527791	0.417066	0.690499	2.44568	1.83566	0.878115	YPK_2242	YP_001720976	NCBI: PFAM: creatinase; peptidase M24~KEGG: ypi:YpsIP31758_2132 peptidase, M24 family;PROVISIONAL ; MIBI: putative endopeptidase	0.00280812	0.0368813	2.988
YPK_0957	YPK_0957		NCBI: hypothetical protein ; MIBI: hypothetical protein	1.01569	0.572523	9.89702	0	4.29005	8.17578	12.1466	6.03834	11.1004	0	3	6	16	7	10	0.15154	0.520672	0	0.141737	0.312882	0.697294	0.384503	0.480219	YPK_0957	YP_001719711	NCBI: KEGG: ypi:YpsIP31758_0901 hypothetical protein;PROVISIONAL ; MIBI: hypothetical protein	0.0760524	0.313501	1.77407
YPK_1316	YPK_1316		NCBI: insertion element protein ; MIBI: insertion element protein	1.01423	0.510983	8.83363	8.16786	4.29005	8.17578	26.5708	8.62621	6.66024	5	3	6	35	10	6	1.19082	3.73373	1.41722	0.671939	1.48329	7.2312	2.60404	1.36596	YPK_1316	YP_001720065	NCBI: PFAM: Insertion element protein~KEGG: ypi:YpsIP31758_0740 IS1 family transposase orfA;PROVISIONAL ; MIBI: insertion element protein	0.0471607	0.234234	1.98485
YPK_0738	YPK_0738		NCBI: RND family efflux transporter MFP subunit ; MIBI: RND family efflux transporter MFP subunit	1.01391	0.714259	5.20045	4.90071	0	2.72526	3.03666	10.3514	4.44016	3	0	2	4	12	4	0.0561618	0.20305	0.106538	0	0.0619473	0.103543	0.391513	0.114094	YPK_0738	YP_001719492	NCBI: TIGRFAM: efflux transporter, RND family, MFP subunit~PFAM: secretion protein HlyD family protein~KEGG: yps:YPTB3307 HlyD family drug efflux protein;PROVISIONAL ; MIBI: RND family efflux transporter MFP subunit	0.155747	0.451038	1.41952
YPK_3147	YPK_3147		NCBI: hypothetical protein ; MIBI: hypothetical protein	1.011	0.294211	68.4647	83.3121	51.4806	50.4173	128.299	83.6742	165.396	51	36	37	169	97	149	0.522443	1.55247	0.715494	0.399099	0.452738	1.72822	1.25023	1.67896	YPK_3147	YP_001721871	NCBI: PFAM: Tetratricopeptide TPR_2 repeat protein~KEGG: dps:DP2999 hypothetical protein;PROVISIONAL ; MIBI: hypothetical protein	0.000589707	0.0115163	3.4363
YPK_2385	YPK_2385		NCBI: AraC family transcriptional regulator ; MIBI: AraC family transcriptional regulator	1.01074	0.385931	13.8801	13.0686	14.3002	14.9889	28.0891	25.8786	33.3012	8	10	11	37	30	30	0.445483	1.37381	0.419341	0.414209	0.502898	1.41369	1.44471	1.26304	YPK_2385	YP_001721115	NCBI: PFAM: helix-turn-helix- domain containing protein AraC type~KEGG: yps:YPTB1710 putative AraC-family transcriptional regulatory protein;PROVISIONAL ; MIBI: AraC family transcriptional regulator	0.00881937	0.0814264	2.61898
YPK_2214	YPK_2214		NCBI: adenylate-forming protein ; MIBI: adenylate-forming protein	1.01029	0.740155	5.09137	3.26714	2.86003	0	7.59165	1.72524	5.5502	2	2	0	10	2	5	0.042581	0.156301	0.0713564	0.0563865	0	0.260063	0.0655563	0.143282	YPK_2214	YP_001720948	NCBI: TIGRFAM: adenylate-forming enzyme~KEGG: ypm:YP_1830 putative coenzyme synthetase;PROVISIONAL ; MIBI: adenylate-forming protein	0.172264	0.476096	1.36497
YPK_2485	YPK_2485		NCBI: hypothetical protein ; MIBI: hypothetical protein	1.00793	0.462176	17.2125	8.16786	12.8702	6.81315	24.2933	24.1534	8.88032	5	9	5	32	28	8	1.52807	5.14603	1.39145	1.97917	1.2136	6.49117	7.15875	1.78816	YPK_2485	YP_001721215	NCBI: KEGG: ypi:YpsIP31758_2388 hypothetical protein;PROVISIONAL ; MIBI: hypothetical protein	0.0291961	0.174522	2.18083
YPK_3179	YPK_3179		NCBI: NAD-dependent epimerase/dehydratase ; MIBI: NAD-dependent epimerase/dehydratase	1.00656	0.434662	14.7433	11.435	10.0101	12.2637	25.0524	23.2908	21.0908	7	7	9	33	27	19	0.324951	1.02231	0.334818	0.264576	0.375459	1.15054	1.18647	0.729933	YPK_3179	YP_001721901	NCBI: PFAM: NAD-dependent epimerase/dehydratase; 3-beta hydroxysteroid dehydrogenase/isomerase; polysaccharide biosynthesis protein CapD; dTDP-4-dehydrorhamnose reductase; Male sterility domain~KEGG: spe:Spro_2896 NAD-dependent epimerase/dehydratase;PROVISIONAL ; MIBI: NAD-dependent epimerase/dehydratase	0.0205726	0.142227	2.31574
YPK_3284	YPK_3284	yafE	NCBI: type 11 methyltransferase ; MIBI: methyltransferase type 11	1.0047	0.525123	8.8593	4.90071	8.5801	6.81315	14.4241	18.9777	8.88032	3	6	5	19	22	8	0.354857	1.18714	0.263896	0.417066	0.383611	1.21826	1.77793	0.565223	YPK_3284	YP_001722006	NCBI: PFAM: Methyltransferase type 11~KEGG: ypi:YpsIP31758_3145 hypothetical protein;PROVISIONAL ; MIBI: methyltransferase type 11	0.0557146	0.261837	1.91326
YPK_3050	YPK_3050		NCBI: hypothetical protein ; MIBI: hypothetical protein	1.0012	0.478284	19.9195	4.90071	15.7302	4.08789	19.7383	24.1534	7.77028	3	11	3	26	28	7	1.78058	6.25903	1.11995	3.24497	0.976804	7.07498	9.6032	2.09891	YPK_3050	YP_001721776	NCBI: PROVISIONAL ; MIBI: hypothetical protein	0.0363216	0.199705	2.09331
YPK_3436	YPK_3436	cysD	NCBI: sulfate adenylyltransferase subunit 2 ; MIBI: sulfate adenylyltransferase subunit 2	0.999693	0.454451	13.9112	8.16786	4.29005	9.5384	21.2566	12.0767	12.2104	5	3	7	28	14	11	0.226911	0.709002	0.252573	0.119752	0.308408	1.03098	0.649722	0.446303	YPK_3436	YP_001722156	NCBI: with CysN catalyzes the formation of adenylylsulfate from sulfate and ATP;PROVISIONAL ; MIBI: sulfate adenylyltransferase subunit 2	0.0278222	0.16837	2.19978	path:ypy00230;path:ypy00450;path:ypy00920;path:ypy01100;path:ypy01120	;Purine metabolism - Yersinia pseudotuberculosis YPIII;Selenocompound metabolism - Yersinia pseudotuberculosis YPIII;Sulfur metabolism - Yersinia pseudotuberculosis YPIII;Metabolic pathways - Yersinia pseudotuberculosis YPIII;Microbial metabolism in diverse environments - Yersinia pseudotuberculosis YPIII
YPK_0191	YPK_0191		NCBI: hypothetical protein ; MIBI: hypothetical protein	0.998804	0.572195	4.98345	6.53429	5.72007	9.5384	19.7383	16.3898	7.77028	4	4	7	26	19	7	1.50408	4.76522	1.36053	1.0751	2.07661	6.4461	5.93722	1.91234	YPK_0191	YP_001718957	NCBI: PROVISIONAL ; MIBI: hypothetical protein	0.0808864	0.321648	1.74557
pYV0053	pYV0053		NCBI: hypothetical protein ; MIBI: hypothetical protein	0.998583	0.260997	9067.9	326.714	406.125	366.547	829.008	592.62	810.33	200	284	269	1092	687	730	60.0429	183.44	54.6641	61.3384	64.126	217.556	172.509	160.256	pYV0053	YP_068462	NCBI: PROVISIONAL ; MIBI: hypothetical protein	0.000130227	0.00359812	3.82603
YPK_2257	YPK_2257		NCBI: GntR family transcriptional regulator ; MIBI: GntR family transcriptional regulator	0.997422	0.190082	157.312	199.296	160.162	162.153	381.86	288.115	375.194	122	112	119	503	334	338	4.05955	12.2057	4.72741	3.42944	4.02179	14.2071	11.8903	10.5196	YPK_2257	YP_001720991	NCBI: PFAM: aminotransferase class I and II~KEGG: ypi:YpsIP31758_2148 aminotransferase, class I and II;PROVISIONAL ; MIBI: GntR family transcriptional regulator	1.54316e-07	1.2513e-05	5.24733
YPK_3592	YPK_3592	nhaA	NCBI: pH-dependent sodium/proton antiporter ; MIBI: pH-dependent sodium/proton antiporter	0.997131	0.368487	18.7974	19.6029	17.1602	20.4394	26.5708	31.917	59.9422	12	12	15	35	37	54	0.44646	1.3288	0.464991	0.36744	0.506949	0.988569	1.31718	1.68065	YPK_3592	YP_001722312	NCBI: exports sodium by using the electrochemical proton gradient to allow protons into the cell; functions in adaptation to high salinity and alkaline pH; activity increases at higher pH; downregulated at acidic pH;PROVISIONAL ; MIBI: pH-dependent sodium/proton antiporter	0.00680953	0.0688335	2.70602
YPK_1910	YPK_1910		NCBI: hypothetical protein ; MIBI: hypothetical protein	0.995204	0.556596	12.9827	3.26714	10.0101	5.45052	11.3875	16.3898	13.3205	2	7	4	15	19	12	0.167836	0.579153	0.0913788	0.252729	0.159399	0.499554	0.797537	0.440368	YPK_1910	YP_001720654	NCBI: KEGG: ypi:YpsIP31758_1801 hypothetical protein;PROVISIONAL ; MIBI: hypothetical protein	0.0737733	0.309533	1.78802
Ysr156_BE_sR020_YA	Ysr156_BE_sR020_YA	Ffs	Signal recognition particle (SRP) RNA; Synonym: Ysr156_BE_sR020_YA; Class: transRNA	0.994883	0.497273	95.0373	122.518	131.562	128.087	214.085	276.901	306.371	75	92	94	282	321	276	32.5513	102.343	31.8874	30.9092	34.8574	87.3942	125.385	94.251	Ysr156_BE_sR020_YA		Signal recognition particle (SRP) RNA; Synonym: Ysr156_BE_sR020_YA; Class: transRNA	0.0454272	0.228361	2.00068
YPK_3508	YPK_3508	mutT	NCBI: nucleoside triphosphate pyrophosphohydrolase ; MIBI: nucleoside triphosphate pyrophosphohydrolase	0.988505	0.491545	10.0261	6.53429	10.0101	2.72526	14.4241	11.2141	14.4305	4	7	2	19	13	13	0.445962	1.43307	0.474603	0.656313	0.206971	1.64324	1.41708	1.23889	YPK_3508	YP_001722228	NCBI: TIGRFAM: mutator MutT protein~PFAM: NUDIX hydrolase~KEGG: ypm:YP_3619 mutator protein MutT;PROVISIONAL ; MIBI: nucleoside triphosphate pyrophosphohydrolase	0.0443238	0.225549	2.01102
YPK_2878	YPK_2878	phnC	NCBI: phosphonate ABC transporter ATPase ; MIBI: phosphonate ABC transporter ATPase	0.988439	0.578008	5.41469	6.53429	1.43002	14.9889	18.22	13.8019	15.5406	4	1	11	24	16	14	0.26304	0.794338	0.21944	0.0433509	0.52633	0.959717	0.806413	0.616884	YPK_2878	YP_001721607	NCBI: KEGG: ypa:YPA_0894 putative ABC transport ATP-binding subunit~TIGRFAM: phosphonate ABC transporter, ATPase subunit~PFAM: ABC transporter related~SMART: AAA ATPase;PROVISIONAL ; MIBI: phosphonate ABC transporter ATPase	0.0872516	0.333451	1.71008	path:ypy02010	;ABC transporters - Yersinia pseudotuberculosis YPIII
YPK_1764	YPK_1764	alr-1	NCBI: alanine racemase ; MIBI: alanine racemase	0.984297	0.354108	22.2636	16.3357	27.1703	19.0768	34.9216	37.0927	55.502	10	19	14	46	43	50	0.463218	1.40858	0.373316	0.560496	0.455842	1.25173	1.47478	1.49922	YPK_1764	YP_001720508	NCBI: converts L-alanine to D-alanine which is used in cell wall biosynthesis; binds one pyridoxal phosphate per monomer; forms a homodimer;5.1.1.1;PROVISIONAL ; MIBI: alanine racemase	0.00544174	0.060954	2.77965	path:ypy00473;path:ypy01100	;D-Alanine metabolism - Yersinia pseudotuberculosis YPIII;Metabolic pathways - Yersinia pseudotuberculosis YPIII
YPK_3689	YPK_3689	ddpD-2	NCBI: ABC transporter-like protein ; MIBI: ABC transporter-like protein	0.982775	0.623686	7.76316	1.63357	7.15009	2.72526	6.83248	4.3131	15.5406	1	5	2	9	5	14	0.116587	0.390023	0.0522387	0.206398	0.0911239	0.342697	0.239963	0.587408	YPK_3689	YP_001722409	NCBI: PFAM: ABC transporter related~SMART: AAA ATPase~KEGG: ypm:YP_0633 putative ATP-binding component of dipeptide transport system;PROVISIONAL ; MIBI: ABC transporter-like protein	0.115083	0.382372	1.57575
YPK_3104	YPK_3104		NCBI: hypothetical protein ; MIBI: hypothetical protein	0.981747	0.522191	15.1626	1.63357	4.29005	10.901	14.4241	12.0767	9.99036	1	3	8	19	14	9	0.212032	0.695429	0.0614697	0.145722	0.428904	0.851315	0.790625	0.444347	YPK_3104	YP_001721828	NCBI: KEGG: maq:Maqu_0024 hypothetical protein;PROVISIONAL ; MIBI: hypothetical protein	0.0601008	0.275739	1.88005
YPK_1247	YPK_1247		NCBI: hypothetical protein ; MIBI: hypothetical protein	0.981388	0.443825	11.1664	6.53429	8.5801	13.6263	22.0158	11.2141	26.641	4	6	10	29	13	24	0.515009	1.54411	0.353895	0.419476	0.771656	1.8702	1.05667	1.70547	YPK_1247	YP_001719998	NCBI: KEGG: ypi:YpsIP31758_2186 hypothetical protein;PROVISIONAL ; MIBI: hypothetical protein	0.0270216	0.166218	2.21121
YPK_3638	YPK_3638	hmsT	NCBI: diguanylate cyclase ; MIBI: diguanylate cyclase	0.980968	0.360322	42.2942	13.0686	24.3103	20.4394	37.1991	35.3674	46.6217	8	17	15	49	41	42	0.464649	1.44199	0.323081	0.542515	0.52835	1.44242	1.5212	1.36235	YPK_3638	YP_001722358	NCBI: TIGRFAM: diguanylate cyclase~PFAM: GGDEF domain containing protein~KEGG: ypi:YpsIP31758_3509 diguanylate cyclase (GGDEF) domain protein;PROVISIONAL ; MIBI: diguanylate cyclase	0.00647951	0.0664478	2.72247
YPK_3234	YPK_3234	clpP	NCBI: ATP-dependent Clp protease proteolytic subunit ; MIBI: ATP-dependent Clp protease proteolytic subunit	0.978831	0.402855	24.6881	16.3357	8.5801	16.3516	24.2933	36.2301	23.3108	10	6	12	32	42	21	0.618309	1.93234	0.735863	0.348891	0.770172	1.71642	2.83941	1.24118	YPK_3234	YP_001721956	NCBI: hydrolyzes proteins to small peptides; with the ATPase subunits ClpA or ClpX, ClpP degrades specific substrates;3.4.21.92;PROVISIONAL ; MIBI: ATP-dependent Clp protease proteolytic subunit	0.0151099	0.117417	2.42973
YPK_3600	YPK_3600	yaaA	NCBI: hypothetical protein ; MIBI: hypothetical protein	0.97808	0.472859	10.4438	4.90071	12.8702	8.17578	16.7016	18.115	18.8707	3	9	6	22	21	17	0.302278	0.964913	0.177289	0.420286	0.309258	0.947674	1.14015	0.806916	YPK_3600	YP_001722320	NCBI: PFAM: protein of unknown function DUF328~KEGG: ypm:YP_3720 hypothetical protein;PROVISIONAL ; MIBI: hypothetical protein	0.038599	0.208356	2.06844
YPK_2601	YPK_2601		NCBI: hypothetical protein ; MIBI: hypothetical protein	0.971932	0.655653	5.12326	3.26714	4.29005	2.72526	11.3875	0	11.1004	2	3	2	15	0	10	0.385168	1.1946	0.377925	0.447959	0.329621	2.06606	0	1.51773	YPK_2601	YP_001721331	NCBI: KEGG: yps:YPTB1482 hypothetical protein;PROVISIONAL ; MIBI: hypothetical protein	0.138237	0.422125	1.48239
YPK_3604	YPK_3604	thrA	NCBI: bifunctional aspartokinase I/homoserine dehydrogenase I ; MIBI: bifunctional aspartokinase I/homoserine dehydrogenase I	0.970655	0.245066	52.2805	34.305	51.4806	46.3294	95.6548	90.5752	75.4828	21	36	34	126	105	68	0.492167	1.51146	0.391982	0.530996	0.553522	1.71432	1.8006	1.01947	YPK_3604	YP_001722324	NCBI: multifunctional homotetrameric enzyme that catalyzes the phosphorylation of aspartate to form aspartyl-4-phosphate as well as conversion of aspartate semialdehyde to homoserine; functions in a number of amino acid biosynthetic pathways;1.1.1.3;2.7.2.4;PROVISIONAL ; MIBI: bifunctional aspartokinase I/homoserine dehydrogenase I	7.46999e-05	0.00236128	3.9608	path:ypy00260;path:ypy00270;path:ypy00300;path:ypy01100;path:ypy01110;path:ypy01120;path:ypy01230	;Glycine, serine and threonine metabolism - Yersinia pseudotuberculosis YPIII;Cysteine and methionine metabolism - Yersinia pseudotuberculosis YPIII;Lysine biosynthesis - Yersinia pseudotuberculosis YPIII;Metabolic pathways - Yersinia pseudotuberculosis YPIII;Biosynthesis of secondary metabolites - Yersinia pseudotuberculosis YPIII;Microbial metabolism in diverse environments - Yersinia pseudotub…
YPK_1640	YPK_1640		NCBI: hypothetical protein ; MIBI: hypothetical protein	0.969428	0.477693	17.5816	6.53429	7.15009	9.5384	16.7016	10.3514	22.2008	4	5	7	22	12	20	0.168742	0.517695	0.144056	0.142293	0.219877	0.577524	0.39704	0.578523	YPK_1640	YP_001720386	NCBI: KEGG: ypi:YpsIP31758_1533 hypothetical protein;PROVISIONAL ; MIBI: hypothetical protein	0.0424182	0.220134	2.02939
YPK_2803	YPK_2803		NCBI: hypothetical protein ; MIBI: hypothetical protein	0.965673	0.32081	998.59	21.2364	34.3204	58.5931	97.9323	98.3387	35.5213	13	24	43	129	114	32	11.4332	36.9426	6.41863	9.3638	18.5173	46.4263	51.7113	12.6902	YPK_2803	YP_001721532	NCBI: KEGG: ypp:YPDSF_2438 hypothetical protein;PROVISIONAL ; MIBI: hypothetical protein	0.00261151	0.0345424	3.01011
YPK_1504	YPK_1504	ccmI	NCBI: cytochrome c-type biogenesis protein CcmI ; MIBI: cytochrome c-type biogenesis protein CcmI	0.965243	0.41377	24.8173	11.435	14.3002	16.3516	37.9582	29.3291	15.5406	7	10	12	50	34	14	0.316452	0.984554	0.26196	0.295719	0.391677	1.3639	1.16895	0.420808	YPK_1504	YP_001720250	NCBI: TIGRFAM: cytochrome c-type biogenesis protein CcmI~PFAM: Tetratricopeptide TPR_2 repeat protein~KEGG: ypi:YpsIP31758_1395 cytochrome c-type biogenesis protein CcmI;PROVISIONAL ; MIBI: cytochrome c-type biogenesis protein CcmI	0.0196585	0.139403	2.3328
YPK_4243	YPK_4243		NCBI: hypothetical protein ; MIBI: hypothetical protein	0.964439	0.548697	8.2056	14.7021	11.4401	9.5384	8.35081	15.5272	48.8418	9	8	7	11	18	44	1.16298	3.25091	1.46546	1.02935	0.994123	1.30557	2.69269	5.75446	YPK_4243	YP_001722952	NCBI: KEGG: ypn:YPN_3962 hypothetical protein;PROVISIONAL ; MIBI: hypothetical protein	0.0788003	0.317665	1.75769
YPK_3035	YPK_3035		NCBI: hypothetical protein ; MIBI: hypothetical protein	0.963607	0.385487	22.4906	17.9693	17.1602	16.3516	40.2357	27.6039	34.4113	11	12	12	53	32	31	2.42923	7.29429	2.59024	2.23291	2.46455	9.09701	6.92275	5.86311	YPK_3035	YP_001721761	NCBI: KEGG: ypi:YpsIP31758_2963 hypothetical protein;PROVISIONAL ; MIBI: hypothetical protein	0.0124294	0.101841	2.49971
YPK_1742	YPK_1742	trg	NCBI: methyl-accepting chemotaxis sensory transducer ; MIBI: methyl-accepting chemotaxis sensory transducer	0.963531	0.28665	46.1278	42.4729	75.7909	46.3294	80.4715	88.8499	158.736	26	53	34	106	103	143	0.857973	2.52239	0.686129	1.10522	0.782566	2.03898	2.49719	3.03101	YPK_1742	YP_001720488	NCBI: PFAM: histidine kinase HAMP region domain protein; chemotaxis sensory transducer~KEGG: yps:YPTB2412 methyl-accepting chemotaxis protein III (MCP-III);PROVISIONAL ; MIBI: methyl-accepting chemotaxis sensory transducer	0.000775614	0.0142514	3.36135	path:ypy02020;path:ypy02030	;Two-component system - Yersinia pseudotuberculosis YPIII;Bacterial chemotaxis - Yersinia pseudotuberculosis YPIII
YPK_2355	YPK_2355	uvrC	NCBI: excinuclease ABC subunit C ; MIBI: excinuclease ABC subunit C	0.963021	0.317821	41.7348	14.7021	27.1703	27.2526	50.1049	46.5815	42.1815	9	19	20	66	54	38	0.34226	1.0587	0.222902	0.37185	0.432028	1.19149	1.2287	0.755918	YPK_2355	YP_001721085	NCBI: The UvrABC repair system catalyzes the recognition and processing of DNA lesions. UvrC both incises the 5' and 3' sides of the lesion. The N-terminal half is responsible for the 3' incision and the C-terminal half is responsible for the 5' incision;PROVISIONAL ; MIBI: excinuclease ABC subunit C	0.0024449	0.0335513	3.03008	path:ypy03420	;Nucleotide excision repair - Yersinia pseudotuberculosis YPIII
YPK_0165	YPK_0165	bioH	NCBI: bioH protein ; MIBI: BioH protein	0.960701	0.602419	10.9081	3.26714	5.72007	1.36263	8.35081	5.17572	9.99036	2	4	1	11	6	9	0.118843	0.408928	0.118193	0.186794	0.0515431	0.473837	0.325757	0.427191	YPK_0165	YP_001718931	NCBI: KEGG: ypi:YpsIP31758_3988 carboxylesterase BioH~TIGRFAM: bioH protein~PFAM: alpha/beta hydrolase fold;PROVISIONAL ; MIBI: BioH protein	0.110771	0.376984	1.59474	path:ypy00780;path:ypy01100	;Biotin metabolism - Yersinia pseudotuberculosis YPIII;Metabolic pathways - Yersinia pseudotuberculosis YPIII
YPK_1524	YPK_1524		NCBI: hypothetical protein ; MIBI: hypothetical protein	0.958063	0.481703	12.4762	8.16786	11.4401	5.45052	15.1833	12.0767	24.4209	5	8	4	20	14	22	0.246936	0.752134	0.250097	0.316207	0.174505	0.729196	0.643352	0.883854	YPK_1524	YP_001720270	NCBI: PFAM: protein of unknown function DUF6 transmembrane~KEGG: yps:YPTB2622 putative DMT superfamily drug/metabolite efflux protein;PROVISIONAL ; MIBI: hypothetical protein	0.0467113	0.233244	1.98891
YPK_2610	YPK_2610	fabB-2	NCBI: beta-ketoacyl synthase ; MIBI: beta-ketoacyl synthase	0.957875	0.371723	37.6039	29.4043	11.4401	23.1647	51.6232	52.6199	21.0908	18	8	17	68	61	19	0.466675	1.44081	0.643708	0.226073	0.530243	1.77256	2.00414	0.545744	YPK_2610	YP_001721340	NCBI: PFAM: Beta-ketoacyl synthase~KEGG: ypi:YpsIP31758_2520 beta-ketoacyl synthase family protein;PROVISIONAL ; MIBI: beta-ketoacyl synthase	0.00997038	0.0868914	2.57685	path:ypy00061;path:ypy00780;path:ypy01100;path:ypy01212	;Fatty acid biosynthesis - Yersinia pseudotuberculosis YPIII;Biotin metabolism - Yersinia pseudotuberculosis YPIII;Metabolic pathways - Yersinia pseudotuberculosis YPIII;Fatty acid metabolism - Yersinia pseudotuberculosis YPIII
YPK_2151	YPK_2151	cmoA	NCBI: methyltransferase ; MIBI: methyltransferase	0.955971	0.55245	9.53746	8.16786	4.29005	2.72526	14.4241	11.2141	4.44016	5	3	2	19	13	4	0.173525	0.552184	0.285559	0.135391	0.0996243	0.79096	0.682104	0.183487	YPK_2151	YP_001720890	NCBI: TIGRFAM: methyltransferase~PFAM: Methyltransferase type 11; Methyltransferase type 12~KEGG: ypi:YpsIP31758_2038 putative methyltransferase;PROVISIONAL ; MIBI: methyltransferase	0.0835549	0.326166	1.73042
YPK_3715	YPK_3715	ydcP-2, yegQ-2, yhbU-2	NCBI: peptidase U32 ; MIBI: peptidase U32	0.954493	0.39546	20.1391	21.2364	24.3103	16.3516	19.7383	31.917	73.2627	13	17	12	26	37	66	0.567055	1.62825	0.599329	0.619317	0.482518	0.873718	1.56713	2.44391	YPK_3715	YP_001722435	NCBI: PFAM: peptidase U32~KEGG: ypi:YpsIP31758_3582 peptidase, U32 family;PROVISIONAL ; MIBI: peptidase U32	0.0157946	0.120208	2.41363
YPK_1832	YPK_1832	arnC, pmrF	NCBI: undecaprenyl phosphate 4-deoxy-4-formamido-L-arabinose transferase ; MIBI: undecaprenyl phosphate 4-deoxy-4-formamido-L-arabinose transferase	0.954445	0.669617	6.60838	1.63357	1.43002	2.72526	5.31415	3.45048	5.5502	1	1	2	7	4	5	0.0549798	0.198996	0.0466645	0.0368747	0.0814003	0.2381	0.171486	0.187403	YPK_1832	YP_001720576	NCBI: catalyzes the transfer of 4-deoxy-4-formamido-L-arabinose from UDP to undecaprenyl phosphate;PROVISIONAL ; MIBI: undecaprenyl phosphate 4-deoxy-4-formamido-L-arabinose transferase	0.154053	0.450681	1.42536	path:ypy00520;path:ypy01110	;Amino sugar and nucleotide sugar metabolism - Yersinia pseudotuberculosis YPIII;Biosynthesis of secondary metabolites - Yersinia pseudotuberculosis YPIII
YPK_0803	YPK_0803	hcp-2	NCBI: Hcp1 family type VI secretion system effector ; MIBI: type VI secretion system effector, Hcp1 family	0.952206	0.327908	41.1452	17.9693	22.8803	17.7142	47.8274	35.3674	32.1912	11	16	13	63	41	29	1.08827	3.32505	1.02662	1.17999	1.0582	4.28581	3.51546	2.17387	YPK_0803	YP_001719557	NCBI: TIGRFAM: type VI secretion system effector, Hcp1 family~PFAM: protein of unknown function DUF796~KEGG: ypi:YpsIP31758_2506 hypothetical protein;PROVISIONAL ; MIBI: type VI secretion system effector, Hcp1 family	0.00368563	0.0452217	2.90389	path:ypy03070	;Bacterial secretion system - Yersinia pseudotuberculosis YPIII
YPK_0549	YPK_0549	mzrA	NCBI: hypothetical protein ; MIBI: EnvZ/OmpR regulon moderator	0.949477	0.398992	31.4117	16.3357	7.15009	16.3516	28.8483	16.3898	35.5213	10	5	12	38	19	32	0.958282	2.78083	1.17738	0.465189	1.23228	3.26119	2.05519	3.02612	YPK_0549	YP_001719305	NCBI: KEGG: ypi:YpsIP31758_0486 hypothetical protein;PROVISIONAL ; MIBI: EnvZ/OmpR regulon moderator	0.0173272	0.127477	2.37969
YPK_0450	YPK_0450		NCBI: GntR family transcriptional regulator ; MIBI: transcriptional regulator, GntR family	0.947117	0.509214	7.62737	9.80143	11.4401	5.45052	12.9058	18.9777	21.0908	6	8	4	17	22	19	0.358509	1.08534	0.408159	0.430041	0.237327	0.842951	1.37493	1.03813	YPK_0450	YP_001719206	NCBI: PFAM: regulatory protein GntR HTH; GntR domain protein~KEGG: ypi:YpsIP31758_0383 transcriptional regulator, GntR family;PROVISIONAL ; MIBI: transcriptional regulator, GntR family	0.0628914	0.280269	1.85996
YPK_1957	YPK_1957	tauC-2	NCBI: binding-protein-dependent transport system inner membrane protein ; MIBI: binding-protein-dependent transport system inner membrane protein	0.944824	0.607142	5.92068	6.53429	2.86003	2.72526	12.1466	5.17572	6.66024	4	2	2	16	6	6	0.13639	0.409538	0.223445	0.088284	0.0974427	0.651486	0.307923	0.269203	YPK_1957	YP_001720699	NCBI: PFAM: binding-protein-dependent transport systems inner membrane component~KEGG: ypm:YP_2072 putative transport system permease;PROVISIONAL ; MIBI: binding-protein-dependent transport system inner membrane protein	0.119665	0.39085	1.55618
YPK_3869	YPK_3869		NCBI: putative periplasmic chaperone protein ; MIBI: putative periplasmic chaperone protein	0.94135	0.433103	28.2189	9.80143	11.4401	8.17578	25.0524	24.1534	8.88032	6	8	6	33	28	8	0.361146	1.15625	0.370305	0.390158	0.322975	1.48456	1.58763	0.396568	YPK_3869	YP_001722587	NCBI: member of the periplasmic pilus chaperone family of proteins;PROVISIONAL ; MIBI: putative periplasmic chaperone protein	0.0297426	0.175538	2.1735
YPK_2375	YPK_2375	yecS	NCBI: polar amino acid ABC transporter inner membrane subunit ; MIBI: polar amino acid ABC transporter inner membrane subunit	0.939532	0.5968	9.1264	6.53429	2.86003	2.72526	7.59165	12.9393	4.44016	4	2	2	10	15	4	0.169099	0.560587	0.277031	0.109456	0.120811	0.504828	0.954423	0.222509	YPK_2375	YP_001721105	NCBI: TIGRFAM: polar amino acid ABC transporter, inner membrane subunit~PFAM: binding-protein-dependent transport systems inner membrane component~KEGG: ypi:YpsIP31758_2273 amino acid ABC transporter, permease protein;PROVISIONAL ; MIBI: polar amino acid ABC transporter inner membrane subunit	0.115422	0.382849	1.57428	path:ypy02010	;ABC transporters - Yersinia pseudotuberculosis YPIII
YPK_1738	YPK_1738		NCBI: hypothetical protein ; MIBI: hypothetical protein	0.937978	0.399714	23.7541	17.9693	7.15009	12.2637	25.8116	19.8403	27.751	11	5	9	34	23	25	2.42352	7.01452	3.50761	1.25989	2.50306	7.90267	6.73796	6.40292	YPK_1738	YP_001720484	NCBI: PROVISIONAL ; MIBI: hypothetical protein	0.0189444	0.135629	2.34662
YPK_1864	YPK_1864	ydhO	NCBI: NLP/P60 protein ; MIBI: NLP/P60 protein	0.936858	0.366531	32.5303	13.0686	17.1602	13.6263	31.8849	31.0543	23.3108	8	12	10	42	36	21	0.470755	1.44715	0.431154	0.511052	0.470058	1.64994	1.78249	0.909034	YPK_1864	YP_001720608	NCBI: PFAM: NLP/P60 protein~KEGG: ypi:YpsIP31758_1757 lipoprotein, NlpC/P60 family;PROVISIONAL ; MIBI: NLP/P60 protein	0.010588	0.0909985	2.55601
YPK_2394	YPK_2394	fliI-2	NCBI: flagellum-specific ATP synthase ; MIBI: flagellum-specific ATP synthase	0.936847	0.344856	37.4042	17.9693	10.0101	16.3516	28.0891	35.3674	23.3108	11	7	12	37	41	21	0.291209	0.87914	0.355952	0.178994	0.33868	0.872723	1.21889	0.545805	YPK_2394	YP_001721124	NCBI: involved in type III protein export during flagellum assembly;PROVISIONAL ; MIBI: flagellum-specific ATP synthase	0.00659497	0.067211	2.71663	path:ypy02040	;Flagellar assembly - Yersinia pseudotuberculosis YPIII
YPK_2887	YPK_2887	dusC	NCBI: tRNA-dihydrouridine synthase C ; MIBI: tRNA-dihydrouridine synthase C	0.936059	0.61835	6.44815	4.90071	1.43002	10.901	16.7016	9.48883	8.88032	3	1	8	22	11	8	0.174402	0.527488	0.145771	0.0383965	0.339039	0.779198	0.491048	0.312219	YPK_2887	YP_001721614	NCBI: PFAM: dihydrouridine synthase DuS~KEGG: yps:YPTB1216 putative tRNA-dihydrouridine synthase C;PROVISIONAL ; MIBI: tRNA-dihydrouridine synthase C	0.130076	0.41013	1.5138
YPK_2201	YPK_2201		NCBI: NA ; MIBI: pseudogene	0.934163	0.554872	9.6598	3.26714	12.8702	1.36263	12.1466	4.3131	19.9807	2	9	1	16	5	18	0.224729	0.691326	0.135053	0.480239	0.0588955	0.787532	0.310187	0.976257	YPK_2201		NCBI: NA ; MIBI: pseudogene	0.0922656	0.34484	1.68357
YPK_2960	YPK_2960	ybgC	NCBI: acyl-CoA thioester hydrolase YbgC ; MIBI: acyl-CoA thioester hydrolase YbgC	0.932975	0.69192	5.43482	4.90071	2.86003	2.72526	11.3875	6.03834	4.44016	3	2	2	15	7	4	0.240813	0.783477	0.342671	0.180521	0.199249	1.24888	0.734573	0.366973	YPK_2960	YP_001721687	NCBI: catalyzes the hydrolysis of short chain aliphatic acyl-CoA thioesters; physiological role remains unknown; involved in phospholipid metabolism; part of the Tol/Pal system of proteins that are critical for maintaining the integrity of the cell envelope components;PROVISIONAL ; MIBI: acyl-CoA thioester hydrolase YbgC	0.177534	0.481253	1.34839
YPK_3993	YPK_3993		NCBI: hypothetical protein ; MIBI: hypothetical protein	0.932501	0.342526	48.5821	22.87	41.4705	25.89	59.2149	63.8339	53.2819	14	29	19	78	74	48	0.682232	2.08408	0.535708	0.87688	0.634108	2.17556	2.60144	1.47523	YPK_3993	YP_001722709	NCBI: KEGG: ypa:YPA_0194 hypothetical protein;PROVISIONAL ; MIBI: hypothetical protein	0.00648048	0.0664478	2.72242
YPK_0044	YPK_0044		NCBI: hypothetical protein ; MIBI: hypothetical protein	0.931712	0.459152	17.7767	8.16786	4.29005	10.901	11.3875	19.8403	15.5406	5	3	8	15	23	14	0.659495	1.99064	0.689457	0.326889	0.962137	1.50766	2.91371	1.55055	YPK_0044	YP_001718811	NCBI: KEGG: yps:YPTB3934 hypothetical protein;PROVISIONAL ; MIBI: hypothetical protein	0.0424377	0.220134	2.0292
YPK_2540	YPK_2540	ysuA, fhuD-3, fepB-3, fecB-3	NCBI: periplasmic binding protein ; MIBI: periplasmic binding protein	0.929889	0.266417	99.6014	45.74	42.9005	24.5273	84.2673	69.0096	63.2723	28	30	18	111	80	57	0.955285	2.83711	1.19046	1.00791	0.667483	3.43998	3.12485	1.94649	YPK_2540	YP_001721270	NCBI: PFAM: periplasmic binding protein~KEGG: ypi:YpsIP31758_2441 ferric enterobactin ABC transporter, ferric enterobactin-binding periplasmic protein FepB;PROVISIONAL ; MIBI: periplasmic binding protein	0.000482374	0.0097257	3.49036	path:ypy02010	;ABC transporters - Yersinia pseudotuberculosis YPIII
YPK_3004	YPK_3004	ubiF	NCBI: 2-octaprenyl-3-methyl-6-methoxy-1,4-benzoquinol hydroxylase ; MIBI: 2-octaprenyl-3-methyl-6-methoxy-1,4-benzoquinol hydroxylase	0.928753	0.370134	18.5758	21.2364	17.1602	42.2415	29.6074	45.7189	83.253	13	12	31	39	53	75	0.641248	1.77869	0.505019	0.368373	1.05035	1.10434	1.89157	2.34015	YPK_3004	YP_001721730	NCBI: catalyzes the formation of 2-octaprenyl-3-methyl-5-hydroxy-6-methoxy-1,4-benzoquinol from 2-octaprenyl-3-methyl-6-methoxy-1,4-benzoquinol; functions in the biosynthesis of ubiquinone or coenzyme Q;PROVISIONAL ; MIBI: 2-octaprenyl-3-methyl-6-methoxy-1,4-benzoquinol hydroxylase	0.0120993	0.0996254	2.50924	path:ypy00130;path:ypy01100;path:ypy01110	;Ubiquinone and other terpenoid-quinone biosynthesis - Yersinia pseudotuberculosis YPIII;Metabolic pathways - Yersinia pseudotuberculosis YPIII;Biosynthesis of secondary metabolites - Yersinia pseudotuberculosis YPIII
YPK_2842	YPK_2842	rcsD	NCBI: phosphotransfer intermediate protein in two-component regulatory system with RcsBC ; MIBI: phosphotransfer intermediate protein in two-component regulatory system with RcsBC	0.928721	0.206929	253.572	98.0143	141.572	148.527	278.614	255.336	212.018	60	99	109	367	296	191	1.32549	3.93649	1.02267	1.3334	1.62039	4.55959	4.63508	2.61479	YPK_2842	YP_001721571	NCBI: PFAM: ATP-binding region ATPase domain protein; histidine kinase A domain protein; Hpt domain protein~KEGG: yps:YPTB1259 putative two-component sensor protein like yojN;PROVISIONAL ; MIBI: phosphotransfer intermediate protein in two-component regulatory system with RcsBC	7.18557e-06	0.000377495	4.48812	path:ypy02020	;Two-component system - Yersinia pseudotuberculosis YPIII
pYV0008	pYV0008		NCBI: transposase remnant ; MIBI: possible transposase remnant	0.92835	0.596193	46.3408	6.53429	1.43002	9.5384	10.6283	16.3898	12.2104	4	1	7	14	19	11	0.411769	1.37926	0.45351	0.0895919	0.692204	1.15699	1.97907	1.0017	pYV0008	YP_068421	NCBI: identical to Y. pestis YPCD1.81;PROVISIONAL ; MIBI: possible transposase remnant	0.119439	0.390547	1.55713
YPK_1778	YPK_1778		NCBI: spore coat U domain-containing protein ; MIBI: spore coat U domain-containing protein	0.925838	0.584127	9.04502	1.63357	2.86003	6.81315	11.3875	6.03834	6.66024	1	2	5	15	7	6	0.191431	0.611793	0.0827349	0.130756	0.360801	0.904598	0.532069	0.398712	YPK_1778	YP_001720522	NCBI: PFAM: Spore coat U domain protein~KEGG: ypi:YpsIP31758_1667 hypothetical protein;PROVISIONAL ; MIBI: spore coat U domain-containing protein	0.112968	0.379521	1.58499
YPK_0824	YPK_0824	yggN	NCBI: hypothetical protein ; MIBI: hypothetical protein	0.925476	0.671378	7.53438	4.90071	1.43002	1.36263	3.79582	7.76359	5.5502	3	1	1	5	9	5	0.0970917	0.331712	0.18742	0.049367	0.0544884	0.227688	0.516557	0.25089	YPK_0824	YP_001719578	NCBI: KEGG: ypi:YpsIP31758_0823 hypothetical protein;PROVISIONAL ; MIBI: hypothetical protein	0.168058	0.472395	1.37847
YPK_2365	YPK_2365	efeO, ycdO	NCBI: hypothetical protein ; MIBI: iron uptake system component EfeO	0.92418	0.521433	15.3337	13.0686	4.29005	4.08789	15.9425	11.2141	15.5406	8	3	3	21	13	14	0.175757	0.520959	0.324795	0.0962459	0.106231	0.621461	0.484891	0.456527	YPK_2365	YP_001721095	NCBI: KEGG: ypi:YpsIP31758_2263 hypothetical protein;PROVISIONAL ; MIBI: iron uptake system component EfeO	0.0763304	0.313501	1.77239
YPK_3178	YPK_3178	manB-2	NCBI: phosphomannomutase ; MIBI: phosphomannomutase	0.923021	0.545988	14.5078	6.53429	10.0101	6.81315	19.7383	12.0767	15.5406	4	7	5	26	14	14	0.154757	0.479658	0.133676	0.184857	0.145739	0.63335	0.429838	0.375787	YPK_3178	YP_001721900	NCBI: PFAM: phosphoglucomutase/phosphomannomutase ; phosphoglucomutase/phosphomannomutase alpha/beta/alpha domain I; phosphoglucomutase/phosphomannomutase alpha/beta/alpha domain II; phosphoglucomutase/phosphomannomutase alpha/beta/alpha domain III~KEGG: ypp:YPDSF_2736 phosphomannomutase;5.4.2.8;PROVISIONAL ; MIBI: phosphomannomutase	0.0909223	0.342538	1.69055	path:ypy00051;path:ypy00520;path:ypy01100;path:ypy01110	;Fructose and mannose metabolism - Yersinia pseudotuberculosis YPIII;Amino sugar and nucleotide sugar metabolism - Yersinia pseudotuberculosis YPIII;Metabolic pathways - Yersinia pseudotuberculosis YPIII;Biosynthesis of secondary metabolites - Yersinia pseudotuberculosis YPIII
YPK_2199	YPK_2199		NCBI: hypothetical protein ; MIBI: hypothetical protein	0.923002	0.699534	33.2857	0	0	2.72526	3.79582	5.17572	1.11004	0	0	2	5	6	1	0.028075	0.160303	0	0	0.0842249	0.175973	0.266155	0.0387811	YPK_2199	YP_001720935	NCBI: KEGG: ypi:YpsIP31758_2092 hypothetical protein;PROVISIONAL ; MIBI: hypothetical protein	0.187018	0.49553	1.31945
YPK_2265	YPK_2265		NCBI: LysR family transcriptional regulator ; MIBI: LysR family transcriptional regulator	0.922664	0.293341	28.0281	17.9693	32.8904	21.8021	47.0682	46.5815	46.6217	11	23	16	62	54	42	0.751016	2.23821	0.574626	0.949429	0.728991	2.3608	2.5916	1.76222	YPK_2265	YP_001720997	NCBI: PFAM: regulatory protein LysR; LysR substrate-binding~KEGG: ypi:YpsIP31758_2155 substrate-binding transcriptional regulator, LysR family;PROVISIONAL ; MIBI: LysR family transcriptional regulator	0.00165879	0.0250497	3.14537
YPK_1255	YPK_1255		NCBI: hypothetical protein ; MIBI: hypothetical protein	0.922158	0.528657	8.8019	4.90071	5.72007	6.81315	9.10998	12.0767	14.4305	3	4	5	12	14	13	0.287069	0.874444	0.24555	0.258715	0.356943	0.715938	1.05276	0.854636	YPK_1255	YP_001720006	NCBI: KEGG: ypi:YpsIP31758_1149 hypothetical protein;PROVISIONAL ; MIBI: hypothetical protein	0.0810998	0.321811	1.74434
YPK_0033	YPK_0033		NCBI: hypothetical protein ; MIBI: hypothetical protein	0.92185	0.503294	7.39048	6.53429	7.15009	6.81315	12.9058	12.0767	15.5406	4	5	5	17	14	14	0.661216	1.96014	0.644461	0.636574	0.702613	1.99646	2.07227	1.81169	YPK_0033	YP_001718800	NCBI: KEGG: ypi:YpsIP31758_4123 hypothetical protein;PROVISIONAL ; MIBI: hypothetical protein	0.0670062	0.291946	1.83163
YPK_1458	YPK_1458		NCBI: hypothetical protein ; MIBI: hypothetical protein	0.920783	0.228954	107.681	137.22	100.101	125.362	226.99	189.777	275.29	84	70	92	299	220	248	13.6606	38.5296	15.6793	10.3249	14.9777	40.6812	37.7269	37.1807	YPK_1458	YP_001720204	NCBI: PROVISIONAL ; MIBI: hypothetical protein	5.77825e-05	0.0019774	4.02169
pYV0049	pYV0049		NCBI: hypothetical protein;hypothetical protein ; MIBI: hypothetical protein	0.920253	0.325019	73.8151	24.5036	12.8702	16.3516	40.2357	25.8786	37.7414	15	9	12	53	30	34	2.30852	6.62566	3.18874	1.51186	2.22494	8.21257	5.8591	5.80532	pYV0049;YPTS_4271	YP_068458;YP_001874671	NCBI: PROVISIONAL;KEGG: yps:pYV0049 hypothetical protein;PROVISIONAL ; MIBI: hypothetical protein	0.0046348	0.0544532	2.83138
pYV0090	pYV0090		NCBI: transposase;transposase IS3/IS911 family protein ; MIBI: transposase	0.919452	0.564354	30.7096	3.26714	5.72007	2.72526	6.07332	8.62621	12.2104	2	4	2	8	10	11	0.395846	1.36742	0.343954	0.543591	0.299992	1.00285	1.57998	1.51943	pYV0090;YPTS_4219	YP_068499;YP_001874619	NCBI: identical to Y. pestis YPCD1.63;PROVISIONAL;PFAM: transposase IS3/IS911 family protein~KEGG: yps:pYV0090 putative transposase;PROVISIONAL ; MIBI: transposase	0.103268	0.362597	1.62921
YPK_3895	YPK_3895		NCBI: putative transmembrane transport protein ; MIBI: putative transmembrane transport protein	0.914046	0.608704	11.8518	16.3357	5.72007	2.72526	3.79582	16.3898	29.9711	10	4	2	5	19	27	0.177264	0.508847	0.356782	0.112773	0.0622361	0.130032	0.622785	0.773724	YPK_3895	YP_001722613	NCBI: KEGG: ypm:YP_0432 putative transmembrane transport protein;PROVISIONAL ; MIBI: putative transmembrane transport protein	0.133194	0.412978	1.50163
pYV0029	pYV0029		NCBI: hypothetical protein ; MIBI: hypothetical protein	0.912356	0.337456	76.4181	9.80143	40.0405	24.5273	31.8849	44.8563	71.0426	6	28	18	42	52	64	3.8551	11.4172	1.58337	5.83892	4.143	8.07899	12.6072	13.5654	pYV0029	YP_068440	NCBI: PROVISIONAL ; MIBI: hypothetical protein	0.00685867	0.0691428	2.70363
YPK_0367	YPK_0367	iclR	NCBI: IclR family transcriptional regulator ; MIBI: transcriptional regulator, IclR family	0.908744	0.367634	25.7448	13.0686	17.1602	21.8021	25.8116	18.9777	58.8321	8	12	16	34	22	53	0.570796	1.58986	0.435757	0.516508	0.760123	1.34992	1.10093	2.31872	YPK_0367	YP_001719127	NCBI: regulates the glyoxylate bypass operon (aceBAK), which encodes isocitrate lyase, malate synthase and isocitrate dehydrogenase kinase/phosphorylase;PROVISIONAL ; MIBI: transcriptional regulator, IclR family	0.0134408	0.107584	2.47187
YPK_1948	YPK_1948	yrfG-2, yigB-2, yihX-2	NCBI: nucleotidase ; MIBI: nucleotidase	0.908169	0.460664	35.4349	11.435	8.5801	6.81315	17.4608	18.9777	16.6506	7	6	5	23	22	15	0.365125	1.11166	0.476185	0.322531	0.296659	1.14046	1.37493	0.819574	YPK_1948	YP_001720690	NCBI: manganese-dependent 5'-nucleotidase; specific for 5'-UMP, 5'-dUMP, and 5'-dTMP; member of haloacid dehalogenase (HAD)-like hydrolase superfamily;PROVISIONAL ; MIBI: nucleotidase	0.0486744	0.239203	1.97143
YPK_0685	YPK_0685	cpaC, rcpA	NCBI: type II and III secretion system protein ; MIBI: type II and III secretion system protein	0.906995	0.533451	6.19348	6.53429	10.0101	4.08789	11.3875	12.0767	16.6506	4	7	3	15	14	15	0.146177	0.431305	0.144396	0.19968	0.0944551	0.394695	0.464306	0.434915	YPK_0685	YP_001719439	NCBI: PFAM: type II and III secretion system protein~KEGG: yps:YPTB3372 putative outer membrane secretin family protein;PROVISIONAL ; MIBI: type II and III secretion system protein	0.0890854	0.338613	1.70024
YPK_3019	YPK_3019	ybeB	NCBI: hypothetical protein ; MIBI: hypothetical protein	0.900187	0.732568	5.26198	4.90071	5.72007	2.72526	10.6283	13.8019	2.22008	3	4	2	14	16	2	0.380493	1.27601	0.433187	0.456411	0.25188	1.47353	2.12254	0.231955	YPK_3019	YP_001721745	NCBI: TIGRFAM: iojap-like protein~PFAM: Iojap-related protein~KEGG: ypi:YpsIP31758_2947 iojap-related protein;PROVISIONAL ; MIBI: hypothetical protein	0.219143	0.539159	1.22881
YPK_1602	YPK_1602	dps	NCBI: DNA starvation/stationary phase protection protein Dps ; MIBI: DNA starvation/stationary phase protection protein Dps	0.897952	0.545142	7.61308	11.435	2.86003	10.901	23.5341	6.90096	17.7606	7	2	8	31	8	16	0.472478	1.2997	0.637748	0.143987	0.635698	2.05868	0.669611	1.17082	YPK_1602	YP_001720348	NCBI: binds DNA in a non-sequence-specific manner and is abundant during stationary phase; forms a DNA-protein crystal that protects DNA from damage; required for normal starvation response and long-term stationary viability; forms a homododecameric complex and sequesters iron which provides protection against oxidative damage;PROVISIONAL ; MIBI: DNA starvation/stationary phase protection protein…	0.0995188	0.354331	1.64719
Ysr45_KO_Ysr180_BE_sR013_YA	Ysr45_KO_Ysr180_BE_sR013_YA	GcvB	negative regulation of translation, ncRNA-mediated; Synonym: Ysr45_KO_Ysr180_BE_sR013_YA; Class: transRNA	0.896426	0.324055	110.643	53.9079	54.3406	61.3183	116.152	133.706	71.0426	33	38	45	153	155	64	8.11107	24.2143	7.85124	7.14414	9.33784	26.5333	33.8795	12.2299	Ysr45_KO_Ysr180_BE_sR013_YA		negative regulation of translation, ncRNA-mediated; Synonym: Ysr45_KO_Ysr180_BE_sR013_YA; Class: transRNA	0.00567005	0.0623873	2.76628
YPK_3177	YPK_3177	wzz	NCBI: ferric enterobactin transport protein FepE ; MIBI: O-antigen chain length determinant	0.895328	0.477042	15.4882	1.63357	11.4401	9.5384	15.9425	18.115	11.1004	1	8	7	21	21	10	0.178396	0.566428	0.0398593	0.251977	0.243353	0.610132	0.769006	0.320146	YPK_3177	YP_001721899	NCBI: part of the ferric enterobactin transport system; necessary for enetrobactin uptake;PROVISIONAL ; MIBI: O-antigen chain length determinant	0.0605412	0.277021	1.87683
YPK_1415	YPK_1415		NCBI: integral membrane sensor signal transduction histidine kinase ; MIBI: integral membrane sensor signal transduction histidine kinase	0.894841	0.194101	340.017	267.906	283.143	261.625	586.075	508.084	424.035	164	198	192	772	589	382	4.83372	13.9751	4.87413	4.65008	4.97696	16.7242	16.0824	9.11875	YPK_1415	YP_001720162	NCBI: PFAM: ATP-binding region ATPase domain protein; histidine kinase A domain protein~KEGG: ypm:YP_2632 putative two-component sensor histidine kinase;PROVISIONAL ; MIBI: integral membrane sensor signal transduction histidine kinase	4.02295e-06	0.000220671	4.61019
YPK_2574	YPK_2574		NCBI: hypothetical protein ; MIBI: hypothetical protein	0.894837	0.638668	8.11332	4.90071	7.15009	8.17578	18.9791	11.2141	9.99036	3	5	6	25	13	9	0.0789878	0.242424	0.0583454	0.0768418	0.101776	0.354406	0.232279	0.140588	YPK_2574	YP_001721304	NCBI: KEGG: yps:YPTB1515 putative membrane protein;PROVISIONAL ; MIBI: hypothetical protein	0.161185	0.462477	1.4011
YPK_3700	YPK_3700	phnM	NCBI: phosphonate metabolism protein PhnM ; MIBI: phosphonate metabolism protein PhnM	0.894358	0.315656	37.4135	16.3357	40.0405	42.2415	50.1049	57.7956	82.143	10	28	31	66	67	74	0.796443	2.27635	0.403851	0.893555	1.09192	1.94286	2.48586	2.40034	YPK_3700	YP_001722420	NCBI: TIGRFAM: phosphonate metabolism protein PhnM~PFAM: amidohydrolase; Amidohydrolase 3~KEGG: ypm:YP_0620 PhnM protein;PROVISIONAL ; MIBI: phosphonate metabolism protein PhnM	0.00460657	0.054375	2.83333	path:ypy00440	;Phosphonate and phosphinate metabolism - Yersinia pseudotuberculosis YPIII
YPK_1496	YPK_1496	ccmA	NCBI: cytochrome c biogenesis protein CcmA ; MIBI: heme exporter protein CcmA	0.893783	0.524671	8.45382	4.90071	4.29005	9.5384	14.4241	12.9393	8.88032	3	3	7	19	15	8	0.267352	0.793385	0.209671	0.165684	0.426701	0.967933	0.963139	0.449082	YPK_1496	YP_001720242	NCBI: ATP-binding protein; required for proper cytochrome c maturation;PROVISIONAL ; MIBI: heme exporter protein CcmA	0.0884724	0.337081	1.70351	path:ypy02010	;ABC transporters - Yersinia pseudotuberculosis YPIII
YPK_3757	YPK_3757	rplU	NCBI: 50S ribosomal protein L21 ; MIBI: 50S ribosomal protein L21	0.892762	0.576969	12.3492	26.1371	5.72007	12.2637	40.9949	26.7412	15.5406	16	4	9	54	31	14	1.32507	3.87977	2.35476	0.465189	1.15526	5.7929	4.19151	1.65491	YPK_3757	YP_001722477	NCBI: PFAM: ribosomal protein L21~KEGG: ypi:YpsIP31758_3612 ribosomal protein L21;PROVISIONAL ; MIBI: 50S ribosomal protein L21	0.121783	0.394429	1.54733	path:ypy03010	;Ribosome - Yersinia pseudotuberculosis YPIII
YPK_0940	YPK_0940		NCBI: small terminase subunit ; MIBI: small terminase subunit	0.892657	0.41578	15.0068	4.90071	11.4401	20.4394	28.0891	25.8786	16.6506	3	8	15	37	30	15	0.460916	1.3697	0.185153	0.390158	0.807439	1.66451	1.70103	0.743565	YPK_0940	YP_001719694	NCBI: PFAM: small terminase subunit~KEGG: yen:YE0870 probable terminase, endonuclease subunit;PROVISIONAL ; MIBI: small terminase subunit	0.0317977	0.18191	2.14694
YPK_2693	YPK_2693	clpS	NCBI: ATP-dependent Clp protease adaptor protein ClpS ; MIBI: ATP-dependent Clp protease adaptor protein ClpS	0.892419	0.638584	8.32501	1.63357	2.86003	5.45052	9.86914	7.76359	3.33012	1	2	4	13	9	3	0.289391	0.96098	0.143046	0.226073	0.499052	1.35549	1.18277	0.344681	YPK_2693	YP_001721423	NCBI: involved in the modulation of the specificity of the ClpAP-mediated ATP-dependent protein degradation; binds to the N-terminal domain of the chaperone ClpA;PROVISIONAL ; MIBI: ATP-dependent Clp protease adaptor protein ClpS	0.162264	0.463742	1.3975
YPK_3652	YPK_3652	lsrD, ydeZ	NCBI: monosaccharide-transporting ATPase ; MIBI: autoinducer AI-2 ABC transporter permease LsrD	0.890967	0.551693	11.4679	4.90071	8.5801	2.72526	6.83248	12.9393	13.3205	3	6	2	9	15	12	0.144897	0.457945	0.137479	0.217274	0.079938	0.30063	0.631519	0.441687	YPK_3652	YP_001722372	NCBI: PFAM: inner-membrane translocator~KEGG: yps:YPTB0550 ABC sugar transporter, permease subunit;3.6.3.17;PROVISIONAL ; MIBI: autoinducer AI-2 ABC transporter permease LsrD	0.106318	0.368555	1.61497	path:ypy02010	;ABC transporters - Yersinia pseudotuberculosis YPIII
YPK_1785	YPK_1785		NCBI: hypothetical protein ; MIBI: hypothetical protein	0.890841	0.236288	770.692	651.795	643.508	644.524	1422.68	1126.58	1080.07	399	450	473	1874	1306	973	94.5194	271.08	96.9377	86.3922	100.228	331.868	291.504	189.868	YPK_1785	YP_001720529	NCBI: PROVISIONAL ; MIBI: hypothetical protein	0.000163147	0.00425552	3.77015
YPK_1425	YPK_1425	yedV, cpxA	NCBI: integral membrane sensor signal transduction histidine kinase ; MIBI: integral membrane sensor signal transduction histidine kinase	0.890492	0.365306	15.6712	19.6029	20.0202	14.9889	25.8116	37.9553	38.8514	12	14	11	34	44	35	0.370256	1.05802	0.408159	0.376286	0.326325	0.842951	1.37493	0.95617	YPK_1425	YP_001720172	NCBI: PFAM: ATP-binding region ATPase domain protein; histidine kinase HAMP region domain protein; histidine kinase A domain protein~KEGG: ypi:YpsIP31758_1314 sensor histidine kinase CpxA;PROVISIONAL ; MIBI: integral membrane sensor signal transduction histidine kinase	0.0147826	0.115354	2.43766
YPK_1601	YPK_1601		NCBI: hypothetical protein ; MIBI: hypothetical protein	0.890363	0.642019	7.58122	9.80143	0	1.36263	5.31415	5.17572	12.2104	6	0	1	7	6	11	0.0932494	0.263916	0.244244	0	0.0355044	0.207705	0.224391	0.359653	YPK_1601	YP_001720347	NCBI: PFAM: protein of unknown function DUF218~KEGG: ypi:YpsIP31758_1496 hypothetical protein;PROVISIONAL ; MIBI: hypothetical protein	0.165498	0.468366	1.38682
YPK_1512	YPK_1512	yfcN	NCBI: hypothetical protein ; MIBI: hypothetical protein	0.88717	0.396115	22.7382	16.3357	12.8702	28.6152	30.3666	31.917	48.8418	10	9	21	40	37	44	0.88604	2.46319	0.750292	0.533599	1.37423	2.18759	2.55043	2.65156	YPK_1512	YP_001720258	NCBI: PFAM: Smr protein/MutS2~KEGG: ypm:YP_2414 hypothetical protein;PROVISIONAL ; MIBI: hypothetical protein	0.0251119	0.160353	2.23968
pYV0064	pYV0064	tyeA	NCBI: tyeA; Yop secretion and targeting protein ; MIBI: TyeA, Yop secretion and targeting protein	0.886711	0.55592	170.298	1.63357	5.72007	2.72526	5.31415	11.2141	8.88032	1	4	2	7	13	8	0.32396	1.28763	0.16458	0.520211	0.287089	0.839752	1.96563	1.05751	pYV0064	YP_068473	NCBI: similar to Y. pestis YPCD1.38c;PROVISIONAL ; MIBI: TyeA, Yop secretion and targeting protein	0.110705	0.376984	1.59503
Ysr292	Ysr292		; Synonym: Ysr292; Class: asRNA	0.882887	0.247831	82909.1	1754.46	2402.43	1798.67	3059.43	2682.75	5367.05	1074	1680	1320	4030	3110	4835	194.213	529.048	176.128	217.708	188.802	481.731	468.56	636.853	Ysr292		; Synonym: Ysr292; Class: asRNA	0.000367394	0.00783075	3.56246
YPK_3690	YPK_3690	ddpF-2	NCBI: ABC transporter-like protein ; MIBI: ABC transporter-like protein	0.881253	0.413981	17.6469	13.0686	12.8702	27.2526	20.4975	30.1917	52.1719	8	9	20	27	35	47	0.694972	1.91241	0.512333	0.455457	1.11713	1.26038	2.05926	2.41757	YPK_3690	YP_001722410	NCBI: PFAM: ABC transporter related~SMART: AAA ATPase~KEGG: ypk:y0734 dipeptide ABC transporter, ATP binding protein;PROVISIONAL ; MIBI: ABC transporter-like protein	0.0332765	0.188063	2.12873
YPK_2760	YPK_2760	psaF	NCBI: hypothetical protein ; MIBI: hypothetical protein	0.875608	0.475978	15.4479	4.90071	12.8702	8.17578	15.9425	25.016	7.77028	3	9	6	21	29	7	0.480307	1.48904	0.281705	0.667817	0.491398	1.43737	2.5018	0.527946	YPK_2760	YP_001721490	NCBI: KEGG: yps:YPTB1333 hypothetical protein;PROVISIONAL ; MIBI: hypothetical protein	0.0658275	0.28869	1.8396
YPK_1654	YPK_1654		NCBI: LysR family transcriptional regulator ; MIBI: LysR family transcriptional regulator	0.873696	0.444078	19.1774	8.16786	10.0101	17.7142	35.6808	15.5272	15.5406	5	7	13	47	18	14	0.3611	1.02437	0.247669	0.273995	0.561636	1.69697	0.819136	0.556992	YPK_1654	YP_001720400	NCBI: PFAM: regulatory protein LysR; LysR substrate-binding~KEGG: ypi:YpsIP31758_1545 substrate-binding transcriptional regulator, LysR family;PROVISIONAL ; MIBI: LysR family transcriptional regulator	0.0491324	0.241097	1.96744
YPK_1730	YPK_1730	appA	NCBI: phosphoanhydride phosphorylase ; MIBI: phosphoanhydride phosphorylase	0.873258	0.246661	73.8366	35.9386	38.6105	36.791	72.1207	58.6582	76.5928	22	27	27	95	68	69	0.772047	2.16014	0.761835	0.738829	0.815477	2.39793	2.16336	1.91914	YPK_1730	YP_001720476	NCBI: PFAM: histidine acid phosphatase~KEGG: ypi:YpsIP31758_1622 periplasmic AppA protein;PROVISIONAL ; MIBI: phosphoanhydride phosphorylase	0.000399645	0.00837458	3.54032	path:ypy00562;path:ypy00627;path:ypy00740;path:ypy01120	;Inositol phosphate metabolism - Yersinia pseudotuberculosis YPIII;Aminobenzoate degradation - Yersinia pseudotuberculosis YPIII;Riboflavin metabolism - Yersinia pseudotuberculosis YPIII;Microbial metabolism in diverse environments - Yersinia pseudotuberculosis YPIII
YPK_1542	YPK_1542	yfcH	NCBI: hypothetical protein ; MIBI: hypothetical protein	0.87161	0.317131	29.1855	27.7707	22.8803	17.7142	34.9216	30.1917	63.2723	17	16	13	46	35	57	0.690061	1.87691	0.85875	0.638675	0.572757	1.69376	1.6243	2.31266	YPK_1542	YP_001720288	NCBI: PFAM: NAD-dependent epimerase/dehydratase; dTDP-4-dehydrorhamnose reductase; domain of unknown function DUF1731~KEGG: ypi:YpsIP31758_1432 NAD dependent epimerase/dehydratase family protein;PROVISIONAL ; MIBI: hypothetical protein	0.00598825	0.0647425	2.74842
YPK_4041	YPK_4041		NCBI: glutamine cyclotransferase ; MIBI: glutamine cyclotransferase	0.871356	0.541636	7.65718	4.90071	4.29005	8.17578	12.1466	11.2141	9.99036	3	3	6	16	13	9	0.204925	0.595901	0.173931	0.137442	0.303401	0.676164	0.692439	0.4191	YPK_4041	YP_001722756	NCBI: PFAM: glutamine cyclotransferase~KEGG: ypi:YpsIP31758_0172 glutamine cyclotransferase;PROVISIONAL ; MIBI: glutamine cyclotransferase	0.107671	0.371521	1.60875
pYV0009	pYV0009		NCBI: hypothetical protein;hypothetical protein ; MIBI: hyothetical protein	0.869707	0.653873	7.98574	1.63357	1.43002	5.45052	8.35081	3.45048	6.66024	1	1	4	11	4	6	0.254086	0.794757	0.144396	0.114103	0.50376	1.15777	0.530635	0.695865	pYV0009;YPTS_4237	YP_068422;YP_001874637	NCBI: similar to Y. pestis YPCD1.83c;PROVISIONAL;KEGG: yps:pYV0009 hyothetical protein;PROVISIONAL ; MIBI: hyothetical protein	0.183491	0.489221	1.33008
YPK_1937	YPK_1937	rstA	NCBI: DNA-binding transcriptional regulator RstA ; MIBI: DNA-binding transcriptional regulator RstA	0.868178	0.62231	7.10849	1.63357	4.29005	4.08789	9.10998	7.76359	3.33012	1	3	3	12	9	3	0.122677	0.398016	0.0614697	0.145722	0.160839	0.537673	0.508259	0.148116	YPK_1937	YP_001720679	NCBI: response regulator in two-component regulatory system with RstB;PROVISIONAL ; MIBI: DNA-binding transcriptional regulator RstA	0.162989	0.463742	1.39509	path:ypy02020	;Two-component system - Yersinia pseudotuberculosis YPIII
YPK_1331	YPK_1331	mdtB, yegN	NCBI: multidrug efflux system subunit MdtB ; MIBI: multidrug efflux system subunit MdtB	0.867721	0.253929	63.6464	42.4729	32.8904	39.5162	57.6965	72.4601	83.253	26	23	29	76	84	75	0.336587	0.934196	0.377925	0.264181	0.367654	0.805232	1.12174	0.875613	YPK_1331	YP_001720078	NCBI: Part of a tripartite efflux system composed of MdtA, MdtB and MdtC which confers resistance against novobiocin and deoxycholate;PROVISIONAL ; MIBI: multidrug efflux system subunit MdtB	0.000632734	0.0121031	3.41718	path:ypy02020	;Two-component system - Yersinia pseudotuberculosis YPIII
YPK_2743	YPK_2743	metQ-2	NCBI: NLPA lipoprotein ; MIBI: NLPA lipoprotein	0.866383	0.43727	14.8694	6.53429	11.4401	8.17578	17.4608	20.7029	11.1004	4	8	6	23	24	10	0.288583	0.86912	0.222632	0.351852	0.291265	0.933106	1.22721	0.44704	YPK_2743	YP_001721473	NCBI: PFAM: NLPA lipoprotein~KEGG: ypi:YpsIP31758_2662 lipoprotein, NlpA family;PROVISIONAL ; MIBI: NLPA lipoprotein	0.0475526	0.235553	1.98135	path:ypy02010	;ABC transporters - Yersinia pseudotuberculosis YPIII
YPK_0809	YPK_0809		NCBI: hypothetical protein ; MIBI: hypothetical protein	0.865501	0.574758	6.55919	8.16786	10.0101	10.901	9.10998	18.115	27.751	5	7	8	12	21	25	0.5224	1.43571	0.447542	0.495113	0.624545	0.782927	1.72689	1.79731	YPK_0809	YP_001719563	NCBI: KEGG: ypp:YPDSF_0551 hypothetical protein;PROVISIONAL ; MIBI: hypothetical protein	0.132105	0.411655	1.50585
YPK_0967	YPK_0967	malK-1, mtlK-1, thuK-1	NCBI: ABC transporter-like protein ; MIBI: sugar ABC transporter ATP-binding protein	0.865471	0.295311	53.1728	62.0757	47.1906	50.4173	122.226	87.9873	82.143	38	33	37	161	102	74	1.33215	3.74008	1.57622	1.08166	1.33858	4.86783	3.88701	2.46538	YPK_0967	YP_001719721	NCBI: PFAM: ABC transporter related; TOBE domain protein; Transport-associated OB domain protein~SMART: AAA ATPase~KEGG: ypm:YP_3554 putative transport ATP-binding protein;PROVISIONAL ; MIBI: sugar ABC transporter ATP-binding protein	0.00338191	0.0421891	2.93071	path:ypy02010	;ABC transporters - Yersinia pseudotuberculosis YPIII
YPK_2029	YPK_2029	ribA	NCBI: GTP cyclohydrolase II ; MIBI: GTP cyclohydrolase II	0.863191	0.382057	29.6052	9.80143	18.5902	12.2637	22.7749	18.115	37.7414	6	13	9	30	21	34	0.612299	1.73795	0.456894	0.782257	0.597746	1.66518	1.46915	2.07952	YPK_2029	YP_001720769	NCBI: catalyzes the conversion of GTP to formate and 2,5-diamino-6-hydroxy-4-(5-phosphoribosylamino)pyrimidine and diphosphate;3.5.4.25;PROVISIONAL ; MIBI: GTP cyclohydrolase II	0.0238633	0.156454	2.25932	path:ypy00740;path:ypy01100	;Riboflavin metabolism - Yersinia pseudotuberculosis YPIII;Metabolic pathways - Yersinia pseudotuberculosis YPIII
YPK_1637	YPK_1637		NCBI: glycosidase PH1107-like protein ; MIBI: glycosidase PH1107-like protein	0.862834	0.330089	57.0084	19.6029	22.8803	23.1647	49.3457	47.4441	24.4209	12	16	17	65	55	22	0.572097	1.67523	0.521794	0.549768	0.644728	2.06019	2.19716	0.768351	YPK_1637	YP_001720383	NCBI: PFAM: glycosidase PH1107-related~KEGG: ypi:YpsIP31758_1530 hypothetical protein;PROVISIONAL ; MIBI: glycosidase PH1107-like protein	0.00895045	0.0820275	2.61394
pYV0073	pYV0073	yscT	NCBI: yscT; type III secretion protein ; MIBI: YscT, type III secretion protein	0.862489	0.404228	56.6053	22.87	17.1602	5.45052	28.8483	27.6039	28.8611	14	12	4	38	32	26	0.525217	1.51853	0.817875	0.553965	0.203811	1.61815	1.71748	1.21998	pYV0073	YP_068482	NCBI: identical to Y. pestis YPCD1.46;PROVISIONAL ; MIBI: YscT, type III secretion protein	0.0328699	0.18656	2.13367
YPK_3762	YPK_3762	argR	NCBI: arginine repressor ; MIBI: arginine repressor	0.862353	0.327626	37.0193	22.87	18.5902	10.901	37.1991	28.4665	29.9711	14	13	8	49	33	27	1.01553	2.85063	1.36486	1.00149	0.680237	3.48203	2.95567	2.11419	YPK_3762	YP_001722482	NCBI: regulates arginine biosynthesis when complexed with arginine by binding at site that overlap the promotors of the arginine biosynthesis genes;PROVISIONAL ; MIBI: arginine repressor	0.00848529	0.0797232	2.63212
YPK_0763	YPK_0763		NCBI: outer membrane autotransporter ; MIBI: outer membrane autotransporter barrel domain protein	0.859279	0.396875	26.8203	14.7021	10.0101	8.17578	25.8116	18.115	16.6506	9	7	6	34	21	15	0.0803495	0.228162	0.109764	0.0674616	0.063823	0.302253	0.235298	0.146936	YPK_0763	YP_001719517	NCBI: TIGRFAM: outer membrane autotransporter barrel domain protein~PFAM: Autotransporter beta- domain protein~KEGG: yps:YPTB3286 putative autotranporter secreted protein;PROVISIONAL ; MIBI: outer membrane autotransporter barrel domain protein	0.0303792	0.177609	2.16511
YPK_1873	YPK_1873	eptA	NCBI: putative cell division protein ; MIBI: putative cell division protein	0.855411	0.222527	82.95	53.9079	54.3406	59.9557	116.152	96.6135	93.2434	33	38	44	153	112	84	0.94755	2.63404	0.925085	0.84177	1.0758	3.12633	2.88448	1.89132	YPK_1873	YP_001720617	NCBI: with ZipA and an unidentified 24 kDa protein forms a complex involved in cell division;PROVISIONAL ; MIBI: putative cell division protein	0.000121009	0.00341942	3.84407
YPK_0326	YPK_0326	murB	NCBI: UDP-N-acetylenolpyruvoylglucosamine reductase ; MIBI: UDP-N-acetylenolpyruvoylglucosamine reductase	0.854492	0.471073	13.6182	11.435	4.29005	12.2637	22.0158	15.5272	14.4305	7	3	9	29	18	13	0.253924	0.709513	0.309658	0.104869	0.347245	0.9351	0.73154	0.461899	YPK_0326	YP_001719090	NCBI: catalyzes the reduction of UDP-N-acetylglucosamine enolpyruvate to form UDP-N-acetylmuramate in peptidoglycan biosynthesis;1.1.1.158;PROVISIONAL ; MIBI: UDP-N-acetylenolpyruvoylglucosamine reductase	0.0696889	0.299815	1.81393	path:ypy00520;path:ypy00550;path:ypy01100	;Amino sugar and nucleotide sugar metabolism - Yersinia pseudotuberculosis YPIII;Peptidoglycan biosynthesis - Yersinia pseudotuberculosis YPIII;Metabolic pathways - Yersinia pseudotuberculosis YPIII
YPK_0173	YPK_0173	envZ	NCBI: osmolarity sensor protein ; MIBI: osmolarity sensor protein	0.852773	0.658731	9.05023	0	7.15009	8.17578	9.10998	10.3514	12.2104	0	5	6	12	12	11	0.103897	0.323616	0	0.13409	0.177601	0.296852	0.374151	0.299844	YPK_0173	YP_001718939	NCBI: membrane-localized osmosensor; histidine kinase; in high osmolarity EnvZ autophosphorylates itself and transfers phosphoryl group to OmpR;PROVISIONAL ; MIBI: osmolarity sensor protein	0.195469	0.505898	1.29457	path:ypy02020	;Two-component system - Yersinia pseudotuberculosis YPIII
YPK_1416	YPK_1416	yfbK	NCBI: von Willebrand factor type A ; MIBI: von Willebrand factor type A	0.849466	0.485865	10.474	8.16786	8.5801	8.17578	18.22	14.6646	13.3205	5	6	6	24	17	12	0.16152	0.461124	0.161797	0.153424	0.16934	0.566091	0.505394	0.311889	YPK_1416	YP_001720163	NCBI: PFAM: von Willebrand factor type A~KEGG: ypm:YP_2631 putative membrane protein;PROVISIONAL ; MIBI: von Willebrand factor type A	0.080402	0.321092	1.74836
YPK_0118	YPK_0118		NCBI: serralysin ; MIBI: serralysin	0.848825	0.351624	51.1159	89.8464	120.121	77.6699	102.487	123.355	303.041	55	84	57	135	143	273	1.9616	5.14843	1.89175	2.28308	1.70996	3.38462	4.51875	7.54192	YPK_0118	YP_001718884	NCBI: KEGG: yps:YPTB3814 metalloprotease~PFAM: Hemolysin-type calcium-binding region; peptidase M10A and M12B matrixin and adamalysin; Peptidase M10 serralysin~SMART: peptidase metallopeptidase;3.4.24.40;PROVISIONAL ; MIBI: serralysin	0.015778	0.120208	2.41401
YPK_0021	YPK_0021	tag	NCBI: DNA-3-methyladenine glycosylase I ; MIBI: DNA-3-methyladenine glycosylase I	0.848603	0.489357	9.6211	4.90071	12.8702	10.901	10.6283	20.7029	23.3108	3	9	8	14	24	21	0.456491	1.31212	0.240408	0.569917	0.559148	0.817769	1.76693	1.35165	YPK_0021	YP_001718788	NCBI: KEGG: yps:YPTB3914 DNA-3-methyladenine glycosylase~TIGRFAM: DNA-3-methyladenine glycosylase I~PFAM: methyladenine glycosylase;3.2.2.20;PROVISIONAL ; MIBI: DNA-3-methyladenine glycosylase I	0.0828972	0.32547	1.73412	path:ypy03410	;Base excision repair - Yersinia pseudotuberculosis YPIII
YPK_3289	YPK_3289	crl	NCBI: DNA-binding transcriptional regulator Crl ; MIBI: DNA-binding transcriptional regulator Crl	0.848317	0.624205	7.47748	6.53429	4.29005	1.36263	11.3875	4.3131	7.77028	4	3	1	15	5	7	0.275767	0.805261	0.456894	0.270781	0.0996243	1.24888	0.524695	0.642203	YPK_3289	YP_001722011	NCBI: involved in the expression of csgBA which is involved in curli formation; interacts with sigmaS;PROVISIONAL ; MIBI: DNA-binding transcriptional regulator Crl	0.174135	0.477701	1.35904
YPK_2637	YPK_2637	ymbA, pqiC	NCBI: hypothetical protein ; MIBI: lipoprotein	0.843126	0.491449	9.94206	6.53429	4.29005	8.17578	14.4241	12.9393	7.77028	4	3	6	19	15	7	0.306747	0.879033	0.317222	0.188004	0.415015	1.09833	1.09289	0.445882	YPK_2637	YP_001721367	NCBI: PFAM: protein of unknown function DUF330~KEGG: ypi:YpsIP31758_2548 putative lipoprotein;PROVISIONAL ; MIBI: lipoprotein	0.0862365	0.332074	1.71559
pYV0078	pYV0078		NCBI: hypothetical protein ; MIBI: hypothetical protein	0.842623	0.390142	123.442	31.0379	30.0304	31.3405	61.4924	54.3451	55.502	19	21	23	81	63	50	2.0576	5.80741	2.10734	1.84053	2.22494	6.5485	6.41953	4.45421	pYV0078	YP_068487	NCBI: identical to Y. pestis YPCD1.51;PROVISIONAL ; MIBI: hypothetical protein	0.0307892	0.178329	2.15979
YPK_1714	YPK_1714	phoQ	NCBI: sensor protein PhoQ ; MIBI: sensor protein PhoQ	0.841997	0.270854	54.1423	24.5036	28.6003	55.8678	69.8432	52.6199	78.8129	15	20	41	92	61	71	0.72411	1.95951	0.489529	0.515774	1.16703	2.18852	1.82894	1.86108	YPK_1714	YP_001720460	NCBI: PFAM: ATP-binding region ATPase domain protein; histidine kinase HAMP region domain protein; histidine kinase A domain protein; PhoQ Sensor domain protein~KEGG: ypm:YP_1763 sensor protein kinase;PROVISIONAL ; MIBI: sensor protein PhoQ	0.00187926	0.0274888	3.10868	path:ypy02020	;Two-component system - Yersinia pseudotuberculosis YPIII
YPK_2521	YPK_2521	yphD-6, ytfT-6, yjfF-6	NCBI: monosaccharide-transporting ATPase ; MIBI: monosaccharide-transporting ATPase	0.839279	0.410059	17.5702	16.3357	22.8803	19.0768	40.9949	36.2301	28.8611	10	16	14	54	42	26	0.535616	1.51877	0.461023	0.582887	0.562937	1.81464	1.77891	0.962752	YPK_2521	YP_001721251	NCBI: PFAM: inner-membrane translocator~KEGG: ypa:YPA_0848 ribose transport system, permease protein;3.6.3.17;PROVISIONAL ; MIBI: monosaccharide-transporting ATPase	0.0406847	0.21556	2.04673
YPK_2244	YPK_2244		NCBI: cytochrome c class I ; MIBI: cytochrome c class I	0.838801	0.647117	18.4824	0	2.86003	2.72526	5.31415	3.45048	5.5502	0	2	2	7	4	5	0.161553	0.621626	0	0.230379	0.254279	0.74378	0.535689	0.58541	YPK_2244	YP_001720978	NCBI: PFAM: cytochrome c class I~KEGG: ypm:YP_1692 putative cytochrome precursor;PROVISIONAL ; MIBI: cytochrome c class I	0.194902	0.505898	1.29621
YPK_0937	YPK_0937		NCBI: phage-like protein ; MIBI: phage-like protein	0.836351	0.635455	4.86676	1.63357	4.29005	4.08789	6.07332	6.03834	7.77028	1	3	3	8	7	7	0.130541	0.389945	0.0654101	0.155063	0.171149	0.381426	0.420653	0.367758	YPK_0937	YP_001719691	NCBI: KEGG: yen:YE0872 hypothetical phage-related protein;PROVISIONAL ; MIBI: phage-like protein	0.188125	0.496959	1.31615
YPK_3674	YPK_3674	hsdR	NCBI: HsdR family type I site-specific deoxyribonuclease ; MIBI: HsdR family type I site-specific deoxyribonuclease	0.835497	0.383962	30.322	44.1064	40.0405	25.89	49.3457	31.0543	120.994	27	28	19	65	36	109	0.311512	0.796597	0.384071	0.314737	0.235728	0.673965	0.47047	1.24536	YPK_3674	YP_001722394	NCBI: KEGG: yps:YPTB0535 putative type I restriction enzyme, R subunit~TIGRFAM: type I site-specific deoxyribonuclease, HsdR family~PFAM: type III restriction protein res subunit; protein of unknown function DUF450~SMART: DEAD-like helicases;3.1.21.3;PROVISIONAL ; MIBI: HsdR family type I site-specific deoxyribonuclease	0.029556	0.175538	2.17599
YPK_1209	YPK_1209		NCBI: hypothetical protein ; MIBI: hypothetical protein	0.834369	0.640848	5.05893	8.16786	7.15009	2.72526	11.3875	3.45048	18.8707	5	5	2	15	4	17	0.222726	0.588557	0.312366	0.246835	0.108977	0.683064	0.229581	0.853026	YPK_1209	YP_001719960	NCBI: PROVISIONAL ; MIBI: hypothetical protein	0.192925	0.505699	1.30198
YPK_0690	YPK_0690		NCBI: hypothetical protein ; MIBI: transposase	0.832766	0.666919	7.16268	0	5.72007	2.72526	5.31415	6.90096	5.5502	0	4	2	7	8	5	0.500526	1.6804	0	0.967592	0.533986	1.56194	2.24989	1.22936	YPK_0690	YP_001719444	NCBI: KEGG: sec:SC161 TnpA;PROVISIONAL ; MIBI: transposase	0.211783	0.528511	1.24868
YPK_2027	YPK_2027	yciS	NCBI: hypothetical protein ; MIBI: hypothetical protein	0.831578	0.818554	10.3058	0	0	2.72526	3.03666	2.58786	1.11004	0	0	2	4	3	1	0.0855747	0.317647	0	0	0.256724	0.429104	0.40563	0.118208	YPK_2027	YP_001720767	NCBI: PFAM: protein of unknown function DUF1049~KEGG: ypm:YP_2023 hypothetical protein;PROVISIONAL ; MIBI: hypothetical protein	0.309672	0.63794	1.01591
YPK_1715	YPK_1715	phoP	NCBI: DNA-binding transcriptional regulator PhoP ; MIBI: DNA-binding transcriptional regulator PhoP	0.829225	0.220292	91.5518	84.9457	38.6105	54.5052	113.875	112.141	87.6932	52	27	40	150	130	79	2.46497	6.65586	3.55317	1.45787	2.38387	7.47101	8.16088	4.33569	YPK_1715	YP_001720461	NCBI: response regulator in two-component regulatory system with PhoQ; involved in magnesium starvation and stress;PROVISIONAL ; MIBI: DNA-binding transcriptional regulator PhoP	0.00016708	0.00432784	3.7642	path:ypy02020	;Two-component system - Yersinia pseudotuberculosis YPIII
YPK_3896	YPK_3896		NCBI: LysR family transcriptional regulator ; MIBI: LysR family transcriptional regulator	0.827576	0.344278	31.4289	16.3357	28.6003	29.9778	37.9582	32.7796	67.7125	10	20	22	50	38	61	0.699848	1.87205	0.466645	0.737494	0.895404	1.70072	1.62911	2.28631	YPK_3896	YP_001722614	NCBI: PFAM: regulatory protein LysR; LysR substrate-binding~KEGG: ypi:YpsIP31758_3808 substrate-binding transcriptional regulator, LysR family;PROVISIONAL ; MIBI: LysR family transcriptional regulator	0.0162257	0.122266	2.4038
YPK_3502	YPK_3502		NCBI: hypothetical protein ; MIBI: hypothetical protein	0.826865	0.30342	34.8964	31.0379	37.1804	27.2526	69.084	60.3834	39.9615	19	26	20	91	70	36	4.33967	12.15	4.34049	4.69354	3.98497	15.1531	14.6915	6.60552	YPK_3502	YP_001722222	NCBI: KEGG: ypm:YP_0255 hypothetical protein;PROVISIONAL ; MIBI: hypothetical protein	0.00642713	0.0664478	2.72515
YPK_1115	YPK_1115	proV	NCBI: glycine betaine/L-proline ABC transporter ATPase ; MIBI: glycine betaine/L-proline ABC transporter ATPase	0.825782	0.321608	26.0487	26.1371	34.3204	32.7031	41.7541	56.0703	71.0426	16	24	24	55	65	64	0.71297	1.92869	0.612238	0.725694	0.800979	1.53405	2.28505	1.96698	YPK_1115	YP_001719866	NCBI: KEGG: ypi:YpsIP31758_1061 glycine betaine/L-proline ABC transporter, ATP-binding protein~TIGRFAM: glycine betaine/L-proline ABC transporter, ATPase subunit~PFAM: CBS domain containing protein; ABC transporter related~SMART: AAA ATPase;PROVISIONAL ; MIBI: glycine betaine/L-proline ABC transporter ATPase	0.0102386	0.0888138	2.56767	path:ypy02010	;ABC transporters - Yersinia pseudotuberculosis YPIII
YPK_1890	YPK_1890	sapC, dppC	NCBI: binding-protein-dependent transport system inner membrane protein ; MIBI: binding-protein-dependent transport systems inner membrane component	0.825222	0.452925	12.7632	6.53429	8.5801	17.7142	16.7016	23.2908	21.0908	4	6	13	22	27	19	0.344937	0.963744	0.206141	0.244341	0.584328	0.826423	1.27835	0.78646	YPK_1890	YP_001720634	NCBI: PFAM: binding-protein-dependent transport systems inner membrane component~KEGG: ypm:YP_2146 peptide transport system permease protein;PROVISIONAL ; MIBI: binding-protein-dependent transport systems inner membrane component	0.0684572	0.296224	1.82199	path:ypy02010	;ABC transporters - Yersinia pseudotuberculosis YPIII
YPK_3184	YPK_3184	wbyK	NCBI: group 1 glycosyl transferase ; MIBI: group 1 glycosyl transferase	0.824139	0.53959	11.7804	6.53429	7.15009	8.17578	12.9058	13.8019	14.4305	4	5	6	17	16	13	0.19901	0.566539	0.181136	0.178919	0.236976	0.561136	0.665649	0.472831	YPK_3184	YP_001721906	NCBI: PFAM: glycosyl transferase group 1~KEGG: ypi:YpsIP31758_3042 glycosyl transferase WbyK, group 1 family protein;PROVISIONAL ; MIBI: group 1 glycosyl transferase	0.126676	0.404194	1.52734
YPK_2622	YPK_2622	yccU	NCBI: CoA-binding domain-containing protein ; MIBI: CoA-binding domain-containing protein	0.822937	0.189367	199.073	405.126	393.255	362.459	765.997	657.317	637.163	248	275	266	1009	762	574	25.5947	69.6133	27.3085	23.9288	25.5468	80.9864	77.0872	50.7664	YPK_2622	YP_001721352	NCBI: PFAM: CoA-binding domain protein~KEGG: yps:YPTB1461 hypothetical protein;PROVISIONAL ; MIBI: CoA-binding domain-containing protein	1.38813e-05	0.000616397	4.34573
YPK_3359	YPK_3359	dcuB	NCBI: anaerobic C4-dicarboxylate transporter ; MIBI: anaerobic C4-dicarboxylate transporter	0.82283	0.213379	90.3331	99.6479	91.5211	88.5709	150.315	141.47	207.578	61	64	65	198	164	187	1.91627	5.06999	2.08407	1.72784	1.93689	4.93087	5.14764	5.13148	YPK_3359	YP_001722079	NCBI: functions in anaerobic transport of C4-dicarboxylate compounds such as fumarate; similar to DcuA; DcuA and DcuB function as independent and mutually redundant C4-dicarboxylate (aspartate, malate, fumarate and succinate) transporters;PROVISIONAL ; MIBI: anaerobic C4-dicarboxylate transporter	0.000115164	0.00332993	3.8562	path:ypy02020	;Two-component system - Yersinia pseudotuberculosis YPIII
YPK_3673	YPK_3673	hsdS	NCBI: restriction modification system DNA specificity subunit ; MIBI: restriction modification system DNA specificity subunit	0.822157	0.357952	32.1049	13.0686	45.7605	35.4284	50.8641	53.4825	67.7125	8	32	26	67	62	61	0.694708	1.92153	0.297926	0.941696	0.844504	1.81873	2.12125	1.8246	YPK_3673	YP_001722393	NCBI: PFAM: restriction modification system DNA specificity domain~KEGG: spm:spyM18_1975 putative specificity determinant HsdS;PROVISIONAL ; MIBI: restriction modification system DNA specificity subunit	0.0216281	0.147213	2.29684
pYV0035	pYV0035		NCBI: hypothetical protein;hypothetical protein ; MIBI: hypothetical protein	0.820461	0.901236	8.87547	0	0	0	1.51833	1.72524	0	0	0	0	2	2	0	0	0.109885	0	0	0	0.145839	0.183815	0	pYV0035;YPTS_4234	YP_068446;YP_001874634	NCBI: similar to Y. pestis YPCD1.15c;PROVISIONAL;KEGG: yps:pYV0035 hypothetical protein;PROVISIONAL ; MIBI: hypothetical protein	0.362626	0.678498	0.910373
YPK_1982	YPK_1982	ynfL	NCBI: LysR family transcriptional regulator ; MIBI: LysR family transcriptional regulator	0.81939	0.528194	29.1929	1.63357	5.72007	4.08789	7.59165	9.48883	6.66024	1	4	3	10	11	6	0.113371	0.371594	0.0501835	0.158622	0.131308	0.365794	0.507148	0.241841	YPK_1982	YP_001720724	NCBI: PFAM: regulatory protein LysR; LysR substrate-binding~KEGG: yps:YPTB2189 hypothetical protein;PROVISIONAL ; MIBI: LysR family transcriptional regulator	0.120828	0.393272	1.55131
YPK_0736	YPK_0736	slyB-1	NCBI: 17 kDa surface antigen ; MIBI: 17 kDa surface antigen	0.817864	0.569098	7.96775	4.90071	8.5801	5.45052	17.4608	10.3514	6.66024	3	6	4	23	12	6	0.367278	1.06647	0.294345	0.465189	0.342299	1.6449	1.08168	0.472831	YPK_0736	YP_001719490	NCBI: PFAM: 17 kDa surface antigen~KEGG: yps:YPTB3313 putative outer membrane lipoprotein Pcp precursor;PROVISIONAL ; MIBI: 17 kDa surface antigen	0.150683	0.444831	1.43712
YPK_1245	YPK_1245		NCBI: Ig-like domain-containing protein ; MIBI: Ig-like domain-containing protein	0.815882	0.315704	39.0041	32.6714	42.9005	27.2526	29.6074	65.5592	91.0233	20	30	20	39	76	82	0.52523	1.40959	0.515352	0.610854	0.449483	0.732511	1.79916	1.6971	YPK_1245	YP_001719996	NCBI: KEGG: ypi:YpsIP31758_2930 bacterial Ig-like domain (group 2) protein;PROVISIONAL ; MIBI: Ig-like domain-containing protein	0.00975689	0.085833	2.58433
YPK_2254	YPK_2254	glsA-2	NCBI: glutaminase ; MIBI: glutaminase	0.813959	0.528604	13.4538	0	10.0101	4.08789	11.3875	10.3514	5.5502	0	7	3	15	12	5	0.123723	0.394405	0	0.251977	0.119193	0.498067	0.502208	0.182941	YPK_2254	YP_001720988	NCBI: catalyzes the formation of glutamate from glutamine;3.5.1.2;PROVISIONAL ; MIBI: glutaminase	0.123603	0.399141	1.53983	path:ypy00250;path:ypy00330;path:ypy00471;path:ypy01100	;Alanine, aspartate and glutamate metabolism - Yersinia pseudotuberculosis YPIII;Arginine and proline metabolism - Yersinia pseudotuberculosis YPIII;D-Glutamine and D-glutamate metabolism - Yersinia pseudotuberculosis YPIII;Metabolic pathways - Yersinia pseudotuberculosis YPIII
pYV0027	pYV0027		NCBI: hypothetical protein;CopG/Arc/MetJ family addiction module antidote protein ; MIBI: hypothetical protein	0.810932	0.579278	57.3349	13.0686	8.5801	4.08789	23.5341	18.115	7.77028	8	6	3	31	21	7	0.96735	2.99264	1.5117	0.895919	0.494432	4.26985	3.64566	1.06241	pYV0027;YPTS_4254	YP_068438;YP_001874654	NCBI: similar to Y. pestis YPCD1.09c;PROVISIONAL;TIGRFAM: addiction module antidote protein, CC2985 family~PFAM: protein of unknown function UPF0156~KEGG: yps:pYV0027 hypothetical protein;PROVISIONAL ; MIBI: hypothetical protein	0.161543	0.463148	1.3999
YPK_3699	YPK_3699	phnL	NCBI: phosphonate C-P lyase system protein PhnL ; MIBI: phosphonate C-P lyase system protein PhnL	0.810238	0.468727	11.375	13.0686	12.8702	17.7142	12.1466	27.6039	39.9615	8	9	13	16	32	36	0.562288	1.48758	0.510198	0.453559	0.723106	0.74378	1.87491	1.84404	YPK_3699	YP_001722419	NCBI: KEGG: ypm:YP_0621 phosphonates transport ATP-binding protein~TIGRFAM: phosphonate C-P lyase system protein PhnL~PFAM: ABC transporter related~SMART: AAA ATPase;PROVISIONAL ; MIBI: phosphonate C-P lyase system protein PhnL	0.0838822	0.326305	1.72859	path:ypy00440	;Phosphonate and phosphinate metabolism - Yersinia pseudotuberculosis YPIII
YPK_1456	YPK_1456	dmsA-1	NCBI: anaerobic dimethyl sulfoxide reductase subunit A ; MIBI: anaerobic dimethyl sulfoxide reductase subunit A	0.807981	0.251128	111.633	65.3429	52.9106	51.7799	123.744	96.6135	77.7028	40	37	38	163	112	70	0.645668	1.75279	0.756784	0.553166	0.627054	2.24789	1.94676	1.06372	YPK_1456	YP_001720202	NCBI: TIGRFAM: anaerobic dimethyl sulfoxide reductase, A subunit, DmsA/YnfE family~PFAM: molybdopterin oxidoreductase; molydopterin dinucleotide-binding region; molybdopterin oxidoreductase Fe4S4 region~KEGG: ypi:YpsIP31758_1344 putative anaerobic dimethyl sulfoxide reductase, A subunit;PROVISIONAL ; MIBI: anaerobic dimethyl sulfoxide reductase subunit A	0.00129354	0.0208871	3.21741	path:ypy00920	;Sulfur metabolism - Yersinia pseudotuberculosis YPIII
YPK_3596	YPK_3596		NCBI: N-acetyltransferase GCN5 ; MIBI: N-acetyltransferase GCN5	0.807008	0.342116	55.7244	37.5721	30.0304	38.1536	61.4924	59.5208	67.7125	23	21	28	81	69	61	0.398787	1.06792	0.429838	0.310126	0.456398	1.10341	1.1847	0.915641	YPK_3596	YP_001722316	NCBI: PFAM: GCN5-related N-acetyltransferase~KEGG: ypp:YPDSF_3165 hypothetical protein;PROVISIONAL ; MIBI: N-acetyltransferase GCN5	0.0183306	0.132401	2.35887
YPK_2613	YPK_2613		NCBI: short-chain dehydrogenase/reductase SDR ; MIBI: short-chain dehydrogenase/reductase SDR	0.806297	0.405922	12.4798	8.16786	15.7302	14.9889	23.5341	18.115	28.8611	5	11	11	31	21	26	0.477135	1.2862	0.307348	0.534313	0.589744	1.38899	1.18594	1.28367	YPK_2613	YP_001721343	NCBI: PFAM: short-chain dehydrogenase/reductase SDR; KR domain protein~KEGG: ypa:YPA_0745 putative short chain dehydrogenase;PROVISIONAL ; MIBI: short-chain dehydrogenase/reductase SDR	0.0469962	0.234143	1.98633
YPK_3389	YPK_3389	cybC-2	NCBI: cytochrome b562 ; MIBI: cytochrome b562	0.805898	0.691562	96.1324	0	1.43002	0	3.79582	3.45048	1.11004	0	1	0	5	4	1	0.0314971	0.323762	0	0.0944914	0	0.435809	0.439432	0.0960438	YPK_3389	YP_001722109	NCBI: PFAM: cytochrome b562~KEGG: ypi:YpsIP31758_3255 cytochrome b562;PROVISIONAL ; MIBI: cytochrome b562	0.243885	0.566081	1.16533
YPK_4128	YPK_4128		NCBI: transposase, IS4 family protein ; MIBI: transposase, IS4 family protein	0.805859	0.423855	16.2007	13.0686	17.1602	25.89	31.8849	28.4665	41.0715	8	12	19	42	33	37	4.23764	11.2804	2.98653	3.53997	6.18642	11.4288	11.3181	11.0942	YPK_4128	YP_001722840	NCBI: KEGG: shw:Sputw3181_2043 transposase, IS4 family protein;PROVISIONAL ; MIBI: transposase, IS4 family protein	0.057268	0.266346	1.90126
YPK_1952	YPK_1952		NCBI: putative virulence factor ; MIBI: putative virulence factor	0.805754	0.23552	123.408	44.1064	68.6408	66.7688	139.686	89.7125	87.6932	27	48	49	184	104	79	0.807818	2.19924	0.607736	0.853758	0.96196	3.01887	2.15063	1.42823	YPK_1952	YP_001720694	NCBI: KEGG: yps:YPTB2214 putative virulence factor;PROVISIONAL ; MIBI: putative virulence factor	0.000623515	0.0120503	3.42117
YPK_1603	YPK_1603	tam	NCBI: trans-aconitate 2-methyltransferase ; MIBI: trans-aconitate 2-methyltransferase	0.804171	0.302771	47.5453	27.7707	34.3204	29.9778	65.2882	46.5815	51.0619	17	24	22	86	54	46	1.08645	2.93992	1.00464	1.12076	1.13395	3.70454	2.93181	2.18342	YPK_1603	YP_001720349	NCBI: catalyzes the formation of (E)-3-(methoxycarbonyl)pent-2-enedioate and S-adenosyl-L-homocysteine from S-adenosyl-L-methionine and trans-aconitate;2.1.1.144;PROVISIONAL ; MIBI: trans-aconitate 2-methyltransferase	0.0079064	0.0763359	2.65604
YPK_3591	YPK_3591	nhaR	NCBI: transcriptional activator NhaR ; MIBI: transcriptional activator NhaR	0.803398	0.233355	64.5232	63.7093	101.531	61.3183	116.911	120.767	162.066	39	71	45	154	140	146	2.28489	6.09073	1.98977	2.86246	2.00245	5.72711	6.56219	5.98289	YPK_3591	YP_001722311	NCBI: Na+/H+ antiporter regulatory protein; activates the genes nhaA and osmC;PROVISIONAL ; MIBI: transcriptional activator NhaR	0.000575691	0.0114032	3.44282
YPK_3034	YPK_3034		NCBI: hypothetical protein ; MIBI: hypothetical protein	0.802081	0.297655	46.4078	35.9386	41.4705	27.2526	68.3248	52.6199	63.2723	22	29	20	90	61	57	0.988071	2.65281	1.04575	1.08929	0.829171	3.11833	2.66389	2.1762	YPK_3034	YP_001721760	NCBI: KEGG: ypi:YpsIP31758_2961 hypothetical protein;PROVISIONAL ; MIBI: hypothetical protein	0.00704579	0.0702695	2.69467
YPK_2545	YPK_2545	ysuH, alcB	NCBI: putative siderophore biosynthetic enzyme ; MIBI: putative siderophore biosynthetic enzyme	0.801679	0.61876	9.19308	1.63357	5.72007	2.72526	4.55499	12.9393	2.22008	1	4	2	6	15	2	0.156105	0.522375	0.0793055	0.250672	0.138338	0.346841	1.09289	0.127395	YPK_2545	YP_001721275	NCBI: KEGG: ypa:YPA_0825 putative siderophore biosynthetic enzyme;PROVISIONAL ; MIBI: putative siderophore biosynthetic enzyme	0.195106	0.505898	1.29562
YPK_3837	YPK_3837		NCBI: hypothetical protein ; MIBI: hypothetical protein	0.801392	0.342009	42.181	26.1371	17.1602	20.4394	55.419	29.3291	26.641	16	12	15	73	34	24	1.38563	3.72673	1.72461	1.0221	1.41017	5.73549	3.36692	2.07779	YPK_3837	YP_001722555	NCBI: KEGG: ypm:YP_0491 hypothetical protein;PROVISIONAL ; MIBI: hypothetical protein	0.0191198	0.136622	2.34319
YPK_3181	YPK_3181	manC, cpsB	NCBI: mannose-1-phosphate guanylyltransferase/mannose-6-phosphate isomerase ; MIBI: mannose-1-phosphate guanylyltransferase/mannose-6-phosphate isomerase	0.800268	0.594295	9.60235	0	7.15009	5.45052	8.35081	6.90096	9.99036	0	5	4	11	8	9	0.0819821	0.249	0	0.130615	0.115332	0.265062	0.242969	0.238969	YPK_3181	YP_001721903	NCBI: KEGG: yps:YPTB1011 mannose-1-phosphate guanylyltransferase~TIGRFAM: mannose-1-phosphate guanylyltransferase/mannose-6-phosphate isomerase~PFAM: mannose-6-phosphate isomerase type II; Nucleotidyl transferase; Cupin 2 conserved barrel domain protein;2.7.7.22;PROVISIONAL ; MIBI: mannose-1-phosphate guanylyltransferase/mannose-6-phosphate isomerase	0.178114	0.482364	1.34658	path:ypy00051;path:ypy00520;path:ypy01100;path:ypy01110	;Fructose and mannose metabolism - Yersinia pseudotuberculosis YPIII;Amino sugar and nucleotide sugar metabolism - Yersinia pseudotuberculosis YPIII;Metabolic pathways - Yersinia pseudotuberculosis YPIII;Biosynthesis of secondary metabolites - Yersinia pseudotuberculosis YPIII
YPK_3923	YPK_3923	actP	NCBI: acetate permease ; MIBI: acetate permease	0.800207	0.185936	134.57	179.693	185.902	162.153	219.399	282.94	425.146	110	130	119	289	328	383	2.92548	7.5755	3.0501	2.84844	2.87791	5.8411	8.35558	8.5298	YPK_3923	YP_001722641	NCBI: member of the sodium:solute symporter family; cotranscribed with the acs gene which encodes acetyl coenzyme A synthase; mutations affect acetate uptake;PROVISIONAL ; MIBI: acetate permease	1.67995e-05	0.000712071	4.30367
YPK_3537	YPK_3537	leuC	NCBI: isopropylmalate isomerase large subunit ; MIBI: isopropylmalate isomerase large subunit	0.800027	0.448942	14.9046	13.0686	8.5801	13.6263	10.6283	19.8403	34.4113	8	6	10	14	23	31	0.229569	0.60148	0.256704	0.152137	0.279867	0.32745	0.678034	0.798956	YPK_3537	YP_001722257	NCBI: dehydratase component, catalyzes the isomerization between 2-isopropylmalate and 3-isopropylmalate;4.2.1.33;PROVISIONAL ; MIBI: isopropylmalate isomerase large subunit	0.0747446	0.311295	1.78203	path:ypy00290;path:ypy00660;path:ypy01100;path:ypy01110;path:ypy01210;path:ypy01230	;Valine, leucine and isoleucine biosynthesis - Yersinia pseudotuberculosis YPIII;C5-Branched dibasic acid metabolism - Yersinia pseudotuberculosis YPIII;Metabolic pathways - Yersinia pseudotuberculosis YPIII;Biosynthesis of secondary metabolites - Yersinia pseudotuberculosis YPIII;2-Oxocarboxylic acid metabolism - Yersinia pseudotuberculosis YPIII;Biosynthesis of amino acids - Yersinia pseudotube…
Ysr219_NU	Ysr219_NU		; Synonym: Ysr219_NU; Class: transRNA	0.79998	0.30686	42.5195	31.0379	24.3103	43.6041	81.9898	54.3451	36.6313	19	17	32	108	63	33	4.54983	12.2981	4.29773	3.03862	6.31314	17.8068	13.0921	5.99541	Ysr219_NU		; Synonym: Ysr219_NU; Class: transRNA	0.00913437	0.0830427	2.60698
YPK_2037	YPK_2037	yciK	NCBI: short chain dehydrogenase ; MIBI: short chain dehydrogenase	0.799342	0.534556	9.43765	6.53429	8.5801	2.72526	7.59165	11.2141	14.4305	4	6	2	10	13	13	0.21062	0.596047	0.241039	0.285706	0.105115	0.43924	0.7197	0.6292	YPK_2037	YP_001720777	NCBI: PFAM: short-chain dehydrogenase/reductase SDR; KR domain protein~KEGG: ypm:YP_2012 short chain dehydrogenase;PROVISIONAL ; MIBI: short chain dehydrogenase	0.134826	0.416654	1.49534
YPK_1359	YPK_1359		NCBI: hypothetical protein ; MIBI: hypothetical protein	0.799142	0.473057	11.9735	9.80143	5.72007	8.17578	17.4608	11.2141	13.3205	6	4	6	23	13	12	0.524555	1.39746	0.655969	0.345569	0.572128	1.83289	1.30574	1.05374	YPK_1359	YP_001720106	NCBI: KEGG: yps:YPTB2786 hypothetical protein;PROVISIONAL ; MIBI: hypothetical protein	0.0911592	0.342538	1.68931
YPK_1740	YPK_1740	cspC-1	NCBI: cold-shock DNA-binding domain-containing protein ; MIBI: cold-shock DNA-binding domain protein	0.798847	0.53676	9.46837	27.7707	8.5801	17.7142	40.9949	41.4058	12.2104	17	6	13	54	48	11	2.37707	6.63221	3.66481	1.0221	2.4443	8.48538	9.50659	1.90464	YPK_1740	YP_001720486	NCBI: PFAM: Cold-shock protein DNA-binding~SMART: Cold shock protein~KEGG: ypm:YP_1786 cold shock protein;PROVISIONAL ; MIBI: cold-shock DNA-binding domain protein	0.136678	0.419943	1.48827
YPK_1797	YPK_1797	kdgM	NCBI: oligogalacturonate-specific porin ; MIBI: oligogalacturonate-specific porin	0.797845	0.387329	22.8944	8.16786	15.7302	9.5384	19.7383	18.9777	22.2008	5	11	7	26	22	20	0.42619	1.1889	0.32291	0.561367	0.394294	1.22394	1.30532	1.03744	YPK_1797	YP_001720541	NCBI: PFAM: Oligogalacturonate-specific porin~KEGG: ypi:YpsIP31758_1687 oligogalacturonate-specific porin protein KdgM;PROVISIONAL ; MIBI: oligogalacturonate-specific porin	0.0394115	0.210911	2.05986
YPK_1121	YPK_1121		NCBI: hypothetical protein ; MIBI: hypothetical protein	0.797463	0.579446	8.18146	3.26714	5.72007	5.45052	12.1466	9.48883	4.44016	2	4	4	16	11	4	0.394018	1.13798	0.273321	0.431961	0.476773	1.59382	1.38107	0.439057	YPK_1121	YP_001719872	NCBI: KEGG: ypi:YpsIP31758_1067 hypothetical protein;PROVISIONAL ; MIBI: hypothetical protein	0.168744	0.472487	1.37625
YPK_2435	YPK_2435	yebY	NCBI: hypothetical protein ; MIBI: hypothetical protein	0.796149	0.37809	20.794	19.6029	10.0101	13.6263	34.9216	27.6039	11.1004	12	7	10	46	32	10	1.17495	3.1758	1.61115	0.74267	1.17102	4.50183	3.94718	1.07839	YPK_2435	YP_001721165	NCBI: KEGG: ypm:YP_1606 hypothetical protein;PROVISIONAL ; MIBI: hypothetical protein	0.0352294	0.195836	2.10571
YPK_1396	YPK_1396		NCBI: outer membrane autotransporter ; MIBI: outer membrane autotransporter	0.796038	0.320032	44.6451	31.0379	34.3204	51.7799	66.8065	46.5815	95.4635	19	24	38	88	54	86	0.477359	1.22736	0.382649	0.381944	0.667483	1.29183	0.99913	1.39112	YPK_1396	YP_001720143	NCBI: TIGRFAM: outer membrane autotransporter barrel domain protein~PFAM: Pertactin; Autotransporter beta- domain protein~KEGG: ypi:YpsIP31758_1288 putative autotransporter protein;PROVISIONAL ; MIBI: outer membrane autotransporter	0.0128693	0.103901	2.48737
YPK_3196	YPK_3196	recR	NCBI: recombination protein RecR ; MIBI: recombination protein RecR	0.794441	0.314621	87.1859	19.6029	42.9005	40.8789	68.3248	74.1854	41.0715	12	30	30	90	86	37	1.64411	4.63244	0.956622	1.88983	2.08588	5.22971	6.29853	2.36908	YPK_3196	YP_001721918	NCBI: involved in a recombinational process of DNA repair, independent of the recBC complex;PROVISIONAL ; MIBI: recombination protein RecR	0.0115674	0.096599	2.52507	path:ypy03440	;Homologous recombination - Yersinia pseudotuberculosis YPIII
YPK_1197	YPK_1197		NCBI: hypothetical protein ; MIBI: hypothetical protein	0.792186	0.340315	33.7604	44.1064	38.6105	16.3516	28.0891	52.6199	94.3534	27	27	12	37	61	85	0.646565	1.66345	0.890648	0.703798	0.34525	0.889651	1.84865	2.25206	YPK_1197	YP_001719948	NCBI: KEGG: xfa:XF2528 hypothetical protein;PROVISIONAL ; MIBI: hypothetical protein	0.0199226	0.140475	2.3278
YPK_1105	YPK_1105	mltD	NCBI: membrane-bound lytic murein transglycosylase D ; MIBI: membrane-bound lytic murein transglycosylase D	0.791593	0.240577	129.087	222.166	198.772	181.23	284.687	278.626	488.418	136	139	133	375	323	440	4.01326	10.2427	4.52524	3.65476	3.85979	9.09514	9.87385	11.7591	YPK_1105	YP_001719856	NCBI: catalyzes the cleavage of the beta-1,4-glycosidic bond between N-acetylmuramic acid and N-acetylglucosamine residues; may play a role in recycling muropeptides during cell division and/or cell elongation; in Helicobacter pylori MltD is a endolytic transglycosylase involved mainly in the rearrangement of the peptidoglycan layer of the bacterial cell wall;PROVISIONAL ; MIBI: membrane-bound ly…	0.0010005	0.0173855	3.29039
YPK_2159	YPK_2159		NCBI: NA ; MIBI: pseudogene	0.791466	0.418588	18.9393	14.7021	21.4503	9.5384	33.4033	31.917	14.4305	9	15	7	44	37	13	0.254079	0.721059	0.254471	0.335142	0.172625	0.906826	0.961123	0.295228	YPK_2159		NCBI: NA ; MIBI: pseudogene	0.0586509	0.271088	1.8908
YPK_3527	YPK_3527	mraZ	NCBI: cell division protein MraZ ; MIBI: cell division protein MraZ	0.791085	0.72469	5.96782	4.90071	4.29005	0	3.79582	9.48883	4.44016	3	3	0	5	11	4	0.179091	0.56566	0.300117	0.237155	0	0.364598	1.01098	0.321402	YPK_3527	YP_001722247	NCBI: MraZ; UPF0040; crystal structure shows similarity to AbrB;PROVISIONAL ; MIBI: cell division protein MraZ	0.275001	0.603029	1.09162
YPK_2593	YPK_2593		NCBI: hypothetical protein ; MIBI: hypothetical protein	0.790425	0.608246	6.46874	1.63357	7.15009	2.72526	6.83248	10.3514	4.44016	1	5	2	9	12	4	0.130881	0.406548	0.0586435	0.231703	0.102296	0.384714	0.646521	0.188408	YPK_2593	YP_001721323	NCBI: KEGG: ypi:YpsIP31758_2493 hypothetical protein;PROVISIONAL ; MIBI: hypothetical protein	0.193767	0.505898	1.29952
YPK_1817	YPK_1817	marC	NCBI: multiple drug resistance protein MarC ; MIBI: multiple drug resistance protein MarC	0.789515	0.352224	25.8622	13.0686	15.7302	24.5273	26.5708	29.3291	39.9615	8	11	18	35	34	36	0.724832	1.9169	0.537051	0.583526	1.05392	1.71265	2.09694	1.9411	YPK_1817	YP_001720561	NCBI: protein involved in resistance to different drugs (tetracycline, chloramphenicol, beta-lactams, and quinolones); part of the multiple antibiotic resistance (mar) locus, which is composed by the genes marC and marRAB; unknown function;PROVISIONAL ; MIBI: multiple drug resistance protein MarC	0.0249928	0.159903	2.24151
YPK_2368	YPK_2368		NCBI: hypothetical protein ; MIBI: hypothetical protein	0.788936	0.735698	5.75542	1.63357	1.43002	2.72526	3.79582	6.03834	2.22008	1	1	2	5	7	2	0.273233	0.903048	0.231908	0.183256	0.404535	0.845205	1.49141	0.372534	YPK_2368	YP_001721098	NCBI: KEGG: ypm:YP_1541 hypothetical protein;PROVISIONAL ; MIBI: hypothetical protein	0.283557	0.611313	1.07236
pYV0045	pYV0045		NCBI: hypothetical protein ; MIBI: hypothetical protein	0.788138	0.260377	1780.9	213.998	224.513	227.559	445.63	298.467	420.705	131	157	167	587	346	379	31.9446	83.717	31.3294	29.6703	34.8342	102.328	76.0218	72.8012	pYV0045	YP_068454	NCBI: similar to Y. pestis YPCD1.24c;PROVISIONAL ; MIBI: hypothetical protein	0.00247064	0.0335513	3.02691
YPK_1047	YPK_1047	mltA	NCBI: murein transglycosylase A ; MIBI: murein transglycosylase A	0.787312	0.390032	16.3118	21.2364	21.4503	21.8021	28.8483	33.6422	51.0619	13	15	16	38	39	46	0.50639	1.31106	0.508894	0.463999	0.546277	1.08428	1.40259	1.44631	YPK_1047	YP_001719801	NCBI: membrane-bound, lytic; catalyzes the cleavage of the beta-1,4-glycosidic bond between N-acetylmuramic acid and N-acetylglucosamine residues;PROVISIONAL ; MIBI: murein transglycosylase A	0.0435303	0.222915	2.01859
Ysr303	Ysr303		; Synonym: Ysr303; Class: asRNA	0.785515	0.312912	7042.07	1132.07	1655.96	1163.69	1973.07	1833.93	3113.66	693	1158	854	2599	2126	2805	356.57	924.508	315.06	416.017	338.632	861.276	887.984	1024.26	Ysr303		; Synonym: Ysr303; Class: asRNA	0.0120616	0.0996072	2.51034
pYV0007	pYV0007	repB, copB	NCBI: replication protein;replication protein ; MIBI: RepB, RepA2, CopB, putative replication transcriptional regulator	0.782778	0.299222	94.1711	40.8393	50.0506	47.692	73.639	77.6359	92.1334	25	35	35	97	90	83	4.99297	13.2084	4.50175	4.98025	5.49692	12.7318	14.889	12.0043	pYV0007;YPTS_4231	YP_068420;YP_001874631	NCBI: similar to Y. pestis YPCD1.79c;PROVISIONAL;KEGG: yps:pYV0007 RepB, repA2, CopB; putative replication transcriptional regulator;PROVISIONAL ; MIBI: RepB, RepA2, CopB, putative replication transcriptional regulator	0.0088954	0.0817237	2.61605
YPK_1980	YPK_1980	bioD-1	NCBI: putative dithiobiotin synthetase ; MIBI: putative dithiobiotin synthetase	0.782549	0.449124	11.8203	13.0686	11.4401	5.45052	18.22	10.3514	24.4209	8	8	4	24	12	22	0.407482	1.05674	0.549092	0.433898	0.239456	1.20072	0.756691	1.21282	YPK_1980	YP_001720722	NCBI: DTB synthetase; dethiobiotin synthase; involved in production of dethiobiotin from ATP and 7,8-diaminononanoate and carbon dioxide; contains magnesium;6.3.3.3;PROVISIONAL ; MIBI: putative dithiobiotin synthetase	0.0814398	0.322132	1.74239	path:ypy00780;path:ypy01100	;Biotin metabolism - Yersinia pseudotuberculosis YPIII;Metabolic pathways - Yersinia pseudotuberculosis YPIII
YPK_2530	YPK_2530	hisA	NCBI: 1-(5-phosphoribosyl)-5-[(5-phosphoribosylamino)methylideneamino] imidazole-4-carboxamide isomerase ; MIBI: 1-(5-phosphoribosyl)-5-[(5-phosphoribosylamino)methylideneamino] imidazole-4-carboxamide isomerase	0.780256	0.566091	6.51277	4.90071	7.15009	4.08789	7.59165	9.48883	12.2104	3	5	3	10	11	11	0.19843	0.544007	0.186658	0.245831	0.162801	0.453525	0.628781	0.549714	YPK_2530	YP_001721260	NCBI: catalyzes the formation of 5-(5-phospho-1-deoxyribulos-1-ylamino)methylideneamino-l-(5-phosphoribosyl)imidazole-4-carboxamide from 1-(5-phosphoribosyl)-5-[(5-phosphoribosylamino)methylideneamino] imidazole-4-carboxamide;PROVISIONAL ; MIBI: 1-(5-phosphoribosyl)-5-[(5-phosphoribosylamino)methylideneamino] imidazole-4-carboxamide isomerase	0.168104	0.472395	1.37832	path:ypy00340;path:ypy01100;path:ypy01110;path:ypy01230	;Histidine metabolism - Yersinia pseudotuberculosis YPIII;Metabolic pathways - Yersinia pseudotuberculosis YPIII;Biosynthesis of secondary metabolites - Yersinia pseudotuberculosis YPIII;Biosynthesis of amino acids - Yersinia pseudotuberculosis YPIII
YPK_2080	YPK_2080	purU	NCBI: formyltetrahydrofolate deformylase ; MIBI: formyltetrahydrofolate deformylase	0.779346	0.490376	19.0031	6.53429	7.15009	9.5384	18.22	13.8019	9.99036	4	5	7	24	16	9	0.253411	0.71071	0.216339	0.213691	0.330203	0.946152	0.795015	0.390963	YPK_2080	YP_001720820	NCBI: produces formate from formyl-tetrahydrofolate which is the major source of formate for PurT in de novo purine nucleotide biosynthesis; has a role in one-carbon metabolism; forms a homohexamer; activated by methionine and inhibited by glycine;PROVISIONAL ; MIBI: formyltetrahydrofolate deformylase	0.111997	0.379115	1.58928	path:ypy00630;path:ypy00670	;Glyoxylate and dicarboxylate metabolism - Yersinia pseudotuberculosis YPIII;One carbon pool by folate - Yersinia pseudotuberculosis YPIII
YPK_2063	YPK_2063	cls	NCBI: cardiolipin synthetase ; MIBI: cardiolipin synthetase	0.777055	0.347039	85.5007	29.4043	21.4503	17.7142	43.2724	39.6805	36.6313	18	15	13	57	46	33	0.431537	1.15569	0.565723	0.372533	0.356356	1.30582	1.32822	0.833037	YPK_2063	YP_001720803	NCBI: catalyzes the transfer of a phosphatidyl group to phosphodidylglycerol to form cardiolipin (diphosphatidylglycerol);PROVISIONAL ; MIBI: cardiolipin synthetase	0.0251492	0.160353	2.2391	path:ypy00564;path:ypy01100	;Glycerophospholipid metabolism - Yersinia pseudotuberculosis YPIII;Metabolic pathways - Yersinia pseudotuberculosis YPIII
YPK_3303	YPK_3303	nqrC	NCBI: Na(+)-translocating NADH-quinone reductase subunit C ; MIBI: Na(+)-translocating NADH-quinone reductase subunit C	0.775937	0.468562	11.6739	6.53429	12.8702	9.5384	18.9791	13.8019	18.8707	4	9	7	25	16	17	0.328996	0.89001	0.229303	0.407693	0.349991	1.04464	0.842657	0.782739	YPK_3303	YP_001722025	NCBI: uses the energy from reduction of ubiquinone-1 to ubiquinol to move Na(+) ions from the cytoplasm to the periplasm;PROVISIONAL ; MIBI: Na(+)-translocating NADH-quinone reductase subunit C	0.0977226	0.35269	1.656
YPK_3924	YPK_3924	ytaP	NCBI: hypothetical protein ; MIBI: conserved hypothetical protein	0.775547	0.308973	77.4793	14.7021	30.0304	17.7142	31.1258	41.4058	38.8514	9	21	13	41	48	35	0.488162	1.34946	0.356875	0.658013	0.4496	1.18504	1.74862	1.11471	YPK_3924	YP_001722642	NCBI: KEGG: yps:YPTB0305 hypothetical protein;PROVISIONAL ; MIBI: conserved hypothetical protein	0.0120704	0.0996072	2.51008
YPK_0032	YPK_0032		NCBI: hypothetical protein ; MIBI: hypothetical protein	0.774231	0.376482	11.4651	17.9693	20.0202	21.8021	34.1624	35.3674	33.3012	11	14	16	45	41	30	5.74259	15.077	5.26142	5.29152	6.67483	15.6891	18.0167	11.5253	YPK_0032	YP_001718799	NCBI: PROVISIONAL ; MIBI: hypothetical protein	0.0397352	0.211732	2.05649
YPK_1871	YPK_1871	nemA-1	NCBI: N-ethylmaleimide reductase ; MIBI: N-ethylmaleimide reductase	0.774155	0.247242	47.4938	42.4729	34.3204	49.0547	56.9374	65.5592	97.6836	26	24	36	75	76	88	1.0645	2.72066	1.08731	0.793108	1.31308	2.28621	2.91994	2.95584	YPK_1871	YP_001720615	NCBI: FMN-linked; catalyzes the formation of N-ethylsuccinimide from N-ethylmaleimide;PROVISIONAL ; MIBI: N-ethylmaleimide reductase	0.00174112	0.025874	3.13117	path:ypy00633;path:ypy01120	;Nitrotoluene degradation - Yersinia pseudotuberculosis YPIII;Microbial metabolism in diverse environments - Yersinia pseudotuberculosis YPIII
YPK_3701	YPK_3701	phnN	NCBI: ribose 1,5-bisphosphokinase ; MIBI: ribose 1,5-bisphosphokinase	0.771413	0.510281	11.5121	24.5036	11.4401	9.5384	18.9791	20.7029	39.9615	15	8	7	25	24	36	0.721299	1.81954	1.18345	0.498759	0.481688	1.43772	1.73961	2.28129	YPK_3701	YP_001722421	NCBI: TIGRFAM: phosphonate metabolism protein/1,5-bisphosphokinase (PRPP-forming) PhnN~SMART: guanylate kinase/L-type calcium channel region~KEGG: ypm:YP_0619 PhnN protein;PROVISIONAL ; MIBI: ribose 1,5-bisphosphokinase	0.130599	0.410286	1.51174	path:ypy00030	;Pentose phosphate pathway - Yersinia pseudotuberculosis YPIII
YPK_2013	YPK_2013	nth	NCBI: endonuclease III ; MIBI: endonuclease III	0.771188	0.365782	24.0848	19.6029	10.0101	21.8021	38.7174	28.4665	21.0908	12	7	16	51	33	19	0.75067	1.97291	0.858278	0.395628	0.998105	2.65884	2.16841	1.09149	YPK_2013	YP_001720753	NCBI: DNA-(apurinic or apyrimidinic site) lyase; has apurinic or apyrimidinic endonuclease activity and DNA N-glycosylase activity; removed damaged DNA at cytosines, thymines and guanines;4.2.99.18;PROVISIONAL ; MIBI: endonuclease III	0.0350029	0.195158	2.10832	path:ypy03410	;Base excision repair - Yersinia pseudotuberculosis YPIII
YPK_3377	YPK_3377		NCBI: major facilitator transporter ; MIBI: major facilitator transporter	0.769877	0.199612	117.712	114.35	110.111	123.999	217.88	179.425	199.807	70	77	91	287	208	180	2.39936	6.219	2.39691	2.08346	2.71771	7.16325	6.54331	4.95045	YPK_3377	YP_001722097	NCBI: PFAM: major facilitator superfamily MFS_1~KEGG: ypm:YP_0377 hypothetical protein;PROVISIONAL ; MIBI: major facilitator transporter	0.000114849	0.00332993	3.85687
YPK_0192	YPK_0192		NCBI: hypothetical protein ; MIBI: hypothetical protein	0.767656	0.612302	5.17365	6.53429	7.15009	2.72526	15.1833	3.45048	9.99036	4	5	2	20	4	9	0.883319	2.32157	1.09328	1.0799	0.476773	3.98454	1.00442	1.97576	YPK_0192	YP_001718958	NCBI: PROVISIONAL ; MIBI: hypothetical protein	0.209944	0.526637	1.25372
YPK_1141	YPK_1141	kch	NCBI: voltage-gated potassium channel ; MIBI: voltage-gated potassium channel	0.766016	0.381665	21.9474	17.9693	22.8803	16.3516	25.0524	31.917	43.2916	11	16	12	33	37	39	0.443945	1.16319	0.429504	0.49367	0.408663	0.939212	1.32726	1.22309	YPK_1141	YP_001719892	NCBI: PFAM: TrkA-N domain protein; Ion transport 2 domain protein~KEGG: ypi:YpsIP31758_1087 potassium channel protein Kch;PROVISIONAL ; MIBI: voltage-gated potassium channel	0.0447457	0.226032	2.00704
YPK_3967	YPK_3967		NCBI: hypothetical protein ; MIBI: hypothetical protein	0.76443	0.431309	11.1465	9.80143	11.4401	12.2637	13.665	18.9777	26.641	6	8	9	18	22	24	0.594878	1.5515	0.530842	0.559302	0.694491	1.16081	1.78821	1.70547	YPK_3967	YP_001722683	NCBI: KEGG: ypi:YpsIP31758_0251 hypothetical protein;PROVISIONAL ; MIBI: hypothetical protein	0.0763371	0.313501	1.77235
YPK_2679	YPK_2679	pflA	NCBI: pyruvate formate lyase-activating enzyme 1 ; MIBI: pyruvate formate lyase-activating enzyme 1	0.762112	0.285834	28.8996	34.305	27.1703	28.6152	56.9374	43.9937	52.1719	21	19	21	75	51	47	1.04207	2.67131	1.20836	0.863922	1.05392	3.14569	2.69607	2.17218	YPK_2679	YP_001721409	NCBI: activates pyruvate formate-lyase 1 under anaerobic conditions;1.97.1.4;PROVISIONAL ; MIBI: pyruvate formate lyase-activating enzyme 1	0.00766963	0.0746938	2.66628
YPK_0537	YPK_0537	diaA	NCBI: DnaA initiator-associating protein DiaA ; MIBI: DnaA initiator-associating protein DiaA	0.761547	0.632127	5.86014	1.63357	4.29005	6.81315	10.6283	5.17572	7.77028	1	3	5	14	6	7	0.200235	0.552657	0.0776952	0.184186	0.338824	0.792862	0.428279	0.436829	YPK_0537	YP_001719293	NCBI: Required for the timely initiation of chromosomal replication via direct interactions with the dnaA initiator protein;PROVISIONAL ; MIBI: DnaA initiator-associating protein DiaA	0.228305	0.54889	1.20474
YPK_3716	YPK_3716	yhbV	NCBI: peptidase U32 ; MIBI: peptidase U32	0.760335	0.29172	40.1911	35.9386	57.2007	34.0657	63.0107	56.933	99.9036	22	40	25	83	66	90	1.31316	3.36805	1.14925	1.65118	1.13905	3.16043	3.16751	3.77619	YPK_3716	YP_001722436	NCBI: PFAM: peptidase U32~KEGG: ypi:YpsIP31758_3583 peptidase, U32 family;PROVISIONAL ; MIBI: peptidase U32	0.00915028	0.0830427	2.60639
YPK_1031	YPK_1031	tas	NCBI: putative aldo-keto reductase ; MIBI: putative aldo-keto reductase	0.75783	0.309613	40.459	26.1371	31.4604	32.7031	37.9582	47.4441	72.1526	16	22	24	50	55	65	0.798631	2.04642	0.70575	0.766824	0.923319	1.60759	2.22882	2.30284	YPK_1031	YP_001719785	NCBI: complements the prephenate dehydrogenase dysfunction of an Escherichia coli tyrosine auxotroph strain; member of the aldo/keto reductase 2 family; crystal structure of purified Escherichia coli protein shows bound NADPH;PROVISIONAL ; MIBI: putative aldo-keto reductase	0.0143784	0.113147	2.44767
YPK_2849	YPK_2849	nrdB	NCBI: ribonucleotide-diphosphate reductase subunit beta ; MIBI: ribonucleotide-diphosphate reductase subunit beta	0.756935	0.316599	29.3451	16.3357	20.0202	29.9778	34.9216	40.5432	39.9615	10	14	22	46	47	36	0.544722	1.42943	0.405993	0.449148	0.779025	1.3613	1.75307	1.17393	YPK_2849	YP_001721578	NCBI: B2 or R2 protein; type 1a enzyme; catalyzes the rate-limiting step in dNTP synthesis; converts nucleotides to deoxynucleotides; forms a homodimer and then a multimeric complex with NrdA;1.17.4.1;PROVISIONAL ; MIBI: ribonucleotide-diphosphate reductase subunit beta	0.0168103	0.124657	2.39083	path:ypy00230;path:ypy00240;path:ypy01100	;Purine metabolism - Yersinia pseudotuberculosis YPIII;Pyrimidine metabolism - Yersinia pseudotuberculosis YPIII;Metabolic pathways - Yersinia pseudotuberculosis YPIII
YPK_3834	YPK_3834		NCBI: peptidase M60 viral enhancin protein ; MIBI: peptidase M60 viral enhancin protein	0.75658	0.352802	39.7154	66.9764	65.7808	55.8678	106.283	71.5975	145.415	41	46	41	140	83	131	0.677326	1.69778	0.736554	0.653011	0.642413	1.83326	1.36987	1.89021	YPK_3834	YP_001722552	NCBI: PFAM: peptidase M60 viral enhancin protein~KEGG: ypi:YpsIP31758_3749 viral enhancin protein;PROVISIONAL ; MIBI: peptidase M60 viral enhancin protein	0.0319938	0.182472	2.14449
YPK_1147	YPK_1147	celD, chbR	NCBI: DNA-binding transcriptional regulator ChbR ; MIBI: DNA-binding transcriptional regulator ChbR	0.756194	0.334711	24.6429	9.80143	27.1703	23.1647	37.9582	37.9553	27.751	6	19	17	50	44	25	0.650751	1.76026	0.326817	0.817805	0.80763	1.98518	2.20185	1.09374	YPK_1147	YP_001719898	NCBI: represses the celABCDF-ydjC operon involved in carbon uptake;PROVISIONAL ; MIBI: DNA-binding transcriptional regulator ChbR	0.023868	0.156454	2.25925
YPK_3883	YPK_3883		NCBI: hypothetical protein ; MIBI: hypothetical protein	0.756175	0.243611	73.9872	45.74	42.9005	34.0657	84.2673	71.5975	49.9518	28	30	25	111	83	45	2.30093	6.05059	2.62924	2.22606	2.04749	7.59751	7.16032	3.39394	YPK_3883	YP_001722601	NCBI: KEGG: ypi:YpsIP31758_3795 hypothetical protein;PROVISIONAL ; MIBI: hypothetical protein	0.00190902	0.0277222	3.10403
YPK_1128	YPK_1128	yntD, ddpD-1	NCBI: ABC transporter-like protein ; MIBI: ABC transporter related	0.755969	0.640741	10.4938	0	4.29005	2.72526	4.55499	7.76359	2.22008	0	3	2	6	9	2	0.0780471	0.27024	0	0.134887	0.0992539	0.248848	0.47047	0.0914023	YPK_1128	YP_001719879	NCBI: PFAM: ABC transporter related~SMART: AAA ATPase~KEGG: ypm:YP_2464 putative transport ATPase;PROVISIONAL ; MIBI: ABC transporter related	0.238065	0.558549	1.17984
YPK_3378	YPK_3378		NCBI: DeoR family transcriptional regulator ; MIBI: DeoR family transcriptional regulator	0.749947	0.233695	74.6127	62.0757	51.4806	44.9668	84.2673	103.514	78.8129	38	36	33	111	120	71	1.54241	4.01975	1.84643	1.38227	1.39854	3.93141	5.35689	2.77094	YPK_3378	YP_001722098	NCBI: PFAM: putative sugar-binding domain protein~KEGG: ypm:YP_0376 putative transcriptional regulatory protein;PROVISIONAL ; MIBI: DeoR family transcriptional regulator	0.00133161	0.0213172	3.20908
YPK_1046	YPK_1046	amiC	NCBI: N-acetylmuramoyl-L-alanine amidase ; MIBI: N-acetylmuramoyl-L-alanine amidase	0.74979	0.33916	90.562	173.159	161.592	114.461	91.859	150.096	527.269	106	113	84	121	174	475	3.28579	7.70279	3.89072	3.27752	2.68914	3.23732	5.86753	14.0035	YPK_1046	YP_001719800	NCBI: PFAM: cell wall hydrolase/autolysin~KEGG: ypi:YpsIP31758_0994 N-acetylmuramoyl-L-alanine amidase, family 3;3.5.1.28;PROVISIONAL ; MIBI: N-acetylmuramoyl-L-alanine amidase	0.0270548	0.166218	2.21073
YPK_1792	YPK_1792	ogl	NCBI: oligogalacturonide lyase ; MIBI: oligogalacturonide lyase	0.749241	0.275323	45.9668	42.4729	35.7504	51.7799	91.0998	72.4601	55.502	26	25	38	120	84	50	1.0348	2.6861	1.02302	0.777307	1.30408	3.44166	3.03649	1.58016	YPK_1792	YP_001720536	NCBI: PFAM: WD40 domain protein beta Propeller~KEGG: ypi:YpsIP31758_1682 oligogalacturonide lyase;4.2.2.6;PROVISIONAL ; MIBI: oligogalacturonide lyase	0.00650227	0.0664478	2.72132	path:ypy00040	;Pentose and glucuronate interconversions - Yersinia pseudotuberculosis YPIII
YPK_3753	YPK_3753		NCBI: hypothetical protein ; MIBI: hypothetical protein	0.74924	0.582503	16.4711	0	11.4401	1.36263	7.59165	9.48883	7.77028	0	8	1	10	11	7	0.122343	0.391447	0	0.322531	0.0444988	0.37189	0.515601	0.286851	YPK_3753	YP_001722473	NCBI: KEGG: shn:Shewana3_2954 hypothetical protein;PROVISIONAL ; MIBI: hypothetical protein	0.198359	0.509992	1.28624
YPK_0693	YPK_0693	chiC	NCBI: glycoside hydrolase family protein ; MIBI: glycoside hydrolase family protein	0.74869	0.338647	47.4351	17.9693	27.1703	16.3516	37.9582	31.0543	36.6313	11	19	12	50	36	33	0.394325	1.03796	0.356707	0.486871	0.339398	1.18185	1.07251	0.859511	YPK_0693	YP_001719447	NCBI: PFAM: glycoside hydrolase family 18; Fibronectin type III domain protein~SMART: chitinase II~KEGG: yps:YPTB3365 putative Serratia marcescens-like C1 chitinase;PROVISIONAL ; MIBI: glycoside hydrolase family protein	0.0270479	0.166218	2.21083
YPK_2356	YPK_2356	uvrY	NCBI: response regulator ; MIBI: response regulator	0.746802	0.625577	9.52127	4.90071	5.72007	1.36263	6.07332	10.3514	5.5502	3	4	1	8	12	5	0.163846	0.486246	0.209671	0.220911	0.0609573	0.407551	0.770511	0.280676	YPK_2356	YP_001721086	NCBI: in Escherichia coli the protein UvrY is part of a two-component system along with BarA that is needed for efficient switching between glycolytic and gluconeogenic carbon sources possibly by regulating the Csr system; in Salmonella SirA and BarA regulate virulence gene expression also via the Csr system;PROVISIONAL ; MIBI: response regulator	0.232564	0.553581	1.19378	path:ypy02020	;Two-component system - Yersinia pseudotuberculosis YPIII
YPK_3448	YPK_3448	mazG	NCBI: nucleoside triphosphate pyrophosphohydrolase ; MIBI: nucleoside triphosphate pyrophosphohydrolase	0.74592	0.533936	8.80036	3.26714	2.86003	13.6263	17.4608	8.62621	8.88032	2	2	10	23	10	8	0.223367	0.587866	0.108939	0.0860847	0.475077	0.913182	0.500421	0.349996	YPK_3448	YP_001722168	NCBI: functions in degradation of stringent response intracellular messenger ppGpp; in Escherichia coli this gene is co-transcribed with the toxin/antitoxin genes mazEF; activity of MazG is inhibited by MazEF in vitro; ppGpp inhibits mazEF expression; MazG thus works in limiting the toxic activity of the MazF toxin induced during starvation; MazG also interacts with the GTPase protein Era;PROVISI…	0.162407	0.463742	1.39702	path:ypy00230;path:ypy00240;path:ypy01100	;Purine metabolism - Yersinia pseudotuberculosis YPIII;Pyrimidine metabolism - Yersinia pseudotuberculosis YPIII;Metabolic pathways - Yersinia pseudotuberculosis YPIII
YPK_1472	YPK_1472	impH-2, vasB-2	NCBI: type VI secretion protein ; MIBI: type VI secretion protein, VC_A0111 family	0.745659	0.521546	11.9722	9.80143	7.15009	5.45052	11.3875	9.48883	18.8707	6	5	4	15	11	17	0.200496	0.517565	0.268525	0.176826	0.156136	0.489329	0.452281	0.611086	YPK_1472	YP_001720218	NCBI: TIGRFAM: type VI secretion protein, VC_A0111 family~PFAM: protein of unknown function DUF1305~KEGG: ypi:YpsIP31758_1360 hypothetical protein;PROVISIONAL ; MIBI: type VI secretion protein, VC_A0111 family	0.1528	0.44807	1.42971
YPK_2000	YPK_2000	araB	NCBI: ribulokinase ; MIBI: ribulokinase	0.744728	0.347089	26.7095	19.6029	17.1602	34.0657	46.3091	54.3451	18.8707	12	12	25	61	63	17	0.388821	1.04193	0.323365	0.255526	0.587573	1.19817	1.55968	0.367943	YPK_2000	YP_001720740	NCBI: catalyzes the phosphorylation of ribulose to ribulose 5-phosphate;PROVISIONAL ; MIBI: ribulokinase	0.0319019	0.182227	2.14564	path:ypy00040;path:ypy01100	;Pentose and glucuronate interconversions - Yersinia pseudotuberculosis YPIII;Metabolic pathways - Yersinia pseudotuberculosis YPIII
YPK_0888	YPK_0888	dam-2	NCBI: DNA adenine methylase ; MIBI: DNA adenine methylase	0.744286	0.502159	27.7036	4.90071	11.4401	2.72526	8.35081	7.76359	19.9807	3	8	2	11	9	18	0.194016	0.539021	0.157793	0.332506	0.0917502	0.421731	0.434902	0.760429	YPK_0888	YP_001719642	NCBI: KEGG: yps:YPTB1863 putative DNA adenine methylase~TIGRFAM: DNA adenine methylase~PFAM: D12 class N6 adenine-specific DNA methyltransferase;2.1.1.72;PROVISIONAL ; MIBI: DNA adenine methylase	0.138294	0.422125	1.48217	path:ypy03430	;Mismatch repair - Yersinia pseudotuberculosis YPIII
YPK_0692	YPK_0692	cpbD-1	NCBI: fibronectin type III domain-containing protein ; MIBI: fibronectin type III domain-containing protein	0.743607	0.450574	17.8531	13.0686	5.72007	6.81315	16.7016	13.8019	13.3205	8	4	5	22	16	12	0.16994	0.442032	0.262763	0.103819	0.143237	0.526711	0.48281	0.316574	YPK_0692	YP_001719446	NCBI: PFAM: Carbohydrate-binding family V/XII; Fibronectin type III domain protein; chitin-binding domain 3 protein~KEGG: ypi:YpsIP31758_0610 fibronectin type III domain protein/chitin binding domain protein;PROVISIONAL ; MIBI: fibronectin type III domain-containing protein	0.0988704	0.35428	1.65035
YPK_1718	YPK_1718	purB	NCBI: adenylosuccinate lyase ; MIBI: adenylosuccinate lyase	0.742475	0.286552	86.4724	24.5036	32.8904	29.9778	75.1573	40.5432	31.0811	15	23	22	99	47	28	0.584584	1.53876	0.502384	0.608715	0.642653	2.41688	1.44618	0.753219	YPK_1718	YP_001720464	NCBI: Catalyzes two discrete reactions in the de novo synthesis of purines: the cleavage of adenylosuccinate and succinylaminoimidazole carboxamide ribotide;4.3.2.2;PROVISIONAL ; MIBI: adenylosuccinate lyase	0.00956785	0.0851744	2.59107	path:ypy00230;path:ypy00250;path:ypy01100;path:ypy01110	;Purine metabolism - Yersinia pseudotuberculosis YPIII;Alanine, aspartate and glutamate metabolism - Yersinia pseudotuberculosis YPIII;Metabolic pathways - Yersinia pseudotuberculosis YPIII;Biosynthesis of secondary metabolites - Yersinia pseudotuberculosis YPIII
YPK_0656	YPK_0656	yqiB	NCBI: hypothetical protein ; MIBI: hypothetical protein	0.74027	0.448529	12.6229	11.435	4.29005	10.901	11.3875	18.9777	15.5406	7	3	8	15	22	14	0.587379	1.52305	0.754519	0.255526	0.752093	1.17853	2.17859	1.21205	YPK_0656	YP_001719412	NCBI: PFAM: protein of unknown function DUF1249~KEGG: ypi:YpsIP31758_0575 hypothetical protein;PROVISIONAL ; MIBI: hypothetical protein	0.0988529	0.35428	1.65044
YPK_4096	YPK_4096	metJ	NCBI: transcriptional repressor protein MetJ ; MIBI: transcriptional repressor protein MetJ	0.738315	0.328289	31.7775	42.4729	41.4705	46.3294	82.749	46.5815	91.0233	26	29	34	109	54	82	3.78175	9.38206	3.75429	3.30898	4.28196	11.4725	7.16358	9.51015	YPK_4096	YP_001722808	NCBI: when combined with S-adenosylmethionine represses the expression of the methionine regulon and of proteins involved in S-adenosylmethionine synthesis;PROVISIONAL ; MIBI: transcriptional repressor protein MetJ	0.0245141	0.158089	2.24898
Ysr211_NU	Ysr211_NU	RyeB	small RNA that interacts with Hfq; Synonym: Ysr211_NU; Class: transRNA	0.736917	0.310689	42.397	49.0071	32.8904	57.2304	92.6181	92.3004	47.7317	30	23	42	122	107	43	8.77059	22.9349	9.30767	5.63884	11.3652	27.5902	30.499	10.7154	Ysr211_NU		small RNA that interacts with Hfq; Synonym: Ysr211_NU; Class: transRNA	0.0176977	0.129535	2.37188
YPK_2985	YPK_2985		NCBI: hypothetical protein ; MIBI: hypothetical protein	0.736558	0.449332	13.7874	6.53429	15.7302	13.6263	22.7749	19.8403	18.8707	4	11	10	30	23	17	2.54081	6.72182	1.42381	3.09405	3.10457	7.78375	7.52145	4.86026	YPK_2985	YP_001721712	NCBI: KEGG: ypi:YpsIP31758_2897 hypothetical protein;PROVISIONAL ; MIBI: hypothetical protein	0.101166	0.358355	1.63923
YPK_3870	YPK_3870		NCBI: fimbrial biogenesis outer membrane usher protein ; MIBI: fimbrial biogenesis outer membrane usher protein	0.735897	0.205675	93.523	88.2129	105.821	110.373	123.744	169.936	220.898	54	74	81	163	197	199	1.17817	2.95719	1.04227	1.12865	1.36358	2.29324	3.49329	3.08503	YPK_3870	YP_001722588	NCBI: PFAM: fimbrial biogenesis outer membrane usher protein~KEGG: ypi:YpsIP31758_3782 fimbrial usher protein;PROVISIONAL ; MIBI: fimbrial biogenesis outer membrane usher protein	0.000346278	0.00768819	3.57797
YPK_1835	YPK_1835	arnT, pmrK	NCBI: 4-amino-4-deoxy-L-arabinose transferase ; MIBI: 4-amino-4-deoxy-L-arabinose transferase	0.73493	0.33349	48.0371	14.7021	25.7403	40.8789	56.9374	43.131	38.8514	9	18	30	75	50	35	0.454025	1.18326	0.248205	0.392267	0.721603	1.50766	1.26683	0.775273	YPK_1835	YP_001720579	NCBI: catalyzes the addition of 4-amino-4-deoxy-L-arabinose to lipid A;PROVISIONAL ; MIBI: 4-amino-4-deoxy-L-arabinose transferase	0.0275416	0.167041	2.20375
YPK_1990	YPK_1990		NCBI: hypothetical protein ; MIBI: hypothetical protein	0.73475	0.422071	17.2279	8.16786	7.15009	13.6263	19.7383	13.8019	16.6506	5	5	10	26	16	15	0.290861	0.752116	0.24687	0.195079	0.430634	0.935724	0.725772	0.594852	YPK_1990	YP_001720732	NCBI: KEGG: yps:YPTB2182 hypothetical protein;PROVISIONAL ; MIBI: hypothetical protein	0.0817153	0.322537	1.74082
YPK_3349	YPK_3349	clpB	NCBI: protein disaggregation chaperone ; MIBI: protein disaggregation chaperone	0.732243	0.410499	44.571	40.8393	31.4604	38.1536	78.194	57.7956	51.0619	25	22	28	103	67	46	0.397252	1.03216	0.445978	0.310126	0.435653	1.33932	1.09807	0.659098	YPK_3349	YP_001722069	NCBI: KEGG: ypi:YpsIP31758_3212 chaperone ClpB~TIGRFAM: ATP-dependent chaperone ClpB~PFAM: AAA ATPase central domain protein; Clp domain protein; ATPase associated with various cellular activities AAA_5; ATPase AAA-2 domain protein~SMART: AAA ATPase;PROVISIONAL ; MIBI: protein disaggregation chaperone	0.0744584	0.311295	1.78379
YPK_3838	YPK_3838	insB	NCBI: IS1 transposase ; MIBI: IS1 transposase	0.728854	0.358464	25.6574	40.8393	40.0405	35.4284	91.0998	44.8563	57.7221	25	28	26	120	52	52	3.871	9.81626	4.15923	3.68106	3.77273	14.5522	7.94799	6.94856	YPK_3838	YP_001722556	NCBI: PFAM: IS1 transposase~KEGG: ypp:YPDSF_3635 transposase;PROVISIONAL ; MIBI: IS1 transposase	0.0420256	0.219545	2.03327
YPK_0362	YPK_0362		NCBI: hypothetical protein ; MIBI: hypothetical protein	0.726874	0.261759	29.9627	34.305	82.941	53.1425	79.7123	97.4761	108.784	21	58	39	105	113	98	5.65409	14.5246	3.53214	7.70884	5.72128	12.8731	17.4614	13.2393	YPK_0362	YP_001719122	NCBI: PROVISIONAL ; MIBI: hypothetical protein	0.00548834	0.0612919	2.77688
YPK_2176	YPK_2176	ychA	NCBI: putative transcriptional regulator ; MIBI: putative transcriptional regulator	0.726185	0.500776	12.5086	4.90071	2.86003	12.2637	15.9425	4.3131	15.5406	3	2	9	21	5	14	0.234882	0.588531	0.170066	0.0895919	0.444988	0.867744	0.260404	0.637446	YPK_2176	YP_001720912	NCBI: KEGG: ypi:YpsIP31758_2063 SirB1 protein;PROVISIONAL ; MIBI: putative transcriptional regulator	0.147025	0.439446	1.45012
YPK_4043	YPK_4043	fimC-4	NCBI: pili assembly chaperone ; MIBI: pili assembly chaperone	0.725194	0.49309	10.4111	1.63357	11.4401	13.6263	21.2566	8.62621	16.6506	1	8	10	28	10	15	0.335467	0.870779	0.0627293	0.396554	0.547117	1.28028	0.576305	0.755755	YPK_4043	YP_001722758	NCBI: PFAM: pili assembly chaperone~KEGG: ypp:YPDSF_3493 fimbrial chaperone;PROVISIONAL ; MIBI: pili assembly chaperone	0.141369	0.428008	1.47071
YPK_1689	YPK_1689	pabC	NCBI: 4-amino-4-deoxychorismate lyase ; MIBI: 4-amino-4-deoxychorismate lyase	0.723424	0.540061	7.20686	4.90071	4.29005	6.81315	11.3875	11.2141	4.44016	3	3	5	15	13	4	0.184574	0.494831	0.170698	0.134887	0.248135	0.622121	0.679568	0.182805	YPK_1689	YP_001720435	NCBI: catalyzes the formation of 4-aminobenzoate and pyruvate from 4-amino-4-deoxychorismate;PROVISIONAL ; MIBI: 4-amino-4-deoxychorismate lyase	0.1804	0.485493	1.33952	path:ypy00790	;Folate biosynthesis - Yersinia pseudotuberculosis YPIII
YPK_1660	YPK_1660	mdoC, opgC	NCBI: osmoregulated periplasmic glucan biosynthetic protein ; MIBI: osmoregulated periplasmic glucan biosynthetic protein	0.723291	0.67044	6.32379	4.90071	0	4.08789	4.55499	3.45048	8.88032	3	0	3	6	4	8	0.223872	0.576918	0.358733	0	0.312882	0.522971	0.439432	0.768351	YPK_1660	YP_001720406	NCBI: KEGG: yen:YE1604 osmoregulated periplasmic glucan biosynthetic protein;PROVISIONAL ; MIBI: osmoregulated periplasmic glucan biosynthetic protein	0.280663	0.609356	1.07883
YPK_1468	YPK_1468		NCBI: hypothetical protein ; MIBI: hypothetical protein	0.721344	0.286848	60.4935	39.2057	30.0304	53.1425	74.3982	75.048	54.392	24	21	39	98	87	49	1.62674	4.1583	1.56984	1.08544	2.22494	4.67247	5.22812	2.5743	YPK_1468	YP_001720214	NCBI: KEGG: yps:YPTB2677 hypothetical protein;PROVISIONAL ; MIBI: hypothetical protein	0.0119124	0.0989606	2.51473
YPK_2915	YPK_2915	betI	NCBI: transcriptional regulator BetI ; MIBI: transcriptional regulator BetI	0.7209	0.590996	7.11356	1.63357	2.86003	8.17578	6.07332	10.3514	6.66024	1	2	6	8	12	6	0.220246	0.610971	0.0845633	0.133645	0.44253	0.493114	0.932276	0.407523	YPK_2915	YP_001721642	NCBI: HTH-type; bet1; Repressor involved in choline regulation of the bet genes;PROVISIONAL ; MIBI: transcriptional regulator BetI	0.222539	0.541467	1.21981
YPK_1687	YPK_1687	acpP	NCBI: acyl carrier protein ; MIBI: acyl carrier protein	0.719766	0.661205	27.0722	19.6029	11.4401	13.6263	39.4766	34.5048	4.44016	12	8	10	52	40	4	1.74653	5.02868	2.32495	1.2248	1.68983	7.34365	7.11992	0.622461	YPK_1687	YP_001720433	NCBI: carries the fatty acid chain in fatty acid biosynthesis;PROVISIONAL ; MIBI: acyl carrier protein	0.276345	0.604364	1.08857
YPK_3282	YPK_3282	aroL	NCBI: shikimate kinase ; MIBI: shikimate kinase	0.717226	0.39832	149.14	21.2364	25.7403	38.1536	63.0107	61.2461	19.9807	13	18	28	83	71	18	1.50567	4.08701	1.13701	1.24405	2.13594	5.29147	5.70509	1.26449	YPK_3282	YP_001722004	NCBI: type II enzyme similar to type I but differentially regulated and with a lower Km; catalyzes the formation of shikimate 3-phosphate from shikimate in aromatic amino acid biosynthesis;2.7.1.71;PROVISIONAL ; MIBI: shikimate kinase	0.0717614	0.305799	1.80063	path:ypy00400;path:ypy01100;path:ypy01110;path:ypy01230	;Phenylalanine, tyrosine and tryptophan biosynthesis - Yersinia pseudotuberculosis YPIII;Metabolic pathways - Yersinia pseudotuberculosis YPIII;Biosynthesis of secondary metabolites - Yersinia pseudotuberculosis YPIII;Biosynthesis of amino acids - Yersinia pseudotuberculosis YPIII
YPK_3563	YPK_3563	hcp-5	NCBI: hypothetical protein ; MIBI: hypothetical protein	0.716257	0.428412	10.4617	8.16786	15.7302	14.9889	12.9058	26.7412	26.641	5	11	11	17	31	24	0.686744	1.77385	0.442369	0.76904	0.848822	1.09632	2.51975	1.70547	YPK_3563	YP_001722283	NCBI: PFAM: protein of unknown function DUF796~KEGG: ypi:YpsIP31758_3434 hypothetical protein;PROVISIONAL ; MIBI: hypothetical protein	0.0945461	0.34882	1.67189	path:ypy03070	;Bacterial secretion system - Yersinia pseudotuberculosis YPIII
YPK_3760	YPK_3760	ner-2, nlp-2, sfsB-2	NCBI: putative transcriptional regulator Nlp ; MIBI: putative transcriptional regulator Nlp	0.712538	0.394285	14.2672	14.7021	12.8702	19.0768	23.5341	15.5272	39.9615	9	9	14	31	18	36	1.57066	3.7737	1.49732	1.1832	2.03147	3.75932	2.75123	4.81054	YPK_3760	YP_001722480	NCBI: KEGG: ypa:YPA_0065 putative DNA-binding protein;PROVISIONAL ; MIBI: putative transcriptional regulator Nlp	0.0707365	0.303273	1.80717
YPK_1759	YPK_1759	cheZ	NCBI: chemotaxis regulator CheZ ; MIBI: chemotaxis regulator CheZ	0.710944	0.426678	21.1831	3.26714	12.8702	13.6263	23.5341	18.115	8.88032	2	9	10	31	21	8	0.423198	1.14652	0.142381	0.506298	0.620914	1.60864	1.37348	0.457437	YPK_1759	YP_001720503	NCBI: cytosolic phosphatase which functions in the chemotaxis signal transduction complex by controlling the level of phosphorylated CheY through dephosphorylation;PROVISIONAL ; MIBI: chemotaxis regulator CheZ	0.0956674	0.350708	1.66623	path:ypy02030	;Bacterial chemotaxis - Yersinia pseudotuberculosis YPIII
YPK_0480	YPK_0480	tcaA	NCBI: virulence protein ; MIBI: putative insecticidal toxin	0.710941	0.251331	53.639	55.5414	40.0405	43.6041	94.1365	74.1854	57.7221	34	28	32	124	86	52	0.514088	1.29177	0.623984	0.406064	0.512217	1.65879	1.45002	0.766508	YPK_0480	YP_001719236	NCBI: PFAM: virulence plasmid 28.1 kDa A protein~KEGG: ypp:YPDSF_0287 insecticidal toxin;PROVISIONAL ; MIBI: putative insecticidal toxin	0.00467367	0.0544775	2.82871
pYV0020	pYV0020	sycH	NCBI: sycH; yopH targeting protein;TIR chaperone family protein ; MIBI: SycH, YopH targeting protein	0.706444	0.267565	142.414	27.7707	25.7403	29.9778	44.7907	41.4058	54.392	17	18	22	59	48	49	1.81127	4.54366	1.8324	1.53316	2.06826	4.63553	4.7533	4.24216	pYV0020;YPTS_4246	YP_068431;YP_001874646	NCBI: similar to Y. pestis YPCD1.95c;PROVISIONAL;PFAM: Tir chaperone family protein~KEGG: yps:pYV0020 SycH; putative YopH targeting protein;PROVISIONAL ; MIBI: SycH, YopH targeting protein	0.00828399	0.078716	2.64027
YPK_1117	YPK_1117	nrdE	NCBI: ribonucleotide-diphosphate reductase subunit alpha ; MIBI: ribonucleotide-diphosphate reductase subunit alpha	0.705923	0.212316	87.1008	104.549	70.0708	51.7799	132.095	119.904	114.334	64	49	38	174	139	103	0.966768	2.39986	1.36622	0.826569	0.707513	2.70748	2.72607	1.76603	YPK_1117	YP_001719868	NCBI: Catalyzes the rate-limiting step in dNTP synthesis;1.17.4.1;PROVISIONAL ; MIBI: ribonucleotide-diphosphate reductase subunit alpha	0.000884592	0.0160953	3.32487	path:ypy00230;path:ypy00240;path:ypy01100	;Purine metabolism - Yersinia pseudotuberculosis YPIII;Pyrimidine metabolism - Yersinia pseudotuberculosis YPIII;Metabolic pathways - Yersinia pseudotuberculosis YPIII
YPK_2858	YPK_2858		NCBI: hypothetical protein ; MIBI: hypothetical protein	0.705298	0.25304	75.9944	44.1064	30.0304	44.9668	73.639	64.6965	56.6121	27	21	33	97	75	51	1.24331	3.10192	1.39145	0.855195	1.48329	3.64377	3.55097	2.11102	YPK_2858	YP_001721587	NCBI: PFAM: protein of unknown function DUF6 transmembrane~KEGG: ypi:YpsIP31758_2779 integral membrane protein;PROVISIONAL ; MIBI: hypothetical protein	0.00531501	0.0603273	2.78729
YPK_3598	YPK_3598	mogA	NCBI: molybdenum cofactor biosynthesis protein MogA ; MIBI: molybdenum cofactor biosynthesis protein MogA	0.705101	0.25245	69.2154	84.9457	70.0708	55.8678	150.315	124.217	66.6024	52	49	41	198	144	60	3.29234	8.45501	4.06076	3.02373	2.79253	11.2705	10.3311	3.76335	YPK_3598	YP_001722318	NCBI: forms a trimer; related to eukaryotic protein gephyrin; functions during molybdenum cofactor biosynthesis;PROVISIONAL ; MIBI: molybdenum cofactor biosynthesis protein MogA	0.00522162	0.0600142	2.79303	path:ypy04122	;Sulfur relay system - Yersinia pseudotuberculosis YPIII
YPK_1981	YPK_1981	mlc, dgsA	NCBI: ROK family protein ; MIBI: ROK family protein	0.705046	0.451974	12.8692	9.80143	5.72007	10.901	10.6283	21.5655	12.2104	6	4	8	14	25	11	0.202802	0.527889	0.226196	0.119162	0.263047	0.384714	0.865876	0.333078	YPK_1981	YP_001720723	NCBI: PFAM: ROK family protein~KEGG: ypi:YpsIP31758_1869 Mlc protein;PROVISIONAL ; MIBI: ROK family protein	0.118778	0.390119	1.55992
YPK_0629	YPK_0629		NCBI: hypothetical protein ; MIBI: hypothetical protein	0.702856	0.524531	7.52705	4.90071	5.72007	9.5384	12.1466	6.03834	16.6506	3	4	7	16	7	15	0.359665	0.883801	0.263896	0.278044	0.537055	1.0259	0.565706	1.05979	YPK_0629	YP_001719385	NCBI: PROVISIONAL ; MIBI: hypothetical protein	0.180255	0.485452	1.33997
YPK_1598	YPK_1598	glnQ-1	NCBI: glutamine ABC transporter ATP-binding protein ; MIBI: glutamine ABC transporter ATP-binding protein	0.702843	0.307399	47.4794	40.8393	28.6003	27.2526	54.6599	58.6582	44.4016	25	20	20	72	68	40	1.23311	3.11374	1.58775	1.00373	1.10785	3.33312	3.96765	2.04043	YPK_1598	YP_001720344	NCBI: similar to ATP-binding component of ABC transporters;PROVISIONAL ; MIBI: glutamine ABC transporter ATP-binding protein	0.0222296	0.150757	2.28642	path:ypy02010	;ABC transporters - Yersinia pseudotuberculosis YPIII
YPK_1869	YPK_1869	gloA	NCBI: lactoylglutathione lyase ; MIBI: lactoylglutathione lyase	0.70229	0.518012	6.90007	4.90071	11.4401	12.2637	12.1466	11.2141	25.5309	3	8	9	16	13	23	0.644176	1.57859	0.337631	0.711465	0.883433	1.31255	1.34415	2.07907	YPK_1869	YP_001720613	NCBI: KEGG: ypi:YpsIP31758_1760 lactoylglutathione lyase~TIGRFAM: lactoylglutathione lyase~PFAM: Glyoxalase/bleomycin resistance protein/dioxygenase;4.4.1.5;PROVISIONAL ; MIBI: lactoylglutathione lyase	0.175181	0.479037	1.35574	path:ypy00620	;Pyruvate metabolism - Yersinia pseudotuberculosis YPIII
YPK_0025	YPK_0025	yiaF	NCBI: putative lipoprotein ; MIBI: putative lipoprotein	0.701173	0.343212	18.454	34.305	12.8702	20.4394	48.5866	27.6039	32.1912	21	9	15	64	32	29	0.875728	2.11184	1.33927	0.453559	0.834353	2.97512	1.87491	1.48548	YPK_0025	YP_001718792	NCBI: KEGG: ypi:YpsIP31758_4129 putative lipoprotein;PROVISIONAL ; MIBI: putative lipoprotein	0.0410549	0.216598	2.04297
YPK_1798	YPK_1798	togB	NCBI: extracellular solute-binding protein ; MIBI: extracellular solute-binding protein family 1	0.701105	0.547488	9.38115	1.63357	8.5801	6.81315	9.86914	5.17572	15.5406	1	6	5	13	6	14	0.119585	0.310533	0.0355127	0.168375	0.154868	0.336513	0.195756	0.399328	YPK_1798	YP_001720542	NCBI: PFAM: extracellular solute-binding protein family 1~KEGG: ypi:YpsIP31758_1688 oligogalacturonide ABC transporter, periplasmic oligogalacturonide-binding protein;PROVISIONAL ; MIBI: extracellular solute-binding protein family 1	0.200339	0.513197	1.28059	path:ypy02010	;ABC transporters - Yersinia pseudotuberculosis YPIII
YPK_4228	YPK_4228	glmU	NCBI: bifunctional N-acetylglucosamine-1-phosphate uridyltransferase/glucosamine-1-phosphate acetyltransferase ; MIBI: bifunctional N-acetylglucosamine-1-phosphate uridyltransferase/glucosamine-1-phosphate acetyltransferase	0.700969	0.368454	39.5504	35.9386	34.3204	20.4394	47.0682	53.4825	48.8418	22	24	15	62	62	44	0.603394	1.53499	0.736829	0.635181	0.438172	1.5136	1.90773	1.18363	YPK_4228	YP_001722937	NCBI: forms a homotrimer; catalyzes the acetylation of glucosamine-1-phosphate and uridylation of N-acetylglucosamine-1-phosphate to produce UDP-GlcNAc; function in cell wall synthesis;PROVISIONAL ; MIBI: bifunctional N-acetylglucosamine-1-phosphate uridyltransferase/glucosamine-1-phosphate acetyltransferase	0.0571111	0.266346	1.90246	path:ypy00520;path:ypy01100;path:ypy01110	;Amino sugar and nucleotide sugar metabolism - Yersinia pseudotuberculosis YPIII;Metabolic pathways - Yersinia pseudotuberculosis YPIII;Biosynthesis of secondary metabolites - Yersinia pseudotuberculosis YPIII
YPK_3121	YPK_3121		NCBI: hypothetical protein ; MIBI: hypothetical protein	0.70069	0.721103	5.53302	4.90071	1.43002	0	3.03666	6.03834	2.22008	3	1	0	4	7	2	0.154701	0.447058	0.367343	0.0967592	0	0.357015	0.787463	0.196698	YPK_3121	YP_001721845	NCBI: KEGG: ypa:YPA_0957 hypothetical protein;PROVISIONAL ; MIBI: hypothetical protein	0.331204	0.658064	0.971692
YPK_4026	YPK_4026	rffA, wecE	NCBI: TDP-4-oxo-6-deoxy-D-glucose transaminase ; MIBI: TDP-4-oxo-6-deoxy-D-glucose transaminase	0.700258	0.422209	16.7182	8.16786	11.4401	6.81315	16.7016	19.8403	6.66024	5	8	5	22	23	6	0.212235	0.568197	0.202997	0.256656	0.177051	0.651054	0.857884	0.195654	YPK_4026	YP_001722741	NCBI: catalyzes the formation of dTDP-D-fucosamine from dTDP-4-oxo-6-deoxy-D-glucose in enterobacterial common antigen biosynthesis;PROVISIONAL ; MIBI: TDP-4-oxo-6-deoxy-D-glucose transaminase	0.0972048	0.352356	1.65856
YPK_1221	YPK_1221		NCBI: XRE family transcriptional regulator ; MIBI: XRE family transcriptional regulator	0.699133	0.51242	9.00469	11.435	11.4401	6.81315	7.59165	12.0767	31.0811	7	8	5	10	14	28	0.751803	1.81293	0.892847	0.806327	0.556236	0.929725	1.64055	2.86851	YPK_1221	YP_001719972	NCBI: PFAM: helix-turn-helix domain protein~KEGG: ypa:YPA_0389 putative DNA binding protein;PROVISIONAL ; MIBI: XRE family transcriptional regulator	0.17245	0.476096	1.36437
YPK_2785	YPK_2785		NCBI: hypothetical protein ; MIBI: hypothetical protein	0.698188	0.245166	71.5374	50.6407	88.6611	59.9557	153.351	85.3994	85.4731	31	62	44	202	99	77	1.14595	2.90473	0.90035	1.42293	1.11458	4.27638	2.6416	1.79622	YPK_2785	YP_001721515	NCBI: PFAM: EAL domain protein~KEGG: ypi:YpsIP31758_2710 protein rtn;PROVISIONAL ; MIBI: hypothetical protein	0.00440212	0.0524597	2.84781
YPK_1749	YPK_1749	cheA	NCBI: chemotaxis protein CheA ; MIBI: chemotaxis protein CheA	0.697587	0.33359	34.6349	31.0379	22.8803	17.7142	44.0316	50.032	21.0908	19	16	13	58	58	19	0.301226	0.776673	0.399469	0.265822	0.238387	0.888858	1.12031	0.32085	YPK_1749	YP_001720495	NCBI: chemotactic sensory histidine kinase in two-component regulatory system with CheB and CheY; sensory histidine kinase/signal sensing protein; CheA is the histidine kinase component;PROVISIONAL ; MIBI: chemotaxis protein CheA	0.0365144	0.199705	2.09115	path:ypy02020;path:ypy02030	;Two-component system - Yersinia pseudotuberculosis YPIII;Bacterial chemotaxis - Yersinia pseudotuberculosis YPIII
YPK_2115	YPK_2115	iscS-2	NCBI: class V aminotransferase ; MIBI: class V aminotransferase	0.696719	0.377834	28.1748	14.7021	28.6003	19.0768	23.5341	21.5655	61.0522	9	20	14	31	25	55	0.472122	1.14463	0.344384	0.604745	0.467238	0.864645	0.878865	1.69037	YPK_2115	YP_001720854	NCBI: PFAM: aminotransferase class V; aromatic amino acid beta-eliminating lyase/threonine aldolase~KEGG: ypi:YpsIP31758_2004 aminotransferase, class V;PROVISIONAL ; MIBI: class V aminotransferase	0.0651855	0.286724	1.84398	path:ypy00730;path:ypy01100;path:ypy04122	;Thiamine metabolism - Yersinia pseudotuberculosis YPIII;Metabolic pathways - Yersinia pseudotuberculosis YPIII;Sulfur relay system - Yersinia pseudotuberculosis YPIII
YPK_2427	YPK_2427	flgM-2	NCBI: anti-sigma-28 factor FlgM ; MIBI: anti-sigma-28 factor FlgM	0.695556	0.537133	8.51347	8.16786	2.86003	4.08789	4.55499	9.48883	12.2104	5	2	3	6	11	11	0.464583	1.17772	0.75772	0.239503	0.396524	0.662775	1.53149	1.33891	YPK_2427	YP_001721157	NCBI: regulates the flagellar specific sigma28 transcription factor;PROVISIONAL ; MIBI: anti-sigma-28 factor FlgM	0.19534	0.505898	1.29494	path:ypy02040	;Flagellar assembly - Yersinia pseudotuberculosis YPIII
YPK_0031	YPK_0031		NCBI: hypothetical protein ; MIBI: hypothetical protein	0.695135	0.359622	25.7389	24.5036	12.8702	31.3405	38.7174	29.3291	45.5117	15	9	23	51	34	41	1.35322	3.25185	1.44396	0.684617	1.93108	3.57857	3.00693	3.17005	YPK_0031	YP_001718798	NCBI: KEGG: ypi:YpsIP31758_4124 hypothetical protein;PROVISIONAL ; MIBI: hypothetical protein	0.0532415	0.251699	1.93296
YPK_2952	YPK_2952	pnuC	NCBI: nicotinamide mononucleotide transporter PnuC ; MIBI: nicotinamide mononucleotide transporter PnuC	0.694922	0.620943	7.29351	6.53429	2.86003	2.72526	6.07332	4.3131	11.1004	4	2	2	8	5	10	0.154426	0.389117	0.252991	0.0999579	0.110328	0.368817	0.290534	0.508	YPK_2952	YP_001721679	NCBI: TIGRFAM: nicotinamide mononucleotide transporter PnuC~PFAM: Nicotinamide mononucleotide transporter PnuC~KEGG: ypi:YpsIP31758_2864 nicotinamide mononucleotide transporter PnuC;PROVISIONAL ; MIBI: nicotinamide mononucleotide transporter PnuC	0.26308	0.588302	1.11914
YPK_2299	YPK_2299		NCBI: hypothetical protein ; MIBI: hypothetical protein	0.694886	0.577466	15.9792	3.26714	4.29005	4.08789	8.35081	6.03834	6.66024	2	3	3	11	7	6	0.383317	1.05705	0.32916	0.390158	0.430634	1.31961	1.05842	0.793136	YPK_2299	YP_001721029	NCBI: KEGG: ypm:YP_1516 hypothetical protein;PROVISIONAL ; MIBI: hypothetical protein	0.228846	0.54889	1.20334
YPK_1788	YPK_1788	fimD, fimC, mrkC, htrE, cssD	NCBI: fimbrial biogenesis outer membrane usher protein ; MIBI: fimbrial biogenesis outer membrane usher protein	0.692173	0.388464	18.4591	16.3357	15.7302	10.901	26.5708	24.1534	18.8707	10	11	8	35	28	17	0.150364	0.380102	0.175729	0.152748	0.122614	0.448318	0.452045	0.239944	YPK_1788	YP_001720532	NCBI: PFAM: fimbrial biogenesis outer membrane usher protein~KEGG: ypp:YPDSF_1739 outer membrane usher protein;PROVISIONAL ; MIBI: fimbrial biogenesis outer membrane usher protein	0.0747788	0.311295	1.78182
YPK_1803	YPK_1803	kduD1	NCBI: 2-deoxy-D-gluconate 3-dehydrogenase ; MIBI: 2-deoxy-D-gluconate 3-dehydrogenase	0.691478	0.309619	31.6614	22.87	32.8904	20.4394	58.4557	23.2908	42.1815	14	23	15	77	27	38	0.909069	2.2387	0.843635	1.09521	0.788365	3.38215	1.49476	1.8392	YPK_1803	YP_001720547	NCBI: catalyzes the formation of 3-dehydro-2-deoxy-D-gluconate from 2-deoxy-D-gluconate;PROVISIONAL ; MIBI: 2-deoxy-D-gluconate 3-dehydrogenase	0.0255279	0.161245	2.23332	path:ypy00040	;Pentose and glucuronate interconversions - Yersinia pseudotuberculosis YPIII
YPK_4098	YPK_4098	rpmE	NCBI: 50S ribosomal protein L31 ; MIBI: 50S ribosomal protein L31	0.690919	0.615101	24.7926	24.5036	18.5902	17.7142	44.7907	41.4058	16.6506	15	13	13	59	48	15	2.5943	7.02601	3.18874	2.1838	2.41035	9.1423	9.37455	2.56117	YPK_4098	YP_001722810	NCBI: RpmE; there appears to be two types of ribosomal proteins L31 in bacterial genomes; some contain a CxxC motif while others do not; Bacillus subtilis has both types; the proteins in this cluster have the CXXC motif; RpmE is found in exponentially growing Bacilli while YtiA was found after exponential growth; expression of ytiA is controlled by a zinc-specific transcriptional repressor; RpmE …	0.261327	0.586492	1.12326	path:ypy03010	;Ribosome - Yersinia pseudotuberculosis YPIII
YPK_2908	YPK_2908	zraS, hydH	NCBI: signal transduction histidine kinase, nitrogen specific, NtrB ; MIBI: signal transduction histidine kinase, nitrogen specific, NtrB	0.690464	0.550067	12.0807	3.26714	7.15009	9.5384	18.9791	4.3131	11.1004	2	5	7	25	5	10	0.101672	0.260145	0.0505982	0.0999579	0.154459	0.461021	0.116213	0.2032	YPK_2908	YP_001721635	NCBI: KEGG: yps:YPTB1204 possible 2-component histidine kinase-sensor~TIGRFAM: PAS sensor protein~PFAM: ATP-binding region ATPase domain protein; histidine kinase A domain protein; PAS fold domain protein~SMART: PAS domain containing protein;2.7.13.3;PROVISIONAL ; MIBI: signal transduction histidine kinase, nitrogen specific, NtrB	0.209393	0.526637	1.25524	path:ypy02020	;Two-component system - Yersinia pseudotuberculosis YPIII
YPK_3884	YPK_3884	metF-1	NCBI: methylenetetrahydrofolate reductase ; MIBI: methylenetetrahydrofolate reductase	0.687613	0.483821	14.8903	11.435	14.3002	10.901	22.7749	18.9777	18.8707	7	10	8	30	22	17	0.418087	1.06498	0.40128	0.452993	0.39999	1.25356	1.15865	0.782739	YPK_3884	YP_001722602	NCBI: PFAM: methylenetetrahydrofolate reductase~KEGG: ypi:YpsIP31758_3796 methylenetetrahydrofolate reductase;PROVISIONAL ; MIBI: methylenetetrahydrofolate reductase	0.155254	0.450969	1.42122	path:ypy00670;path:ypy01100;path:ypy01120;path:ypy01200	;One carbon pool by folate - Yersinia pseudotuberculosis YPIII;Metabolic pathways - Yersinia pseudotuberculosis YPIII;Microbial metabolism in diverse environments - Yersinia pseudotuberculosis YPIII;Carbon metabolism - Yersinia pseudotuberculosis YPIII
YPK_2293	YPK_2293		NCBI: hypothetical protein ; MIBI: hypothetical protein	0.686707	0.643859	8.52912	1.63357	2.86003	5.45052	3.79582	7.76359	6.66024	1	2	4	5	9	6	0.0862529	0.237792	0.042635	0.0673811	0.148743	0.155386	0.352525	0.205464	YPK_2293	YP_001721023	NCBI: KEGG: ypk:y2426 hypothetical protein;PROVISIONAL ; MIBI: hypothetical protein	0.286175	0.613222	1.06655
YPK_1698	YPK_1698	ycfM	NCBI: membrane lipoprotein lipid attachment site ; MIBI: membrane lipoprotein lipid attachment site	0.685936	0.636865	10.1076	3.26714	2.86003	1.36263	3.03666	8.62621	2.22008	2	2	1	4	10	2	0.118318	0.364292	0.159437	0.125989	0.0695294	0.232431	0.732387	0.128058	YPK_1698	YP_001720444	NCBI: TIGRFAM: membrane lipoprotein lipid attachment site~KEGG: yps:YPTB2451 putative lipoprotein;PROVISIONAL ; MIBI: membrane lipoprotein lipid attachment site	0.281458	0.609485	1.07705
YPK_0393	YPK_0393	impJ-1, vasE-1	NCBI: type VI secretion protein ; MIBI: type VI secretion protein, VC_A0114 family	0.684975	0.472503	15.059	8.16786	8.5801	8.17578	12.1466	8.62621	22.2008	5	6	6	16	10	20	0.170154	0.419449	0.170445	0.161625	0.178392	0.397566	0.313181	0.547599	YPK_0393	YP_001719151	NCBI: TIGRFAM: type VI secretion protein, VC_A0114 family~PFAM: protein of unknown function DUF876~KEGG: ypi:YpsIP31758_0320 hypothetical protein;PROVISIONAL ; MIBI: type VI secretion protein, VC_A0114 family	0.14715	0.439446	1.44967
YPK_0384	YPK_0384		NCBI: hypothetical protein ; MIBI: hypothetical protein	0.684443	0.278225	109.199	60.4421	87.231	76.3072	128.299	163.035	71.0426	37	61	56	169	189	64	9.36845	24.3377	7.75781	10.1067	10.2408	25.8285	36.4067	10.778	YPK_0384	YP_001719142	NCBI: PROVISIONAL ; MIBI: hypothetical protein	0.0138924	0.109553	2.46003
YPK_3327	YPK_3327		NCBI: polar amino acid ABC transporter inner membrane subunit ; MIBI: polar amino acid ABC transporter inner membrane subunit	0.684002	0.72821	5.87772	0	0	6.81315	7.59165	4.3131	1.11004	0	0	5	10	5	1	0.102062	0.296896	0	0	0.306185	0.511775	0.322519	0.0563927	YPK_3327	YP_001722049	NCBI: TIGRFAM: polar amino acid ABC transporter, inner membrane subunit~PFAM: binding-protein-dependent transport systems inner membrane component~KEGG: ypi:YpsIP31758_3188 amino acid ABC transporter, permease protein;PROVISIONAL ; MIBI: polar amino acid ABC transporter inner membrane subunit	0.347581	0.667776	0.939292
YPK_2627	YPK_2627	yccS	NCBI: hypothetical protein ; MIBI: hypothetical protein	0.683781	0.166798	159.982	161.724	160.162	167.603	271.022	258.786	258.639	99	112	123	357	300	233	2.10936	5.1734	2.12523	1.8999	2.30296	5.58618	5.91662	4.01741	YPK_2627	YP_001721357	NCBI: TIGRFAM: hypothetical membrane protein; integral membrane protein, YccS/YhfK family~PFAM: protein of unknown function DUF893 YccS/YhfK~KEGG: ypi:YpsIP31758_2538 inner membrane protein YccS;PROVISIONAL ; MIBI: hypothetical protein	4.14122e-05	0.00148527	4.09946
YPK_1262	YPK_1262	glnB	NCBI: nitrogen regulatory protein P-II 1 ; MIBI: nitrogen regulatory protein P-II 1	0.682464	0.452209	27.928	13.0686	8.5801	9.5384	17.4608	18.9777	15.5406	8	6	7	23	22	14	0.850928	2.17721	1.08361	0.642207	0.82697	2.27083	2.7377	1.5231	YPK_1262	YP_001720013	NCBI: indirectly regulates nitrogen metabolism; at high nitrogen levels P-II prevents the phosphorylation of NR-I, the transcriptional activator of the glutamine synthetase gene (glnA); at low nitrogen levels P-II is uridylylated to form PII-UMP and interacts with an adenylyltransferase (GlnE) that activates GlnA;PROVISIONAL ; MIBI: nitrogen regulatory protein P-II 1	0.131253	0.410717	1.50918	path:ypy02020	;Two-component system - Yersinia pseudotuberculosis YPIII
YPK_4120	YPK_4120	galB	NCBI: LmbE family protein ; MIBI: 4-oxalomesaconate hydratase	0.680965	0.258041	45.8906	39.2057	44.3305	36.791	63.0107	59.5208	72.1526	24	31	27	83	69	65	1.49421	3.65225	1.49326	1.52415	1.46521	3.76425	3.94417	3.24831	YPK_4120	YP_001722832	NCBI: PFAM: LmbE family protein~KEGG: ypm:YP_0087 uncharacterized proteins, LmbE homologs;PROVISIONAL ; MIBI: 4-oxalomesaconate hydratase	0.00831549	0.0787227	2.63898	path:ypy00362	;Benzoate degradation - Yersinia pseudotuberculosis YPIII
YPK_3531	YPK_3531	ilvI	NCBI: acetolactate synthase 3 catalytic subunit ; MIBI: acetolactate synthase 3 catalytic subunit	0.680022	0.246155	158.397	76.7779	70.0708	92.6588	134.372	155.272	96.5735	47	49	68	177	180	87	1.28461	3.22651	1.24892	1.02891	1.576	3.42836	4.39432	1.85685	YPK_3531	YP_001722251	NCBI: catalyzes the formation of 2-acetolactate from pyruvate, leucine sensitive;2.2.1.6;PROVISIONAL ; MIBI: acetolactate synthase 3 catalytic subunit	0.00573475	0.0629136	2.76257	path:ypy00290;path:ypy00650;path:ypy00660;path:ypy00770;path:ypy01100;path:ypy01110;path:ypy01210;path:ypy01230	;Valine, leucine and isoleucine biosynthesis - Yersinia pseudotuberculosis YPIII;Butanoate metabolism - Yersinia pseudotuberculosis YPIII;C5-Branched dibasic acid metabolism - Yersinia pseudotuberculosis YPIII;Pantothenate and CoA biosynthesis - Yersinia pseudotuberculosis YPIII;Metabolic pathways - Yersinia pseudotuberculosis YPIII;Biosynthesis of secondary metabolites - Yersinia pseudotuberculo…
YPK_2407	YPK_2407		NCBI: ribokinase-like domain-containing protein ; MIBI: ribokinase-like domain-containing protein	0.677654	0.224668	54.1812	91.48	100.101	66.7688	107.801	141.47	166.506	56	70	49	142	164	150	2.45616	5.97337	2.67854	2.64576	2.04417	4.95079	7.20669	5.76263	YPK_2407	YP_001721137	NCBI: PFAM: PfkB domain protein~KEGG: ypm:YP_1577 putative sugar kinase;PROVISIONAL ; MIBI: ribokinase-like domain-containing protein	0.00255924	0.0340927	3.01625
YPK_0600	YPK_0600		NCBI: Na+/H+ antiporter NhaC ; MIBI: Na+/H+ antiporter NhaC	0.675354	0.226495	134.959	91.48	82.941	103.56	165.498	151.821	128.765	56	58	76	218	176	116	1.77218	4.36164	1.77094	1.44939	2.09623	5.02513	5.11339	2.9464	YPK_0600	YP_001719356	NCBI: PFAM: Citrate transporter; Na+/H+ antiporter NhaC~KEGG: ypn:YPN_0486 membrane protein;PROVISIONAL ; MIBI: Na+/H+ antiporter NhaC	0.00286595	0.0372517	2.98176
YPK_0221	YPK_0221	hofN	NCBI: fimbrial assembly family protein ; MIBI: pilus assembly protein HofN	0.675011	0.635418	6.10944	6.53429	0	4.08789	4.55499	6.03834	7.77028	4	0	3	6	7	7	0.167117	0.414898	0.303088	0	0.198262	0.331387	0.487291	0.426016	YPK_0221	YP_001718987	NCBI: PFAM: Fimbrial assembly family protein~KEGG: ypp:YPDSF_0073 membrane protein;PROVISIONAL ; MIBI: pilus assembly protein HofN	0.288094	0.614052	1.06231
YPK_2487	YPK_2487	mdlA-3	NCBI: ABC transporter-like protein ; MIBI: ABC transporter-like protein	0.674748	0.290562	55.8827	26.1371	28.6003	28.6152	64.529	35.3674	33.3012	16	20	21	85	41	30	0.446269	1.10161	0.427391	0.422161	0.489254	1.65501	1.00617	0.643644	YPK_2487	YP_001721217	NCBI: PFAM: ABC transporter transmembrane region; ABC transporter related~SMART: AAA ATPase~KEGG: ypa:YPA_1109 putative ABC transporter (ATP-binding protein);PROVISIONAL ; MIBI: ABC transporter-like protein	0.0202212	0.141511	2.32222
YPK_2165	YPK_2165	ycdX	NCBI: putative hydrolase ; MIBI: putative hydrolase	0.673936	0.347643	38.1241	21.2364	11.4401	25.89	42.5132	28.4665	23.3108	13	8	19	56	33	21	0.744417	1.82518	0.808851	0.39333	1.03107	2.53974	1.88634	1.04945	YPK_2165	YP_001720902	NCBI: PFAM: PHP domain protein~SMART: phosphoesterase PHP domain protein~KEGG: ypi:YpsIP31758_2053 putative phosphoesterase;PROVISIONAL ; MIBI: putative hydrolase	0.052552	0.249706	1.93858
pYV0058	pYV0058	lcrG	NCBI: lcrG; Yop regulator;type III secretion protein LcrG ; MIBI: LcrG, Yop regulator	0.672525	0.606393	20.3534	3.26714	2.86003	2.72526	5.31415	9.48883	1.11004	2	2	2	7	11	1	0.28299	0.85094	0.318874	0.251977	0.278118	0.81351	1.61125	0.128058	pYV0058;YPTS_4277	YP_068467;YP_001874677	NCBI: similar to Y. pestis YPCD1.32c;PROVISIONAL;TIGRFAM: type III secretion protein LcrG~PFAM: LcrG family protein~KEGG: yps:pYV0058 LcrG; putative Yop regulator;PROVISIONAL ; MIBI: LcrG, Yop regulator	0.267405	0.593703	1.10906
YPK_2016	YPK_2016	rnb	NCBI: exoribonuclease II ; MIBI: exoribonuclease II	0.670968	0.297703	50.965	24.5036	25.7403	20.4394	50.8641	25.8786	36.6313	15	18	15	67	30	33	0.334647	0.813976	0.355952	0.337532	0.310457	1.15891	0.654039	0.628975	YPK_2016	YP_001720756	NCBI: Involved in mRNA degradation. Hydrolyzes single-stranded polyribonucleotides processively in the 3' to 5' direction;3.1.13.1;PROVISIONAL ; MIBI: exoribonuclease II	0.0242076	0.157381	2.25382
Ysr103	Ysr103		; Synonym: Ysr103; Class: transRNA	0.66969	0.511422	13.5298	4.90071	17.1602	8.17578	12.1466	15.5272	23.3108	3	12	6	16	18	21	2.51069	6.38691	1.2755	4.03163	2.22494	4.95854	7.03092	7.17127	Ysr103		; Synonym: Ysr103; Class: transRNA	0.190376	0.500777	1.30947
pYV0024	pYV0024	sycE, yerA	NCBI: sycE, yerA; yopE chaperone;TIR chaperone family protein ; MIBI: YopE chaperone	0.669339	0.211139	453.795	96.3807	95.8111	113.098	161.702	160.447	168.726	59	67	83	213	186	152	7.17921	17.4568	6.89352	6.18594	8.45818	18.1403	19.9657	14.2643	pYV0024;YPTS_4251	YP_068435;YP_001874651	NCBI: similar to Y. pestis YPCD1.05c;PROVISIONAL;PFAM: Tir chaperone family protein~KEGG: yps:pYV0024 SycE, YerA; putative YopE chaperone;PROVISIONAL ; MIBI: YopE chaperone	0.00152372	0.0234855	3.17013
YPK_0095	YPK_0095		NCBI: oligogalacturonate-specific porin ; MIBI: oligogalacturonate-specific porin	0.666854	0.668689	7.49417	3.26714	1.43002	6.81315	8.35081	5.17572	6.66024	2	1	5	11	6	6	0.155255	0.398378	0.130263	0.0514677	0.284035	0.522229	0.359026	0.313879	YPK_0095	YP_001718861	NCBI: PFAM: Oligogalacturonate-specific porin~KEGG: ypi:YpsIP31758_4068 oligogalacturonate-specific porin protein KdgM;PROVISIONAL ; MIBI: oligogalacturonate-specific porin	0.31864	0.645939	0.997256
YPK_1343	YPK_1343	ppx, gppA	NCBI: exopolyphosphatase ; MIBI: exopolyphosphatase	0.666333	0.389086	19.4547	14.7021	21.4503	12.2637	30.3666	18.115	29.9711	9	15	9	40	21	27	0.281618	0.688137	0.264911	0.348891	0.231052	0.858208	0.567882	0.638322	YPK_1343	YP_001720090	NCBI: PFAM: Ppx/GppA phosphatase~KEGG: ypi:YpsIP31758_1226 exopolyphosphatase;3.6.1.40;PROVISIONAL ; MIBI: exopolyphosphatase	0.0867937	0.332724	1.71256	path:ypy00230	;Purine metabolism - Yersinia pseudotuberculosis YPIII
YPK_3188	YPK_3188	rfbS, prt	NCBI: NAD-dependent epimerase/dehydratase ; MIBI: paratose synthase	0.665738	0.58643	8.7323	4.90071	10.0101	1.36263	9.10998	5.17572	13.3205	3	7	1	12	6	12	0.167753	0.426311	0.160552	0.296029	0.0466771	0.468114	0.295003	0.515816	YPK_3188	YP_001721910	NCBI: PFAM: NAD-dependent epimerase/dehydratase~KEGG: ypi:YpsIP31758_3048 CDP-paratose synthetase;PROVISIONAL ; MIBI: paratose synthase	0.256276	0.580042	1.13524	path:ypy00520;path:ypy01110	;Amino sugar and nucleotide sugar metabolism - Yersinia pseudotuberculosis YPIII;Biosynthesis of secondary metabolites - Yersinia pseudotuberculosis YPIII
Ysr302	Ysr302		; Synonym: Ysr302; Class: asRNA	0.664603	0.330968	33778.4	5728.94	7629.14	5138.47	7073.9	7999.08	14686.9	3507	5335	3771	9318	9273	13231	585.229	1378.51	559.146	672.149	524.391	1082.9	1358.29	1694.34	Ysr302		; Synonym: Ysr302; Class: asRNA	0.0446371	0.226032	2.00806
YPK_4189	YPK_4189	glnA	NCBI: glutamine synthetase ; MIBI: glutamine synthetase	0.662574	0.289373	53.7293	68.61	42.9005	40.8789	58.4557	73.3228	112.114	42	30	30	77	85	101	0.997296	2.33757	1.36777	0.772015	0.852105	1.8278	2.5431	2.64182	YPK_4189	YP_001722901	NCBI: forms a homododecamer; forms glutamine from ammonia and glutamate with the conversion of ATP to ADP and phosphate; also functions in the assimilation of ammonia; highly regulated protein controlled by the addition/removal of adenylyl groups by adenylyltransferase from specific tyrosine residues; addition of adenylyl groups results in inactivation of the enzyme;PROVISIONAL ; MIBI: glutamine …	0.0220395	0.14974	2.28969	path:ypy00250;path:ypy00330;path:ypy00630;path:ypy00910;path:ypy01100;path:ypy01120;path:ypy01230;path:ypy02020	;Alanine, aspartate and glutamate metabolism - Yersinia pseudotuberculosis YPIII;Arginine and proline metabolism - Yersinia pseudotuberculosis YPIII;Glyoxylate and dicarboxylate metabolism - Yersinia pseudotuberculosis YPIII;Nitrogen metabolism - Yersinia pseudotuberculosis YPIII;Metabolic pathways - Yersinia pseudotuberculosis YPIII;Microbial metabolism in diverse environments - Yersinia pseudot…
YPK_3097	YPK_3097		NCBI: hypothetical protein ; MIBI: hypothetical protein	0.662386	0.503251	29.8789	14.7021	8.5801	16.3516	23.5341	33.6422	7.77028	9	6	12	31	39	7	0.585338	1.5487	0.652861	0.343931	0.759222	1.63914	2.59911	0.407845	YPK_3097	YP_001721821	NCBI: KEGG: ypk:y2193 hypothetical protein;PROVISIONAL ; MIBI: hypothetical protein	0.188102	0.496959	1.31621
YPK_1682	YPK_1682	rpmF	NCBI: 50S ribosomal protein L32 ; MIBI: 50S ribosomal protein L32	0.662233	0.808754	5.14503	8.16786	4.29005	2.72526	12.1466	12.0767	1.11004	5	3	2	16	14	1	0.830439	2.30754	1.3666	0.647941	0.476773	3.18763	3.51546	0.219529	YPK_1682	YP_001720428	NCBI: some L32 proteins have zinc finger motifs consisting of CXXC while others do not;PROVISIONAL ; MIBI: 50S ribosomal protein L32	0.412883	0.719314	0.818832	path:ypy03010	;Ribosome - Yersinia pseudotuberculosis YPIII
YPK_1720	YPK_1720	mnmA	NCBI: tRNA-specific 2-thiouridylase MnmA ; MIBI: tRNA-specific 2-thiouridylase MnmA	0.661038	0.448429	19.8977	13.0686	10.0101	12.2637	25.0524	21.5655	9.99036	8	7	9	33	25	9	0.293243	0.74405	0.32916	0.227592	0.322975	0.989708	0.945016	0.297426	YPK_1720	YP_001720466	NCBI: catalyzes a sulfuration reaction to synthesize 2-thiouridine at the U34 position of tRNAs;2.1.1.61;PROVISIONAL ; MIBI: tRNA-specific 2-thiouridylase MnmA	0.140449	0.425916	1.47412	path:ypy04122	;Sulfur relay system - Yersinia pseudotuberculosis YPIII
YPK_3660	YPK_3660	frwD	NCBI: putative fructose-like phosphotransferase EIIB subunit 3 ; MIBI: putative fructose-like phosphotransferase EIIB subunit 3	0.660161	0.302907	54.9767	45.74	48.6206	57.2304	88.0631	73.3228	81.033	28	34	42	116	85	73	4.05936	9.81701	3.72667	3.57588	4.87553	11.2537	10.3935	7.80377	YPK_3660	YP_001722380	NCBI: FrwD with FrwB, FrwC and PtsA forms a PEP-dependent sugar phosphotransferase system permease which may phosphorylate and transport sugars into the cell; phosphorylated by EIIA; FrwB homolog;PROVISIONAL ; MIBI: putative fructose-like phosphotransferase EIIB subunit 3	0.0293006	0.174866	2.17942
YPK_2361	YPK_2361	cycA	NCBI: D-alanine/D-serine/glycine permease ; MIBI: D-alanine/D-serine/glycine permease	0.659623	0.21375	144.941	91.48	92.9511	61.3183	126.021	104.377	160.956	56	65	45	166	121	145	1.57476	3.74461	1.80449	1.65509	1.2647	3.89897	3.58207	3.75279	YPK_2361	YP_001721091	NCBI: involved in the transport across the cytoplasmic membrane of D-alanine, D-serine and glycine;PROVISIONAL ; MIBI: D-alanine/D-serine/glycine permease	0.00202903	0.0289972	3.08595
YPK_4103	YPK_4103	hslV	NCBI: ATP-dependent protease peptidase subunit ; MIBI: ATP-dependent protease peptidase subunit	0.659433	0.366267	19.9553	13.0686	14.3002	20.4394	26.5708	23.2908	27.751	8	10	15	35	27	25	0.845031	2.05237	0.699701	0.691137	1.14426	2.23134	2.16954	1.75623	YPK_4103	YP_001722815	NCBI: heat shock protein involved in degradation of misfolded proteins;PROVISIONAL ; MIBI: ATP-dependent protease peptidase subunit	0.0717953	0.305799	1.80041
YPK_2280	YPK_2280	ycjN-3	NCBI: extracellular solute-binding protein ; MIBI: extracellular solute-binding protein	0.658748	0.251633	52.568	35.9386	61.4907	54.5052	69.084	64.6965	112.114	22	43	40	91	75	101	1.09598	2.60958	0.796054	1.22951	1.26238	2.40014	2.49323	2.93535	YPK_2280	YP_001721010	NCBI: PFAM: extracellular solute-binding protein family 1~KEGG: ypm:YP_1500 putative exported solute-binding protein;PROVISIONAL ; MIBI: extracellular solute-binding protein	0.0088475	0.0814844	2.61789
YPK_1888	YPK_1888	sapF, dppF	NCBI: ABC transporter-like protein ; MIBI: ABC transporter related	0.657653	0.264106	103.677	42.4729	45.7605	69.4941	71.3615	85.3994	97.6836	26	32	51	94	99	88	1.79635	4.31702	1.46307	1.42293	2.50306	3.85563	5.11809	3.97734	YPK_1888	YP_001720632	NCBI: PFAM: ABC transporter related~SMART: AAA ATPase~KEGG: ypm:YP_2148 peptide transport system ATP-binding protein;PROVISIONAL ; MIBI: ABC transporter related	0.0127704	0.103551	2.49011	path:ypy02010	;ABC transporters - Yersinia pseudotuberculosis YPIII
YPK_1360	YPK_1360	bcp	NCBI: thioredoxin-dependent thiol peroxidase ; MIBI: thioredoxin-dependent thiol peroxidase	0.656676	0.505511	9.34471	9.80143	7.15009	6.81315	11.3875	14.6646	12.2104	6	5	5	15	17	11	0.465092	1.14996	0.584941	0.385188	0.425148	1.06593	1.52262	0.861336	YPK_1360	YP_001720107	NCBI: bacterioferritin comigratory protein; thiol peroxidase; thioredoxin-dependent; hydroperoxide peroxidase; in Escherichia coli this enzyme preferentially reduces linoleic acid hydroperoxide; contains an active site cysteine;1.11.1.15;PROVISIONAL ; MIBI: thioredoxin-dependent thiol peroxidase	0.193932	0.505898	1.29903
YPK_3190	YPK_3190	ddhB, rfbG	NCBI: CDP-glucose 4,6-dehydratase ; MIBI: CDP-glucose 4,6-dehydratase	0.65598	0.47035	17.1995	9.80143	7.15009	14.9889	19.7383	18.9777	13.3205	6	5	11	26	22	12	0.278544	0.695492	0.256524	0.168923	0.410185	0.810264	0.864135	0.412076	YPK_3190	YP_001721912	NCBI: TIGRFAM: CDP-glucose 4,6-dehydratase~PFAM: NAD-dependent epimerase/dehydratase; polysaccharide biosynthesis protein CapD; Male sterility domain~KEGG: ypi:YpsIP31758_3050 CDP-glucose 4,6-dehydratase;PROVISIONAL ; MIBI: CDP-glucose 4,6-dehydratase	0.163118	0.463742	1.39466	path:ypy00520;path:ypy01110	;Amino sugar and nucleotide sugar metabolism - Yersinia pseudotuberculosis YPIII;Biosynthesis of secondary metabolites - Yersinia pseudotuberculosis YPIII
YPK_1844	YPK_1844	ydiK	NCBI: hypothetical protein ; MIBI: hypothetical protein	0.653084	0.346138	26.002	21.2364	20.0202	9.5384	37.9582	19.8403	21.0908	13	14	7	50	23	19	0.418255	1.00982	0.540699	0.460132	0.253934	1.51586	0.878865	0.634724	YPK_1844	YP_001720588	NCBI: YdiK; inner membrane protein; ydiK promoter presents a PurR sequence, suggesting that its expression is purine-regulated; unknown function;PROVISIONAL ; MIBI: hypothetical protein	0.0591907	0.273244	1.88677
YPK_3049	YPK_3049	mmsA, iolA	NCBI: methylmalonate-semialdehyde dehydrogenase ; MIBI: methylmalonate-semialdehyde dehydrogenase	0.652904	0.4302	14.7851	9.80143	14.3002	10.901	18.9791	20.7029	16.6506	6	10	8	25	24	15	0.209287	0.524431	0.180424	0.237621	0.209818	0.547972	0.663033	0.362287	YPK_3049	YP_001721775	NCBI: TIGRFAM: methylmalonate-semialdehyde dehydrogenase~PFAM: Aldehyde Dehydrogenase_~KEGG: ypi:YpsIP31758_2977 methylmalonate-semialdehyde dehydrogenase;PROVISIONAL ; MIBI: methylmalonate-semialdehyde dehydrogenase	0.129096	0.408421	1.51768	path:ypy00280;path:ypy00410;path:ypy00562;path:ypy00640;path:ypy01100;path:ypy01200	;Valine, leucine and isoleucine degradation - Yersinia pseudotuberculosis YPIII;beta-Alanine metabolism - Yersinia pseudotuberculosis YPIII;Inositol phosphate metabolism - Yersinia pseudotuberculosis YPIII;Propanoate metabolism - Yersinia pseudotuberculosis YPIII;Metabolic pathways - Yersinia pseudotuberculosis YPIII;Carbon metabolism - Yersinia pseudotuberculosis YPIII
YPK_1802	YPK_1802	pelW	NCBI: Pectate disaccharide-lyase ; MIBI: pectate disaccharide-lyase	0.650755	0.296529	30.7311	24.5036	32.8904	36.791	43.2724	50.032	57.7221	15	23	27	57	58	52	0.520511	1.25347	0.41293	0.500329	0.648274	1.14376	1.46688	1.14976	YPK_1802	YP_001720546	NCBI: PFAM: periplasmic pectate lyase~KEGG: ypi:YpsIP31758_1692 periplasmic pectate lyase;4.2.2.9;PROVISIONAL ; MIBI: pectate disaccharide-lyase	0.0281939	0.169892	2.19458	path:ypy00040	;Pentose and glucuronate interconversions - Yersinia pseudotuberculosis YPIII
YPK_2124	YPK_2124	rnd	NCBI: ribonuclease D ; MIBI: ribonuclease D	0.650087	0.268564	50.8967	39.2057	50.0506	38.1536	59.974	56.933	86.5832	24	35	28	79	66	78	1.03784	2.46735	0.9822	1.13188	0.999439	2.35663	2.4815	2.56391	YPK_2124	YP_001720863	NCBI: TIGRFAM: ribonuclease D~PFAM: HRDC domain protein; 3'-5' exonuclease~KEGG: ypp:YPDSF_1046 ribonuclease D;PROVISIONAL ; MIBI: ribonuclease D	0.0154946	0.119165	2.42061
YPK_3892	YPK_3892	hmuU	NCBI: transport system permease ; MIBI: transport system permease protein	0.649799	0.473049	10.3099	11.435	11.4401	6.81315	7.59165	15.5272	25.5309	7	8	5	10	18	23	0.269303	0.644212	0.319826	0.288834	0.199249	0.333036	0.755561	0.844039	YPK_3892	YP_001722610	NCBI: PFAM: transport system permease protein~KEGG: ypm:YP_0435 hemin transport system permease protein HmuU;PROVISIONAL ; MIBI: transport system permease protein	0.169554	0.473379	1.37364	path:ypy02010	;ABC transporters - Yersinia pseudotuberculosis YPIII
YPK_0155	YPK_0155		NCBI: hypothetical protein ; MIBI: hypothetical protein	0.649265	0.735024	5.1241	0	2.86003	2.72526	3.79582	1.72524	5.5502	0	2	2	5	2	5	0.122036	0.348622	0	0.174027	0.192081	0.40132	0.202329	0.442216	YPK_0155	YP_001718921	NCBI: KEGG: yps:YPTB3780 hypothetical protein;PROVISIONAL ; MIBI: hypothetical protein	0.377061	0.687397	0.883325
YPK_2258	YPK_2258	nqrE-1	NCBI: Na(+)-translocating NADH-quinone reductase subunit E ; MIBI: Na(+)-translocating NADH-quinone reductase subunit E	0.647119	0.389195	16.6639	13.0686	18.5902	20.4394	25.8116	32.7796	24.4209	8	13	15	34	38	22	0.799877	1.97356	0.612238	0.786169	1.00122	1.89664	2.67175	1.3523	YPK_2258	YP_001720992	NCBI: Part of the NQR complex which has six subunits NqrA, NqrB, NqrC, NqrD, NqrE and NqrF. NQR complex catalyzes the reduction of ubiquinone-1 to ubiquinol by two successive reactions, coupled with the transport of Na(+) ions from the cytoplasm to the periplasm. NqrA to nqrE are probably involved in the second step, the conversion of ubisemiquinone to ubiquinol;PROVISIONAL ; MIBI: Na(+)-transloc…	0.0963701	0.351379	1.66271
YPK_0872	YPK_0872		NCBI: hypothetical protein ; MIBI: hypothetical protein	0.646401	0.407601	17.68	6.53429	18.5902	9.5384	22.7749	16.3898	16.6506	4	13	7	30	19	15	0.282523	0.71221	0.166369	0.427266	0.253934	0.909514	0.726019	0.501098	YPK_0872	YP_001719626	NCBI: KEGG: ypi:YpsIP31758_0869 hypothetical protein;PROVISIONAL ; MIBI: hypothetical protein	0.112769	0.379521	1.58587
YPK_2677	YPK_2677	pflB	NCBI: formate acetyltransferase ; MIBI: formate acetyltransferase	0.64619	0.218361	117.099	75.1443	120.121	94.0214	187.514	140.607	126.545	46	84	69	247	163	114	1.15689	2.8249	0.925196	1.33505	1.21042	3.62116	3.01193	1.84162	YPK_2677	YP_001721407	NCBI: KEGG: ypi:YpsIP31758_2589 formate acetyltransferase~TIGRFAM: formate acetyltransferase~PFAM: formate C-acetyltransferase glycine radical; pyruvate formate-lyase PFL;2.3.1.54;PROVISIONAL ; MIBI: formate acetyltransferase	0.00308361	0.0397655	2.95928	path:ypy00620;path:ypy00640;path:ypy00650;path:ypy01100	;Pyruvate metabolism - Yersinia pseudotuberculosis YPIII;Propanoate metabolism - Yersinia pseudotuberculosis YPIII;Butanoate metabolism - Yersinia pseudotuberculosis YPIII;Metabolic pathways - Yersinia pseudotuberculosis YPIII
YPK_2193	YPK_2193	cusS, copS	NCBI: heavy metal sensor signal transduction histidine kinase ; MIBI: heavy metal sensor signal transduction histidine kinase	0.646036	0.38884	32.1775	27.7707	11.4401	9.5384	24.2933	19.8403	33.3012	17	8	7	32	23	30	0.32497	0.757031	0.563206	0.209436	0.202267	0.772759	0.700048	0.798286	YPK_2193	YP_001720929	NCBI: TIGRFAM: heavy metal sensor kinase~PFAM: ATP-binding region ATPase domain protein; histidine kinase HAMP region domain protein; histidine kinase A domain protein~KEGG: ypm:YP_1847 putative two-component system sensor protein;PROVISIONAL ; MIBI: heavy metal sensor signal transduction histidine kinase	0.0966243	0.351618	1.66144	path:ypy02020	;Two-component system - Yersinia pseudotuberculosis YPIII
YPK_3729	YPK_3729	rbfA	NCBI: ribosome-binding factor A ; MIBI: ribosome-binding factor A	0.645076	0.658491	5.89849	6.53429	0	4.08789	5.31415	7.76359	4.44016	4	0	3	7	9	4	0.246406	0.617586	0.446889	0	0.292328	0.570051	0.92377	0.358937	YPK_3729	YP_001722449	NCBI: associates with free 30S ribosomal subunits; essential for efficient processing of 16S rRNA; in Escherichia coli rbfA is induced by cold shock;PROVISIONAL ; MIBI: ribosome-binding factor A	0.32727	0.656299	0.979628
YPK_3583	YPK_3583	carA	NCBI: carbamoyl phosphate synthase small subunit ; MIBI: carbamoyl phosphate synthase small subunit	0.644889	0.406288	23.178	17.9693	15.7302	12.2637	22.0158	25.8786	25.5309	11	11	9	29	30	23	0.358466	0.874279	0.429504	0.339398	0.306497	0.825368	1.07616	0.721309	YPK_3583	YP_001722303	NCBI: catalyzes production of carbamoyl phosphate from bicarbonate and glutamine in pyrimidine and arginine biosynthesis pathways; forms an octamer composed of four CarAB dimers;PROVISIONAL ; MIBI: carbamoyl phosphate synthase small subunit	0.112452	0.379521	1.58727	path:ypy00240;path:ypy00250;path:ypy01100	;Pyrimidine metabolism - Yersinia pseudotuberculosis YPIII;Alanine, aspartate and glutamate metabolism - Yersinia pseudotuberculosis YPIII;Metabolic pathways - Yersinia pseudotuberculosis YPIII
Ysr52	Ysr52		; Synonym: Ysr52; Class: transRNA	0.644811	0.413401	31.5758	37.5721	25.7403	17.7142	15.1833	34.5048	81.033	23	18	13	20	40	73	6.81918	15.4407	9.68909	5.99197	4.77648	6.14131	15.4809	24.7	Ysr52		; Synonym: Ysr52; Class: transRNA	0.118814	0.390119	1.55977
YPK_0704	YPK_0704	fliR-1	NCBI: flagellar biosynthetic protein FliR ; MIBI: flagellar biosynthetic protein FliR	0.644208	0.364922	28.3281	14.7021	25.7403	13.6263	27.3299	29.3291	29.9711	9	18	10	36	34	27	0.62687	1.55342	0.529821	0.837339	0.513448	1.54477	1.83886	1.27664	YPK_0704	YP_001719458	NCBI: TIGRFAM: flagellar biosynthetic protein FliR~PFAM: type III secretion system inner membrane R protein~KEGG: ypk:y3471 putative flagellar biosynthetic protein;PROVISIONAL ; MIBI: flagellar biosynthetic protein FliR	0.077508	0.314586	1.76533	path:ypy02040	;Flagellar assembly - Yersinia pseudotuberculosis YPIII
YPK_2469	YPK_2469	fcuA	NCBI: TonB-dependent siderophore receptor ; MIBI: TonB-dependent siderophore receptor	0.644024	0.233911	82.5075	93.1136	78.6509	72.2193	101.728	106.102	177.606	57	55	53	134	123	160	0.973208	2.25036	1.13451	0.865045	0.920067	1.94408	2.24916	2.55784	YPK_2469	YP_001721199	NCBI: TIGRFAM: TonB-dependent siderophore receptor~PFAM: TonB-dependent receptor; TonB-dependent receptor plug~KEGG: ypi:YpsIP31758_2373 ferrichrome receptor FcuA;PROVISIONAL ; MIBI: TonB-dependent siderophore receptor	0.00590008	0.064235	2.75328
YPK_3685	YPK_3685	yjgK	NCBI: hypothetical protein ; MIBI: hypothetical protein	0.643784	0.490519	9.5357	16.3357	1.43002	5.45052	10.6283	10.3514	15.5406	10	1	4	14	12	14	0.47615	1.08289	1.00039	0.0790517	0.349011	1.02087	1.10289	1.12491	YPK_3685	YP_001722405	NCBI: PFAM: conserved hypothetical protein~KEGG: ypi:YpsIP31758_3550 hypothetical protein;PROVISIONAL ; MIBI: hypothetical protein	0.189366	0.498825	1.31246
YPK_1489	YPK_1489	impE	NCBI: virulence protein SciE type ; MIBI: virulence protein SciE type	0.643387	0.66254	5.75156	3.26714	2.86003	2.72526	4.55499	6.03834	4.44016	2	2	2	6	7	4	0.100993	0.265858	0.113799	0.0899249	0.0992539	0.248848	0.365921	0.182805	YPK_1489	YP_001720235	NCBI: PFAM: virulence protein SciE type~KEGG: ypp:YPDSF_2033 hypothetical protein;PROVISIONAL ; MIBI: virulence protein SciE type	0.331502	0.658064	0.971093
YPK_4091	YPK_4091	ppc	NCBI: phosphoenolpyruvate carboxylase ; MIBI: phosphoenolpyruvate carboxylase	0.643228	0.343	39.5367	42.4729	45.7605	36.791	53.9007	46.5815	98.7936	26	32	27	71	54	89	0.434369	1.00326	0.452736	0.440315	0.410058	0.901167	0.863867	1.24475	YPK_4091	YP_001722803	NCBI: catalyzes the formation of oxaloacetate from phosphoenolpyruvate;4.1.1.31;PROVISIONAL ; MIBI: phosphoenolpyruvate carboxylase	0.0607516	0.277021	1.8753	path:ypy00620;path:ypy00680;path:ypy01100;path:ypy01120;path:ypy01200	;Pyruvate metabolism - Yersinia pseudotuberculosis YPIII;Methane metabolism - Yersinia pseudotuberculosis YPIII;Metabolic pathways - Yersinia pseudotuberculosis YPIII;Microbial metabolism in diverse environments - Yersinia pseudotuberculosis YPIII;Carbon metabolism - Yersinia pseudotuberculosis YPIII
YPK_4198	YPK_4198	yihD	NCBI: hypothetical protein ; MIBI: hypothetical protein	0.64318	0.633916	6.3242	0	4.29005	6.81315	6.07332	6.03834	6.66024	0	3	5	8	7	6	0.381604	0.968326	0	0.403163	0.741647	0.991707	1.0937	0.819574	YPK_4198	YP_001722910	NCBI: PFAM: protein of unknown function DUF1040~KEGG: ypi:YpsIP31758_0018 hypothetical protein;PROVISIONAL ; MIBI: hypothetical protein	0.31029	0.638028	1.01461
YPK_0994	YPK_0994	agaZ	NCBI: D-tagatose-bisphosphate aldolase non-catalytic subunit ; MIBI: D-tagatose-bisphosphate aldolase non-catalytic subunit	0.640887	0.450181	18.4607	16.3357	4.29005	9.5384	17.4608	20.7029	8.88032	10	3	7	23	24	8	0.2177	0.533054	0.353486	0.0837984	0.215814	0.592619	0.779409	0.227134	YPK_0994	YP_001719748	NCBI: KEGG: ypi:YpsIP31758_0942 D-tagatose-bisphosphate aldolase, class II, non-catalytic subunit~TIGRFAM: D-tagatose-bisphosphate aldolase, class II, non-catalytic subunit~PFAM: D-tagatose-bisphosphate aldolase class II accessory protein AgaZ;4.1.2.40;PROVISIONAL ; MIBI: D-tagatose-bisphosphate aldolase non-catalytic subunit	0.154557	0.450969	1.42362	path:ypy00052;path:ypy01100	;Galactose metabolism - Yersinia pseudotuberculosis YPIII;Metabolic pathways - Yersinia pseudotuberculosis YPIII
YPK_1951	YPK_1951		NCBI: hypothetical protein ; MIBI: hypothetical protein	0.640079	0.438574	13.4661	8.16786	22.8803	13.6263	28.0891	14.6646	28.8611	5	16	10	37	17	26	0.507603	1.22199	0.288792	0.730258	0.50376	1.55773	0.90208	1.20617	YPK_1951	YP_001720693	NCBI: PFAM: protein of unknown function DUF1460~KEGG: ypp:YPDSF_0850 lipoprotein;PROVISIONAL ; MIBI: hypothetical protein	0.14444	0.434836	1.45945
YPK_0524	YPK_0524	rplM	NCBI: 50S ribosomal protein L13 ; MIBI: 50S ribosomal protein L13	0.639576	0.617006	45.3562	76.7779	62.9208	47.692	148.037	131.118	25.5309	47	44	35	195	152	23	4.00651	10.7126	5.03063	3.72151	3.2674	15.2137	14.9468	1.97729	YPK_0524	YP_001719280	NCBI: in Escherichia coli this protein is one of the earliest assembly proteins in the large subunit;PROVISIONAL ; MIBI: 50S ribosomal protein L13	0.299932	0.627803	1.03658	path:ypy03010	;Ribosome - Yersinia pseudotuberculosis YPIII
YPK_0812	YPK_0812	rbsB-2	NCBI: periplasmic binding protein/LacI transcriptional regulator ; MIBI: sugar ABC transporter periplasmic binding protein	0.638469	0.532274	9.68469	11.435	2.86003	4.08789	9.10998	12.0767	7.77028	7	2	3	12	14	7	0.178521	0.434168	0.334818	0.0755931	0.125153	0.418376	0.615205	0.268923	YPK_0812	YP_001719566	NCBI: PFAM: periplasmic binding protein/LacI transcriptional regulator~KEGG: ypi:YpsIP31758_0812 sugar ABC transporter, periplasmic sugar-binding protein;PROVISIONAL ; MIBI: sugar ABC transporter periplasmic binding protein	0.230328	0.550823	1.19951	path:ypy02010;path:ypy02030	;ABC transporters - Yersinia pseudotuberculosis YPIII;Bacterial chemotaxis - Yersinia pseudotuberculosis YPIII
YPK_2113	YPK_2113		NCBI: hypothetical protein ; MIBI: hypothetical protein	0.638233	0.522273	9.47286	0	7.15009	9.5384	14.4241	10.3514	2.22008	0	5	7	19	12	2	0.431154	1.13531	0	0.508189	0.785274	1.78132	1.418	0.206615	YPK_2113	YP_001720852	NCBI: KEGG: ypi:YpsIP31758_2002 hypothetical protein;PROVISIONAL ; MIBI: hypothetical protein	0.221697	0.541184	1.22203
YPK_0513	YPK_0513	mlaE	NCBI: hypothetical protein ; MIBI: putative phospholipid ABC transporter permease protein MlaE	0.635928	0.676407	4.95748	6.53429	0	4.08789	9.10998	2.58786	5.5502	4	0	3	12	3	5	0.129339	0.303364	0.234574	0	0.153444	0.512952	0.16163	0.23551	YPK_0513	YP_001719269	NCBI: PFAM: protein of unknown function DUF140~KEGG: ypm:YP_3829 putative membrane protein;PROVISIONAL ; MIBI: putative phospholipid ABC transporter permease protein MlaE	0.347138	0.667776	0.940155	path:ypy02010	;ABC transporters - Yersinia pseudotuberculosis YPIII
YPK_1857	YPK_1857	ribE	NCBI: riboflavin synthase subunit alpha ; MIBI: riboflavin synthase subunit alpha	0.635892	0.417264	22.1576	11.435	7.15009	9.5384	12.9058	10.3514	23.3108	7	5	7	17	12	21	0.397357	0.938465	0.489231	0.276139	0.426701	0.866046	0.770511	1.17884	YPK_1857	YP_001720601	NCBI: catalyzes the formation of riboflavin from 6,7-dimethyl-8-(1-D-ribityl)lumazine;PROVISIONAL ; MIBI: riboflavin synthase subunit alpha	0.12752	0.405843	1.52396	path:ypy00740;path:ypy01100	;Riboflavin metabolism - Yersinia pseudotuberculosis YPIII;Metabolic pathways - Yersinia pseudotuberculosis YPIII
YPK_2608	YPK_2608	pksG	NCBI: hydroxymethylglutaryl-coenzyme A synthase ; MIBI: hydroxymethylglutaryl-coenzyme A synthase	0.635616	0.302098	44.3188	35.9386	28.6003	39.5162	53.9007	66.4218	42.1815	22	20	29	71	77	38	0.779475	1.89027	0.815329	0.58571	0.937385	1.91798	2.6217	1.13113	YPK_2608	YP_001721338	NCBI: PFAM: Hydroxymethylglutaryl-coenzyme A synthase domain; Hydroxymethylglutaryl-coenzyme A synthase domain protein~KEGG: ypi:YpsIP31758_2518 putative hydroxymethylglutaryl-coenzyme A synthase;PROVISIONAL ; MIBI: hydroxymethylglutaryl-coenzyme A synthase	0.0353776	0.196367	2.10401	path:ypy00280;path:ypy00650;path:ypy00900;path:ypy01100;path:ypy01110	;Valine, leucine and isoleucine degradation - Yersinia pseudotuberculosis YPIII;Butanoate metabolism - Yersinia pseudotuberculosis YPIII;Terpenoid backbone biosynthesis - Yersinia pseudotuberculosis YPIII;Metabolic pathways - Yersinia pseudotuberculosis YPIII;Biosynthesis of secondary metabolites - Yersinia pseudotuberculosis YPIII
YPK_2335	YPK_2335		NCBI: putative LysB-like protein ; MIBI: putative LysB-like protein	0.635213	0.330855	49.0427	26.1371	22.8803	28.6152	45.5499	48.3068	27.751	16	16	21	60	56	25	1.69919	4.1707	1.73685	1.37247	1.98825	4.74753	5.58484	2.17972	YPK_2335	YP_001721065	NCBI: KEGG: yps:YPTB1851 putative (AB008550) orf12; similar to LysB gene of P2:l...;PROVISIONAL ; MIBI: putative LysB-like protein	0.0548691	0.258738	1.91991
YPK_1304	YPK_1304	yhhZ-2	NCBI: Hcp1 family type VI secretion system effector ; MIBI: type VI secretion system effector, Hcp1 family	0.634943	0.525493	6.58245	9.80143	21.4503	8.17578	17.4608	13.8019	31.0811	6	15	6	23	16	28	0.736161	1.72045	0.573973	1.1339	0.500612	1.60378	1.40618	2.15138	YPK_1304	YP_001720055	NCBI: TIGRFAM: type VI secretion system effector, Hcp1 family~PFAM: protein of unknown function DUF796~KEGG: ypi:YpsIP31758_1198 hypothetical protein;PROVISIONAL ; MIBI: type VI secretion system effector, Hcp1 family	0.226939	0.54753	1.20828
YPK_4016	YPK_4016	hemC	NCBI: porphobilinogen deaminase ; MIBI: porphobilinogen deaminase	0.631129	0.346023	24.499	29.4043	24.3103	32.7031	26.5708	43.131	67.7125	18	17	24	35	50	61	0.850862	1.95699	0.877411	0.65482	1.02036	1.24358	2.23915	2.38825	YPK_4016	YP_001722732	NCBI: transformation of porphobilinogen to hydroxymethylbilane in porphyrin biosynthesis;2.5.1.61;PROVISIONAL ; MIBI: porphobilinogen deaminase	0.0681599	0.295624	1.82395	path:ypy00860;path:ypy01100;path:ypy01110	;Porphyrin and chlorophyll metabolism - Yersinia pseudotuberculosis YPIII;Metabolic pathways - Yersinia pseudotuberculosis YPIII;Biosynthesis of secondary metabolites - Yersinia pseudotuberculosis YPIII
YPK_1557	YPK_1557	yfbR	NCBI: hypothetical protein ; MIBI: metal dependent phosphohydrolase	0.628496	0.393669	13.4574	14.7021	12.8702	14.9889	22.0158	23.2908	21.0908	9	9	11	29	27	19	0.66238	1.57709	0.695725	0.549768	0.741647	1.63406	1.91752	1.17969	YPK_1557	YP_001720303	NCBI: KEGG: ypi:YpsIP31758_1449 5'-nucleotidase YfbR~PFAM: metal-dependent phosphohydrolase HD sub domain~SMART: metal-dependent phosphohydrolase HD region;PROVISIONAL ; MIBI: metal dependent phosphohydrolase	0.110375	0.376984	1.59651	path:ypy00230;path:ypy00240;path:ypy00760;path:ypy01100;path:ypy01110	;Purine metabolism - Yersinia pseudotuberculosis YPIII;Pyrimidine metabolism - Yersinia pseudotuberculosis YPIII;Nicotinate and nicotinamide metabolism - Yersinia pseudotuberculosis YPIII;Metabolic pathways - Yersinia pseudotuberculosis YPIII;Biosynthesis of secondary metabolites - Yersinia pseudotuberculosis YPIII
YPK_0010	YPK_0010		NCBI: hypothetical protein ; MIBI: hypothetical protein	0.627772	0.19258	141.396	124.151	174.462	134.9	245.969	215.655	210.908	76	122	99	324	250	190	11.6827	27.9234	10.2943	13.0582	11.6957	31.9891	31.1102	20.6707	YPK_0010	YP_001718777	NCBI: PFAM: protein of unknown function DUF1375~KEGG: yps:YPTB3903 putative lipoprotein;PROVISIONAL ; MIBI: hypothetical protein	0.00111489	0.0186481	3.2598
YPK_3726	YPK_3726	pnp	NCBI: polynucleotide phosphorylase/polyadenylase ; MIBI: polynucleotide phosphorylase/polyadenylase	0.627435	0.550582	84.4328	120.884	35.7504	59.9557	135.131	107.828	101.014	74	25	44	178	125	91	0.954862	2.29572	1.60431	0.42829	0.83199	2.81288	2.4897	1.58459	YPK_3726	YP_001722446	NCBI: KEGG: ypa:YPA_2992 polyribonucleotide nucleotidyltransferase~PFAM: 3' exoribonuclease; RNA binding S1 domain protein; KH type 1 domain protein; Exoribonuclease, phosphorolytic domain 2; Polynucleotide phosphorylase, phosphorolytic RNA-binding, bacterial/organelle-type~SMART: KH domain protein;2.7.7.8;PROVISIONAL ; MIBI: polynucleotide phosphorylase/polyadenylase	0.254459	0.578035	1.13958	path:ypy00230;path:ypy00240;path:ypy03018	;Purine metabolism - Yersinia pseudotuberculosis YPIII;Pyrimidine metabolism - Yersinia pseudotuberculosis YPIII;RNA degradation - Yersinia pseudotuberculosis YPIII
YPK_2352	YPK_2352		NCBI: late control D family protein ; MIBI: late control D family protein	0.627176	0.510541	6.8621	11.435	11.4401	8.17578	7.59165	12.9393	28.8611	7	8	6	10	15	26	0.25936	0.586419	0.293539	0.265094	0.219446	0.305663	0.577884	0.875709	YPK_2352	YP_001721082	NCBI: PFAM: late control D family protein~KEGG: yps:YPTB1835 bacteriophage P2 gpD protein;PROVISIONAL ; MIBI: late control D family protein	0.219277	0.539159	1.22845
YPK_3595	YPK_3595	yaaH	NCBI: hypothetical protein ; MIBI: hypothetical protein	0.627099	0.288895	29.1794	35.9386	34.3204	44.9668	48.5866	51.7572	81.033	22	24	33	64	60	73	1.74436	4.01172	1.65064	1.42293	2.1595	3.50014	4.13583	4.39918	YPK_3595	YP_001722315	NCBI: PFAM: GPR1/FUN34/yaaH family protein~KEGG: ypk:y3707 hypothetical protein;PROVISIONAL ; MIBI: hypothetical protein	0.0299551	0.175993	2.17068
YPK_1089	YPK_1089	yaeJ	NCBI: peptidyl-tRNA hydrolase domain-containing protein ; MIBI: peptidyl-tRNA hydrolase domain-containing protein	0.62616	0.701631	6.1956	3.26714	2.86003	0	3.03666	2.58786	5.5502	2	2	0	4	3	5	0.124267	0.336237	0.208244	0.164557	0	0.303584	0.286976	0.41815	YPK_1089	YP_001719843	NCBI: PFAM: Class I peptide chain release factor~KEGG: ypi:YpsIP31758_1036 peptidyl-tRNA hydrolase domain protein;PROVISIONAL ; MIBI: peptidyl-tRNA hydrolase domain-containing protein	0.372159	0.683483	0.892436
pYV0016	pYV0016	tnpA	NCBI: tnpA; transposase protein ; MIBI: TnpA, transposase protein	0.626108	0.156491	1135.51	168.258	181.612	155.34	261.153	271.725	249.759	103	127	114	344	315	225	2.00105	4.76401	2.04212	1.98971	1.97132	4.97138	5.73766	3.58298	pYV0016	YP_068427	NCBI: similar to Y. pestis YPCD1.90c;PROVISIONAL ; MIBI: TnpA, transposase protein	6.30997e-05	0.00208285	4.00091
YPK_3358	YPK_3358	yehT, ypdB	NCBI: putative two-component response-regulatory protein YehT ; MIBI: putative two-component response-regulatory protein YehT	0.625693	0.261472	128.267	117.617	128.702	122.637	248.247	196.677	126.545	72	90	90	327	228	114	4.73088	11.5144	4.611	4.55457	5.02707	15.2646	13.4146	5.8639	YPK_3358	YP_001722078	NCBI: unknown function; when overproduced it confers drug-resistance;PROVISIONAL ; MIBI: putative two-component response-regulatory protein YehT	0.0167128	0.124394	2.39297
YPK_0781	YPK_0781		NCBI: sugar (glycoside-Pentoside-hexuronide) transporter ; MIBI: sugar (glycoside-pentoside-hexuronide) transporter	0.624066	0.299195	166.295	24.5036	55.7707	28.6152	56.1782	74.1854	39.9615	15	39	21	74	86	36	0.688865	1.73859	0.483346	0.993055	0.590195	1.7381	2.54593	0.931726	YPK_0781	YP_001719535	NCBI: TIGRFAM: sugar (Glycoside-Pentoside-Hexuronide) transporter~KEGG: ypa:YPA_0269 sodium:galactoside symporter family protein;PROVISIONAL ; MIBI: sugar (glycoside-pentoside-hexuronide) transporter	0.0369951	0.202037	2.08582
YPK_0819	YPK_0819	yggX	NCBI: hypothetical protein ; MIBI: probable Fe(2+)-trafficking protein	0.622948	0.719813	5.0836	0	4.29005	4.08789	6.83248	3.45048	4.44016	0	3	3	9	4	4	0.279611	0.753964	0	0.398733	0.440098	1.10341	0.618103	0.540378	YPK_0819	YP_001719573	NCBI: PFAM: Fe(II) trafficking protein YggX~KEGG: ypi:YpsIP31758_0818 putative Fe(2+) trafficking protein YggX;PROVISIONAL ; MIBI: probable Fe(2+)-trafficking protein	0.386803	0.69661	0.86543
YPK_2281	YPK_2281		NCBI: oxidoreductase domain-containing protein ; MIBI: oxidoreductase domain-containing protein	0.622257	0.356065	24.722	14.7021	31.4604	14.9889	28.8483	19.8403	48.8418	9	22	11	38	23	44	0.543084	1.27051	0.407555	0.787242	0.434456	1.2543	0.95687	1.60035	YPK_2281	YP_001721011	NCBI: PFAM: oxidoreductase domain protein; Oxidoreductase domain~KEGG: yps:YPTB1912 putative oxidoreductase;PROVISIONAL ; MIBI: oxidoreductase domain-containing protein	0.0805342	0.321101	1.74759
YPK_1313	YPK_1313		NCBI: NA ; MIBI: pseudogene	0.62061	0.235091	53.1858	52.2743	65.7808	42.2415	78.194	98.3387	69.9325	32	46	31	103	114	63	3.35631	8.10733	3.37787	3.837	2.85406	7.92511	11.0555	5.34136	YPK_1313		NCBI: NA ; MIBI: pseudogene	0.00829367	0.078716	2.63987
YPK_1573	YPK_1573		NCBI: hypothetical protein ; MIBI: hypothetical protein	0.618769	0.267929	50.5953	55.5414	48.6206	36.791	72.1207	78.4985	65.4924	34	34	27	95	91	59	1.19636	2.83781	1.44556	1.1423	1.00122	2.94413	3.55452	2.01479	YPK_1573	YP_001720319	NCBI: KEGG: ypi:YpsIP31758_1467 hypothetical protein;PROVISIONAL ; MIBI: hypothetical protein	0.0209187	0.143961	2.30945
YPK_3455	YPK_3455	btuF	NCBI: vitamin B12-transporter protein BtuF ; MIBI: vitamin B12-transporter protein BtuF	0.617834	0.374546	19.8028	22.87	42.9005	17.7142	31.8849	37.9553	61.0522	14	30	13	42	44	55	0.890482	2.09188	0.762574	1.29127	0.6176	1.66755	2.20185	2.40622	YPK_3455	YP_001722175	NCBI: solute binding component of the vitamin B12 transport system BtuCDF;PROVISIONAL ; MIBI: vitamin B12-transporter protein BtuF	0.0990336	0.35428	1.64956	path:ypy02010	;ABC transporters - Yersinia pseudotuberculosis YPIII
YPK_4086	YPK_4086	hasR	NCBI: TonB-dependent heme/hemoglobin receptor family protein ; MIBI: TonB-dependent heme/hemoglobin receptor family protein	0.617286	0.272125	28.4936	45.74	34.3204	34.0657	56.9374	50.8946	67.7125	28	24	25	75	59	61	0.447528	1.02734	0.546641	0.370252	0.42569	1.06729	1.05822	0.956518	YPK_4086	YP_001722798	NCBI: TIGRFAM: TonB-dependent hemoglobin/transferrin/lactoferrin family receptor; TonB-dependent heme/hemoglobin receptor family protein~PFAM: TonB-dependent receptor; TonB-dependent receptor plug~KEGG: yps:YPTB0113 putative TonB dependent receptor protein;PROVISIONAL ; MIBI: TonB-dependent heme/hemoglobin receptor family protein	0.0233053	0.155522	2.26839
YPK_2053	YPK_2053	ispZ	NCBI: intracellular septation protein A ; MIBI: intracellular septation protein A	0.616441	0.337269	27.1707	26.1371	25.7403	24.5273	25.0524	39.6805	55.502	16	18	18	33	46	50	1.29447	3.00128	1.35301	1.20281	1.32759	2.0341	3.57373	3.39602	YPK_2053	YP_001720793	NCBI: Involved in cell division; probably involved in intracellular septation;PROVISIONAL ; MIBI: intracellular septation protein A	0.0675886	0.293829	1.82774
YPK_1901	YPK_1901		NCBI: hypothetical protein ; MIBI: hypothetical protein	0.616359	0.355878	14.4164	29.4043	20.0202	17.7142	27.3299	38.8179	36.6313	18	14	13	36	45	33	1.3834	3.22173	1.84904	1.13643	1.16473	2.69558	4.24686	2.72275	YPK_1901	YP_001720645	NCBI: PFAM: conserved hypothetical protein~KEGG: ypm:YP_2132 hypothetical protein;PROVISIONAL ; MIBI: hypothetical protein	0.0832844	0.32563	1.73194
YPK_3597	YPK_3597		NCBI: major facilitator transporter ; MIBI: major facilitator transporter	0.615938	0.441347	16.4474	14.7021	12.8702	8.17578	18.22	21.5655	15.5406	9	9	6	24	25	14	0.235209	0.569775	0.297524	0.235106	0.172998	0.578317	0.759278	0.371729	YPK_3597	YP_001722317	NCBI: PFAM: General substrate transporter; major facilitator superfamily MFS_1~KEGG: ypp:YPDSF_3166 transport protein;PROVISIONAL ; MIBI: major facilitator transporter	0.16284	0.463742	1.39558
YPK_0651	YPK_0651	ygiC	NCBI: glutathionylspermidine synthase ; MIBI: glutathionylspermidine synthase	0.613556	0.274921	42.5989	34.305	57.2007	49.0547	65.2882	58.6582	95.4635	21	40	36	86	68	86	1.1075	2.56066	0.830556	1.25012	1.24183	2.47927	2.47081	2.73191	YPK_0651	YP_001719407	NCBI: PFAM: glutathionylspermidine synthase~KEGG: ypi:YpsIP31758_0571 putative glutathionylspermidine synthase;PROVISIONAL ; MIBI: glutathionylspermidine synthase	0.0256314	0.161245	2.23175
YPK_4109	YPK_4109	raxA, cvaA	NCBI: secretion protein HlyD family protein ; MIBI: secretion protein HlyD family protein	0.613085	0.237699	77.3424	39.2057	48.6206	66.7688	86.5448	90.5752	61.0522	24	34	49	114	105	55	1.10805	2.6485	0.852304	0.954122	1.51771	2.95096	3.42574	1.56879	YPK_4109	YP_001722821	NCBI: PFAM: secretion protein HlyD family protein~KEGG: ypi:YpsIP31758_0106 auxiliary transport protein, membrane fusion protein (MFP) family;PROVISIONAL ; MIBI: secretion protein HlyD family protein	0.00990157	0.0864938	2.57925
YPK_3457	YPK_3457	erpA, yadR	NCBI: iron-sulfur cluster insertion protein ErpA ; MIBI: iron-sulfur cluster insertion protein ErpA	0.612629	0.403637	28.3441	34.305	15.7302	20.4394	40.2357	42.2684	25.5309	21	11	15	53	49	23	1.89772	4.53069	2.795	1.1569	1.74126	5.14179	5.99156	2.45872	YPK_3457	YP_001722177	NCBI: essential respiratory protein A; may be involved in the transfer of iron-sulfur clusters; essential for growth using oxygen or alternate electron acceptors;PROVISIONAL ; MIBI: iron-sulfur cluster insertion protein ErpA	0.129072	0.408421	1.51777
YPK_2990	YPK_2990	fldA	NCBI: flavodoxin FldA ; MIBI: flavodoxin FldA	0.612594	0.328206	47.7733	17.9693	18.5902	19.0768	37.9582	27.6039	19.9807	11	13	14	50	32	18	0.970633	2.32784	0.956622	0.893374	1.0619	3.16952	2.5567	1.2573	YPK_2990	YP_001721717	NCBI: An electron-transfer protein; flavodoxin binds one FMN molecule, which serves as a redox-active prosthetic group;PROVISIONAL ; MIBI: flavodoxin FldA	0.0619726	0.279176	1.86649
YPK_2172	YPK_2172		NCBI: glycerophosphoryl diester phosphodiesterase ; MIBI: glycerophosphoryl diester phosphodiesterase	0.612461	0.341647	44.5685	19.6029	14.3002	21.8021	28.8483	35.3674	22.2008	12	10	16	38	41	20	0.59157	1.42279	0.629012	0.414209	0.731488	1.4519	1.97444	0.842028	YPK_2172	YP_001720909	NCBI: PFAM: glycerophosphoryl diester phosphodiesterase~KEGG: ypi:YpsIP31758_2060 glycerophosphoryl diester phosphodiesterase family protein;PROVISIONAL ; MIBI: glycerophosphoryl diester phosphodiesterase	0.0730258	0.308478	1.79267
YPK_1600	YPK_1600	glnH	NCBI: glutamine ABC transporter periplasmic protein ; MIBI: glutamine ABC transporter periplasmic protein	0.612074	0.537725	7.72381	4.90071	10.0101	2.72526	12.1466	8.62621	6.66024	3	7	2	16	10	6	0.2114	0.528074	0.185153	0.341388	0.107658	0.719787	0.567009	0.297426	YPK_1600	YP_001720346	NCBI: similar to periplasmic-binding component of ABC transporters;PROVISIONAL ; MIBI: glutamine ABC transporter periplasmic protein	0.25501	0.57858	1.13827	path:ypy02010	;ABC transporters - Yersinia pseudotuberculosis YPIII
YPK_1804	YPK_1804	kduI	NCBI: 5-keto-4-deoxyuronate isomerase ; MIBI: 5-keto-4-deoxyuronate isomerase	0.611615	0.250351	174.78	70.2436	50.0506	70.8567	120.707	95.7509	76.5928	43	35	52	159	111	69	2.12146	4.99766	2.35898	1.51728	2.48811	6.35812	5.59449	3.04035	YPK_1804	YP_001720548	NCBI: 4-deoxy-L-threo-5-hexosulose-uronate ketol-isomerase; catalyzes the interconversion of 4-deoxy-L-threo-5-hexosulose uronate to 3-deoxy-D-glycero-2,5-hexodiulosonate;5.3.1.17;PROVISIONAL ; MIBI: 5-keto-4-deoxyuronate isomerase	0.0145647	0.114309	2.44303	path:ypy00040	;Pentose and glucuronate interconversions - Yersinia pseudotuberculosis YPIII
YPK_2357	YPK_2357		NCBI: hypothetical protein ; MIBI: hypothetical protein	0.609384	0.294916	46.5443	57.175	61.4907	31.3405	96.414	70.7349	61.0522	35	43	23	127	82	55	6.05703	14.4272	7.14278	6.93441	4.09389	18.892	15.3743	9.01531	YPK_2357	YP_001721087	NCBI: KEGG: ypm:YP_1529 hypothetical protein;PROVISIONAL ; MIBI: hypothetical protein	0.0388005	0.20884	2.0663
YPK_1498	YPK_1498	ccmC	NCBI: heme exporter protein CcmC ; MIBI: heme exporter protein CcmC	0.60919	0.613624	6.58566	3.26714	2.86003	4.08789	3.03666	7.76359	6.66024	2	2	3	4	9	6	0.128524	0.331904	0.124439	0.0983325	0.162801	0.18141	0.514457	0.299844	YPK_1498	YP_001720244	NCBI: TIGRFAM: heme exporter protein CcmC~PFAM: cytochrome c assembly protein~KEGG: ypm:YP_2428 putative heme exporter protein C;PROVISIONAL ; MIBI: heme exporter protein CcmC	0.320821	0.647799	0.992773	path:ypy02010	;ABC transporters - Yersinia pseudotuberculosis YPIII
YPK_1144	YPK_1144	celA	NCBI: PTS system N,N'-diacetylchitobiose-specific transporter subunit IIB ; MIBI: PTS system N,N_-diacetylchitobiose-specific transporter subunit IIB	0.6086	0.469265	9.10824	11.435	11.4401	8.17578	15.9425	11.2141	21.0908	7	8	6	21	13	19	0.893078	2.04614	1.01077	0.912823	0.755641	2.21029	1.72456	2.20357	YPK_1144	YP_001719895	NCBI: catalyzes the phosphorylation of incoming sugar substrates concomitant with their translocation across the cell membrane; involved in N,N'-diacetylchitobiose transport; protein IIA transfers a phosphoryl group to IIB which then transfers the phosphoryl group to the sugar; IIC forms the translocation channel for the sugar uptake;PROVISIONAL ; MIBI: PTS system N,N_-diacetylchitobiose-specific…	0.194658	0.505898	1.29692	path:ypy02060	;Phosphotransferase system (PTS) - Yersinia pseudotuberculosis YPIII
YPK_3698	YPK_3698	phnK	NCBI: phosphonate C-P lyase system protein PhnK ; MIBI: phosphonate C-P lyase system protein PhnK	0.608059	0.314492	29.1905	24.5036	31.4604	20.4394	34.1624	32.7796	52.1719	15	22	15	45	38	47	0.878689	2.03813	0.869656	1.00791	0.758503	1.90171	2.02405	2.18863	YPK_3698	YP_001722418	NCBI: KEGG: ypm:YP_0623 phosphonates transport ATP-binding protein~TIGRFAM: phosphonate C-P lyase system protein PhnK~PFAM: ABC transporter related~SMART: AAA ATPase;PROVISIONAL ; MIBI: phosphonate C-P lyase system protein PhnK	0.0531794	0.251699	1.93346
YPK_3893	YPK_3893	hmuV	NCBI: hemin importer ATP-binding subunit ; MIBI: hemin importer ATP-binding subunit	0.608055	0.247041	78.8918	40.8393	45.7605	50.4173	71.3615	68.147	72.1526	25	32	37	94	79	65	1.57756	3.69376	1.43314	1.44958	1.84995	3.92783	4.16062	2.99283	YPK_3893	YP_001722611	NCBI: with HmuTU is involved in the transport of hemin;PROVISIONAL ; MIBI: hemin importer ATP-binding subunit	0.0138415	0.109383	2.46135	path:ypy02010	;ABC transporters - Yersinia pseudotuberculosis YPIII
YPK_1813	YPK_1813	yfeC, sitC	NCBI: ABC-3 protein ; MIBI: ABC-3 protein	0.607968	0.342933	30.9148	4.90071	14.3002	25.89	28.0891	21.5655	22.2008	3	10	19	37	25	20	0.475153	1.14149	0.155654	0.409997	0.859808	1.39932	1.19168	0.833465	YPK_1813	YP_001720557	NCBI: PFAM: transport system permease protein; ABC-3 protein~KEGG: ypi:YpsIP31758_1703 chelated iron ABC transporter, permease protein YfeC;PROVISIONAL ; MIBI: ABC-3 protein	0.0762545	0.313501	1.77284	path:ypy02010	;ABC transporters - Yersinia pseudotuberculosis YPIII
YPK_3969	YPK_3969		NCBI: hypothetical protein ; MIBI: hypothetical protein	0.607125	0.366001	26.7342	27.7707	18.5902	29.9778	52.3824	35.3674	28.8611	17	13	22	69	41	26	1.53924	3.60602	1.68962	1.021	1.90709	4.99878	3.74373	2.07554	YPK_3969	YP_001722685	NCBI: KEGG: ypp:YPDSF_3420 hypothetical protein;PROVISIONAL ; MIBI: hypothetical protein	0.0971552	0.352356	1.6588
YPK_2477	YPK_2477	aroP-1	NCBI: amino acid permease-associated protein ; MIBI: amino acid permease-associated region	0.606946	0.379652	29.249	16.3357	37.1804	10.901	34.9216	37.9553	26.641	10	26	8	46	44	24	0.417994	1.03856	0.334191	0.68661	0.233182	1.12054	1.35092	0.644207	YPK_2477	YP_001721207	NCBI: PFAM: amino acid permease-associated region~KEGG: ypa:YPA_1117 aromatic amino acid transport protein;PROVISIONAL ; MIBI: amino acid permease-associated region	0.109889	0.376042	1.59869
YPK_1113	YPK_1113	proX	NCBI: glycine betaine transporter periplasmic subunit ; MIBI: glycine betaine transporter periplasmic subunit	0.606528	0.229482	254.621	202.563	280.283	271.163	340.106	311.406	507.288	124	196	199	448	361	457	6.89067	15.6146	5.66549	7.07642	7.93009	14.92	15.1532	16.7707	YPK_1113	YP_001719864	NCBI: with ProVW, part of the high-affinity transport system for the osmoprotectant glycine betaine;PROVISIONAL ; MIBI: glycine betaine transporter periplasmic subunit	0.00821669	0.0785853	2.64303	path:ypy02010	;ABC transporters - Yersinia pseudotuberculosis YPIII
YPK_3580	YPK_3580	yjjP	NCBI: hypothetical protein ; MIBI: hypothetical protein	0.605901	0.474477	8.57912	11.435	8.5801	8.17578	11.3875	14.6646	17.7606	7	6	6	15	17	16	0.324356	0.752933	0.40128	0.271796	0.299992	0.626781	0.895323	0.736696	YPK_3580	YP_001722300	NCBI: PFAM: protein of unknown function DUF1212~KEGG: yps:YPTB0626 putative transmembrane protein;PROVISIONAL ; MIBI: hypothetical protein	0.201606	0.513655	1.27699
YPK_1200	YPK_1200		NCBI: Arc domain-containing protein ; MIBI: Arc domain-containing protein	0.604953	0.487124	14.8941	45.74	30.0304	29.9778	32.6441	14.6646	117.664	28	21	22	43	17	106	3.12901	6.48049	4.12083	2.44224	2.82396	4.61287	2.29857	12.53	YPK_1200	YP_001719951	NCBI: PFAM: Arc domain protein DNA binding domain protein~KEGG: ypk:y2192 hypothetical protein;PROVISIONAL ; MIBI: Arc domain-containing protein	0.214279	0.532761	1.24189
YPK_1214	YPK_1214		NCBI: hypothetical protein ; MIBI: hypothetical protein	0.602327	0.807076	7.28396	0	2.86003	0	1.51833	0.862621	4.44016	0	2	0	2	1	4	0.0567836	0.200821	0	0.170351	0	0.157137	0.099027	0.346299	YPK_1214	YP_001719965	NCBI: KEGG: plu:plu3038 hypothetical protein;PROVISIONAL ; MIBI: hypothetical protein	0.455482	0.748106	0.746307
YPK_2656	YPK_2656	mukE	NCBI: condesin subunit E ; MIBI: condesin subunit E	0.602256	0.67612	5.3776	4.90071	0	8.17578	9.10998	4.3131	7.77028	3	0	6	12	5	7	0.172861	0.398141	0.188962	0	0.329621	0.550948	0.289338	0.354137	YPK_2656	YP_001721386	NCBI: acts with MukB and MukF to condense the chromosome and allow for segregation during cell division;PROVISIONAL ; MIBI: condesin subunit E	0.373061	0.684128	0.890754
YPK_1246	YPK_1246		NCBI: hypothetical protein ; MIBI: hypothetical protein	0.601596	0.713226	7.41863	0	4.29005	2.72526	4.55499	0	8.88032	0	3	2	6	0	8	0.225749	0.592434	0	0.390158	0.287089	0.719787	0	1.05751	YPK_1246	YP_001719997	NCBI: KEGG: yps:YPTB1895 hypothetical protein;PROVISIONAL ; MIBI: hypothetical protein	0.398957	0.706914	0.843486
YPK_0517	YPK_0517		NCBI: BolA family protein ; MIBI: BolA family protein	0.601206	0.639505	5.53166	6.53429	4.29005	2.72526	6.07332	8.62621	6.66024	4	3	2	8	10	6	0.470484	1.15013	0.695725	0.412326	0.303401	1.01425	1.59794	0.838201	YPK_0517	YP_001719273	NCBI: PFAM: BolA family protein~KEGG: yps:YPTB3514 putative BolA/YrbA family protein;PROVISIONAL ; MIBI: BolA family protein	0.34716	0.667776	0.940112
YPK_1845	YPK_1845	ydiJ	NCBI: FAD linked oxidase domain-containing protein ; MIBI: FAD linked oxidase domain-containing protein	0.598315	0.285993	49.964	34.305	35.7504	31.3405	54.6599	55.2077	44.4016	21	25	23	72	64	40	0.304494	0.718019	0.315432	0.296735	0.301317	0.788305	0.883177	0.482575	YPK_1845	YP_001720589	NCBI: PFAM: FAD linked oxidase domain protein~KEGG: yps:YPTB2316 hypothetical protein;PROVISIONAL ; MIBI: FAD linked oxidase domain-containing protein	0.0364332	0.199705	2.09206
YPK_4106	YPK_4106	rraA, menG	NCBI: ribonuclease activity regulator protein RraA ; MIBI: ribonuclease activity regulator protein RraA	0.597479	0.234847	74.5625	37.5721	71.5009	73.582	91.859	115.591	71.0426	23	50	54	121	134	64	3.45198	8.27374	2.17307	3.73299	4.44988	8.33309	11.6314	4.85673	YPK_4106	YP_001722818	NCBI: regulator of RNase E; increases half-life and abundance of RNAs; interacts with RNase E possibly inhibiting catalytic activity;PROVISIONAL ; MIBI: ribonuclease activity regulator protein RraA	0.0109551	0.0935072	2.54413
YPK_0682	YPK_0682	tadA, cpaF	NCBI: type II secretion system protein E ; MIBI: type II secretion system protein E	0.59697	0.302162	21.9302	35.9386	32.8904	27.2526	61.4924	35.3674	47.7317	22	23	20	81	41	43	0.685242	1.56088	0.784921	0.648445	0.622361	2.10651	1.3439	1.23223	YPK_0682	YP_001719436	NCBI: PFAM: type II secretion system protein E~KEGG: ypm:YP_3005 putative type II secretion protein;PROVISIONAL ; MIBI: type II secretion system protein E	0.0481929	0.237463	1.97566
YPK_1540	YPK_1540	hisM	NCBI: polar amino acid ABC transporter inner membrane subunit ; MIBI: polar amino acid ABC transporter inner membrane subunit	0.596625	0.405814	27.4642	9.80143	12.8702	16.3516	27.3299	21.5655	11.1004	6	9	12	36	25	10	0.503327	1.22193	0.38425	0.455457	0.670275	1.68051	1.4709	0.514377	YPK_1540	YP_001720286	NCBI: TIGRFAM: polar amino acid ABC transporter, inner membrane subunit~PFAM: binding-protein-dependent transport systems inner membrane component~KEGG: ypm:YP_2388 histidine transport system permease protein HisM;PROVISIONAL ; MIBI: polar amino acid ABC transporter inner membrane subunit	0.14151	0.428088	1.47019	path:ypy02010	;ABC transporters - Yersinia pseudotuberculosis YPIII
YPK_0197	YPK_0197		NCBI: hypothetical protein ; MIBI: hypothetical protein	0.596589	0.356128	20.4841	13.0686	24.3103	20.4394	25.8116	26.7412	37.7414	8	17	15	34	31	34	0.898479	2.09733	0.624733	1.04905	1.02166	1.93535	2.22407	2.13256	YPK_0197	YP_001718963	NCBI: KEGG: cvi:CV_2145 hypothetical protein;PROVISIONAL ; MIBI: hypothetical protein	0.0938932	0.346965	1.67521
YPK_3372	YPK_3372	csrA	NCBI: carbon storage regulator ; MIBI: carbon storage regulator	0.596582	0.353591	51.3814	19.6029	25.7403	16.3516	30.3666	44.8563	18.8707	12	18	12	40	52	17	3.01922	7.45417	2.96244	3.51142	2.5838	7.19787	11.7938	3.37083	YPK_3372	YP_001722092	NCBI: affects carbohydrate metabolism; has regulatory role in many processes;PROVISIONAL ; MIBI: carbon storage regulator	0.0915632	0.343592	1.68721	path:ypy02020	;Two-component system - Yersinia pseudotuberculosis YPIII
YPK_0068	YPK_0068	fhuC-1, fepC-1, fecE-1	NCBI: ABC transporter-like protein ; MIBI: ABC transporter related	0.596461	0.422302	14.8951	14.7021	14.3002	13.6263	16.7016	20.7029	28.8611	9	10	10	22	24	26	0.516731	1.18915	0.544481	0.478059	0.527654	0.970148	1.33393	1.26337	YPK_0068	YP_001718835	NCBI: PFAM: ABC transporter related~SMART: AAA ATPase~KEGG: ypp:YPDSF_3768 iron ABC transporter, ATP-binding protein;PROVISIONAL ; MIBI: ABC transporter related	0.157831	0.456012	1.4124	path:ypy02010	;ABC transporters - Yersinia pseudotuberculosis YPIII
YPK_1669	YPK_1669	tqsA	NCBI: putative transport protein ; MIBI: AI-2 transport protein TqsA	0.595078	0.357353	21.8977	22.87	8.5801	27.2526	35.6808	19.8403	34.4113	14	6	20	47	23	31	0.522989	1.16042	0.607035	0.205579	0.756354	1.48545	0.91621	1.07961	YPK_1669	YP_001720415	NCBI: transport of quorum-sensing signal; mutations in this gene alters the transport of the quorum-sensing signal autoinducer 2 (AI-2) which affects expression of a large number of genes;PROVISIONAL ; MIBI: AI-2 transport protein TqsA	0.095865	0.350708	1.66524
YPK_2078	YPK_2078	rssB	NCBI: response regulator of RpoS ; MIBI: response regulator of RpoS	0.594576	0.39685	29.6661	27.7707	7.15009	12.2637	28.8483	18.9777	23.3108	17	5	9	38	22	21	0.433454	0.974907	0.767555	0.178391	0.354416	1.2506	0.912567	0.761551	YPK_2078	YP_001720818	NCBI: PFAM: response regulator receiver~KEGG: ypk:y2148 Hnr protein;PROVISIONAL ; MIBI: response regulator of RpoS	0.134071	0.415009	1.49824
YPK_2259	YPK_2259		NCBI: LysR family transcriptional regulator ; MIBI: LysR family transcriptional regulator	0.594443	0.247863	59.7471	73.5107	55.7707	54.5052	103.246	67.2844	107.674	45	39	40	136	78	97	1.79307	4.02816	2.18656	1.49746	1.69519	4.81686	3.48198	3.78565	YPK_2259	YP_001720993	NCBI: PFAM: regulatory protein LysR; LysR substrate-binding~KEGG: ypm:YP_1676 putative LysR-family transcriptional regulatory protein;PROVISIONAL ; MIBI: LysR family transcriptional regulator	0.0164724	0.123449	2.39828
YPK_1366	YPK_1366		NCBI: hypothetical protein ; MIBI: hypothetical protein	0.594014	0.698521	6.33139	3.26714	0	2.72526	2.27749	5.17572	3.33012	2	0	2	3	6	3	0.065875	0.177841	0.105558	0	0.0920666	0.115414	0.290934	0.127175	YPK_1366	YP_001720113	NCBI: PFAM: protein of unknown function zinc metallopeptidase putative~KEGG: ypi:YpsIP31758_1250 metalloprotease-like protein;PROVISIONAL ; MIBI: hypothetical protein	0.395109	0.703464	0.850388
YPK_0497	YPK_0497		NCBI: hypothetical protein ; MIBI: hypothetical protein	0.592271	0.154421	180.668	263.005	231.663	245.273	429.687	338.147	346.333	161	162	180	566	392	312	14.3115	32.8355	15.4985	12.3231	15.1128	39.7151	34.6682	24.1233	YPK_0497	YP_001719253	NCBI: KEGG: ypi:YpsIP31758_0433 hypothetical protein;PROVISIONAL ; MIBI: hypothetical protein	0.000125346	0.00348911	3.83543
YPK_0111	YPK_0111	glxK	NCBI: glycerate kinase ; MIBI: glycerate kinase	0.590117	0.495429	12.2987	8.16786	17.1602	10.901	8.35081	12.9393	36.6313	5	12	8	11	15	33	0.288888	0.650255	0.201926	0.382952	0.281787	0.323809	0.556537	1.07042	YPK_0111	YP_001718877	NCBI: PFAM: glycerate kinase~KEGG: ypi:YpsIP31758_4052 glycerate kinase;2.7.1.31;PROVISIONAL ; MIBI: glycerate kinase	0.233605	0.554757	1.19112	path:ypy00260;path:ypy00561;path:ypy00630;path:ypy01100;path:ypy01110	;Glycine, serine and threonine metabolism - Yersinia pseudotuberculosis YPIII;Glycerolipid metabolism - Yersinia pseudotuberculosis YPIII;Glyoxylate and dicarboxylate metabolism - Yersinia pseudotuberculosis YPIII;Metabolic pathways - Yersinia pseudotuberculosis YPIII;Biosynthesis of secondary metabolites - Yersinia pseudotuberculosis YPIII
Ysr220_NU	Ysr220_NU		; Synonym: Ysr220_NU; Class: transRNA	0.589661	0.302532	63.5621	52.2743	40.0405	47.692	97.9323	68.147	44.4016	32	28	35	129	79	40	13.6388	32.0194	15.4671	10.6944	14.7549	45.4489	35.0806	15.5288	Ysr220_NU		; Synonym: Ysr220_NU; Class: transRNA	0.0512852	0.24715	1.94909
YPK_1227	YPK_1227		NCBI: hypothetical protein ; MIBI: hypothetical protein	0.58828	0.361157	22.5023	16.3357	17.1602	16.3516	31.1258	24.1534	19.9807	10	12	12	41	28	18	0.404228	0.945715	0.404919	0.383965	0.423798	1.21012	1.04162	0.58541	YPK_1227	YP_001719978	NCBI: KEGG: sgl:SG0753 hypothetical protein;PROVISIONAL ; MIBI: hypothetical protein	0.103339	0.362597	1.62888
YPK_2198	YPK_2198		NCBI: hypothetical protein ; MIBI: hypothetical protein	0.584893	0.602175	14.357	0	2.86003	6.81315	10.6283	3.45048	2.22008	0	2	5	14	4	2	0.0974685	0.25405	0	0.0777807	0.214625	0.502231	0.18086	0.0790586	YPK_2198	YP_001720934	NCBI: KEGG: ypm:YP_1842 hypothetical protein;PROVISIONAL ; MIBI: hypothetical protein	0.331399	0.658064	0.971301
YPK_2964	YPK_2964	cydA	NCBI: cytochrome bd ubiquinol oxidase subunit I ; MIBI: cytochrome D ubiquinol oxidase subunit I	0.584136	0.588697	10.3002	3.26714	8.5801	2.72526	10.6283	6.03834	6.66024	2	6	2	14	7	6	0.0827792	0.209298	0.0585314	0.138756	0.0510503	0.29865	0.188208	0.141036	YPK_2964	YP_001721691	NCBI: PFAM: cytochrome bd ubiquinol oxidase subunit I~KEGG: ypa:YPA_0595 cytochrome d ubiquinol oxidase subunit I;PROVISIONAL ; MIBI: cytochrome D ubiquinol oxidase subunit I	0.321074	0.647799	0.992253	path:ypy00190;path:ypy01100;path:ypy02020	;Oxidative phosphorylation - Yersinia pseudotuberculosis YPIII;Metabolic pathways - Yersinia pseudotuberculosis YPIII;Two-component system - Yersinia pseudotuberculosis YPIII
YPK_1398	YPK_1398	yfeY	NCBI: hypothetical protein ; MIBI: hypothetical protein	0.583791	0.604242	11.1962	3.26714	1.43002	4.08789	5.31415	3.45048	6.66024	2	1	3	7	4	6	0.135222	0.340042	0.150058	0.0592887	0.196318	0.382828	0.275722	0.361577	YPK_1398	YP_001720145	NCBI: PFAM: protein of unknown function DUF1131~KEGG: ypm:YP_2649 putative lipoprotein;PROVISIONAL ; MIBI: hypothetical protein	0.333967	0.661263	0.966154
YPK_2225	YPK_2225	astE	NCBI: succinylglutamate desuccinylase ; MIBI: succinylglutamate desuccinylase	0.58264	0.337285	32.6106	24.5036	25.7403	24.5273	49.3457	37.0927	25.5309	15	18	18	65	43	23	0.692438	1.62397	0.693623	0.657729	0.725963	2.19089	1.82676	0.854239	YPK_2225	YP_001720959	NCBI: catalyzes the formation of succinate and glutamate from N(2)-succinylglutamate in arginine catabolism;PROVISIONAL ; MIBI: succinylglutamate desuccinylase	0.0840886	0.326719	1.72744	path:ypy00330	;Arginine and proline metabolism - Yersinia pseudotuberculosis YPIII
YPK_0047	YPK_0047		NCBI: hypothetical protein ; MIBI: hypothetical protein	0.582595	0.294857	49.2168	104.549	91.5211	73.582	132.854	105.24	167.616	64	64	54	175	122	151	12.1301	27.0799	14.4056	11.3834	10.6012	28.7121	25.2286	27.299	YPK_0047	YP_001718814	NCBI: KEGG: ypk:y4068 hypothetical protein;PROVISIONAL ; MIBI: hypothetical protein	0.0481708	0.237463	1.97586
YPK_1475	YPK_1475	fimA-2	NCBI: fimbrial protein ; MIBI: fimbrial protein	0.582408	0.570231	7.52829	4.90071	7.15009	9.5384	9.10998	8.62621	16.6506	3	5	7	12	10	15	0.366007	0.840482	0.252296	0.332278	0.513448	0.735607	0.772628	1.01321	YPK_1475	YP_001720221	NCBI: PFAM: Fimbrial protein~KEGG: ypm:YP_2572 putative fimbrial protein;PROVISIONAL ; MIBI: fimbrial protein	0.307086	0.635455	1.02136
YPK_0706	YPK_0706	fliP-1	NCBI: flagellar biosynthesis protein FliP ; MIBI: flagellar biosynthetic protein FliP	0.581104	0.385273	12.3164	11.435	14.3002	14.9889	22.7749	19.8403	18.8707	7	10	11	30	23	17	0.486299	1.12466	0.416894	0.470619	0.571386	1.30234	1.25845	0.813196	YPK_0706	YP_001719460	NCBI: FliP, with proteins FliQ and FliR, forms the core of the central channel in the flagella export apparatus;3.1.1.3;PROVISIONAL ; MIBI: flagellar biosynthetic protein FliP	0.13148	0.411082	1.50829	path:ypy02040	;Flagellar assembly - Yersinia pseudotuberculosis YPIII
YPK_1830	YPK_1830	btuD	NCBI: vitamin B12-transporter ATPase ; MIBI: vitamin B12-transporter ATPase	0.579551	0.316124	26.7189	22.87	17.1602	29.9778	39.4766	32.7796	33.3012	14	12	22	52	38	30	0.860493	1.95429	0.84697	0.573671	1.16084	2.29308	2.11205	1.45774	YPK_1830	YP_001720574	NCBI: ATP-binding protein that acts with the transmembrane protein BtuC and the solute binding protein BtuF to transport vitamin B12 into the cell;PROVISIONAL ; MIBI: vitamin B12-transporter ATPase	0.0667578	0.291247	1.8333	path:ypy02010	;ABC transporters - Yersinia pseudotuberculosis YPIII
YPK_1384	YPK_1384	narP	NCBI: two component LuxR family transcriptional regulator ; MIBI: two component transcriptional regulator, LuxR family	0.578904	0.446507	19.5206	11.435	7.15009	20.4394	15.9425	21.5655	23.3108	7	5	15	21	25	21	0.583906	1.33969	0.510198	0.287974	0.953547	1.11567	1.67403	1.22936	YPK_1384	YP_001720131	NCBI: PFAM: regulatory protein LuxR; response regulator receiver; Bacterio-opsin activator HTH domain protein~KEGG: ypm:YP_2664 nitrate/nitrite response regulator protein NarP;PROVISIONAL ; MIBI: two component transcriptional regulator, LuxR family	0.194797	0.505898	1.29652	path:ypy02020	;Two-component system - Yersinia pseudotuberculosis YPIII
YPK_4240	YPK_4240	yieH	NCBI: 6-phosphogluconate phosphatase ; MIBI: 6-phosphogluconate phosphatase	0.578737	0.427417	249.494	45.74	37.1804	50.4173	56.9374	62.9713	85.4731	28	26	37	75	73	77	1.84899	4.20011	1.92182	1.41017	2.21496	3.75226	4.6032	4.24488	YPK_4240	YP_001722949	NCBI: YieH; catalyzes the dephosphorylation of phosphoenolpyruvate, AMP and p-nitrophenyl phosphate; purine and pyrimidine nucleotides are secondary substrates; member of the haloacid dehalogenase-like hydrolases superfamily;PROVISIONAL ; MIBI: 6-phosphogluconate phosphatase	0.175725	0.479133	1.35404
YPK_3853	YPK_3853	tyrB	NCBI: aromatic amino acid aminotransferase ; MIBI: aromatic amino acid aminotransferase	0.578599	0.450672	12.424	17.9693	5.72007	8.17578	15.9425	18.9777	12.2104	11	4	6	21	22	11	0.248612	0.568577	0.423029	0.121557	0.201251	0.58867	0.777287	0.339773	YPK_3853	YP_001722571	NCBI: catalyzes the formation of L-glutamate and an aromatic oxo acid from an aromatic amino acid and 2-oxoglutarate;2.6.1.57;PROVISIONAL ; MIBI: aromatic amino acid aminotransferase	0.199192	0.510994	1.28386	path:ypy00270;path:ypy00350;path:ypy00360;path:ypy00400;path:ypy00401;path:ypy01100;path:ypy01110;path:ypy01230	;Cysteine and methionine metabolism - Yersinia pseudotuberculosis YPIII;Tyrosine metabolism - Yersinia pseudotuberculosis YPIII;Phenylalanine metabolism - Yersinia pseudotuberculosis YPIII;Phenylalanine, tyrosine and tryptophan biosynthesis - Yersinia pseudotuberculosis YPIII;Novobiocin biosynthesis - Yersinia pseudotuberculosis YPIII;Metabolic pathways - Yersinia pseudotuberculosis YPIII;Biosynt…
YPK_1044	YPK_1044	recD	NCBI: exonuclease V subunit alpha ; MIBI: exonuclease V subunit alpha	0.578575	0.264769	189.251	153.556	220.223	158.065	131.336	228.594	445.126	94	154	116	173	265	401	2.45691	5.36283	2.18656	2.83072	2.35343	2.9333	5.6632	7.492	YPK_1044	YP_001719798	NCBI: helicase/nuclease; with RecBC catalyzes the exonucleolytic cleavage of DNA; RecD has 5' to 3' helicase activity;3.1.11.5;PROVISIONAL ; MIBI: exonuclease V subunit alpha	0.0288737	0.172872	2.18521	path:ypy03440	;Homologous recombination - Yersinia pseudotuberculosis YPIII
YPK_3353	YPK_3353	yfiA, raiA	NCBI: sigma 54 modulation protein/30S ribosomal protein S30EA ; MIBI: sigma 54 modulation protein/30S ribosomal protein S30EA	0.578442	0.420644	58.8137	13.0686	11.4401	12.2637	21.2566	19.8403	15.5406	8	8	9	28	23	14	0.934859	2.22568	1.01196	0.799663	0.992949	2.58172	2.67291	1.4224	YPK_3353	YP_001722073	NCBI: TIGRFAM: ribosomal subunit interface protein~PFAM: sigma 54 modulation protein/ribosomal protein S30EA~KEGG: ypi:YpsIP31758_3216 ribosomal subunit interface protein;PROVISIONAL ; MIBI: sigma 54 modulation protein/30S ribosomal protein S30EA	0.16909	0.472487	1.37513
YPK_1210	YPK_1210		NCBI: XRE family transcriptional regulator ; MIBI: XRE family transcriptional regulator	0.577233	0.246706	54.2525	66.9764	51.4806	54.5052	102.487	81.0863	73.2627	41	36	40	135	94	66	2.53484	5.77674	2.98831	2.07341	2.54279	7.17217	6.29434	3.86371	YPK_1210	YP_001719961	NCBI: PFAM: helix-turn-helix domain protein; peptidase S24 and S26 domain protein~KEGG: bbr:BB1678 putative phage repressor;PROVISIONAL ; MIBI: XRE family transcriptional regulator	0.0192961	0.137619	2.33976
YPK_3396	YPK_3396		NCBI: hypothetical protein ; MIBI: hypothetical protein	0.577056	0.592777	7.39306	9.80143	2.86003	5.45052	16.7016	3.45048	6.66024	6	2	4	22	4	6	1.48618	3.29348	2.41673	0.636574	1.40523	6.45915	1.48019	1.9411	YPK_3396	YP_001722116	NCBI: KEGG: ypi:YpsIP31758_3263 hypothetical protein;PROVISIONAL ; MIBI: hypothetical protein	0.330315	0.658022	0.97348
YPK_3530	YPK_3530	ilvH	NCBI: acetolactate synthase 3 regulatory subunit ; MIBI: acetolactate synthase 3 regulatory subunit	0.576083	0.615563	8.92179	6.53429	1.43002	4.08789	9.86914	4.3131	4.44016	4	1	3	13	5	4	0.229026	0.534385	0.371053	0.0733024	0.242721	0.879013	0.426116	0.298027	YPK_3530	YP_001722250	NCBI: with IlvI catalyzes the formation of 2-acetolactate from pyruvate, the small subunit is required for full activity and valine sensitivity; E.coli produces 3 isoenzymes of acetolactate synthase which differ in specificity to substrates, valine sensitivity and affinity for cofactors; also known as acetolactate synthase 3 small subunit;PROVISIONAL ; MIBI: acetolactate synthase 3 regulatory sub…	0.349343	0.668726	0.935864	path:ypy00290;path:ypy00650;path:ypy00660;path:ypy00770;path:ypy01100;path:ypy01110;path:ypy01210;path:ypy01230	;Valine, leucine and isoleucine biosynthesis - Yersinia pseudotuberculosis YPIII;Butanoate metabolism - Yersinia pseudotuberculosis YPIII;C5-Branched dibasic acid metabolism - Yersinia pseudotuberculosis YPIII;Pantothenate and CoA biosynthesis - Yersinia pseudotuberculosis YPIII;Metabolic pathways - Yersinia pseudotuberculosis YPIII;Biosynthesis of secondary metabolites - Yersinia pseudotuberculo…
YPK_3594	YPK_3594	dnaK	NCBI: molecular chaperone DnaK ; MIBI: molecular chaperone DnaK	0.575513	0.379659	105.662	186.227	177.322	123.999	262.671	281.214	192.037	114	124	91	346	326	173	2.33358	5.53175	2.73921	2.35442	1.90709	6.06	7.19648	3.33877	YPK_3594	YP_001722314	NCBI: heat shock protein 70; assists in folding of nascent polypeptide chains; refolding of misfolded proteins; utilizes ATPase activity to help fold; co-chaperones are DnaJ and GrpE; multiple copies in some bacteria;PROVISIONAL ; MIBI: molecular chaperone DnaK	0.129553	0.408827	1.51587	path:ypy03018	;RNA degradation - Yersinia pseudotuberculosis YPIII
YPK_1495	YPK_1495		NCBI: hypothetical protein ; MIBI: hypothetical protein	0.574834	0.453091	16.8704	8.16786	11.4401	16.3516	20.4975	13.8019	21.0908	5	8	12	27	16	19	0.712574	1.6235	0.490575	0.620251	1.0269	1.93097	1.44224	1.4973	YPK_1495	YP_001720241	NCBI: KEGG: ypm:YP_2431 hypothetical protein;PROVISIONAL ; MIBI: hypothetical protein	0.20455	0.518324	1.26869
YPK_0932	YPK_0932		NCBI: putative bacteriophage protein ; MIBI: putative bacteriophage protein	0.574476	0.613447	6.52004	11.435	8.5801	2.72526	8.35081	12.9393	13.3205	7	6	2	11	15	12	0.174186	0.406054	0.271245	0.18372	0.0675932	0.310693	0.533994	0.373477	YPK_0932	YP_001719686	NCBI: KEGG: yps:YPTB3155 putative bacteriophage protein;PROVISIONAL ; MIBI: putative bacteriophage protein	0.34903	0.668661	0.936472
YPK_1854	YPK_1854	lpp	NCBI: LPP repeat-containing protein ; MIBI: LPP repeat-containing protein	0.574152	0.47741	436.126	125.785	98.6712	62.6809	201.938	168.211	69.9325	77	69	46	266	195	63	11.0852	27.3597	14.9185	10.5639	7.77322	37.5656	34.7096	9.80376	YPK_1854	YP_001720598	NCBI: PFAM: LPP repeat-containing protein~KEGG: ypi:YpsIP31758_1748 major outer membrane lipoprotein;PROVISIONAL ; MIBI: LPP repeat-containing protein	0.229116	0.54889	1.20264
YPK_1337	YPK_1337	ydcU-1, potC	NCBI: binding-protein-dependent transport system inner membrane protein ; MIBI: binding-protein-dependent transport systems inner membrane component	0.573903	0.554276	12.4271	13.0686	2.86003	16.3516	7.59165	16.3898	26.641	8	2	12	10	19	24	0.242364	0.532218	0.29016	0.0573218	0.379611	0.264377	0.633116	0.699163	YPK_1337	YP_001720084	NCBI: PFAM: binding-protein-dependent transport systems inner membrane component~KEGG: ypi:YpsIP31758_1220 spermidine/putrescine ABC transporter, permease protein;PROVISIONAL ; MIBI: binding-protein-dependent transport systems inner membrane component	0.300477	0.628592	1.03541
YPK_3247	YPK_3247	yajQ	NCBI: putative nucleotide-binding protein ; MIBI: putative nucleotide-binding protein	0.571493	0.203511	156.446	143.754	177.322	144.439	217.88	199.265	279.73	88	124	106	287	231	252	8.6621	19.407	8.21295	9.14493	8.62843	19.5242	19.8066	18.8902	YPK_3247	YP_001721969	NCBI: putative nucleotide binding property based on structural studies of Haemophilus influenzae crystallized protein in PDB Accession Number 1IN0 and NMR studies of Escherichia coli YajQ; the YajQ protein from Pseudomonas synringae appears to play a role in activation of bateriophage phi6 segment L transcription;PROVISIONAL ; MIBI: putative nucleotide-binding protein	0.0049825	0.0575378	2.80816
YPK_2279	YPK_2279	ycjO-3	NCBI: binding-protein-dependent transport system inner membrane protein ; MIBI: binding-protein-dependent transport system inner membrane protein	0.570852	0.322341	41.9485	42.4729	40.0405	29.9778	45.5499	46.5815	77.7028	26	28	22	60	54	70	1.19664	2.65888	1.3866	1.17999	1.02332	2.33241	2.64578	2.99844	YPK_2279	YP_001721009	NCBI: PFAM: binding-protein-dependent transport systems inner membrane component~KEGG: ypm:YP_1499 putative binding-protein-dependent transport system, inner membrane component;PROVISIONAL ; MIBI: binding-protein-dependent transport system inner membrane protein	0.0765683	0.313501	1.77095
YPK_1278	YPK_1278	iscA	NCBI: iron-sulfur cluster assembly protein ; MIBI: iron-sulfur cluster assembly protein	0.570787	0.492319	16.6141	4.90071	17.1602	10.901	15.1833	10.3514	26.641	3	12	8	20	12	24	0.919302	2.12013	0.425165	1.34388	0.988863	2.06606	1.56243	2.73191	YPK_1278	YP_001720029	NCBI: forms iron-sulfur clusters of ferredoxin [2FE-2S]; binds iron in the presence of the thioredoxin reductase system; forms homodimers and tetramers; similar to SufA protein;PROVISIONAL ; MIBI: iron-sulfur cluster assembly protein	0.2463	0.568853	1.15938
YPK_1114	YPK_1114	proW	NCBI: glycine betaine transporter membrane protein ; MIBI: glycine betaine transporter membrane protein	0.569663	0.328686	64.1714	93.1136	90.0911	96.7467	73.639	115.591	233.108	57	63	71	97	134	210	2.21272	4.75419	2.24277	1.95881	2.43657	2.78201	4.84392	6.63665	YPK_1114	YP_001719865	NCBI: with ProVX is involved in the high-affinity uptake of glycine betaine;PROVISIONAL ; MIBI: glycine betaine transporter membrane protein	0.0830691	0.32547	1.73315	path:ypy02010	;ABC transporters - Yersinia pseudotuberculosis YPIII
YPK_3144	YPK_3144	ybjD	NCBI: SMC (structural maintenance of chromosomes) family protein ; MIBI: SMC (structural maintenance of chromosomes) family protein	0.568641	0.403433	23.3446	9.80143	17.1602	17.7142	25.0524	18.115	25.5309	6	12	13	33	21	23	0.200351	0.461797	0.134459	0.212502	0.254093	0.53905	0.432355	0.413987	YPK_3144	YP_001721868	NCBI: KEGG: asa:ASA_P4G072 SMC (structural maintenance of chromosomes) family protein;PROVISIONAL ; MIBI: SMC (structural maintenance of chromosomes) family protein	0.158685	0.457667	1.40951
YPK_0859	YPK_0859	serA-1	NCBI: D-3-phosphoglycerate dehydrogenase ; MIBI: D-3-phosphoglycerate dehydrogenase	0.567859	0.285912	39.8245	35.9386	40.0405	51.7799	56.1782	51.7572	85.4731	22	28	38	74	60	77	0.952234	2.10621	0.81336	0.818013	1.22533	1.99419	2.03795	2.28649	YPK_0859	YP_001719613	NCBI: catalyzes the formation of 3-phosphonooxypyruvate from 3-phospho-D-glycerate in serine biosynthesis; can also reduce alpha ketoglutarate to form 2-hydroxyglutarate;PROVISIONAL ; MIBI: D-3-phosphoglycerate dehydrogenase	0.0470185	0.234143	1.98613	path:ypy00260;path:ypy00680;path:ypy01100;path:ypy01120;path:ypy01200;path:ypy01230	;Glycine, serine and threonine metabolism - Yersinia pseudotuberculosis YPIII;Methane metabolism - Yersinia pseudotuberculosis YPIII;Metabolic pathways - Yersinia pseudotuberculosis YPIII;Microbial metabolism in diverse environments - Yersinia pseudotuberculosis YPIII;Carbon metabolism - Yersinia pseudotuberculosis YPIII;Biosynthesis of amino acids - Yersinia pseudotuberculosis YPIII
YPK_1486	YPK_1486	vgrG-3	NCBI: ImpA family type VI secretion-associated protein ; MIBI: type VI secretion system Vgr family protein	0.567747	0.235118	66.6848	35.9386	48.6206	44.9668	66.8065	69.0096	57.7221	22	34	33	88	80	52	0.429215	0.991695	0.364822	0.445533	0.47729	1.06369	1.21879	0.692598	YPK_1486	YP_001720232	NCBI: TIGRFAM: type VI secretion system Vgr family protein~PFAM: Rhs element Vgr protein~KEGG: ypi:YpsIP31758_1374 rhs element Vgr protein;PROVISIONAL ; MIBI: type VI secretion system Vgr family protein	0.0157469	0.120208	2.41473	path:ypy03070	;Bacterial secretion system - Yersinia pseudotuberculosis YPIII
YPK_1668	YPK_1668	yceA	NCBI: hypothetical protein ; MIBI: hypothetical protein	0.566516	0.603919	8.45635	6.53429	4.29005	1.36263	6.83248	10.3514	1.11004	4	3	1	9	12	1	0.1038	0.263526	0.171977	0.101923	0.037499	0.282052	0.473994	0.0345326	YPK_1668	YP_001720414	NCBI: PFAM: Rhodanese domain protein~KEGG: ypm:YP_2271 uncharacterized enzyme related to sulfurtransferases;PROVISIONAL ; MIBI: hypothetical protein	0.34821	0.667776	0.938066
YPK_2636	YPK_2636	fabF-2	NCBI: 3-oxoacyl-(acyl carrier protein) synthase II ; MIBI: 3-oxoacyl-(acyl-carrier-protein) synthase 2	0.565172	0.206671	79.1336	57.175	65.7808	98.1093	98.6914	98.3387	136.535	35	46	72	130	114	123	1.61039	3.58081	1.26049	1.3091	2.26159	3.41264	3.77188	3.55792	YPK_2636	YP_001721366	NCBI: FabF, beta-ketoacyl-ACP synthase II, KASII; catalyzes a condensation reaction in fatty acid biosynthesis: addition of an acyl acceptor of two carbons from malonyl-ACP; required for the elongation of short-chain unsaturated acyl-ACP.;PROVISIONAL ; MIBI: 3-oxoacyl-(acyl-carrier-protein) synthase 2	0.00624475	0.0663615	2.73465	path:ypy00061;path:ypy00780;path:ypy01100;path:ypy01212	;Fatty acid biosynthesis - Yersinia pseudotuberculosis YPIII;Biotin metabolism - Yersinia pseudotuberculosis YPIII;Metabolic pathways - Yersinia pseudotuberculosis YPIII;Fatty acid metabolism - Yersinia pseudotuberculosis YPIII
YPK_1812	YPK_1812	yfeD, sitD	NCBI: ABC-3 protein ; MIBI: ABC-3 protein	0.56504	0.35019	27.7731	31.0379	18.5902	24.5273	60.7332	23.2908	24.4209	19	13	18	80	27	22	0.769956	1.72558	0.975883	0.52763	0.806355	2.99509	1.27406	0.907582	YPK_1812	YP_001720556	NCBI: PFAM: transport system permease protein; ABC-3 protein~KEGG: ypm:YP_2230 chelated iron transport system membrane protein;PROVISIONAL ; MIBI: ABC-3 protein	0.106631	0.368954	1.61352	path:ypy02010	;ABC transporters - Yersinia pseudotuberculosis YPIII
YPK_2913	YPK_2913	xapR	NCBI: DNA-binding transcriptional activator XapR ; MIBI: DNA-binding transcriptional activator XapR	0.563983	0.490942	9.04021	9.80143	11.4401	12.2637	17.4608	17.2524	15.5406	6	8	9	23	20	14	0.345349	0.794129	0.308174	0.324695	0.403177	0.861088	0.943747	0.577552	YPK_2913	YP_001721640	NCBI: PFAM: regulatory protein LysR; LysR substrate-binding~KEGG: yps:YPTB1199 putative LysR-family regulatory protein;PROVISIONAL ; MIBI: DNA-binding transcriptional activator XapR	0.250648	0.57394	1.14878
YPK_2614	YPK_2614		NCBI: FAD linked oxidase domain-containing protein ; MIBI: FAD linked oxidase domain-containing protein	0.563086	0.178003	340.075	150.289	153.012	141.713	200.42	194.09	268.63	92	107	104	264	225	242	1.69176	3.75696	1.74708	1.60565	1.72254	3.65431	3.92545	3.69113	YPK_2614	YP_001721344	NCBI: PFAM: FAD linked oxidase domain protein~KEGG: ypp:YPDSF_1523 oxidoreductase;PROVISIONAL ; MIBI: FAD linked oxidase domain-containing protein	0.00155959	0.0239393	3.16336
YPK_2200	YPK_2200		NCBI: hypothetical protein ; MIBI: hypothetical protein	0.561748	0.894352	10.2334	0	0	0	1.51833	0	1.11004	0	0	0	2	0	1	0	0.240327	0	0	0	0.464863	0	0.256117	YPK_2200	YP_001720936	NCBI: PROVISIONAL ; MIBI: hypothetical protein	0.529934	0.800265	0.628106
Ysr238_NU	Ysr238_NU		; Synonym: Ysr238_NU; Class: asRNA	0.560913	0.278676	52.9422	39.2057	31.4604	29.9778	60.7332	50.8946	35.5213	24	22	22	80	59	32	15.9849	36.4755	19.0005	13.7632	15.191	46.1657	42.9128	20.348	Ysr238_NU		; Synonym: Ysr238_NU; Class: asRNA	0.0441381	0.225219	2.01278
YPK_0498	YPK_0498	ridA, tdcF	NCBI: endoribonuclease L-PSP ; MIBI: endoribonuclease L-PSP	0.556931	0.372161	22.8105	44.1064	27.1703	17.7142	38.7174	31.917	61.0522	27	19	13	51	37	55	2.1101	4.56183	3.20357	1.78142	1.34531	4.41079	4.03324	5.24146	YPK_0498	YP_001719254	NCBI: TIGRFAM: endoribonuclease L-PSP~PFAM: Endoribonuclease L-PSP~KEGG: ypi:YpsIP31758_0434 putative endoribonuclease L-PSP;PROVISIONAL ; MIBI: endoribonuclease L-PSP	0.134529	0.41608	1.49648
YPK_2330	YPK_2330		NCBI: small terminase subunit ; MIBI: small terminase subunit	0.556389	0.586947	5.82183	4.90071	11.4401	12.2637	11.3875	16.3898	15.5406	3	8	9	15	19	14	0.401871	0.927578	0.210632	0.44385	0.551132	0.767663	1.22557	0.789498	YPK_2330	YP_001721060	NCBI: PFAM: small terminase subunit~KEGG: yps:YPTB1856 putative R protein bacteriophage 186 gb|AAC34151.1|;PROVISIONAL ; MIBI: small terminase subunit	0.343162	0.665614	0.947937
YPK_3868	YPK_3868		NCBI: hypothetical protein ; MIBI: hypothetical protein	0.554764	0.620735	5.10953	1.63357	8.5801	8.17578	15.9425	5.17572	6.66024	1	6	6	21	6	6	0.917887	2.14439	0.250917	1.18966	1.31308	3.84083	1.38313	1.20921	YPK_3868	YP_001722586	NCBI: KEGG: ypm:YP_0461 hypothetical protein;PROVISIONAL ; MIBI: hypothetical protein	0.371472	0.683285	0.89372
YPK_0316	YPK_0316	def	NCBI: peptide deformylase ; MIBI: peptide deformylase	0.554313	0.382601	35.6075	27.7707	25.7403	17.7142	25.0524	45.7189	35.5213	17	18	13	33	53	32	1.26989	2.93732	1.52164	1.27315	1.01489	2.15305	4.35835	2.30056	YPK_0316	YP_001719082	NCBI: cleaves off formyl group from N-terminal methionine residues of newly synthesized proteins; binds iron(2+);3.5.1.88;PROVISIONAL ; MIBI: peptide deformylase	0.147393	0.4397	1.4488
YPK_2410	YPK_2410	yphF-2, ytfQ-2	NCBI: putative sugar-binding periplasmic protein ; MIBI: putative sugar-binding periplasmic protein	0.552838	0.701131	5.40213	8.16786	2.86003	1.36263	9.86914	4.3131	4.44016	5	2	1	13	5	4	0.114527	0.265583	0.230511	0.0728609	0.0402098	0.436859	0.211775	0.148116	YPK_2410	YP_001721140	NCBI: KEGG: ypm:YP_1580 putative sugar-binding periplasmic protein;PROVISIONAL ; MIBI: putative sugar-binding periplasmic protein	0.430407	0.733403	0.788495
YPK_1876	YPK_1876	rovA, slyA	NCBI: transcriptional regulator SlyA ; MIBI: MarR family transcriptional regulator	0.552633	0.508604	13.0448	22.87	24.3103	12.2637	37.1991	28.4665	22.2008	14	17	9	49	33	20	1.2501	2.90878	1.48808	1.42787	0.834353	3.79638	3.2225	1.70745	YPK_1876	YP_001720620	NCBI: Transcription regulator that can both activate or repress expression;PROVISIONAL ; MIBI: MarR family transcriptional regulator	0.277228	0.605067	1.08657
YPK_2186	YPK_2186	pth	NCBI: peptidyl-tRNA hydrolase ; MIBI: peptidyl-tRNA hydrolase	0.551628	0.52376	11.4036	13.0686	8.5801	5.45052	14.4241	15.5272	9.99036	8	6	4	19	18	9	0.400025	0.927106	0.591534	0.350577	0.257964	1.02405	1.22277	0.534505	YPK_2186	YP_001720922	NCBI: Enables the recycling of peptidyl-tRNAs produced at termination of translation;3.1.1.29;PROVISIONAL ; MIBI: peptidyl-tRNA hydrolase	0.292246	0.618659	1.05321
YPK_0576	YPK_0576		NCBI: hypothetical protein ; MIBI: hypothetical protein	0.550922	0.634687	8.73818	1.63357	5.72007	2.72526	6.83248	6.03834	3.33012	1	4	2	9	7	3	0.16926	0.441431	0.0859885	0.271796	0.149996	0.564103	0.552993	0.207196	YPK_0576	YP_001719332	NCBI: PFAM: protein of unknown function DUF1436~KEGG: plu:plu3061 hypothetical protein;PROVISIONAL ; MIBI: hypothetical protein	0.385382	0.695441	0.868022
YPK_1877	YPK_1877	slyB-2	NCBI: 17 kDa surface antigen ; MIBI: 17 kDa surface antigen	0.550842	0.328015	93.2232	98.0143	135.852	117.186	203.456	143.195	173.166	60	95	86	268	166	156	6.8706	15.4745	5.8869	7.36549	7.35942	19.1666	14.9632	12.2936	YPK_1877	YP_001720621	NCBI: PFAM: 17 kDa surface antigen~KEGG: yps:YPTB2287 putative lipoprotein;PROVISIONAL ; MIBI: 17 kDa surface antigen	0.0930899	0.345842	1.67932
YPK_2537	YPK_2537	galU	NCBI: UTP-glucose-1-phosphate uridylyltransferase ; MIBI: UTP-glucose-1-phosphate uridylyltransferase	0.550635	0.580307	8.77885	3.26714	10.0101	1.36263	9.10998	6.90096	6.66024	2	7	1	12	8	6	0.144361	0.359301	0.10307	0.285065	0.0449483	0.450776	0.37877	0.248356	YPK_2537	YP_001721267	NCBI: KEGG: ypi:YpsIP31758_2438 UTP-glucose-1-phosphate uridylyltransferase~TIGRFAM: UTP-glucose-1-phosphate uridylyltransferase~PFAM: Nucleotidyl transferase;2.7.7.9;PROVISIONAL ; MIBI: UTP-glucose-1-phosphate uridylyltransferase	0.342687	0.665614	0.94887	path:ypy00040;path:ypy00052;path:ypy00500;path:ypy00520;path:ypy01100;path:ypy01110	;Pentose and glucuronate interconversions - Yersinia pseudotuberculosis YPIII;Galactose metabolism - Yersinia pseudotuberculosis YPIII;Starch and sucrose metabolism - Yersinia pseudotuberculosis YPIII;Amino sugar and nucleotide sugar metabolism - Yersinia pseudotuberculosis YPIII;Metabolic pathways - Yersinia pseudotuberculosis YPIII;Biosynthesis of secondary metabolites - Yersinia pseudotubercul…
YPK_0973	YPK_0973	bgaB, ganB	NCBI: beta-galactosidase ; MIBI: beta-galactosidase	0.550601	0.638284	7.45084	1.63357	4.29005	6.81315	6.83248	6.03834	7.77028	1	3	5	9	7	7	0.0574182	0.138233	0.0222794	0.0528162	0.097159	0.146158	0.143279	0.125262	YPK_0973	YP_001719727	NCBI: PFAM: Glycoside hydrolase family 42 domain protein; Beta-galactosidase trimerisation domain protein; Beta-galactosidase domain protein~KEGG: ypi:YpsIP31758_0918 beta-galactosidase;3.2.1.23;PROVISIONAL ; MIBI: beta-galactosidase	0.388343	0.697745	0.862627	path:ypy00052	;Galactose metabolism - Yersinia pseudotuberculosis YPIII
YPK_1063	YPK_1063	dapD	NCBI: 2,3,4,5-tetrahydropyridine-2,6-carboxylate N-succinyltransferase ; MIBI: 2,3,4,5-tetrahydropyridine-2,6-carboxylate N-succinyltransferase	0.550325	0.272677	51.0904	34.305	50.0506	59.9557	84.2673	79.3611	48.8418	21	35	44	111	92	44	1.6147	3.72485	1.16882	1.53935	2.13594	4.50325	4.70432	1.96698	YPK_1063	YP_001719817	NCBI: catalyzes the formation of N-succinyl-2-amino-6-ketopimelate from succinyl-CoA and tetrahydrodipicolinate in the lysine biosynthetic pathway;2.3.1.117;PROVISIONAL ; MIBI: 2,3,4,5-tetrahydropyridine-2,6-carboxylate N-succinyltransferase	0.043567	0.222915	2.01823	path:ypy00300;path:ypy01100;path:ypy01120;path:ypy01230	;Lysine biosynthesis - Yersinia pseudotuberculosis YPIII;Metabolic pathways - Yersinia pseudotuberculosis YPIII;Microbial metabolism in diverse environments - Yersinia pseudotuberculosis YPIII;Biosynthesis of amino acids - Yersinia pseudotuberculosis YPIII
YPK_2216	YPK_2216		NCBI: NAD-dependent epimerase/dehydratase ; MIBI: NAD-dependent epimerase/dehydratase	0.550233	0.502233	14.4594	4.90071	5.72007	6.81315	14.4241	1.72524	11.1004	3	4	5	19	2	10	0.158354	0.356969	0.135451	0.142713	0.196898	0.625302	0.0829607	0.362643	YPK_2216	YP_001720950	NCBI: PFAM: NAD-dependent epimerase/dehydratase; short-chain dehydrogenase/reductase SDR; 3-beta hydroxysteroid dehydrogenase/isomerase; dTDP-4-dehydrorhamnose reductase; Male sterility domain~KEGG: ypi:YpsIP31758_2107 NAD-dependent epimerase/dehydratase family protein;PROVISIONAL ; MIBI: NAD-dependent epimerase/dehydratase	0.273266	0.600991	1.09557
YPK_1327	YPK_1327	baeR	NCBI: DNA-binding transcriptional regulator BaeR ; MIBI: DNA-binding transcriptional regulator BaeR	0.550058	0.357856	20.9649	13.0686	15.7302	25.89	29.6074	27.6039	24.4209	8	11	19	39	32	22	0.707132	1.60493	0.510198	0.55435	1.05685	1.81296	1.87491	1.12691	YPK_1327	YP_001720074	NCBI: response regulator in two-component regulatory system with BaeS; regulator of RNA synthesis, flagellar biosynthesis, chemotaxis and transport;PROVISIONAL ; MIBI: DNA-binding transcriptional regulator BaeR	0.124271	0.39994	1.53709	path:ypy02020	;Two-component system - Yersinia pseudotuberculosis YPIII
YPK_2005	YPK_2005	ydgK	NCBI: hypothetical protein ; MIBI: hypothetical protein	0.549983	0.553195	10.2518	1.63357	7.15009	8.17578	12.9058	7.76359	5.5502	1	5	6	17	9	5	0.351077	0.85065	0.103419	0.408612	0.541202	1.28151	0.855111	0.415325	YPK_2005	YP_001720745	NCBI: KEGG: ypm:YP_2045 hypothetical protein;PROVISIONAL ; MIBI: hypothetical protein	0.320129	0.647549	0.994193
YPK_1150	YPK_1150		NCBI: hypothetical protein ; MIBI: hypothetical protein	0.549932	0.282626	45.8502	34.305	27.1703	43.6041	46.3091	54.3451	55.502	21	19	32	61	63	50	2.65154	5.91093	2.61321	1.86832	3.47308	5.533	7.2024	4.9974	YPK_1150	YP_001719901	NCBI: KEGG: yps:YPTB2925 hypothetical protein;PROVISIONAL ; MIBI: hypothetical protein	0.0516793	0.24773	1.9458
YPK_1852	YPK_1852	sufE-2	NCBI: cysteine desufuration protein SufE ; MIBI: cysteine desufuration protein SufE	0.549831	0.583112	8.94274	3.26714	7.15009	2.72526	5.31415	7.76359	7.77028	2	5	2	7	9	7	0.278453	0.687255	0.217106	0.428897	0.189357	0.553879	0.897564	0.610321	YPK_1852	YP_001720596	NCBI: Acts with SufS to catalyze the formation of L-alanine from L-cysteine;PROVISIONAL ; MIBI: cysteine desufuration protein SufE	0.345719	0.667776	0.942925
YPK_0901	YPK_0901		NCBI: head completion protein ; MIBI: head completion protein	0.548489	0.443772	17.0556	9.80143	12.8702	8.17578	15.9425	19.8403	9.99036	6	9	6	21	23	9	0.619841	1.4754	0.608184	0.720888	0.53045	1.55159	2.14187	0.732732	YPK_0901	YP_001719655	NCBI: PFAM: head completion protein~KEGG: spt:SPA2617 putative phage gene;PROVISIONAL ; MIBI: head completion protein	0.21647	0.535496	1.23597
YPK_1815	YPK_1815	yfeA, sitA	NCBI: periplasmic solute binding protein ; MIBI: periplasmic solute binding protein	0.548288	0.254332	543.345	80.045	52.9106	87.2083	119.948	104.377	99.9036	49	37	64	158	121	90	2.11752	4.71689	2.32196	1.38548	2.64513	5.45746	5.26775	3.42546	YPK_1815	YP_001720559	NCBI: PFAM: periplasmic solute binding protein~KEGG: yps:YPTB2347 ABC transporter, periplasmic iron siderophore-binding protein YfeA;PROVISIONAL ; MIBI: periplasmic solute binding protein	0.0310999	0.179293	2.15579	path:ypy02010	;ABC transporters - Yersinia pseudotuberculosis YPIII
YPK_1377	YPK_1377	afuC, fbpC	NCBI: ABC transporter-like protein ; MIBI: ABC transporter-like protein	0.547162	0.618799	11.1708	4.90071	1.43002	4.08789	6.83248	3.45048	6.66024	3	1	3	9	4	6	0.0915609	0.215144	0.128621	0.0338793	0.112182	0.281261	0.157556	0.206615	YPK_1377	YP_001720124	NCBI: PFAM: ABC transporter related~SMART: AAA ATPase~KEGG: ypm:YP_2670 probable ABC-transporter, ATP-binding protein;PROVISIONAL ; MIBI: ABC transporter-like protein	0.376571	0.687286	0.884232	path:ypy02010	;ABC transporters - Yersinia pseudotuberculosis YPIII
YPK_1286	YPK_1286	yapB	NCBI: outer membrane autotransporter ; MIBI: outer membrane autotransporter barrel domain protein	0.546612	0.306809	82.7766	50.6407	78.6509	65.4062	67.5657	78.4985	144.305	31	55	48	89	91	130	1.05417	2.29174	0.842779	1.18156	1.13816	1.76367	2.27287	2.83867	YPK_1286	YP_001720037	NCBI: TIGRFAM: outer membrane autotransporter barrel domain protein~PFAM: Pertactin; Autotransporter beta- domain protein~KEGG: yps:YPTB2849 putative pertactin family virulence factor/autotransporter;PROVISIONAL ; MIBI: outer membrane autotransporter barrel domain protein	0.0748139	0.311295	1.7816
YPK_3031	YPK_3031	cspE	NCBI: cold shock protein CspE ; MIBI: cold shock protein CspE	0.545233	0.615637	5.12735	8.16786	8.5801	9.5384	12.9058	8.62621	17.7606	5	6	7	17	10	16	1.15498	2.50943	1.09328	1.03671	1.33497	2.70949	2.00883	2.80997	YPK_3031	YP_001721757	NCBI: member of the CspA family; constitutively expressed RNA/ssDNA-binding protein; functions in helping cells adapt to low temperature; aids nucleic acid melting; participates in gene regulation; can act as a transcription antiterminator;PROVISIONAL ; MIBI: cold shock protein CspE	0.375811	0.687145	0.885641
YPK_1390	YPK_1390	nudK	NCBI: NUDIX hydrolase ; MIBI: NUDIX hydrolase	0.543711	0.414553	24.0453	6.53429	15.7302	8.17578	16.7016	11.2141	18.8707	4	11	6	22	13	17	0.459574	1.06741	0.307657	0.668562	0.402502	1.2334	0.918612	1.05021	YPK_1390	YP_001720137	NCBI: PFAM: NUDIX hydrolase~KEGG: ypi:YpsIP31758_1276 hydrolase, NUDIX family;PROVISIONAL ; MIBI: NUDIX hydrolase	0.189669	0.49927	1.31156
YPK_1544	YPK_1544	yfcE	NCBI: phosphodiesterase ; MIBI: phosphodiesterase	0.542733	0.310027	59.6515	22.87	30.0304	27.2526	41.7541	48.3068	27.751	14	21	20	55	56	25	1.33201	3.09497	1.16458	1.3804	1.45105	3.33488	4.27969	1.67033	YPK_1544	YP_001720290	NCBI: TIGRFAM: phosphodiesterase, MJ0936 family~PFAM: metallophosphoesterase~KEGG: ypi:YpsIP31758_1434 phosphodiesterase, MJ0936 family;PROVISIONAL ; MIBI: phosphodiesterase	0.0800153	0.320918	1.7506
YPK_2484	YPK_2484		NCBI: AraC family transcriptional regulator ; MIBI: AraC family transcriptional regulator	0.542576	0.244633	226.328	187.861	277.423	313.405	419.818	433.898	287.5	115	194	230	553	503	259	18.5453	42.4465	13.6448	18.1892	23.8017	47.8268	54.8302	24.6825	YPK_2484	YP_001721214	NCBI: PFAM: helix-turn-helix- domain containing protein AraC type~KEGG: ypm:YP_1478 AraC-family transcriptional regulatory protein;PROVISIONAL ; MIBI: AraC family transcriptional regulator	0.0265604	0.165117	2.21792
YPK_0760	YPK_0760		NCBI: hypothetical protein ; MIBI: hypothetical protein	0.542015	0.541041	16.6705	3.26714	8.5801	8.17578	14.4241	6.90096	9.99036	2	6	6	19	8	9	0.459346	1.09051	0.230165	0.545635	0.60224	1.59382	0.845825	0.831898	YPK_0760	YP_001719514	NCBI: KEGG: ypi:YpsIP31758_0692 hypothetical protein;PROVISIONAL ; MIBI: hypothetical protein	0.31644	0.642527	1.0018
YPK_2809	YPK_2809		NCBI: putative bacteriophage tail fiber protein ; MIBI: putative bacteriophage tail fiber protein	0.541513	0.310653	35.3709	21.2364	32.8904	38.1536	43.2724	44.8563	48.8418	13	23	28	57	52	44	1.18682	2.66118	0.832541	1.16394	1.56398	2.6608	3.05948	2.26326	YPK_2809	YP_001721538	NCBI: KEGG: yps:YPTB1287 putative bacteriophage tail fiber protein;PROVISIONAL ; MIBI: putative bacteriophage tail fiber protein	0.0813085	0.321954	1.74314
YPK_0723	YPK_0723		NCBI: hypothetical protein ; MIBI: hypothetical protein	0.540828	0.310171	35.0028	49.0071	47.1906	38.1536	47.0682	67.2844	83.253	30	33	28	62	78	75	1.58572	3.48849	1.77289	1.54105	1.44321	2.67072	4.23484	3.55993	YPK_0723	YP_001719477	NCBI: KEGG: ypp:YPDSF_0517 hypothetical protein;PROVISIONAL ; MIBI: hypothetical protein	0.0812215	0.321951	1.74364
YPK_0970	YPK_0970	ganP	NCBI: binding-protein-dependent transport system inner membrane protein ; MIBI: binding-protein-dependent transport systems inner membrane component	0.540286	0.549532	8.76506	6.53429	2.86003	6.81315	11.3875	5.17572	7.77028	4	2	5	15	6	7	0.116332	0.258239	0.140422	0.0554812	0.153092	0.383832	0.193511	0.197374	YPK_0970	YP_001719724	NCBI: PFAM: binding-protein-dependent transport systems inner membrane component~KEGG: ypi:YpsIP31758_0915 ABC maltose/maltodextrin transporter, permease subunit;PROVISIONAL ; MIBI: binding-protein-dependent transport systems inner membrane component	0.325522	0.6542	0.983174	path:ypy02010	;ABC transporters - Yersinia pseudotuberculosis YPIII
YPK_3815	YPK_3815	frdC	NCBI: fumarate reductase subunit C ; MIBI: fumarate reductase subunit C	0.54	0.441755	11.1529	13.0686	12.8702	19.0768	14.4241	18.9777	34.4113	8	9	14	19	22	31	1.06411	2.29628	0.934715	0.830948	1.42668	1.61815	2.36153	2.90917	YPK_3815	YP_001722534	NCBI: part of four member fumarate reductase enzyme complex FrdABCD which catalyzes the reduction of fumarate to succinate during anaerobic respiration; FrdAB are the catalytic subcomplex consisting of a flavoprotein subunit and an iron-sulfur subunit, respectively; FrdCD are the membrane components which interact with quinone and are involved in electron transfer; the catalytic subunits are simi…	0.221558	0.541184	1.2224	path:ypy00020;path:ypy00190;path:ypy00620;path:ypy00650;path:ypy01100;path:ypy01110;path:ypy01120;path:ypy01200;path:ypy02020	;Citrate cycle (TCA cycle) - Yersinia pseudotuberculosis YPIII;Oxidative phosphorylation - Yersinia pseudotuberculosis YPIII;Pyruvate metabolism - Yersinia pseudotuberculosis YPIII;Butanoate metabolism - Yersinia pseudotuberculosis YPIII;Metabolic pathways - Yersinia pseudotuberculosis YPIII;Biosynthesis of secondary metabolites - Yersinia pseudotuberculosis YPIII;Microbial metabolism in diverse …
YPK_0352	YPK_0352	nfi	NCBI: endonuclease V ; MIBI: endonuclease V	0.539935	0.457553	11.3377	11.435	11.4401	6.81315	12.1466	17.2524	14.4305	7	8	5	16	20	13	0.365249	0.836115	0.433772	0.391738	0.270236	0.722702	1.13861	0.647032	YPK_0352	YP_001719115	NCBI: Selectively cleaves double-stranded DNA at the second phosphodiester bond 3' to a deoxyinosine leaving behind the intact lesion on the nicked DNA; cleaves DNA containing urea residues, AP sites, base mismatches, insertion/deletion mismatches, flaps, and pseudo-Y structures;3.1.21.7;PROVISIONAL ; MIBI: endonuclease V	0.237981	0.558549	1.18005
YPK_2514	YPK_2514	yeeX	NCBI: hypothetical protein ; MIBI: hypothetical protein	0.539003	0.526975	23.9301	16.3357	8.5801	9.5384	15.1833	18.9777	17.7606	10	6	7	20	22	16	1.00339	2.29306	1.44396	0.684617	0.881581	2.10504	2.91849	1.85564	YPK_2514	YP_001721244	NCBI: PFAM: protein of unknown function DUF496~KEGG: ypi:YpsIP31758_2417 hypothetical protein;PROVISIONAL ; MIBI: hypothetical protein	0.306391	0.635441	1.02282
YPK_2233	YPK_2233	chaA	NCBI: calcium/sodium:proton antiporter ; MIBI: calcium/sodium:proton antiporter	0.538854	0.314495	72.1924	31.0379	44.3305	27.2526	59.2149	44.8563	46.6217	19	31	20	78	52	42	0.847183	1.9235	0.792406	1.02164	0.727501	2.37118	1.99241	1.4069	YPK_2233	YP_001720967	NCBI: TIGRFAM: calcium/proton exchanger~PFAM: sodium/calcium exchanger membrane region~KEGG: ypm:YP_1703 calcium/proton antiporter;PROVISIONAL ; MIBI: calcium/sodium:proton antiporter	0.0866397	0.332475	1.7134
YPK_0792	YPK_0792	yspI	NCBI: autoinducer synthesis protein ; MIBI: autoinducer synthesis protein	0.537448	0.324535	32.1795	70.2436	64.3508	47.692	124.503	75.9106	63.2723	43	45	35	164	88	57	2.56477	5.78783	3.03298	2.50816	2.15317	8.4318	5.70249	3.2292	YPK_0792	YP_001719546	NCBI: PFAM: autoinducer synthesis protein~KEGG: ypi:YpsIP31758_0719 N-acylhomoserine lactone synthase YtbI;PROVISIONAL ; MIBI: autoinducer synthesis protein	0.0977112	0.35269	1.65605
YPK_3872	YPK_3872	terE	NCBI: stress protein ; MIBI: tellurium resistance protein	0.536231	0.367126	19.4832	21.2364	17.1602	13.6263	25.8116	30.1917	18.8707	13	12	10	34	35	17	0.829189	1.87584	1.03634	0.755931	0.695294	1.97567	2.56335	1.0885	YPK_3872	YP_001722590	NCBI: PFAM: stress protein~KEGG: yps:YPTB0357 tellurium resistance protein;PROVISIONAL ; MIBI: tellurium resistance protein	0.14412	0.434416	1.46062
YPK_3599	YPK_3599	talB	NCBI: transaldolase B ; MIBI: transaldolase B	0.534458	0.257848	80.599	94.7471	55.7707	62.6809	124.503	87.9873	95.4635	58	39	46	164	102	86	2.06869	4.52962	2.79165	1.48334	1.93108	5.75377	4.5104	3.32469	YPK_3599	YP_001722319	NCBI: KEGG: ypm:YP_3718 transaldolase B~TIGRFAM: transaldolase~PFAM: Transaldolase;2.2.1.2;PROVISIONAL ; MIBI: transaldolase B	0.0381942	0.207259	2.07276	path:ypy00030;path:ypy01100;path:ypy01110;path:ypy01120;path:ypy01200;path:ypy01230	;Pentose phosphate pathway - Yersinia pseudotuberculosis YPIII;Metabolic pathways - Yersinia pseudotuberculosis YPIII;Biosynthesis of secondary metabolites - Yersinia pseudotuberculosis YPIII;Microbial metabolism in diverse environments - Yersinia pseudotuberculosis YPIII;Carbon metabolism - Yersinia pseudotuberculosis YPIII;Biosynthesis of amino acids - Yersinia pseudotuberculosis YPIII
YPK_0484	YPK_0484	aaeA	NCBI: p-hydroxybenzoic acid efflux subunit AaeA ; MIBI: p-hydroxybenzoic acid efflux subunit AaeA	0.534032	0.451763	13.1449	1.63357	8.5801	16.3516	15.1833	18.115	6.66024	1	6	12	20	21	6	0.265033	0.632686	0.0490575	0.232594	0.513448	0.715173	0.946469	0.236416	YPK_0484	YP_001719240	NCBI: with AaeB forms an efflux pump whose substrates are p-hydroxybenzoic acid, 6-hydroxy-2-naphthoic and 2-hydroxycinnamate;PROVISIONAL ; MIBI: p-hydroxybenzoic acid efflux subunit AaeA	0.237164	0.55812	1.18211
YPK_4147	YPK_4147	rfaF, waaF	NCBI: ADP-heptose--LPS heptosyltransferase ; MIBI: ADP-heptose--LPS heptosyltransferase	0.533852	0.262691	64.3135	31.0379	24.3103	36.791	42.5132	47.4441	45.5117	19	17	27	56	55	41	0.80457	1.78612	0.819192	0.579193	1.01533	1.75993	2.17859	1.41983	YPK_4147	YP_001722859	NCBI: catalyzes the transfer of the second heptose to the heptosyl-KDO2 moiety of the lipopolysaccharide inner core;PROVISIONAL ; MIBI: ADP-heptose--LPS heptosyltransferase	0.0421288	0.219647	2.03225	path:ypy00540;path:ypy01100	;Lipopolysaccharide biosynthesis - Yersinia pseudotuberculosis YPIII;Metabolic pathways - Yersinia pseudotuberculosis YPIII
pYV0031	pYV0031	sopB	NCBI: plasmid-partitioning protein ; MIBI: plasmid-partitioning protein	0.533515	0.176636	519.205	132.319	148.722	137.626	203.456	211.342	194.257	81	104	101	268	245	175	3.98133	8.88874	3.85026	3.90643	4.18731	9.2857	10.6992	6.68131	pYV0031	YP_068442	NCBI: SopB;PROVISIONAL ; MIBI: plasmid-partitioning protein	0.00252427	0.0338688	3.02042
YPK_2816	YPK_2816		NCBI: hypothetical protein ; MIBI: hypothetical protein	0.531957	0.365275	23.9302	22.87	17.1602	19.0768	34.9216	24.1534	26.641	14	12	14	46	28	24	0.365674	0.804542	0.430288	0.291443	0.375291	1.03054	0.790625	0.592463	YPK_2816	YP_001721545	NCBI: KEGG: ypi:YpsIP31758_2738 hypothetical protein;PROVISIONAL ; MIBI: hypothetical protein	0.145305	0.436382	1.45632
YPK_0330	YPK_0330		NCBI: hypothetical protein ; MIBI: hypothetical protein	0.531394	0.195081	480.212	302.211	306.024	339.295	610.369	408.882	352.993	185	214	249	804	474	318	64.7702	144.775	62.9245	57.518	73.8681	199.333	148.118	86.8748	YPK_0330	YP_001719094	NCBI: PROVISIONAL ; MIBI: hypothetical protein	0.00645017	0.0664478	2.72397
YPK_3260	YPK_3260		NCBI: hypothetical protein ; MIBI: hypothetical protein	0.531148	0.661682	11.2902	4.90071	1.43002	0	3.03666	5.17572	2.22008	3	1	0	4	6	2	0.0435531	0.115304	0.103419	0.0272408	0	0.100511	0.190025	0.0553766	YPK_3260	YP_001721982	NCBI: KEGG: ypi:YpsIP31758_3119 hypothetical protein;PROVISIONAL ; MIBI: hypothetical protein	0.422134	0.726273	0.802724
YPK_1793	YPK_1793	kdgR	NCBI: IclR family transcriptional regulator ; MIBI: transcriptional regulator, IclR family	0.530625	0.503586	10.4917	8.16786	15.7302	10.901	18.22	15.5272	17.7606	5	11	8	24	18	16	0.399458	0.906025	0.289885	0.503954	0.404535	1.01425	0.958761	0.745067	YPK_1793	YP_001720537	NCBI: PFAM: regulatory protein IclR; Transcriptional regulator IclR~KEGG: ypm:YP_1739 IclR-family transcriptional regulatory protein;PROVISIONAL ; MIBI: transcriptional regulator, IclR family	0.292023	0.618659	1.05369
YPK_1085	YPK_1085		NCBI: cytochrome c class I ; MIBI: cytochrome c class I	0.530437	0.479045	8.7508	11.435	7.15009	8.17578	15.1833	11.2141	12.2104	7	5	6	20	13	11	0.778975	1.70178	1.01077	0.570514	0.755641	2.10504	1.72456	1.27575	YPK_1085	YP_001719839	NCBI: PFAM: cytochrome c class I~KEGG: ypa:YPA_0539 putative cytochrome;PROVISIONAL ; MIBI: cytochrome c class I	0.268172	0.593992	1.10728
YPK_2563	YPK_2563	sanA	NCBI: hypothetical protein ; MIBI: SanA protein	0.530328	0.317828	124.361	29.4043	24.3103	21.8021	34.9216	39.6805	36.6313	18	17	16	46	46	33	0.941348	2.1216	1.11995	0.835827	0.86827	2.08621	2.62945	1.64914	YPK_2563	YP_001721293	NCBI: PFAM: protein of unknown function DUF218~KEGG: ypa:YPA_0805 hypothetical protein;PROVISIONAL ; MIBI: SanA protein	0.0951967	0.349836	1.6686
pYV0030	pYV0030		NCBI: hypothetical protein ; MIBI: hypothetical protein	0.529971	0.235232	325.562	99.6479	118.691	110.373	190.55	175.975	109.894	61	83	81	251	204	99	10.2682	23.4218	9.52717	10.2436	11.0339	28.5748	29.2716	12.4191	pYV0030	YP_068441	NCBI: PROVISIONAL ; MIBI: hypothetical protein	0.0242612	0.157381	2.25297
YPK_2788	YPK_2788	yejE	NCBI: binding-protein-dependent transport system inner membrane protein ; MIBI: binding-protein-dependent transport system inner membrane protein	0.529827	0.419361	14.78	14.7021	17.1602	14.9889	16.7016	19.8403	33.3012	9	12	11	22	23	30	0.417627	0.911252	0.401614	0.423145	0.428123	0.71559	0.942922	1.07524	YPK_2788	YP_001721518	NCBI: PFAM: binding-protein-dependent transport systems inner membrane component~KEGG: ypi:YpsIP31758_2713 ABC transporter, permease protein;PROVISIONAL ; MIBI: binding-protein-dependent transport system inner membrane protein	0.20644	0.522049	1.26341	path:ypy02010	;ABC transporters - Yersinia pseudotuberculosis YPIII
YPK_3483	YPK_3483	speD	NCBI: S-adenosylmethionine decarboxylase ; MIBI: S-adenosylmethionine decarboxylase	0.528976	0.314521	40.6045	19.6029	12.8702	38.1536	37.1991	39.6805	26.641	12	9	28	49	46	24	0.838133	1.87241	0.6931	0.41077	1.41053	2.06294	2.44092	1.11338	YPK_3483	YP_001722203	NCBI: S-adenosylmethionine provides the aminopropyl moiety required for spermidine biosynthesis from putrescine;4.1.1.50;PROVISIONAL ; MIBI: S-adenosylmethionine decarboxylase	0.0925987	0.345048	1.68185	path:ypy00270;path:ypy00330;path:ypy01100	;Cysteine and methionine metabolism - Yersinia pseudotuberculosis YPIII;Arginine and proline metabolism - Yersinia pseudotuberculosis YPIII;Metabolic pathways - Yersinia pseudotuberculosis YPIII
YPK_2717	YPK_2717		NCBI: hypothetical protein ; MIBI: hypothetical protein	0.528816	0.315364	40.8785	22.87	24.3103	17.7142	31.8849	33.6422	28.8611	14	17	13	42	39	26	0.743662	1.67497	0.805576	0.772983	0.652427	1.76159	2.0617	1.20163	YPK_2717	YP_001721447	NCBI: KEGG: ypi:YpsIP31758_2632 hypothetical protein;PROVISIONAL ; MIBI: hypothetical protein	0.0935734	0.34691	1.67684
YPK_3313	YPK_3313	hxuB	NCBI: polypeptide-transport-associated domain-containing protein ; MIBI: polypeptide-transport-associated domain protein ShlB-type	0.528167	0.322007	37.0204	16.3357	40.0405	23.1647	37.1991	50.032	28.8611	10	28	17	49	58	26	0.401262	0.939084	0.256381	0.567265	0.380141	0.915709	1.36614	0.5354	YPK_3313	YP_001722035	NCBI: PFAM: Polypeptide-transport-associated domain protein ShlB-type~KEGG: ypi:YpsIP31758_3175 putative lipoprotein;PROVISIONAL ; MIBI: polypeptide-transport-associated domain protein ShlB-type	0.100957	0.358259	1.64023
YPK_1634	YPK_1634	ycjN-2	NCBI: extracellular solute-binding protein ; MIBI: extracellular solute-binding protein family 1	0.526706	0.282058	98.9352	53.9079	72.9309	39.5162	106.283	66.4218	67.7125	33	51	29	140	77	61	1.17255	2.63761	1.17738	1.43786	0.902424	3.64088	2.52392	1.74804	YPK_1634	YP_001720380	NCBI: PFAM: extracellular solute-binding protein family 1~KEGG: ypi:YpsIP31758_1527 carbohydrate uptake (CUT1 family) ABC transporter, periplasmic carbohydrate-binding protein;PROVISIONAL ; MIBI: extracellular solute-binding protein family 1	0.0618508	0.279176	1.86736
YPK_4064	YPK_4064	hdfR	NCBI: transcriptional regulator HdfR ; MIBI: transcriptional regulator HdfR	0.526444	0.255495	115.146	127.419	183.042	136.263	111.597	198.403	341.892	78	128	100	147	230	308	4.62242	9.81937	4.06076	5.26581	4.5407	5.57835	11.0008	12.879	YPK_4064	YP_001722779	NCBI: Negatively regulates the transcription of the flagellar master operon flhDC by binding to the upstream region of the operon;PROVISIONAL ; MIBI: transcriptional regulator HdfR	0.0393522	0.210896	2.06049
YPK_2479	YPK_2479		NCBI: hypothetical protein ; MIBI: hypothetical protein	0.526359	0.539136	6.67811	9.80143	1.43002	9.5384	14.4241	9.48883	5.5502	6	1	7	19	11	5	0.657927	1.42709	0.918357	0.120949	0.934476	2.11977	1.5468	0.61468	YPK_2479	YP_001721209	NCBI: KEGG: ypi:YpsIP31758_2383 hypothetical protein;PROVISIONAL ; MIBI: hypothetical protein	0.328915	0.657017	0.976302
YPK_2836	YPK_2836	ampH	NCBI: beta-lactam binding protein AmpH ; MIBI: beta-lactam binding protein AmpH	0.525646	0.369824	22.6368	39.2057	35.7504	35.4284	28.0891	52.6199	81.033	24	25	26	37	61	73	0.871299	1.85776	0.944326	0.777307	0.892265	1.06118	2.20507	2.30703	YPK_2836	YP_001721565	NCBI: this protein has no known enzymatic function;PROVISIONAL ; MIBI: beta-lactam binding protein AmpH	0.155218	0.450969	1.42134
YPK_2051	YPK_2051		NCBI: sulfate transporter ; MIBI: sulfate transporter	0.524934	0.295304	50.3942	66.9764	82.941	57.2304	113.875	94.0256	91.0233	41	58	42	150	109	82	1.08605	2.42202	1.08197	1.20949	0.966699	2.88535	2.64265	1.73806	YPK_2051	YP_001720791	NCBI: PFAM: Sulfate transporter/antisigma-factor antagonist STAS; sulphate transporter~KEGG: ypi:YpsIP31758_1943 sulfate permease family protein;PROVISIONAL ; MIBI: sulfate transporter	0.0754684	0.3126	1.77761
YPK_1909	YPK_1909		NCBI: hypothetical protein ; MIBI: hypothetical protein	0.523299	0.198969	543.986	326.714	306.024	422.415	608.091	511.534	401.835	200	214	310	801	593	362	46.609	103.455	43.7313	36.9758	59.1199	127.665	119.124	63.5755	YPK_1909	YP_001720653	NCBI: PROVISIONAL ; MIBI: hypothetical protein	0.00853727	0.0800101	2.63005
pYV0080	pYV0080	yscD	NCBI: yscD; type III secretion protein ; MIBI: YscD, type III secretion protein	0.522936	0.315917	213.882	53.9079	52.9106	50.4173	68.3248	87.9873	73.2627	33	37	37	90	102	66	1.14805	2.5792	1.20261	1.0655	1.17604	2.39072	3.41502	1.93185	pYV0080	YP_068489	NCBI: similar to Y. pestis YPCD1.53;PROVISIONAL ; MIBI: YscD, type III secretion protein	0.0978644	0.35269	1.6553
YPK_3916	YPK_3916	escD, yscD, sctD	NCBI: YscD/HrpQ family type III secretion apparatus protein ; MIBI: type III secretion apparatus protein, YscD/HrpQ family	0.522711	0.455662	11.8622	8.16786	17.1602	9.5384	19.7383	20.7029	9.99036	5	12	7	26	24	9	0.259355	0.607573	0.188962	0.358368	0.230735	0.716233	0.833294	0.273191	YPK_3916	YP_001722634	NCBI: TIGRFAM: type III secretion apparatus protein, YscD/HrpQ family~KEGG: ypi:YpsIP31758_3829 type III secretion apparatus protein, YscD/HrpQ family;PROVISIONAL ; MIBI: type III secretion apparatus protein, YscD/HrpQ family	0.251321	0.574387	1.14715
YPK_3921	YPK_3921	acs	NCBI: acetyl-CoA synthetase ; MIBI: acetyl-CoA synthetase	0.521472	0.175574	228.611	287.509	331.764	277.976	322.645	401.981	571.671	176	232	204	425	466	515	4.19765	8.99725	4.12534	4.29712	4.17049	7.26126	10.0349	9.69557	YPK_3921	YP_001722639	NCBI: Acs; catalyzes the conversion of acetate and CoA to acetyl-CoA;PROVISIONAL ; MIBI: acetyl-CoA synthetase	0.002977	0.0385563	2.9701	path:ypy00010;path:ypy00620;path:ypy00640;path:ypy00680;path:ypy01100;path:ypy01110;path:ypy01120;path:ypy01200	;Glycolysis / Gluconeogenesis - Yersinia pseudotuberculosis YPIII;Pyruvate metabolism - Yersinia pseudotuberculosis YPIII;Propanoate metabolism - Yersinia pseudotuberculosis YPIII;Methane metabolism - Yersinia pseudotuberculosis YPIII;Metabolic pathways - Yersinia pseudotuberculosis YPIII;Biosynthesis of secondary metabolites - Yersinia pseudotuberculosis YPIII;Microbial metabolism in diverse env…
YPK_2546	YPK_2546	ysuI, alcA, iucD	NCBI: L-lysine 6-monooxygenase ; MIBI: L-lysine 6-monooxygenase	0.521226	0.294079	35.4477	26.1371	24.3103	35.4284	49.3457	37.9553	36.6313	16	17	26	65	44	33	0.61401	1.34688	0.565578	0.474858	0.801596	1.67479	1.42892	0.936926	YPK_2546	YP_001721276	NCBI: KEGG: ypi:YpsIP31758_2447 lysine N6-hydroxylase/L-ornithine N5-oxygenase family;1.14.13.59;PROVISIONAL ; MIBI: L-lysine 6-monooxygenase	0.0763282	0.313501	1.7724	path:ypy00310;path:ypy01120	;Lysine degradation - Yersinia pseudotuberculosis YPIII;Microbial metabolism in diverse environments - Yersinia pseudotuberculosis YPIII
YPK_0403	YPK_0403		NCBI: YD repeat-containing protein ; MIBI: YD repeat protein	0.519677	0.50817	18.5069	14.7021	11.4401	6.81315	11.3875	15.5272	22.2008	9	8	5	15	18	20	0.0721929	0.159678	0.099032	0.0695609	0.0479858	0.12031	0.181965	0.176759	YPK_0403	YP_001719161	NCBI: TIGRFAM: YD repeat protein~PFAM: RHS protein; YD repeat-containing protein; PAAR repeat-containing protein~KEGG: yps:YPTB3621 hypothetical protein;PROVISIONAL ; MIBI: YD repeat protein	0.306476	0.635441	1.02264
YPK_1673	YPK_1673	bssS	NCBI: biofilm formation regulatory protein BssS ; MIBI: biofilm formation regulatory protein BssS	0.519417	0.434683	55.6862	21.2364	27.1703	10.901	33.4033	31.0543	22.2008	13	19	8	44	36	20	2.1003	4.87448	2.34091	2.70357	1.25644	5.77524	5.9556	2.89261	YPK_1673	YP_001720419	NCBI: BssS; regulator of biofilm through signal secretion; disruption of this gene in Escherichia coli led to effects on biofilm formation, alteration in expression of a number of genes and mutations in bssS led to defects in indole transport and autoinducer-2 uptake and processing;PROVISIONAL ; MIBI: biofilm formation regulatory protein BssS	0.232113	0.552862	1.19493
YPK_0483	YPK_0483	aaeX	NCBI: hypothetical protein ; MIBI: membrane protein of efflux system	0.519384	0.58163	6.90757	4.90071	0	10.901	5.31415	12.9393	5.5502	3	0	8	7	15	5	0.748603	1.7181	0.675263	0	1.57055	1.14848	3.10187	0.903942	YPK_0483	YP_001719239	NCBI: membrane protein AaeX; the gene is a member of the aaeXAB operon;PROVISIONAL ; MIBI: membrane protein of efflux system	0.371868	0.683285	0.89298
YPK_2272	YPK_2272	fimA-5	NCBI: fimbrial protein ; MIBI: fimbrial protein	0.51927	0.474307	13.5021	13.0686	8.5801	9.5384	12.9058	12.0767	21.0908	8	6	7	17	14	19	0.543248	1.16781	0.691794	0.409997	0.527952	1.07155	1.11224	1.31965	YPK_2272	YP_001721002	NCBI: PFAM: Fimbrial protein~KEGG: ypi:YpsIP31758_2163 fimbrial protein;PROVISIONAL ; MIBI: fimbrial protein	0.273606	0.601384	1.0948
YPK_2729	YPK_2729	potG	NCBI: putrescine ABC transporter ATP-binding protein ; MIBI: putrescine ABC transporter ATP-binding protein	0.51918	0.599645	7.32725	6.53429	4.29005	2.72526	6.83248	8.62621	4.44016	4	3	2	9	10	4	0.109531	0.255911	0.161968	0.0959913	0.0706331	0.265636	0.372006	0.130091	YPK_2729	YP_001721459	NCBI: part of the PotFGHI ATP-dependent putrescine transporter;PROVISIONAL ; MIBI: putrescine ABC transporter ATP-binding protein	0.386593	0.69661	0.865812	path:ypy02010	;ABC transporters - Yersinia pseudotuberculosis YPIII
YPK_3809	YPK_3809	rsgA	NCBI: ribosome-associated GTPase ; MIBI: ribosome-associated GTPase	0.518311	0.368399	22.4653	19.6029	17.1602	23.1647	23.5341	25.8786	38.8514	12	12	17	31	30	35	0.527782	1.13769	0.52328	0.413501	0.646564	0.98535	1.20187	1.22586	YPK_3809	YP_001722528	NCBI: EngC; RsgA; CpgA; circularly permuted GTPase; ribosome small subunit-dependent GTPase A; has the pattern G4-G1-G3 as opposed to other GTPases; interacts strongly with 30S ribosome which stimulates GTPase activity;PROVISIONAL ; MIBI: ribosome-associated GTPase	0.159448	0.458552	1.40693
YPK_0073	YPK_0073		NCBI: hypothetical protein ; MIBI: hypothetical protein	0.517812	0.65363	6.3904	9.80143	7.15009	1.36263	9.10998	7.76359	9.99036	6	5	1	12	9	9	0.178129	0.39901	0.296244	0.195079	0.0430634	0.431872	0.408247	0.356911	YPK_0073	YP_001718840	NCBI: KEGG: ypi:YpsIP31758_4089 hypothetical protein;PROVISIONAL ; MIBI: hypothetical protein	0.428238	0.731439	0.79221
YPK_1348	YPK_1348	fliB	NCBI: hypothetical protein ; MIBI: hypothetical protein	0.517421	0.363856	21.8341	17.9693	37.1804	28.6152	34.9216	34.5048	53.2819	11	26	21	46	40	48	0.639176	1.39512	0.423029	0.790119	0.704379	1.28947	1.41325	1.48265	YPK_1348	YP_001720095	NCBI: PFAM: protein of unknown function UPF0153~KEGG: ypi:YpsIP31758_1231 FliB family protein;PROVISIONAL ; MIBI: hypothetical protein	0.155013	0.450969	1.42205
YPK_3642	YPK_3642		NCBI: acriflavin resistance protein ; MIBI: acriflavin resistance protein	0.516123	0.185963	105.805	88.2129	84.371	74.9446	129.817	105.24	118.774	54	59	55	171	122	107	0.736751	1.59986	0.803228	0.693488	0.713538	1.85403	1.66719	1.27834	YPK_3642	YP_001722362	NCBI: PFAM: acriflavin resistance protein~KEGG: ypi:YpsIP31758_3512 transporter, AcrB/AcrD/AcrF family;PROVISIONAL ; MIBI: acriflavin resistance protein	0.0055132	0.0613858	2.77541
YPK_2489	YPK_2489		NCBI: hypothetical protein ; MIBI: hypothetical protein	0.515179	0.556983	6.64794	6.53429	7.15009	4.08789	11.3875	9.48883	4.44016	4	5	3	15	11	4	0.567534	1.30247	0.644461	0.636574	0.421568	1.76159	1.62821	0.517626	YPK_2489	YP_001721219	NCBI: PFAM: YCII-related~KEGG: ypi:YpsIP31758_2391 YciI domain protein;PROVISIONAL ; MIBI: hypothetical protein	0.354994	0.67061	0.924946
YPK_2555	YPK_2555		NCBI: hypothetical protein ; MIBI: hypothetical protein	0.515167	0.338617	57.8325	53.9079	57.2007	53.1425	69.8432	59.5208	108.784	33	40	39	92	69	98	1.81652	3.85254	1.82345	1.74656	1.87955	3.70548	3.50277	4.34936	YPK_2555	YP_001721285	NCBI: KEGG: ypi:YpsIP31758_2456 hypothetical protein;PROVISIONAL ; MIBI: hypothetical protein	0.128163	0.406849	1.52139
YPK_2633	YPK_2633	lonH, ycbZ	NCBI: hypothetical protein ; MIBI: Lon-like ATP-dependent protease	0.514882	0.362568	25.3244	19.6029	20.0202	14.9889	25.0524	29.3291	24.4209	12	14	11	33	34	22	0.307977	0.688067	0.339504	0.312992	0.271435	0.680538	0.883738	0.499925	YPK_2633	YP_001721363	NCBI: KEGG: ypi:YpsIP31758_2545 hypothetical protein;PROVISIONAL ; MIBI: Lon-like ATP-dependent protease	0.155579	0.450969	1.4201
YPK_0802	YPK_0802		NCBI: OmpA/MotB domain-containing protein ; MIBI: OmpA/MotB domain protein	0.514187	0.340314	22.781	31.0379	15.7302	16.3516	21.2566	31.917	37.7414	19	11	12	28	37	34	0.336242	0.720011	0.502268	0.229782	0.276677	0.53953	0.898597	0.721904	YPK_0802	YP_001719556	NCBI: PFAM: OmpA/MotB domain protein~KEGG: yps:YPTB1487 OmpA family of outer membrane porins;PROVISIONAL ; MIBI: OmpA/MotB domain protein	0.130808	0.410286	1.51092
YPK_3410	YPK_3410		NCBI: hypothetical protein ; MIBI: hypothetical protein	0.51392	0.656772	6.52898	1.63357	8.5801	1.36263	5.31415	6.03834	6.66024	1	6	1	7	7	6	0.401687	0.99322	0.182214	0.863922	0.158924	0.929725	1.17182	0.878115	YPK_3410	YP_001722130	NCBI: KEGG: yps:YPTB0791 hypothetical protein;PROVISIONAL ; MIBI: hypothetical protein	0.433924	0.735777	0.782495
Ysr297	Ysr297		; Synonym: Ysr297; Class: asRNA	0.513411	0.232803	6155.48	839.656	1098.25	914.324	1247.31	1095.53	1754.97	514	768	671	1643	1270	1581	200.875	427.886	181.552	214.359	206.714	423.011	412.12	448.528	Ysr297		; Synonym: Ysr297; Class: asRNA	0.0274294	0.166632	2.20535
YPK_3315	YPK_3315		NCBI: invasin ; MIBI: invasin-like protein	0.512082	0.71822	4.95283	4.90071	7.15009	1.36263	12.9058	4.3131	2.22008	3	5	1	17	5	2	0.700246	1.6641	0.805576	1.06096	0.234204	3.32744	1.23349	0.431355	YPK_3315	YP_001722037	NCBI: KEGG: ypp:YPDSF_1331 invasin;PROVISIONAL ; MIBI: invasin-like protein	0.475854	0.76531	0.712987
YPK_3955	YPK_3955		NCBI: hypothetical protein ; MIBI: hypothetical protein	0.511817	0.444439	25.1509	14.7021	31.4604	12.2637	37.9582	27.6039	18.8707	9	22	9	50	32	17	0.435568	1.01148	0.343525	0.663561	0.299618	1.39111	1.12214	0.521175	YPK_3955	YP_001722671	NCBI: PFAM: helix-turn-helix domain protein; protein of unknown function DUF955~KEGG: yps:YPTB0245 hypothetical protein;PROVISIONAL ; MIBI: hypothetical protein	0.249485	0.572663	1.1516
YPK_2227	YPK_2227	astD	NCBI: succinylglutamic semialdehyde dehydrogenase ; MIBI: succinylglutamic semialdehyde dehydrogenase	0.510843	0.480073	18.0432	14.7021	7.15009	8.17578	6.83248	19.8403	17.7606	9	5	6	9	23	16	0.18335	0.408781	0.27224	0.119515	0.158296	0.198439	0.639174	0.388731	YPK_2227	YP_001720961	NCBI: a high throughput screen identified this enzyme as an aldehyde dehydrogenase with broad substrate specificity; converts succinylglutamate semialdehyde and NAD to succinylglutamate and NADH;PROVISIONAL ; MIBI: succinylglutamic semialdehyde dehydrogenase	0.287286	0.613222	1.06409	path:ypy00330	;Arginine and proline metabolism - Yersinia pseudotuberculosis YPIII
YPK_3424	YPK_3424	mutS	NCBI: DNA mismatch repair protein MutS ; MIBI: DNA mismatch repair protein MutS	0.510722	0.276793	54.2314	55.5414	48.6206	58.5931	56.9374	58.6582	120.994	34	34	43	75	68	109	0.58907	1.22573	0.610801	0.48266	0.67375	0.982104	1.12231	1.57277	YPK_3424	YP_001722144	NCBI: This protein performs the mismatch recognition step during the DNA repair process;PROVISIONAL ; MIBI: DNA mismatch repair protein MutS	0.0650173	0.286322	1.84514	path:ypy03430	;Mismatch repair - Yersinia pseudotuberculosis YPIII
YPK_1344	YPK_1344	ppk	NCBI: polyphosphate kinase ; MIBI: polyphosphate kinase	0.510722	0.302154	35.5513	16.3357	27.1703	24.5273	34.1624	35.3674	28.8611	10	19	18	45	41	26	0.301917	0.677433	0.22247	0.334016	0.349264	0.729726	0.837987	0.464584	YPK_1344	YP_001720091	NCBI: catalyzes the reversible transfer of the terminal phosphate of ATP to form a long chain polyphosphate;2.7.4.1;PROVISIONAL ; MIBI: polyphosphate kinase	0.0909764	0.342538	1.69027	path:ypy00190;path:ypy03018	;Oxidative phosphorylation - Yersinia pseudotuberculosis YPIII;RNA degradation - Yersinia pseudotuberculosis YPIII
YPK_2217	YPK_2217	fabH-2	NCBI: beta-ketoacyl-acyl-carrier-protein synthase I ; MIBI: beta-ketoacyl-acyl-carrier-protein synthase I	0.510543	0.506113	12.1015	6.53429	4.29005	8.17578	11.3875	6.90096	9.99036	4	3	6	15	8	9	0.176197	0.387389	0.182214	0.10799	0.238387	0.498067	0.334806	0.329293	YPK_2217	YP_001720951	NCBI: PFAM: 3-Oxoacyl-[acyl-carrier-protein (ACP)] synthase III domain protein; 3-Oxoacyl-[acyl-carrier-protein (ACP)] synthase III~KEGG: ypi:YpsIP31758_2108 hypothetical protein;2.3.1.41;PROVISIONAL ; MIBI: beta-ketoacyl-acyl-carrier-protein synthase I	0.313093	0.640883	1.00875	path:ypy00061;path:ypy01100;path:ypy01212	;Fatty acid biosynthesis - Yersinia pseudotuberculosis YPIII;Metabolic pathways - Yersinia pseudotuberculosis YPIII;Fatty acid metabolism - Yersinia pseudotuberculosis YPIII
YPK_2387	YPK_2387	alkA	NCBI: HhH-GPD family protein ; MIBI: HhH-GPD family protein	0.510285	0.194682	82.7629	84.9457	92.9511	89.9335	138.168	125.943	117.664	52	65	66	182	146	106	4.02476	8.80175	3.90152	3.85377	4.31901	9.95353	10.0639	6.38786	YPK_2387	YP_001721117	NCBI: PFAM: HhH-GPD family protein~KEGG: ypm:YP_1558 putative glycosidase;PROVISIONAL ; MIBI: HhH-GPD family protein	0.00876406	0.0814264	2.62112	path:ypy03410	;Base excision repair - Yersinia pseudotuberculosis YPIII
YPK_1137	YPK_1137	ureD	NCBI: urease accessory protein UreD ; MIBI: urease accessory protein UreD	0.508809	0.608548	6.50214	1.63357	8.5801	4.08789	5.31415	6.90096	9.99036	1	6	3	7	8	9	0.132427	0.311837	0.047534	0.225371	0.124376	0.242537	0.349362	0.34361	YPK_1137	YP_001719888	NCBI: PFAM: Urease accessory protein UreD~KEGG: ypi:YpsIP31758_1083 urease accessory protein UreD;PROVISIONAL ; MIBI: urease accessory protein UreD	0.403097	0.709892	0.836103
YPK_3659	YPK_3659	frwB, fryB	NCBI: putative PTS system fructose-like transporter subunit EIIB ; MIBI: putative PTS system fructose-like transporter subunit EIIB	0.507588	0.588234	5.96315	6.53429	4.29005	5.45052	3.03666	11.2141	9.99036	4	3	4	4	13	9	0.470116	1.05319	0.572185	0.339109	0.499052	0.417073	1.70845	1.03404	YPK_3659	YP_001722379	NCBI: FrwB with FrwC, FrwD and PtsA forms a PEP-dependent sugar phosphotransferase system (PTS) permease which may phosphorylate and transport sugars into the cell; cytoplasmic protein that interacts with complex EIIA; contains the second phosphorylation site of the PTS;PROVISIONAL ; MIBI: putative PTS system fructose-like transporter subunit EIIB	0.388192	0.697745	0.8629
YPK_0808	YPK_0808	insA-2	NCBI: insertion element protein ; MIBI: insertion element protein	0.505725	0.544009	9.26955	6.53429	7.15009	6.81315	10.6283	10.3514	8.88032	4	5	5	14	12	8	0.682778	1.53364	0.665476	0.657332	0.725525	1.69776	1.83415	1.06901	YPK_0808	YP_001719562	NCBI: PFAM: Insertion element protein~KEGG: ypa:YPA_0299 insertion sequence protein;PROVISIONAL ; MIBI: insertion element protein	0.352564	0.669111	0.929628
YPK_2772	YPK_2772		NCBI: hypothetical protein ; MIBI: hypothetical protein	0.505646	0.433277	16.3765	13.0686	11.4401	28.6152	18.22	22.4281	37.7414	8	8	21	24	26	34	0.437051	0.919817	0.321385	0.253961	0.735808	0.702785	0.9596	1.09707	YPK_2772	YP_001721502	NCBI: KEGG: ypp:YPDSF_2407 hypothetical protein;PROVISIONAL ; MIBI: hypothetical protein	0.2432	0.565193	1.16703
YPK_2274	YPK_2274	fimD-3, fimC-3, mrkC-3, htrE-3, cssD-3	NCBI: fimbrial biogenesis outer membrane usher protein ; MIBI: fimbrial biogenesis outer membrane usher protein	0.504528	0.194148	120.357	125.785	145.862	119.911	180.681	188.051	188.707	77	102	88	238	218	170	1.38388	3.01338	1.36407	1.42787	1.35969	3.07326	3.54801	2.41888	YPK_2274	YP_001721004	NCBI: PFAM: fimbrial biogenesis outer membrane usher protein~KEGG: yps:YPTB1919 putative outer membrane fimbrial usher porin;PROVISIONAL ; MIBI: fimbrial biogenesis outer membrane usher protein	0.00935836	0.0839103	2.59868
YPK_1424	YPK_1424	yedW, cpxR	NCBI: two component transcriptional regulator ; MIBI: two component transcriptional regulator, winged helix family	0.50338	0.584054	8.19059	6.53429	4.29005	6.81315	6.07332	10.3514	9.99036	4	3	5	8	12	9	0.240141	0.538945	0.268525	0.159143	0.292756	0.391463	0.740096	0.485274	YPK_1424	YP_001720171	NCBI: PFAM: response regulator receiver; transcriptional regulator domain protein~KEGG: ypm:YP_2623 putative two-component system response regulator;PROVISIONAL ; MIBI: two component transcriptional regulator, winged helix family	0.388758	0.697931	0.861873
YPK_1442	YPK_1442		NCBI: LysR family transcriptional regulator ; MIBI: LysR family transcriptional regulator	0.503181	0.291002	32.7615	24.5036	41.4705	31.3405	49.3457	46.5815	43.2916	15	29	23	65	54	39	1.00954	2.23433	0.783581	1.19711	1.04792	2.47504	2.5916	1.63635	YPK_1442	YP_001720188	NCBI: PFAM: regulatory protein LysR; LysR substrate-binding~KEGG: ypi:YpsIP31758_1330 substrate-binding transcriptional regulator, LysR family;PROVISIONAL ; MIBI: LysR family transcriptional regulator	0.0837847	0.326305	1.72914
YPK_4021	YPK_4021	yifK	NCBI: putative transport protein YifK ; MIBI: putative transport protein YifK	0.50147	0.387904	21.4441	39.2057	38.6105	31.3405	41.7541	68.147	45.5117	24	27	23	55	79	41	0.719071	1.60096	0.791687	0.703798	0.661728	1.32245	2.39415	1.08629	YPK_4021	YP_001722736	NCBI: uncharacterized member of the amino acid-polyamine-organocation (APC) superfamily of amino acid transporters; unknown function;PROVISIONAL ; MIBI: putative transport protein YifK	0.196092	0.506877	1.29277
YPK_2550	YPK_2550	asmA	NCBI: putative assembly protein ; MIBI: putative assembly protein	0.501422	0.324086	33.659	29.4043	18.5902	14.9889	25.0524	28.4665	36.6313	18	13	11	33	33	33	0.312109	0.666613	0.445084	0.254013	0.237231	0.594784	0.749662	0.655394	YPK_2550	YP_001721280	NCBI: YegA; inner membrane protein involved in the assembly of outer membrane proteins (OMPs); asmA-null mutants show low lipopolysaccharide (LPS) levels, suggesting a role in LPS biogenesis and/or in restricting outer membrane fluidity, resulting on altered assembly of OMPs;PROVISIONAL ; MIBI: putative assembly protein	0.121818	0.394429	1.54719
YPK_0491	YPK_0491		NCBI: hypothetical protein ; MIBI: hypothetical protein	0.501239	0.410868	23.1264	13.0686	14.3002	9.5384	12.1466	19.8403	22.2008	8	10	7	16	23	20	0.55311	1.22792	0.60319	0.595808	0.460333	0.879346	1.59321	1.21119	YPK_0491	YP_001719247	NCBI: KEGG: ypi:YpsIP31758_0427 hypothetical protein;PROVISIONAL ; MIBI: hypothetical protein	0.222484	0.541467	1.21995
YPK_3008	YPK_3008	corC	NCBI: transporter-associated protein ; MIBI: transporter-associated protein	0.500505	0.388372	18.3681	14.7021	7.15009	19.0768	15.9425	22.4281	21.0908	9	5	14	21	26	19	0.438138	0.94821	0.470149	0.206398	0.637867	0.799627	1.24781	0.797196	YPK_3008	YP_001721734	NCBI: PFAM: CBS domain containing protein; transporter-associated region~KEGG: ypi:YpsIP31758_2918 magnesium and cobalt efflux protein CorC;PROVISIONAL ; MIBI: transporter-associated protein	0.197494	0.508737	1.28872
YPK_3477	YPK_3477	yadG	NCBI: ABC transporter-like protein ; MIBI: ABC transporter related	0.49922	0.390777	14.156	17.9693	18.5902	17.7142	24.2933	22.4281	31.0811	11	13	13	32	26	28	0.538452	1.15086	0.544872	0.508847	0.561636	1.15539	1.1832	1.11398	YPK_3477	YP_001722197	NCBI: PFAM: ABC transporter related~SMART: AAA ATPase~KEGG: ypi:YpsIP31758_3349 ABC transporter, ATP-binding protein;PROVISIONAL ; MIBI: ABC transporter related	0.201424	0.513655	1.2775
YPK_2144	YPK_2144	ruvA	NCBI: Holliday junction DNA helicase RuvA ; MIBI: Holliday junction DNA helicase RuvA	0.498254	0.59873	9.01047	4.90071	8.5801	1.36263	6.07332	10.3514	5.5502	3	6	1	8	12	5	0.214369	0.519453	0.22399	0.353997	0.0651203	0.435384	0.823132	0.299844	YPK_2144	YP_001720883	NCBI: plays an essential role in ATP-dependent branch migration of the Holliday junction;PROVISIONAL ; MIBI: Holliday junction DNA helicase RuvA	0.405305	0.712711	0.832184	path:ypy03440	;Homologous recombination - Yersinia pseudotuberculosis YPIII
YPK_1043	YPK_1043	recB	NCBI: exonuclease V subunit beta ; MIBI: exonuclease V subunit beta	0.49785	0.276898	69.6166	66.9764	52.9106	64.0436	49.3457	76.7732	138.755	41	37	47	65	89	125	0.46478	0.959156	0.513959	0.366512	0.513869	0.593928	1.02498	1.25856	YPK_1043	YP_001719797	NCBI: helicase/nuclease; with RecCD catalyzes the exonucleolytic cleavage of DNA; RecD has 5' to 3' helicase activity;PROVISIONAL ; MIBI: exonuclease V subunit beta	0.0721843	0.30666	1.79795	path:ypy03440	;Homologous recombination - Yersinia pseudotuberculosis YPIII
YPK_2102	YPK_2102	yeaH	NCBI: hypothetical protein ; MIBI: hypothetical protein	0.497266	0.547982	11.0583	8.16786	5.72007	2.72526	6.07332	8.62621	9.99036	5	4	2	8	10	9	0.118909	0.26707	0.18007	0.113834	0.0628219	0.210009	0.330867	0.260335	YPK_2102	YP_001720841	NCBI: PFAM: protein of unknown function DUF444~KEGG: ypi:YpsIP31758_1992 hypothetical protein;PROVISIONAL ; MIBI: hypothetical protein	0.364169	0.678498	0.90745
YPK_2438	YPK_2438	ftnA	NCBI: ferroxidase ; MIBI: ferroxidase	0.496788	0.428805	23.2426	11.435	5.72007	12.2637	18.22	14.6646	8.88032	7	4	9	24	17	8	0.540526	1.18659	0.630245	0.284586	0.706746	1.57506	1.40618	0.578523	YPK_2438	YP_001721168	NCBI: PFAM: Ferritin Dps family protein~KEGG: ypi:YpsIP31758_2341 ferritin family protein;1.16.3.1;PROVISIONAL ; MIBI: ferroxidase	0.246643	0.569294	1.15854
YPK_2241	YPK_2241	hmsH, pgaA	NCBI: outer membrane protein ; MIBI: outer membrane protein	0.49608	0.272477	62.2937	49.0071	44.3305	35.4284	77.4348	65.5592	36.6313	30	31	26	102	76	33	0.477257	1.0555	0.55658	0.454475	0.420716	1.37937	1.29539	0.491744	YPK_2241	YP_001720975	NCBI: in Yersinia this protein is important for biofilm formation and hemin adsorption;PROVISIONAL ; MIBI: outer membrane protein	0.0686625	0.296768	1.82063
YPK_2009	YPK_2009		NCBI: AraC family transcriptional regulator ; MIBI: AraC family transcriptional regulator	0.495802	0.246784	191.688	150.289	132.992	152.614	242.174	199.265	175.386	92	93	112	319	231	158	4.50574	9.78709	4.72533	3.77458	5.01732	11.9429	10.9003	6.51809	YPK_2009	YP_001720749	NCBI: PFAM: helix-turn-helix- domain containing protein AraC type~KEGG: ypi:YpsIP31758_1897 transcriptional regulator, AraC family;PROVISIONAL ; MIBI: AraC family transcriptional regulator	0.0445314	0.225989	2.00905
YPK_1459	YPK_1459	yhhZ-3	NCBI: Hcp1 family type VI secretion system effector ; MIBI: type VI secretion system effector, Hcp1 family	0.495719	0.621556	6.76067	6.53429	5.72007	4.08789	9.10998	6.90096	7.77028	4	4	3	12	8	7	0.311776	0.692563	0.382649	0.302373	0.250306	0.836753	0.703092	0.537845	YPK_1459	YP_001720205	NCBI: TIGRFAM: type VI secretion system effector, Hcp1 family~PFAM: protein of unknown function DUF796~KEGG: ypi:YpsIP31758_1346 hypothetical protein;PROVISIONAL ; MIBI: type VI secretion system effector, Hcp1 family	0.425134	0.728411	0.797546
YPK_0891	YPK_0891		NCBI: phosphoadenosine phosphosulfate reductase ; MIBI: phosphoadenosine phosphosulfate reductase	0.495591	0.37224	36.5647	40.8393	17.1602	43.6041	35.6808	50.032	59.9422	25	12	32	47	58	54	0.950225	1.99384	1.14224	0.43325	1.27519	1.56527	2.43459	1.98166	YPK_0891	YP_001719645	NCBI: PFAM: phosphoadenosine phosphosulfate reductase~KEGG: ent:Ent638_1349 phosphoadenosine phosphosulfate reductase;PROVISIONAL ; MIBI: phosphoadenosine phosphosulfate reductase	0.183065	0.488647	1.33138
sR022_YA	sR022_YA	tmRNA, SsrA	acts as tRNA-Ala and mRNA template for tagging proteins resulting from premature transcription termination for degradation, a process known as trans-translation; Synonym: sR022_YA; Class: transRNA	0.495137	0.394453	1435.64	882.129	467.616	386.987	979.323	1148.15	357.433	540	327	284	1290	1331	322	38.1227	88.2547	59.0372	28.2502	27.0807	102.801	133.688	28.2753	sR022_YA		acts as tRNA-Ala and mRNA template for tagging proteins resulting from premature transcription termination for degradation, a process known as trans-translation; Synonym: sR022_YA; Class: transRNA	0.209389	0.526637	1.25525
YPK_1438	YPK_1438	nupC-1	NCBI: nucleoside transporter ; MIBI: nucleoside transporter	0.494574	0.443636	27.5949	21.2364	21.4503	14.9889	25.0524	36.2301	21.0908	13	15	11	33	42	19	0.444934	1.0062	0.50374	0.4593	0.371762	0.932079	1.49518	0.591338	YPK_1438	YP_001720184	NCBI: TIGRFAM: nucleoside transporter~PFAM: Na+ dependent nucleoside transporter; nucleoside recognition domain protein; Na+ dependent nucleoside transporter domain protein~KEGG: ypm:YP_2608 nucleoside permease;PROVISIONAL ; MIBI: nucleoside transporter	0.264928	0.590664	1.11482
YPK_3367	YPK_3367	yfjD	NCBI: hypothetical protein ; MIBI: hypothetical protein	0.494317	0.292642	137.934	199.296	234.523	143.076	135.891	176.837	509.509	122	164	105	179	205	459	4.09081	8.19509	4.36291	4.6345	3.27503	4.66601	6.73522	13.184	YPK_3367	YP_001722087	NCBI: PFAM: CBS domain containing protein; protein of unknown function DUF21; transporter-associated region~KEGG: ypm:YP_0387 hypothetical protein;PROVISIONAL ; MIBI: hypothetical protein	0.0911904	0.342538	1.68915
YPK_0550	YPK_0550	yqjA	NCBI: hypothetical protein ; MIBI: DedA family membrane protein	0.493164	0.364084	15.166	22.87	20.0202	13.6263	22.7749	24.1534	33.3012	14	14	10	30	28	30	0.739783	1.56973	0.919671	0.726732	0.572946	1.43649	1.68983	1.58287	YPK_0550	YP_001719306	NCBI: PFAM: SNARE associated Golgi protein~KEGG: ypi:YpsIP31758_0487 hypothetical protein;PROVISIONAL ; MIBI: DedA family membrane protein	0.175566	0.479051	1.35453
YPK_1157	YPK_1157	kdpC	NCBI: potassium-transporting ATPase subunit C ; MIBI: potassium-transporting ATPase subunit C	0.49284	0.613357	10.2629	4.90071	0	6.81315	9.86914	5.17572	2.22008	3	0	5	13	6	2	0.173066	0.390162	0.211603	0	0.307596	0.668374	0.388806	0.113305	YPK_1157	YP_001719908	NCBI: One of the components of the high-affinity ATP-driven potassium transport (or KDP)system, which catalyzes the hydrolysis of ATP coupled with the exchange of hydrogen and potassium ions. The C subunit may be involved in assembly of the KDP complex;3.6.3.12;PROVISIONAL ; MIBI: potassium-transporting ATPase subunit C	0.421678	0.726159	0.803513	path:ypy02020	;Two-component system - Yersinia pseudotuberculosis YPIII
YPK_4117	YPK_4117	yiiQ	NCBI: hypothetical protein ; MIBI: hypothetical protein	0.49145	0.363354	20.099	26.1371	17.1602	25.89	37.1991	24.1534	36.6313	16	12	19	49	28	33	1.01207	2.11651	1.15517	0.684617	1.19643	2.57867	1.85722	1.91363	YPK_4117	YP_001722829	NCBI: PFAM: protein of unknown function DUF1454~KEGG: yps:YPTB0082 hypothetical protein;PROVISIONAL ; MIBI: hypothetical protein	0.176204	0.480038	1.35254
YPK_3990	YPK_3990	glpB	NCBI: anaerobic glycerol-3-phosphate dehydrogenase subunit B ; MIBI: anaerobic glycerol-3-phosphate dehydrogenase subunit B	0.491064	0.395424	17.0499	11.435	30.0304	10.901	14.4241	23.2908	38.8514	7	21	8	19	27	35	0.367005	0.801508	0.252098	0.597631	0.251288	0.49877	0.89334	1.01241	YPK_3990	YP_001722706	NCBI: sn-glycerol-3-phosphate dehydrogenase (anaerobic); catalyzes the formation of dihydroxyacetone from glycerol 3-phosphate; part of GlpABC complex; presumably this subunit is responsible for membrane interactions and contains iron-sulfur clusters;1.1.5.3;PROVISIONAL ; MIBI: anaerobic glycerol-3-phosphate dehydrogenase subunit B	0.214285	0.532761	1.24187	path:ypy00564	;Glycerophospholipid metabolism - Yersinia pseudotuberculosis YPIII
YPK_3792	YPK_3792	nsrR	NCBI: transcriptional repressor NsrR ; MIBI: transcriptional repressor NsrR	0.490991	0.413003	17.2484	24.5036	17.1602	28.6152	31.8849	38.8179	28.8611	15	12	21	42	45	26	1.40875	3.05591	1.48122	0.93638	1.80866	3.02311	4.08247	2.06215	YPK_3792	YP_001722512	NCBI: negatively regulates the transcription of genes upregulated by nitrosative stress;PROVISIONAL ; MIBI: transcriptional repressor NsrR	0.234506	0.555018	1.18883
YPK_1577	YPK_1577		NCBI: hypothetical protein ; MIBI: hypothetical protein	0.490805	0.262262	86.684	53.9079	48.6206	35.4284	84.2673	66.4218	41.0715	33	34	26	111	77	37	0.983967	2.16201	1.18013	0.96081	0.81096	2.89344	2.52982	1.06277	YPK_1577	YP_001720323	NCBI: PFAM: protein of unknown function DUF187~KEGG: ypi:YpsIP31758_1472 putative lipoprotein;PROVISIONAL ; MIBI: hypothetical protein	0.0612857	0.27843	1.87143
YPK_2187	YPK_2187	engD, ychF	NCBI: GTP-dependent nucleic acid-binding protein EngD ; MIBI: GTP-dependent nucleic acid-binding protein EngD	0.490716	0.510782	17.6015	16.3357	5.72007	19.0768	29.6074	19.8403	8.88032	10	4	14	39	23	8	0.355617	0.784691	0.420493	0.132911	0.513448	1.19536	0.888522	0.270189	YPK_2187	YP_001720923	NCBI: translation-associated GTPase; the crystal structure of the Haemophilus influenzae YchF protein showed similarity to the yeast structure (PDB: 1NI3); fluorescence spectroscopy revealed nucleic acid binding; the yeast protein YBR025c interacts with the translation elongation factor eEF1;PROVISIONAL ; MIBI: GTP-dependent nucleic acid-binding protein EngD	0.336695	0.662032	0.960715
YPK_2513	YPK_2513	ifp, invB	NCBI: Ig domain-containing protein ; MIBI: Ig domain-containing protein	0.490713	0.183041	214.124	161.724	195.912	164.878	280.132	222.556	233.108	99	137	121	369	258	210	1.48315	3.19902	1.40826	1.53996	1.50122	3.82604	3.3717	2.39931	YPK_2513	YP_001721243	NCBI: PFAM: Ig domain protein group 1 domain protein~KEGG: yps:YPTB1572 putative invasin;PROVISIONAL ; MIBI: Ig domain-containing protein	0.00734251	0.0725055	2.6809
YPK_2709	YPK_2709	pheA-1	NCBI: chorismate mutase ; MIBI: chorismate mutase	0.490705	0.392323	17.0635	13.0686	10.0101	14.9889	22.0158	17.2524	14.4305	8	7	11	29	20	13	0.630941	1.36292	0.6548	0.45275	0.785274	1.73018	1.50394	0.854636	YPK_2709	YP_001721439	NCBI: catalyzes the interconversion of chorismate to prephenate;PROVISIONAL ; MIBI: chorismate mutase	0.211019	0.528511	1.25077	path:ypy00400;path:ypy01100;path:ypy01110;path:ypy01230	;Phenylalanine, tyrosine and tryptophan biosynthesis - Yersinia pseudotuberculosis YPIII;Metabolic pathways - Yersinia pseudotuberculosis YPIII;Biosynthesis of secondary metabolites - Yersinia pseudotuberculosis YPIII;Biosynthesis of amino acids - Yersinia pseudotuberculosis YPIII
YPK_2989	YPK_2989	ybfE	NCBI: LexA regulated protein ; MIBI: LexA regulated protein	0.490624	0.5224	12.8394	3.26714	5.72007	12.2637	13.665	12.9393	4.44016	2	4	9	18	15	4	0.691453	1.60043	0.318874	0.503954	1.25153	2.09188	2.19716	0.512234	YPK_2989	YP_001721716	NCBI: PFAM: CopG domain protein DNA-binding domain protein~KEGG: ypi:YpsIP31758_2899 transcriptional regulator, CopG family;PROVISIONAL ; MIBI: LexA regulated protein	0.347641	0.667776	0.939175
YPK_2562	YPK_2562	sfcA, maeA	NCBI: malate dehydrogenase ; MIBI: malate dehydrogenase	0.490431	0.19007	104.125	47.3736	81.511	62.6809	94.1365	94.8883	82.143	29	57	46	124	110	74	1.02907	2.26146	0.784227	1.21804	1.08495	2.44423	2.73286	1.60729	YPK_2562	YP_001721292	NCBI: malic enzyme; oxaloacetate-decarboxylating; NAD-dependent; catalyzes the formation of pyruvate form malate;1.1.1.38;PROVISIONAL ; MIBI: malate dehydrogenase	0.00987232	0.0864407	2.58027	path:ypy00620;path:ypy01200;path:ypy02020	;Pyruvate metabolism - Yersinia pseudotuberculosis YPIII;Carbon metabolism - Yersinia pseudotuberculosis YPIII;Two-component system - Yersinia pseudotuberculosis YPIII
YPK_1558	YPK_1558	aat, alaA, ybfQ	NCBI: aminotransferase AlaT ; MIBI: aminotransferase class I and II	0.48799	0.40495	22.9965	13.0686	14.3002	14.9889	16.7016	23.2908	21.0908	8	10	11	22	27	19	0.321188	0.706745	0.30234	0.29864	0.362583	0.606043	0.937455	0.576737	YPK_1558	YP_001720304	NCBI: broad specificity; family IV; in Corynebacterium glutamicum this protein can use glutamate, 2-aminobutyrate, and aspartate as amino donors and pyruvate as the acceptor;PROVISIONAL ; MIBI: aminotransferase class I and II	0.228179	0.54889	1.20506	path:ypy00250;path:ypy00290;path:ypy01100;path:ypy01110;path:ypy01210;path:ypy01230	;Alanine, aspartate and glutamate metabolism - Yersinia pseudotuberculosis YPIII;Valine, leucine and isoleucine biosynthesis - Yersinia pseudotuberculosis YPIII;Metabolic pathways - Yersinia pseudotuberculosis YPIII;Biosynthesis of secondary metabolites - Yersinia pseudotuberculosis YPIII;2-Oxocarboxylic acid metabolism - Yersinia pseudotuberculosis YPIII;Biosynthesis of amino acids - Yersinia ps…
pYV0084	pYV0084	yscH, yopR	NCBI: yscH, yopR, lcrP; type III secretion protein;type III secretion effector, YopR family ; MIBI: YscH, YopR, LcrP, type III secretion protein	0.487374	0.375108	52.4248	26.1371	27.1703	29.9778	40.2357	38.8179	39.9615	16	19	22	53	45	36	1.54295	3.3467	1.47527	1.38436	1.76923	3.56208	3.81194	2.66608	pYV0084;YPTS_4213	YP_068493;YP_001874613	NCBI: similar to Y. pestis YPCD1.57;PROVISIONAL;TIGRFAM: type III secretion effector, YopR family~PFAM: Type III secretion system effector YopR family protein~KEGG: yps:pYV0084 YscH, YopR, LcrP; putative type III secretion protein;PROVISIONAL ; MIBI: YscH, YopR, LcrP, type III secretion protein	0.193844	0.505898	1.29929
Ysr216_NU_Ysr218_SC	Ysr216_NU_Ysr218_SC		; Synonym: Ysr216_NU_Ysr218_SC; Class: transRNA	0.48711	0.186467	81.5536	76.7779	87.231	77.6699	116.152	98.3387	126.545	47	61	57	153	114	114	7.92178	16.8268	7.70764	7.90488	8.15282	18.289	17.1755	15.0158	Ysr216_NU_Ysr218_SC		; Synonym: Ysr216_NU_Ysr218_SC; Class: transRNA	0.00899324	0.0822176	2.61231
YPK_2531	YPK_2531	hisF	NCBI: imidazole glycerol phosphate synthase subunit HisF ; MIBI: imidazole glycerol phosphate synthase subunit HisF	0.487011	0.577625	12.4911	8.16786	1.43002	2.72526	3.03666	6.90096	8.88032	5	1	2	4	8	8	0.148422	0.328791	0.295482	0.0466985	0.103086	0.172304	0.434342	0.379725	YPK_2531	YP_001721261	NCBI: catalyzes the conversion of 5-[(5-phospho-1-deoxyribulos-1-ylamino)methylideneamino]-1-(5-phosphoribosyl)imidazole-4-carboxamideand glutamine to imidazole-glycerol phosphate, 5-aminoimidazol-4-carboxamideribonucleotide and glutamate; the HisF subunit acts as a cyclase;PROVISIONAL ; MIBI: imidazole glycerol phosphate synthase subunit HisF	0.399158	0.706914	0.843126	path:ypy00340;path:ypy01100;path:ypy01110;path:ypy01230	;Histidine metabolism - Yersinia pseudotuberculosis YPIII;Metabolic pathways - Yersinia pseudotuberculosis YPIII;Biosynthesis of secondary metabolites - Yersinia pseudotuberculosis YPIII;Biosynthesis of amino acids - Yersinia pseudotuberculosis YPIII
YPK_0510	YPK_0510	kdsD	NCBI: D-arabinose 5-phosphate isomerase ; MIBI: D-arabinose 5-phosphate isomerase	0.486373	0.350887	20.6062	13.0686	17.1602	19.0768	22.7749	21.5655	26.641	8	12	14	30	25	24	0.423167	0.913681	0.342032	0.405416	0.522053	0.934919	0.981972	0.824153	YPK_0510	YP_001719266	NCBI: KEGG: ypm:YP_3832 putative isomerase~TIGRFAM: KpsF/GutQ family protein~PFAM: CBS domain containing protein; sugar isomerase (SIS);5.3.1.13;PROVISIONAL ; MIBI: D-arabinose 5-phosphate isomerase	0.165709	0.468609	1.38612
[truncated: 2,947 more rows]
[truncated: 2 more columns]

## Sheet: T1 37°C YPIII vs rnc
Dataset S4: RNA-Seq analysis wildtype (YPIII) vs. Drnc (YP356) T0-T2
[truncated: 4,343 more rows]

## Sheet: T2 37°C YPIII vs rnc
Dataset S4: RNA-Seq analysis wildtype (YPIII) vs. Drnc (YP356) T0-T2
[truncated: 4,431 more rows]
[truncated: 2 more columns]

## Sheet: T1 37°C-Ca2+ YPIII vs rnc
Dataset S4: RNA-Seq analysis wildtype (YPIII) vs. Drnc (YP356) T0-T2
[truncated: 4,343 more rows]
[truncated: 2 more columns]

[truncated: 1 more sheets: T2 37°C-Ca2+ YPIII vs rnc]
